# Supplementary material for: Developmental phylotranscriptomics in grapevine suggests an ancestral role of somatic embryogenesis
Source: Commun Biol. 2025 Feb 20;8:265. doi: 10.1038/s42003-025-07712-w (PMC11839975; doi:10.1038/s42003-025-07712-w)
Supplement: Supplementary file 4 — Supplementary Data 1 [file 42003_2025_7712_MOESM4_ESM.xlsx]

## Sheet: Trans. raw counts
Supplementary Data 1. Vitis vinifera somatic embryogenesis transcriptome data - raw counts.
Gene_id	EI_1	EI_2	EI_3	PG1_1	PG1_2	PG1_3	G1_1	G1_2	G1_3	G2_1	G2_2	G2_3	H_1	H_2	H_3	T1_1	T1_2	T1_3	T2_1	T2_2	T2_3	C1_1	C1_2	C1_3	C2_1	C2_2	C2_3	C2_4	C2_5	S_1	S_2	S_3	EP_1	EP_2	EP_3	EP_4	EP_5	JP_1	JP_2	JP_3
VIT_01s0011g00010	215	168	160	225	204	208	290	223	236	328	235	220	386	401	330	177	235	249	261	220	147	183	261	221	83	66	178	92	112	31	47	59	5	5	15	100	251	60	35	68
VIT_01s0011g00030	4	2	1	1	1	3	1	2	4	8	6	12	32	8	20	117	73	112	98	214	121	157	4	162	84	47	73	106	63	11	40	39	11	7	5	114	332	40	19	33
VIT_01s0011g00040	0	0	0	1	0	0	0	1	2	1	0	1	1	1	0	0	0	1	1	2	2	0	0	0	0	0	1	2	0	0	0	0	0	0	0	0	0	0	0	0
VIT_01s0011g00050	1266	646	707	658	689	627	1143	1957	1437	1331	1041	993	1520	1393	1678	1202	1162	1311	1106	809	569	1160	1733	1400	211	156	159	561	516	69	108	98	33	35	28	876	2064	353	234	293
VIT_01s0011g00060	76	159	115	144	205	177	206	33	141	266	180	233	196	109	275	296	108	237	470	338	359	320	357	236	639	497	375	530	448	972	720	999	737	592	621	2264	2909	656	591	836
VIT_01s0011g00070	1702	1136	1386	1168	1274	1076	1927	2003	2098	1927	1507	1453	3599	3661	3869	2009	1820	1744	2545	1959	1018	1720	3080	2445	385	337	386	882	960	207	309	238	94	76	87	1484	3595	729	422	627
VIT_01s0011g00080	2	4	6	6	1	4	4	2	2	5	6	1	3	2	2	6	2	1	7	7	11	6	1	2	15	10	20	10	11	12	32	55	29	22	25	149	222	69	33	63
VIT_01s0011g00090	1	0	0	0	1	0	1	1	2	3	0	0	0	2	0	4	1	1	3	2	0	3	0	1	1	4	8	3	0	1	1	1	0	4	0	2	0	0	0	2
VIT_01s0011g00100	14	7	7	18	14	12	11	23	26	19	14	25	4	1	5	14	4	14	15	12	23	23	0	12	34	26	166	15	19	10	7	3	1	3	0	4	21	9	0	7
VIT_01s0011g00110	67	61	53	41	39	39	103	60	99	64	43	81	145	171	171	52	121	93	98	61	42	48	44	40	37	30	98	34	47	24	21	31	5	14	4	28	59	23	13	21
VIT_01s0011g00120	1	0	0	0	2	0	0	1	2	4	1	2	0	0	0	1	0	0	4	39	5	14	5	7	43	24	28	13	8	27	57	69	83	75	133	1782	3077	455	204	407
VIT_01s0011g00130	306	486	411	761	566	655	250	112	290	784	584	454	536	482	706	468	726	433	1051	441	228	626	464	614	129	133	160	438	359	119	152	145	121	89	140	3319	8727	734	642	876
VIT_01s0011g00140	8	3	3	0	7	2	3	3	2	2	1	2	0	2	1	3	6	6	7	2	2	2	7	1	2	3	11	1	0	1	4	0	0	1	0	4	10	4	6	1
VIT_01s0011g00150	253	548	477	478	493	485	1245	236	696	600	401	244	381	376	472	295	238	239	100	817	188	598	50	173	158	130	108	164	321	91	130	126	17	24	8	162	305	69	15	39
VIT_01s0011g00160	462	543	491	190	363	301	536	545	581	731	634	689	1353	1218	1288	831	537	743	437	1534	484	584	782	593	1441	1002	868	836	617	1172	1289	1762	343	285	183	2057	2672	578	644	902
VIT_01s0011g00170	17	7	11	12	5	10	25	31	31	45	43	34	48	52	59	69	19	24	37	21	18	40	97	78	31	29	49	29	26	6	20	9	4	2	10	80	159	18	31	37
VIT_01s0011g00190	448	1396	1115	1635	838	1183	1567	453	914	404	300	218	138	96	181	102	72	96	32	107	50	71	4	18	11	18	20	22	36	10	10	27	0	1	0	1	4	1	2	1
VIT_01s0011g00210	762	1085	911	1397	1372	1313	1412	908	1188	1796	1273	1313	1314	973	1343	1429	1010	1894	1219	1662	1521	1627	1238	1206	826	593	405	1343	1557	646	645	861	136	108	168	877	1253	426	318	458
VIT_01s0011g00230	286	394	344	568	474	490	522	267	379	518	420	432	540	412	587	517	374	488	405	723	530	647	460	474	229	169	168	411	478	179	220	262	88	75	64	449	750	291	181	291
VIT_01s0011g00240	587	960	807	1185	983	992	1190	461	845	1010	757	676	1254	1198	1415	1068	873	719	1124	1439	1040	1333	598	845	408	319	337	824	861	143	238	231	30	16	41	653	747	253	148	207
VIT_01s0011g00250	527	631	568	414	565	443	638	517	573	559	400	476	934	847	1042	468	386	418	665	1292	850	752	1669	872	459	368	288	515	592	722	739	1140	875	709	522	4207	6795	1175	1177	1610
VIT_01s0011g00280	30	46	27	7	15	14	29	31	32	13	17	24	38	32	32	16	16	10	32	96	25	36	158	79	40	33	44	34	34	61	70	118	125	122	111	523	906	162	158	202
VIT_01s0011g00290	130	237	230	301	276	315	321	187	254	429	366	301	385	329	515	454	351	233	767	492	365	492	479	368	159	137	163	364	372	98	109	107	23	19	24	312	411	83	82	127
VIT_01s0011g00300	1676	865	993	605	802	643	1090	2012	1593	1265	957	1079	2547	2643	2440	951	1422	1438	1400	971	572	874	2723	1879	540	345	557	653	600	306	371	390	180	162	141	1619	4085	828	576	826
VIT_01s0011g00340	1	2	0	1	1	2	0	1	0	0	2	1	0	1	0	0	0	0	2	0	0	4	0	0	4	0	13	1	0	0	1	0	0	1	0	0	1	0	0	0
VIT_01s0011g00350	1	6	2	2	3	3	2	2	3	1	1	3	5	0	1	10	2	16	2	15	3	9	0	6	32	10	15	1	12	12	11	35	26	25	16	77	248	54	8	31
VIT_01s0011g00370	303	779	608	913	1046	922	607	174	475	746	562	497	667	564	617	1207	702	1139	913	2120	1222	868	558	707	1535	1005	692	1362	1464	1560	1772	2402	353	351	335	1307	2365	1075	712	1358
VIT_01s0011g00380	226	222	207	42	99	78	599	807	665	410	416	639	1325	1473	1540	1014	511	998	153	53	125	265	1047	740	401	350	342	227	174	77	112	52	68	54	16	169	430	104	122	161
VIT_01s0011g00390	1268	590	659	420	483	452	1108	1539	1272	1092	853	993	1992	2018	1993	1053	1602	1421	1636	792	528	877	2613	1882	420	297	403	509	526	148	243	202	80	69	56	708	1889	381	295	445
VIT_01s0011g00400	423	877	790	538	796	578	1197	286	748	709	530	507	1259	1158	1252	818	659	648	860	2342	755	913	179	479	687	457	411	523	550	227	396	368	26	19	8	486	761	103	66	114
VIT_01s0011g00410	271	179	170	103	170	131	261	338	287	154	172	308	523	571	571	474	1212	505	704	806	153	571	2470	1727	197	170	166	408	231	155	201	70	11	7	7	362	1019	127	109	147
VIT_01s0011g00420	2279	1246	1486	544	1027	765	1551	3109	2329	1226	979	1204	2616	2589	3390	2417	3455	2072	1765	2060	1094	1996	2715	3329	1359	957	901	1394	1103	809	1001	611	352	257	142	1496	3063	595	458	675
VIT_01s0011g00440	65	31	32	29	34	27	44	44	53	58	36	36	48	50	49	25	39	28	28	22	28	35	71	42	17	8	26	16	14	6	9	7	4	5	0	33	72	23	20	22
VIT_01s0011g00450	619	927	800	1405	1068	1154	1110	458	758	1016	707	556	619	481	606	601	482	592	917	726	517	770	623	567	319	208	246	530	624	239	328	342	89	66	86	705	1477	370	269	433
VIT_01s0011g00460	46	85	82	59	64	73	110	50	96	100	55	49	114	96	94	75	52	34	131	149	60	109	51	36	13	16	22	28	49	17	20	21	18	10	12	581	1344	259	112	248
VIT_01s0011g00470	481	589	544	533	567	499	781	462	679	720	560	481	797	723	840	784	688	593	1052	883	551	794	1618	1103	716	502	589	814	519	333	513	446	268	199	134	1337	2451	587	412	625
VIT_01s0011g00490	212	229	184	113	167	163	216	160	185	193	178	244	582	538	534	563	259	272	552	1803	666	625	276	292	742	514	432	481	627	437	601	660	142	130	51	902	922	172	107	194
VIT_01s0011g00500	829	405	464	227	279	209	557	1032	765	469	389	471	1336	1508	1270	409	815	851	718	513	288	416	1306	951	240	183	317	209	218	130	139	133	118	91	87	688	1800	315	203	329
VIT_01s0011g00510	60	91	73	106	94	96	131	54	99	106	74	82	65	56	69	75	59	83	67	109	73	54	84	64	30	12	28	39	49	11	34	18	2	7	4	44	67	25	12	25
VIT_01s0011g00520	11	45	38	24	32	34	41	19	27	23	14	24	18	22	45	29	16	20	60	45	38	30	46	30	29	30	60	25	20	18	14	17	8	9	11	38	53	27	14	17
VIT_01s0011g00530	516	451	461	378	441	429	709	810	852	1116	807	604	268	228	293	311	280	303	171	243	165	342	81	441	366	294	238	335	247	63	103	86	40	32	24	169	265	70	83	89
VIT_01s0011g00540	1019	1017	1005	781	951	888	1247	1097	1243	1657	1210	1110	2116	1860	2117	1208	795	1149	1367	1775	998	1453	2569	1830	832	583	563	1075	1067	367	557	672	241	207	174	2408	4116	636	480	636
VIT_01s0011g00550	230	519	445	689	626	663	743	146	459	630	448	315	538	391	500	614	571	509	751	741	415	817	170	376	253	215	211	424	519	202	247	259	63	43	79	824	1165	334	108	269
VIT_01s0011g00570	480	377	370	272	409	389	444	404	507	1060	798	782	2373	2409	2733	1484	1656	1017	2446	4422	4129	2518	1974	1835	2102	1543	1189	2122	1986	2205	2333	3124	1300	1036	939	4314	6004	1261	1132	1791
VIT_01s0011g00580	963	770	713	397	669	515	796	910	826	946	659	704	2032	2033	2018	914	1154	1183	1383	1819	945	1019	1872	1420	616	437	499	639	615	355	590	544	163	125	116	1342	2133	470	317	472
VIT_01s0011g00590	182	230	233	162	223	185	221	172	202	364	262	225	285	295	309	219	271	219	296	896	436	301	296	274	291	203	193	223	259	295	436	689	271	196	253	2344	4673	521	205	534
VIT_01s0011g00600	73	113	85	17	74	55	153	48	98	74	57	70	141	177	145	37	38	39	65	95	47	67	305	234	80	44	87	76	61	69	111	134	43	32	35	477	1326	145	89	130
VIT_01s0011g00610	607	694	661	1052	818	1005	1077	753	983	1280	1019	858	879	664	911	1014	961	907	997	1151	972	1413	1311	1256	588	482	389	964	1102	379	424	575	102	69	121	843	1533	357	273	378
VIT_01s0011g00620	479	1093	843	704	959	818	1449	451	1009	1001	769	618	1118	993	1142	764	545	633	565	1597	629	784	1080	680	683	504	408	537	658	496	683	866	403	305	218	1849	2772	398	303	451
VIT_01s0011g00630	127	298	245	345	274	236	277	122	214	231	226	188	261	283	329	220	210	164	342	501	346	396	306	269	199	132	174	275	336	126	198	191	27	21	27	191	342	139	78	110
VIT_01s0011g00640	1820	873	1056	720	961	781	1338	2589	1899	1994	1458	1532	1422	902	1557	1879	1960	1866	1158	1635	980	1800	1162	1747	1704	1288	1028	1640	1711	985	1128	1008	458	386	292	2344	3436	870	683	1065
VIT_01s0011g00650	342	180	162	99	153	133	189	295	185	330	227	241	377	358	379	131	288	277	165	124	165	150	384	405	164	147	186	191	121	113	141	141	120	55	79	305	631	249	193	253
VIT_01s0011g00660	39	18	25	18	32	21	61	24	41	34	39	42	86	87	133	66	41	35	101	51	46	56	158	125	40	19	31	47	11	23	27	42	49	23	30	97	183	108	56	77
VIT_01s0011g00670	126	348	284	253	298	263	598	104	316	100	67	50	77	17	38	107	53	100	12	473	118	194	3	36	95	75	57	42	123	61	100	85	13	17	8	86	89	32	17	21
VIT_01s0011g00680	2582	4119	3664	5079	5877	5373	6200	2304	4889	7130	6089	6534	4847	2690	4657	6631	5275	8874	5896	10869	5429	6726	6686	4836	8483	6345	4705	8564	8624	5779	5175	7104	1553	1179	1626	4142	4833	1634	1712	2284
VIT_01s0011g00690	3753	1090	1480	298	538	401	1821	5715	3325	2329	1926	2156	3191	2758	2765	4442	9807	4275	471	1529	1271	2144	912	5389	5268	3711	2863	4395	3266	1800	2014	2054	1438	1090	405	2980	4224	1998	1135	1968
VIT_01s0011g00700	482	531	451	335	455	349	584	502	527	530	405	402	625	519	633	621	399	422	262	649	435	411	484	519	208	204	173	274	268	127	201	160	85	66	70	623	1106	284	205	309
VIT_01s0011g00710	170	473	386	374	374	361	279	81	187	238	148	98	224	270	294	173	150	120	201	321	230	264	0	119	138	91	112	243	266	83	112	109	7	8	8	84	116	20	19	20
VIT_01s0011g00720	725	265	331	105	174	142	367	1179	653	406	320	370	558	453	585	294	309	339	146	81	96	113	729	402	175	156	116	144	101	125	105	102	281	249	177	957	1560	273	333	411
VIT_01s0011g00730	121	270	280	236	302	221	403	109	215	387	227	136	340	300	372	338	244	301	352	297	260	377	6	113	50	41	46	110	142	32	48	37	13	8	12	116	230	80	15	55
VIT_01s0011g00740	222	84	108	39	78	43	195	455	315	171	112	111	203	181	245	154	349	160	145	75	60	105	103	215	47	28	66	57	37	7	22	13	12	3	2	56	93	7	19	17
VIT_01s0011g00750	22	19	16	11	12	20	30	42	48	131	122	245	913	1056	1054	381	114	299	125	737	508	519	1050	544	233	198	133	226	369	222	297	308	652	495	138	678	1482	41	37	41
VIT_01s0011g00760	8	8	3	2	2	4	13	8	13	18	21	37	67	35	48	88	51	119	38	367	125	166	4	76	94	55	78	84	125	40	67	96	27	14	3	131	262	216	165	241
VIT_01s0011g00770	1639	1796	1731	1858	1894	1815	2107	1614	1951	2498	2024	2091	2178	1962	2723	2038	1404	1537	2409	2058	1559	1880	3224	1984	938	616	690	1401	1318	380	628	667	184	128	208	2181	3538	931	845	1033
VIT_01s0011g00780	1602	1017	1142	1080	1087	1054	1535	1996	1742	1546	1159	1173	1716	1580	1890	1613	1726	1455	1572	2051	1023	2176	1637	1831	1214	959	868	1310	1608	593	793	758	345	248	211	3123	5111	1091	697	1105
VIT_01s0011g00790	1151	886	970	636	906	751	1219	1487	1376	1446	1143	1070	1970	2026	2409	1299	757	910	1101	1562	948	1258	2074	1427	487	327	325	782	742	165	277	217	140	136	92	2055	3431	611	464	572
VIT_01s0011g00800	6	1	0	0	1	1	1	2	0	3	5	6	6	8	10	22	15	7	11	6	3	8	2	4	7	0	6	3	4	0	1	0	1	0	0	2	3	0	1	0
VIT_01s0011g00810	4	6	0	3	1	2	1	1	1	5	2	3	1	0	2	0	4	1	0	0	2	4	1	3	2	0	19	1	3	0	0	0	1	1	0	0	1	0	0	0
VIT_01s0011g00820	110	38	71	31	21	31	52	289	172	49	38	35	86	100	117	99	64	87	107	39	26	45	291	137	35	15	25	26	18	23	14	12	63	43	14	229	440	384	171	400
VIT_01s0011g00830	2776	354	816	52	140	87	614	5262	2604	848	1052	2173	1113	719	1488	1731	670	1519	562	269	356	826	6287	2741	1334	1057	662	820	598	1176	964	1378	2575	2185	1528	6668	10525	2323	2215	3263
VIT_01s0011g00840	982	920	902	1649	1217	1452	1627	1267	1450	2106	1569	1649	1739	1327	1676	1697	1555	1941	1875	1517	980	1868	1993	1847	490	397	361	1281	1376	220	316	321	85	83	70	777	1352	403	387	479
VIT_01s0011g00850	36	35	30	22	23	30	45	24	41	39	35	30	26	42	37	42	72	33	43	40	31	63	159	135	64	27	60	97	52	32	54	36	39	24	64	563	836	181	128	225
VIT_01s0011g00860	1	8	4	4	3	5	8	5	7	2	2	2	6	0	3	4	2	3	5	14	5	2	1	2	5	1	15	2	1	0	4	5	0	0	1	6	16	7	5	2
VIT_01s0011g00870	1584	1142	1213	987	1130	1032	1466	1786	1716	1789	1367	1441	1879	1686	2332	1527	1442	1229	1853	1231	993	1496	2960	2032	787	646	680	1082	1154	539	703	614	281	249	287	2446	4563	1282	859	1274
VIT_01s0011g00880	585	562	573	534	627	513	642	587	704	772	602	514	683	650	912	574	409	405	865	650	574	595	977	676	206	149	162	362	388	100	165	174	74	42	74	1252	2174	628	360	603
VIT_01s0011g00890	52	81	81	85	118	100	117	65	93	114	92	108	118	115	150	104	102	92	86	126	74	121	172	130	62	59	74	85	70	38	48	32	21	15	4	43	85	20	13	21
VIT_01s0011g00900	59	89	76	50	86	70	96	54	68	77	61	64	92	80	98	61	48	47	52	81	43	59	118	78	39	12	52	36	39	18	21	31	3	11	2	53	79	24	16	24
VIT_01s0011g00910	682	853	738	650	769	622	554	488	479	615	474	429	1268	1268	1264	649	665	684	862	962	847	707	742	788	369	268	292	491	476	151	325	276	75	84	54	1071	2363	465	271	456
VIT_01s0011g00920	32	82	50	42	72	37	73	26	45	41	33	39	40	52	51	59	25	47	23	68	31	35	78	59	62	52	35	36	21	28	29	49	18	7	5	63	57	28	14	19
VIT_01s0011g00930	6	7	6	3	8	1	40	11	16	7	7	13	9	3	7	15	15	14	10	4	0	12	4	14	4	3	12	2	3	4	17	17	50	73	123	1163	1692	623	233	611
VIT_01s0011g00940	358	331	357	441	392	365	564	459	505	583	476	509	601	412	678	810	575	790	563	1019	548	733	814	603	325	236	153	608	834	194	239	299	27	29	48	424	563	148	141	220
VIT_01s0011g00950	4	3	5	3	0	3	6	9	10	49	23	10	3	10	9	2	7	2	1	4	3	6	4	5	7	5	11	4	4	19	25	34	23	11	12	38	175	13	7	10
VIT_01s0011g00960	4	2	1	1	0	1	2	7	6	19	15	6	2	2	3	0	0	2	1	4	3	6	7	7	8	8	18	6	9	21	15	22	8	9	7	23	94	5	2	3
VIT_01s0011g00970	4	4	4	4	4	6	5	10	5	1	5	5	2	0	1	1	0	1	5	3	6	4	0	2	3	7	45	1	4	1	0	4	0	0	0	0	1	1	0	0
VIT_01s0011g00990	7	0	1	0	1	0	5	20	5	9	9	10	2	0	3	11	5	34	2	0	2	4	14	18	27	12	24	17	9	7	13	0	1	0	2	5	15	3	6	4
VIT_01s0011g01000	24	31	23	27	31	34	32	30	39	24	13	26	24	19	17	31	18	23	25	30	27	29	16	27	71	45	86	48	39	39	36	43	34	28	19	30	59	45	21	22
VIT_01s0011g01010	15	12	17	16	11	10	18	16	16	13	11	7	3	3	4	5	2	1	7	11	6	13	3	8	15	9	20	11	16	4	0	7	5	1	2	7	12	2	0	8
VIT_01s0011g01020	209	183	173	139	168	155	138	172	156	136	109	148	354	312	352	220	246	154	391	293	206	252	277	211	176	129	141	178	207	127	161	119	43	37	36	220	429	135	138	116
VIT_01s0011g01030	369	362	347	192	294	257	331	327	312	298	267	294	511	491	590	301	243	219	413	357	306	354	558	365	156	128	182	215	207	72	103	123	61	46	41	358	654	190	110	168
VIT_01s0011g01040	460	372	388	278	375	301	385	403	442	463	328	313	619	646	777	455	332	322	537	485	306	447	754	472	78	72	90	247	236	56	59	60	21	18	15	395	961	203	147	237
VIT_01s0011g01050	589	674	576	217	311	238	568	756	643	794	512	484	1518	1620	1266	429	269	544	148	231	211	149	699	570	259	194	282	263	203	232	235	308	584	399	383	1714	2921	1041	711	977
VIT_01s0011g01060	785	744	783	641	721	625	1511	916	1159	1073	806	693	1356	1396	1453	606	565	595	1007	678	529	669	1340	870	213	196	382	359	315	85	116	95	66	49	48	645	1679	325	188	288
VIT_01s0011g01070	44	48	51	33	53	43	47	37	58	51	48	24	56	51	48	43	24	29	54	55	44	36	54	30	24	18	33	38	34	30	20	31	5	8	11	60	90	20	16	23
VIT_01s0011g01080	296	324	290	391	406	400	458	234	383	661	439	413	507	410	598	408	368	370	732	858	468	734	666	494	289	205	252	360	476	204	354	229	72	78	85	1584	2245	683	260	621
VIT_01s0011g01090	157	310	301	362	430	430	407	123	312	433	319	340	303	185	267	454	206	410	270	965	490	400	436	288	672	499	332	550	633	431	417	540	120	110	137	474	539	225	206	284
VIT_01s0011g01100	50	80	52	45	71	64	71	43	60	62	57	61	104	76	103	39	59	28	70	95	43	53	151	95	55	39	77	52	31	34	39	33	9	10	9	110	201	48	34	47
VIT_01s0011g01110	826	1022	1026	1631	1300	1418	1366	656	1162	1719	1168	1153	1548	1308	1635	1827	1315	1375	2101	1720	1715	2162	3465	2223	959	720	724	1970	1855	734	796	728	266	213	218	1341	2116	628	610	812
VIT_01s0011g01120	38	44	38	33	38	26	62	63	69	67	65	80	92	62	97	64	52	58	43	154	34	63	127	65	82	47	67	42	54	64	81	58	49	32	11	301	475	82	91	98
VIT_01s0011g01130	258	105	177	80	134	87	238	405	312	200	134	131	388	381	428	202	177	216	370	227	150	217	382	247	57	62	66	84	101	49	51	49	21	13	21	207	534	80	55	90
VIT_01s0011g01140	193	127	141	41	82	59	245	169	223	156	117	97	246	263	316	79	90	85	230	285	120	118	704	373	184	147	124	96	116	191	289	192	192	156	63	537	1250	166	131	178
VIT_01s0011g01150	171	176	156	182	144	138	293	130	222	184	159	149	212	163	193	166	134	163	134	198	104	127	221	171	49	33	43	83	73	27	37	40	6	13	6	56	114	35	26	43
VIT_01s0011g01160	445	850	738	1518	1928	1744	1249	511	1061	1987	1387	1019	1443	951	1448	1708	1115	1734	764	1580	1635	1929	1966	1447	1237	1033	766	1793	1614	1000	978	1126	142	96	63	463	858	106	93	119
VIT_01s0011g01170	232	292	263	442	557	472	498	172	401	515	379	310	572	443	614	559	319	533	330	494	323	468	717	486	257	169	177	396	373	186	209	216	29	32	8	118	363	40	36	62
VIT_01s0011g01180	711	604	615	916	778	840	1121	845	905	1467	968	803	1050	956	1152	922	1066	858	1041	707	626	982	1124	1102	357	281	259	624	638	204	236	261	70	48	56	526	1095	229	170	219
VIT_01s0011g01190	3	11	7	13	15	6	24	3	13	2	4	3	2	0	0	3	0	2	2	17	2	1	1	1	2	2	3	3	4	1	3	1	1	0	0	6	5	1	0	0
VIT_01s0011g01200	4	9	8	1	3	3	3	0	3	1	1	2	3	2	1	3	1	2	3	40	13	4	0	2	7	7	11	5	9	1	0	5	0	1	4	16	15	16	3	6
VIT_01s0011g01210	0	0	1	0	0	0	0	0	0	1	1	1	0	0	1	0	0	0	1	0	0	0	0	0	0	0	5	0	0	0	0	0	0	0	1	0	0	0	0	0
VIT_01s0011g01220	0	0	0	0	0	0	0	1	1	0	0	1	1	2	3	2	4	2	5	5	0	4	1	0	3	4	3	0	3	9	9	3	11	11	12	33	61	3	5	9
VIT_01s0011g01230	624	661	627	616	704	569	924	733	820	834	751	688	1048	1038	1345	858	804	684	1099	1127	632	982	1398	1038	407	305	360	667	613	209	274	259	49	50	52	596	1040	254	192	321
VIT_01s0011g01240	1240	1174	1152	1661	1190	1336	2138	1437	1700	1839	1376	1261	2073	1920	2290	1423	1335	1316	2197	1501	880	1624	2188	1557	446	396	391	712	846	302	346	385	127	91	102	1489	2752	526	503	690
VIT_01s0011g01250	39	25	21	9	23	15	22	50	51	28	18	24	21	33	26	20	13	10	33	10	8	11	41	25	4	4	14	8	3	4	7	11	2	0	2	28	82	9	7	11
VIT_01s0011g01260	98	103	92	53	81	66	130	107	92	98	68	41	110	109	120	64	64	65	63	117	53	61	140	87	44	29	15	39	48	36	53	83	19	11	16	152	252	70	51	80
VIT_01s0011g01270	311	407	369	543	454	448	537	355	489	696	468	448	488	353	469	469	467	455	465	654	534	613	456	512	288	238	175	572	670	233	290	333	85	69	85	507	612	151	128	217
VIT_01s0011g01280	28	115	88	73	81	77	179	27	109	19	17	11	19	13	39	64	40	38	140	918	349	373	3	129	341	224	234	443	539	342	432	775	115	102	169	382	908	107	76	155
VIT_01s0011g01290	1084	876	839	883	851	834	985	1120	1080	951	697	625	724	545	781	896	640	793	1254	934	804	1012	790	735	422	317	230	733	816	367	538	450	98	63	95	418	858	232	318	308
VIT_01s0011g01300	28	84	69	26	40	31	87	12	44	34	29	24	216	266	215	37	40	26	44	29	27	52	8	47	29	24	39	50	25	28	24	24	61	49	28	326	422	97	60	111
VIT_01s0011g01310	187	588	501	333	579	419	620	90	314	158	120	59	19	13	25	18	7	16	7	123	48	28	0	5	22	11	22	9	15	14	25	20	5	2	3	20	37	17	6	15
VIT_01s0011g01320	702	829	710	814	832	724	1471	539	1048	1203	850	806	1125	1199	1445	853	1714	713	2113	1041	438	1172	1034	1447	613	432	524	1070	753	354	564	355	117	111	120	742	2640	526	290	456
VIT_01s0011g01330	211	240	189	156	184	162	255	140	240	261	178	169	181	191	200	105	70	141	226	194	169	144	299	137	64	59	66	79	91	62	97	95	18	17	37	156	327	75	62	93
VIT_01s0011g01340	23	21	21	15	30	23	31	30	16	37	18	30	12	19	20	14	7	13	18	18	13	12	24	17	14	4	4	2	6	12	8	16	0	0	6	19	36	9	5	8
VIT_01s0011g01350	229	63	110	10	27	11	205	613	389	447	436	592	1310	1190	1384	1561	805	1221	363	52	186	436	1274	1321	541	400	329	633	288	93	176	41	41	31	10	65	81	44	37	73
VIT_01s0011g01360	2015	2326	2235	1315	2362	1684	2001	2101	2155	2383	1989	2394	5972	5967	6231	3037	2828	2900	3284	1905	1805	2027	7781	4709	1480	1099	1033	1574	1320	785	1140	811	1126	914	581	2588	4959	1651	987	1489
VIT_01s0011g01370	371	455	496	434	531	492	646	357	557	522	433	450	490	450	576	431	419	381	505	653	376	486	529	506	260	232	209	325	312	199	244	216	57	27	41	318	443	98	84	118
VIT_01s0011g01380	122	156	139	93	152	129	187	94	146	159	131	118	145	115	172	155	104	113	164	234	136	191	178	125	83	65	49	104	74	76	87	93	13	6	6	88	132	26	21	41
VIT_01s0011g01390	27	14	17	23	13	20	30	30	28	36	24	21	50	42	52	25	28	30	26	27	34	21	57	42	20	16	17	17	28	8	10	10	4	4	8	34	108	21	11	26
VIT_01s0011g01400	28	15	20	36	25	18	29	31	41	44	48	40	87	99	93	60	57	59	56	58	50	47	126	82	11	11	10	23	21	7	12	14	3	4	4	78	183	42	12	23
VIT_01s0011g01410	293	277	289	466	452	451	260	288	342	790	658	809	907	589	1064	1664	1996	1400	2886	3334	1555	1810	607	1158	1721	1292	1198	2016	1659	935	1275	1125	100	91	97	65	173	14	8	16
VIT_01s0011g01420	1633	501	719	416	588	511	687	1710	1254	1051	943	1136	724	704	1194	530	491	559	1157	820	648	471	3164	1585	812	566	532	618	577	689	768	980	906	792	558	3219	6237	1892	1294	1874
VIT_01s0011g01430	172	71	96	126	108	122	105	186	128	135	113	119	114	103	170	124	130	91	207	81	71	159	139	158	49	44	52	91	135	29	54	50	9	2	2	101	188	49	44	42
VIT_01s0011g01440	231	331	300	389	345	379	382	259	307	417	278	284	331	275	350	276	245	263	401	447	369	403	225	315	230	204	191	338	376	194	234	249	119	84	111	278	474	169	120	164
VIT_01s0011g01450	256	295	255	340	281	299	302	201	297	368	290	285	296	214	262	347	147	267	166	619	363	377	353	277	405	315	169	408	581	201	262	359	33	37	65	513	679	130	116	147
VIT_01s0011g01460	1043	1380	1245	1148	1323	1173	1359	976	1168	1410	1054	1187	2121	2008	2262	1652	1527	1416	2165	2765	1684	1770	2027	1655	1247	921	920	1376	1341	1186	1746	1939	1049	774	889	8594	14911	3472	1408	2584
VIT_01s0011g01470	566	478	525	403	462	426	838	498	675	664	452	387	1107	1136	1160	528	531	461	759	544	328	560	709	631	125	61	79	266	267	48	76	96	27	12	30	504	1261	293	139	226
VIT_01s0011g01480	1943	1272	1218	464	799	569	1239	1903	1508	1527	968	904	3373	3868	3098	689	1459	1369	826	803	496	702	2044	1784	272	182	243	366	330	132	229	187	103	92	85	1336	3394	571	344	564
VIT_01s0011g01490	4089	3312	3281	1860	2695	2096	4516	4400	4246	3979	2971	2935	9397	10554	10195	3088	2967	2880	3758	3766	2389	3162	8620	5725	1309	979	937	2136	1782	747	1149	1061	887	656	546	12319	25168	4010	2611	4112
VIT_01s0011g01500	10	9	5	2	2	1	7	8	7	5	6	7	10	8	9	5	8	4	3	7	3	3	16	13	1	4	0	3	1	1	6	1	4	0	1	6	21	4	3	6
VIT_01s0011g01510	844	276	301	223	270	251	324	831	546	579	419	551	956	922	833	348	637	683	381	328	339	334	1202	1067	202	110	214	289	256	157	189	204	126	85	115	1010	2602	783	563	807
VIT_01s0011g01520	348	548	435	508	469	490	696	363	470	635	475	421	461	452	544	499	355	472	470	457	361	410	901	599	233	162	185	365	357	128	210	220	76	64	101	1057	2069	491	438	551
VIT_01s0011g01530	255	144	199	171	147	160	175	310	236	172	160	183	219	197	262	154	197	161	277	165	85	189	273	239	130	118	82	139	167	51	56	65	45	32	59	182	386	123	45	96
VIT_01s0011g01540	270	464	398	192	309	272	348	243	261	265	219	186	296	309	389	379	146	163	276	530	376	365	413	284	334	188	152	325	371	267	302	437	192	140	149	1019	1295	228	199	301
VIT_01s0011g01560	0	1	1	0	3	2	1	3	3	1	1	4	3	0	0	4	0	3	2	1	4	3	0	0	3	3	20	1	0	0	2	1	0	0	0	1	1	2	0	1
VIT_01s0011g01570	2517	2999	2737	2294	2805	2387	4763	2969	3969	3400	2733	2745	4497	4293	5356	3063	2133	2193	3493	4482	2755	3625	5823	4064	2059	1542	1419	2772	2535	1071	1554	1444	911	718	460	7463	10606	2171	1326	2080
VIT_01s0011g01580	36	48	45	16	31	25	63	25	50	21	22	10	17	14	24	14	15	9	7	13	10	16	21	14	14	7	16	7	7	2	7	5	0	0	0	2	3	0	2	1
VIT_01s0011g01590	1856	983	1046	843	772	793	1683	3043	2164	1806	1253	1284	3692	3563	3492	1960	2877	2906	1833	1104	1045	1549	1962	2770	568	451	558	726	841	243	308	346	147	97	113	775	2367	480	280	438
VIT_01s0011g01600	546	526	539	404	475	441	441	542	569	557	419	408	592	573	625	485	463	364	540	634	444	516	514	478	473	370	323	593	475	259	355	435	128	118	125	975	1353	387	234	364
VIT_01s0011g01610	506	522	474	711	599	579	723	557	705	866	687	678	529	378	593	722	559	730	594	1093	819	989	787	731	527	428	369	678	752	350	492	458	94	93	132	755	1152	383	250	475
VIT_01s0011g01620	236	227	206	188	259	234	286	153	229	316	228	234	227	172	292	245	207	314	429	381	304	355	441	326	244	156	177	304	292	207	220	254	96	79	111	575	742	267	233	357
VIT_01s0011g01630	1487	1907	1682	1107	1449	1178	2403	1253	1876	1569	1129	1110	5363	5916	5656	1807	2421	1709	3086	3133	1441	2824	2399	2568	966	757	951	1299	1426	611	850	824	354	290	221	3468	7195	1251	574	1076
VIT_01s0011g01640	1561	984	1150	879	963	917	1828	1718	1745	1458	1162	1182	2591	2657	2744	1211	1211	1343	1530	1164	821	1307	2554	1751	470	367	533	661	714	178	278	269	102	84	104	1638	3529	724	389	620
VIT_01s0011g01650	133	185	206	167	191	162	236	131	198	187	167	174	210	156	223	160	99	116	124	234	161	189	145	119	82	63	72	131	124	65	66	87	38	26	22	272	419	100	85	133
VIT_01s0011g01660	814	1260	1136	1315	1480	1389	1625	757	1291	1731	1267	1298	1620	1194	1800	1722	1804	1507	2411	2092	1401	2183	1811	1798	1137	833	823	1816	1854	621	814	786	286	261	427	2499	3900	820	502	907
VIT_01s0011g01670	48	27	42	37	39	33	35	50	32	51	36	40	45	48	63	34	38	50	52	64	38	46	72	54	47	18	29	43	53	18	41	36	15	7	19	71	117	28	19	30
VIT_01s0011g01680	425	584	521	734	697	690	782	421	637	888	669	680	782	687	899	682	489	501	675	795	535	832	866	709	313	205	231	459	467	132	210	166	29	55	36	359	515	174	108	153
VIT_01s0011g01690	965	891	825	1180	1072	1037	1228	1140	1218	1581	1123	972	1635	1414	1809	1470	1529	1393	1820	1583	1536	1456	1114	1330	635	538	524	1083	1185	371	486	378	141	85	117	756	1737	437	283	431
VIT_01s0011g01700	107	97	100	170	119	116	158	91	109	208	137	115	136	128	155	225	150	166	226	214	188	210	109	100	68	41	43	144	154	33	57	23	8	2	8	100	199	43	38	59
VIT_01s0011g01710	759	871	787	802	953	900	1335	699	1110	1435	1019	865	1746	1710	2125	1405	1196	884	2072	2629	1111	2170	1241	1293	732	533	543	1180	1117	223	512	343	93	69	63	1560	2856	416	340	517
VIT_01s0011g01720	210	359	290	395	424	390	388	201	355	509	363	334	511	409	489	393	416	561	293	1015	282	497	322	361	354	227	232	404	438	185	280	311	32	23	27	274	431	119	63	125
VIT_01s0011g01730	224	273	259	138	182	164	318	227	354	311	263	257	367	305	360	187	117	203	245	716	361	311	1517	690	2343	1828	1182	1557	1400	6773	6247	16854	3481	2996	2537	18890	36469	3600	3933	5344
VIT_01s0011g01740	99	218	196	104	135	94	274	60	209	179	143	159	361	373	338	130	64	142	193	800	337	258	1778	707	3613	2690	1689	2174	1922	8803	8005	21807	5245	3938	3386	23973	45811	3426	4034	5235
VIT_01s0011g01750	50	102	75	60	47	42	122	41	104	69	64	82	126	122	142	39	24	67	77	238	134	122	667	265	1313	926	614	692	648	2941	3146	6282	1121	1081	1112	9055	15831	911	1130	1434
VIT_01s0011g01760	107	77	82	61	91	59	98	129	122	126	82	100	110	103	130	64	47	54	119	145	94	95	331	147	153	119	129	155	148	321	309	686	340	301	232	1102	2116	388	410	561
VIT_01s0011g01770	16	4	3	6	9	1	13	42	11	7	9	10	36	50	31	10	18	16	8	3	6	13	30	20	12	9	10	15	12	1	8	2	0	2	2	23	46	3	1	4
VIT_01s0011g01780	50	7	13	5	6	2	21	76	45	14	13	12	147	161	127	26	63	54	108	169	38	146	208	148	60	49	53	61	78	33	88	65	7	3	8	430	894	85	61	94
VIT_01s0011g01790	34	12	8	1	6	2	23	56	35	10	5	17	135	127	90	20	60	39	60	14	7	12	73	65	6	3	22	4	7	2	4	5	4	6	6	98	234	50	39	52
VIT_01s0011g01800	298	225	241	188	193	168	349	446	393	319	231	233	758	869	795	344	496	509	566	375	240	357	532	473	188	130	185	201	209	128	173	211	72	68	60	622	1201	290	165	276
VIT_01s0011g01810	64	43	35	21	24	12	80	129	91	33	37	57	312	294	301	80	63	106	73	32	16	56	142	113	54	53	59	67	49	52	59	24	34	25	20	110	126	47	81	95
VIT_01s0011g01820	6108	10278	8901	9175	12093	10646	12586	5053	9689	14526	11774	11485	12718	8077	13151	16507	19032	18864	20619	27720	16777	18402	13312	12417	19825	15199	7836	19401	21250	12217	10906	13757	4596	3490	3604	14289	13811	4095	3774	5425
VIT_01s0011g01830	2385	2578	2583	2718	2776	2687	3285	2765	3167	4370	3617	3782	3608	3080	4898	3486	2737	2298	4266	2037	2375	3160	7567	4948	1789	1377	1442	2431	2005	1231	1423	1502	1180	1014	866	4962	8211	2400	2243	2597
VIT_01s0011g01840	0	0	0	0	0	0	0	4	2	1	0	0	0	0	0	0	0	0	2	0	0	0	0	1	3	0	5	0	1	0	1	0	0	0	0	0	0	0	0	0
VIT_01s0011g01850	119	132	150	175	138	128	186	110	138	186	153	126	162	108	168	134	122	144	232	215	157	182	94	131	117	84	146	158	191	99	136	193	89	85	241	580	957	282	117	251
VIT_01s0011g01860	5	12	4	1	1	1	12	3	18	6	2	4	15	18	8	4	5	1	11	10	5	3	19	11	2	7	15	9	5	5	2	12	3	4	8	129	341	36	31	43
VIT_01s0011g01870	1228	1744	1586	2065	1698	1761	1974	949	1543	1833	1351	1234	2552	2514	2705	1648	1405	1548	2633	2920	1787	2913	1988	1771	1123	901	776	1698	1965	929	1352	1498	826	768	639	5176	10973	1440	1234	1757
VIT_01s0011g01880	28	58	74	30	39	29	45	28	48	54	52	31	58	24	40	42	44	55	58	47	47	46	36	38	21	19	7	36	38	29	25	47	5	7	12	27	39	20	14	14
VIT_01s0011g01890	134	274	224	246	268	254	322	134	254	333	213	163	211	156	210	165	61	217	78	567	177	152	30	46	101	81	68	81	131	71	102	135	71	67	39	559	1072	143	124	143
VIT_01s0011g01900	425	534	503	269	406	319	672	594	653	470	357	356	907	970	973	507	293	417	359	699	248	566	982	582	321	270	256	379	359	246	328	411	317	227	265	3428	4287	637	823	894
VIT_01s0011g01910	50	65	55	53	67	50	71	43	56	70	41	41	57	58	67	64	28	25	27	114	74	35	54	31	36	53	38	39	29	44	37	47	14	21	4	59	61	19	15	21
VIT_01s0011g01920	71	143	105	44	68	44	120	53	112	104	73	65	211	257	228	23	22	23	52	108	65	71	22	35	83	44	43	116	140	58	71	84	58	56	22	191	203	55	28	58
VIT_01s0011g01930	527	227	285	162	229	161	323	600	450	260	208	213	450	523	483	208	220	189	175	200	119	155	447	305	121	79	157	139	106	66	95	114	53	37	39	563	967	222	108	231
VIT_01s0011g01940	812	440	438	293	300	244	782	1076	890	355	330	322	601	568	634	367	331	628	327	526	315	342	528	425	91	84	104	129	170	57	77	95	35	27	33	807	1375	220	224	251
VIT_01s0011g01960	1596	2719	2433	2019	2690	2276	3874	1726	2709	3237	2510	2026	4473	3809	4820	3374	1978	3246	2078	6341	2946	4000	3573	2777	2124	1645	1222	2168	2550	1397	2103	1948	501	394	365	4096	5245	1115	850	1357
VIT_01s0011g01970	70	132	131	146	125	145	121	68	105	184	139	109	193	160	232	181	334	137	413	170	197	283	104	269	136	107	114	255	115	82	95	79	24	10	18	39	76	96	72	100
VIT_01s0011g01980	26	49	33	26	38	34	34	14	27	53	19	19	55	44	65	55	90	48	102	52	30	81	22	88	23	11	13	42	25	13	18	14	3	1	3	16	20	26	17	29
VIT_01s0011g01990	648	818	753	587	925	721	1073	517	826	1090	839	859	1220	1023	1228	1081	737	1090	918	2408	1251	1533	698	860	1375	1040	709	1369	1293	1074	1264	1706	317	271	270	2210	2793	604	449	836
VIT_01s0011g02000	63	109	115	75	86	84	163	82	112	91	57	56	62	52	63	48	51	59	65	42	30	49	25	50	27	15	31	33	35	8	16	19	4	14	8	74	155	35	21	30
VIT_01s0011g02010	225	78	111	129	101	101	201	308	281	289	258	220	244	267	336	198	181	171	278	76	86	194	397	282	32	23	26	63	76	22	18	16	7	11	5	101	202	36	23	37
VIT_01s0011g02020	422	97	179	197	123	171	382	457	422	512	372	337	455	413	454	312	378	337	608	127	138	295	672	414	28	23	18	84	78	25	30	22	11	2	10	127	356	54	46	66
VIT_01s0011g02030	38	97	73	69	120	91	45	35	48	67	59	40	173	134	143	181	134	125	203	458	256	390	211	261	206	150	147	254	298	148	292	225	80	111	130	1368	2565	414	142	365
VIT_01s0011g02040	3396	2651	2718	1756	2252	1818	3417	3565	3414	2793	2141	2119	4859	5136	6181	2491	2384	2103	4463	3062	1880	2784	4877	3260	828	578	593	1274	1071	397	624	573	220	125	156	3920	7092	1220	869	1524
VIT_01s0011g02050	754	437	488	424	400	398	922	795	873	702	467	440	1030	1071	1201	459	425	454	1151	459	332	546	1029	701	143	92	92	216	177	81	127	113	28	28	29	802	1659	296	208	335
VIT_01s0011g02060	281	671	554	325	450	394	652	175	410	481	332	222	294	347	329	92	183	103	255	158	66	107	191	131	38	39	70	93	75	51	100	44	159	140	48	438	686	89	71	101
VIT_01s0011g02070	322	479	461	502	462	472	745	248	526	526	412	369	715	693	763	284	328	370	734	275	235	343	594	398	157	116	133	326	242	107	149	139	59	61	99	641	1276	304	186	297
VIT_01s0011g02080	402	374	370	312	409	332	464	485	489	682	536	583	418	292	430	539	293	477	332	683	426	359	654	397	182	154	154	290	334	95	179	198	64	46	58	473	754	195	115	192
VIT_01s0011g02090	1581	2427	2229	2964	3597	3213	4232	1244	3188	4126	3223	3168	2800	1608	2570	3639	1894	4833	3184	7108	2693	3951	3671	2416	3178	2284	1810	3494	3643	2101	2427	2922	231	202	433	2504	3425	922	809	1195
VIT_01s0011g02100	458	387	392	210	343	266	518	512	525	448	342	303	495	545	672	369	328	307	457	725	320	350	680	470	187	140	170	190	226	158	215	227	68	45	48	617	1064	201	140	222
VIT_01s0011g02110	136	125	103	111	101	100	153	137	144	144	95	96	201	210	240	85	106	117	138	106	82	122	176	170	14	22	40	57	61	19	23	22	2	2	6	118	263	54	34	52
VIT_01s0011g02120	1787	1092	1104	443	770	561	1420	1973	1605	1184	869	889	3603	3976	3215	1122	1806	1547	1547	995	507	973	2190	1901	274	200	287	475	470	147	226	207	97	73	79	1305	3688	571	369	579
VIT_01s0011g02130	200	123	105	77	85	89	146	270	189	177	140	140	221	259	245	94	152	150	147	112	92	124	283	215	75	58	73	99	90	30	57	43	12	13	10	218	494	153	155	192
VIT_01s0011g02140	4	0	0	0	1	0	1	0	1	0	0	1	0	0	0	1	1	0	1	0	1	0	0	1	1	0	0	0	1	0	0	0	0	0	0	0	0	0	0	1
VIT_01s0011g02150	193	100	98	90	80	71	164	197	180	160	128	151	195	179	206	125	163	169	205	139	91	117	699	390	111	78	200	70	83	76	161	114	164	157	284	2539	5085	1394	496	1366
VIT_01s0011g02160	3986	2619	2572	808	1286	1093	3118	5368	3892	2823	1952	2129	12419	13772	11556	2574	3359	3857	3144	1868	1354	1770	6167	4853	727	634	768	1091	1003	580	732	777	680	536	340	3920	11796	1605	942	1430
VIT_01s0011g02170	27	14	15	5	19	13	13	28	21	12	27	18	31	14	23	28	97	53	31	25	14	30	40	54	56	46	54	21	18	386	249	372	12	14	24	45	98	18	9	11
VIT_01s0011g02180	3520	2603	2457	2199	2842	2515	3316	3473	3613	5861	4402	4915	10061	10221	9389	3415	8234	7004	4118	5626	4112	4198	7687	7130	3237	2473	2243	2983	3546	1510	2143	2050	641	476	422	3056	5553	1958	1173	1637
VIT_01s0011g02190	947	833	776	724	819	707	976	909	960	1062	760	759	1465	1470	1464	814	795	870	1073	1176	831	1019	1461	1093	468	369	416	579	659	332	430	432	188	161	131	1028	2078	552	346	540
VIT_01s0011g02200	1343	2130	1989	925	1879	1346	2612	1409	2156	2966	2253	2095	1087	798	1148	1305	487	1018	493	2836	1322	1181	394	627	662	492	432	522	590	591	696	949	1703	1439	728	4875	8516	1418	1556	1832
VIT_01s0011g02210	95	85	87	69	72	68	106	163	129	91	83	84	97	94	99	65	106	106	110	99	84	96	106	111	66	52	42	57	73	50	78	51	32	25	20	83	191	70	64	59
VIT_01s0011g02220	1798	1168	1229	801	1071	872	1820	2479	2021	1579	1175	1365	2809	2911	3042	1522	1743	1753	1989	1528	904	1451	2836	2223	539	406	547	830	804	282	373	291	119	105	96	1658	3863	750	472	679
VIT_01s0011g02230	324	289	299	227	288	232	457	278	357	444	278	244	375	396	433	285	321	271	387	429	266	370	340	337	163	130	135	164	184	112	155	148	63	36	31	295	478	104	68	132
VIT_01s0011g02240	117	295	268	72	207	125	391	92	232	135	81	54	13	6	18	8	20	3	6	4	4	7	3	6	4	4	13	0	1	0	4	0	0	0	0	1	1	1	1	0
VIT_01s0011g02250	34	48	39	36	48	43	79	59	73	64	55	75	3	2	7	7	5	1	4	0	4	6	13	12	6	2	18	0	4	0	1	0	0	0	0	1	0	0	0	0
VIT_01s0011g02260	252	298	221	88	219	153	280	276	233	243	191	279	117	136	200	60	53	24	147	10	25	26	2517	1060	19	13	28	13	8	30	19	21	19	14	6	26	50	9	4	8
VIT_01s0011g02270	2406	1673	1757	1002	1347	1085	2032	2558	2392	1969	1504	1472	4169	4284	4731	2213	2499	2141	3691	2109	1388	2371	3534	3005	838	633	794	1257	1171	456	701	585	364	294	246	2958	7093	1341	679	1209
VIT_01s0011g02280	2459	2300	2177	1590	1860	1679	3464	2780	3026	3518	2555	2285	6465	6840	6580	3531	2767	3484	3602	3167	2261	3003	5961	3861	1017	737	796	1605	1678	530	814	744	611	521	383	5157	9822	1526	992	1517
VIT_01s0011g02290	21	4	3	3	2	4	7	29	10	5	7	6	7	5	6	5	11	5	8	3	1	4	10	8	4	6	16	2	3	0	0	1	1	0	0	2	6	3	1	1
VIT_01s0011g02300	340	223	210	187	155	165	295	374	365	311	210	210	308	322	411	232	231	224	356	255	182	261	419	304	94	79	75	154	145	85	112	89	52	56	64	432	729	166	112	203
VIT_01s0011g02310	189	30	58	17	32	25	40	194	137	76	58	88	115	144	271	141	76	95	224	433	212	250	450	223	154	128	121	255	260	233	358	299	67	52	86	406	529	191	183	201
VIT_01s0011g02320	1217	768	909	84	113	106	1072	2606	1674	716	673	798	428	356	998	469	114	415	383	54	199	362	4975	2024	375	288	296	515	300	281	329	183	346	283	158	1959	2249	190	468	367
VIT_01s0011g02330	194	185	179	76	84	97	194	246	238	241	285	344	209	275	501	127	20	105	158	50	54	48	1084	418	81	71	68	108	83	89	156	224	239	182	232	1910	3325	789	523	879
VIT_01s0011g02340	2914	1391	1494	663	977	743	2195	3411	2749	1650	1288	1638	4739	5513	4854	1656	3148	3088	2689	2526	1111	1927	5063	3631	894	713	963	966	969	571	797	792	332	264	191	2728	6940	1200	707	1220
VIT_01s0011g02350	1	0	2	1	0	0	1	2	2	1	0	3	1	3	4	3	0	0	8	3	5	6	2	2	9	10	14	10	7	3	2	4	4	0	0	0	0	9	1	1
VIT_01s0011g02360	0	0	1	0	1	0	1	2	3	3	6	19	1	0	1	13	2	7	0	4	2	4	1	77	483	357	250	62	16	0	7	2	0	4	1	1	0	6	1	5
VIT_01s0011g02370	2	4	0	2	2	6	1	5	0	0	0	0	0	0	0	0	0	0	1	0	2	1	0	0	4	3	4	3	1	0	0	0	0	0	0	0	0	0	0	0
VIT_01s0011g02380	1	10	5	2	3	2	3	8	7	6	6	0	10	6	12	0	0	0	1	0	0	0	1	5	1	0	4	0	0	1	2	2	3	1	0	2	1	0	0	0
VIT_01s0011g02390	0	0	0	0	0	0	0	0	0	0	0	0	0	0	1	0	0	1	0	0	1	0	0	0	7	0	12	0	0	0	0	0	0	0	0	0	0	0	0	0
VIT_01s0011g02400	17	11	9	10	13	12	27	38	24	29	25	26	21	12	24	21	7	22	13	8	20	9	8	21	43	43	58	15	35	13	8	20	10	12	31	5	8	4	6	5
VIT_01s0011g02410	0	0	0	0	0	0	0	0	0	0	0	0	1	0	0	0	0	0	1	0	1	0	0	0	0	0	1	0	0	0	0	0	0	0	0	0	0	0	0	0
VIT_01s0011g02420	1	7	7	3	3	3	8	1	4	1	2	1	1	0	0	0	0	0	2	1	0	3	0	1	3	2	22	0	0	0	2	0	0	0	0	0	0	0	0	1
VIT_01s0011g02430	778	983	901	955	1022	912	2016	761	1460	1685	1112	842	1040	1008	1182	731	560	625	568	946	601	879	607	553	466	302	294	456	494	229	278	313	109	75	93	1137	1848	304	180	322
VIT_01s0011g02440	987	953	1002	1102	1039	1086	1770	851	1390	1743	1264	971	1033	1056	1151	718	772	785	971	761	611	982	828	727	478	339	661	501	566	219	269	279	69	70	87	507	1035	197	182	224
VIT_01s0011g02450	2	3	8	4	8	2	13	5	3	6	5	8	7	6	6	3	3	1	4	5	4	4	6	8	3	3	0	3	1	2	2	6	0	0	0	1	8	0	1	0
VIT_01s0011g02460	347	153	162	112	94	92	282	611	376	234	189	202	488	469	426	230	286	282	207	281	158	326	310	439	177	138	190	230	293	105	139	159	46	42	41	327	664	134	94	151
VIT_01s0011g02470	736	108	293	54	90	91	355	1857	917	492	484	522	310	156	419	860	753	426	124	289	321	547	396	976	2139	1564	1362	1389	1959	448	475	512	468	349	281	1024	1305	424	407	519
VIT_01s0011g02480	1293	796	916	336	544	407	2027	3288	2295	1567	1245	1223	1960	1737	2204	2064	2257	2806	606	458	411	1053	1111	2412	709	551	622	1031	848	217	287	162	260	230	82	1335	2192	425	490	482
VIT_01s0011g02490	419	217	249	214	209	201	318	426	370	491	360	324	1126	1200	931	278	567	505	495	390	361	336	613	673	132	77	136	221	251	60	97	114	53	48	35	381	946	217	106	175
VIT_01s0011g02500	0	1	0	1	2	0	1	1	0	0	2	1	0	0	2	2	0	0	0	0	0	1	1	0	7	5	10	0	0	1	2	2	1	3	3	32	14	16	5	11
VIT_01s0011g02510	181	98	108	94	86	92	201	220	183	197	151	142	176	113	181	143	139	134	148	141	89	138	188	151	50	40	35	50	42	29	45	57	12	16	28	225	296	106	68	114
VIT_01s0011g02520	1	2	0	2	0	0	3	4	2	1	3	3	0	0	0	1	0	1	3	1	2	4	0	1	5	3	31	0	2	16	29	69	115	94	112	723	1408	377	321	386
VIT_01s0011g02530	429	311	329	285	293	305	561	874	584	433	352	333	201	176	332	223	142	167	162	368	196	257	1162	519	119	58	95	102	188	66	141	98	96	68	60	414	633	163	158	152
VIT_01s0011g02540	3	1	0	1	2	0	3	2	0	0	1	1	2	1	0	3	0	1	1	0	3	2	0	1	8	3	12	0	1	3	0	5	2	0	6	70	98	47	28	34
VIT_01s0011g02550	32	77	78	68	84	73	277	29	136	62	47	24	55	51	58	61	19	33	27	338	74	134	0	15	6	4	8	31	53	6	10	4	0	1	4	75	128	11	4	14
VIT_01s0011g02560	2	0	4	2	3	2	10	3	8	2	1	1	0	2	3	0	0	2	4	0	0	0	0	1	3	1	1	0	1	1	0	0	10	6	3	3	10	1	0	2
VIT_01s0011g02570	2	0	2	2	0	2	0	1	2	0	0	0	1	1	0	0	1	1	0	0	1	1	1	0	3	0	2	0	1	1	1	1	0	0	0	0	0	0	0	0
VIT_01s0011g02580	6	1	6	4	1	1	7	48	28	16	13	28	10	0	4	45	53	69	0	12	1	37	23	58	38	41	38	26	16	7	9	0	1	8	0	0	0	1	1	4
VIT_01s0011g02590	1	2	1	0	0	2	1	3	3	2	0	2	1	0	2	8	15	7	1	1	3	2	0	26	12	7	8	14	4	4	1	0	0	0	0	3	0	0	1	0
VIT_01s0011g02600	0	0	0	0	2	0	2	2	4	31	24	12	47	16	66	206	225	238	128	29	52	200	45	247	266	210	140	316	381	118	89	105	29	17	78	194	240	62	55	96
VIT_01s0011g02610	0	0	0	0	0	0	1	0	0	0	0	1	0	1	1	4	3	3	0	1	2	7	3	5	12	10	4	5	9	10	5	2	0	1	2	3	7	2	7	3
VIT_01s0011g02620	3	4	3	0	2	1	27	20	23	35	32	63	151	105	171	312	174	417	176	56	211	527	237	360	246	227	195	309	538	82	101	100	15	18	7	42	107	23	11	27
VIT_01s0011g02630	0	0	0	0	0	0	1	11	18	37	17	12	51	1	10	165	159	138	4	43	2	61	19	91	92	57	45	70	86	10	25	4	32	37	1	14	7	17	33	19
VIT_01s0011g02660	5	5	6	4	1	6	15	51	41	134	74	32	187	13	61	643	470	641	66	140	70	393	639	684	371	267	190	320	520	96	100	131	68	70	21	208	290	121	80	147
VIT_01s0011g02670	37	21	21	9	12	15	21	28	40	27	20	22	59	72	73	26	21	16	21	21	13	26	61	45	20	19	20	40	23	14	11	8	19	16	13	55	129	18	10	14
VIT_01s0011g02680	0	4	0	3	1	2	3	3	4	3	1	1	0	0	0	1	0	0	2	0	0	0	1	1	2	1	2	0	0	0	0	3	2	0	0	0	1	3	0	2
VIT_01s0011g02700	0	8	2	8	3	1	6	4	3	5	6	9	0	1	2	1	0	1	2	1	0	2	0	1	3	2	11	2	9	0	1	3	0	6	1	26	34	9	6	11
VIT_01s0011g02710	2	0	0	1	1	1	0	0	0	0	1	0	0	0	0	1	1	0	1	27	3	4	1	0	39	41	25	24	10	175	202	449	399	288	416	4342	12680	2693	2407	3726
VIT_01s0011g02720	0	0	0	0	0	0	0	0	0	0	0	0	0	0	0	0	0	1	1	21	1	0	0	0	70	37	56	11	8	205	235	512	739	542	364	4333	10283	3212	1974	3217
VIT_01s0011g02730	3	6	8	28	5	18	1	1	1	2	1	0	3	0	2	3	2	4	0	18	3	9	0	2	41	22	20	3	7	72	88	154	62	55	80	848	802	225	153	230
VIT_01s0011g02740	1134	1689	1510	1288	1598	1422	1641	907	1423	2010	1319	1002	4728	4885	4535	2180	2206	1644	2477	3305	1477	1877	1374	1647	635	479	539	1219	1178	454	814	729	597	511	472	4828	10635	2222	1570	2393
VIT_01s0011g02750	195	444	388	309	580	434	580	335	825	3021	2202	1553	2245	782	2031	4462	2490	3355	1346	415	2267	2018	549	1031	496	377	269	1286	1033	289	205	194	35	36	31	104	99	20	33	36
VIT_01s0011g02760	135	180	167	130	163	146	270	151	207	222	150	162	234	273	312	151	138	167	155	186	124	170	304	212	94	87	83	127	113	49	67	46	23	21	8	140	288	86	56	76
VIT_01s0011g02770	310	382	332	315	312	275	621	351	482	605	381	365	650	597	712	386	356	355	433	412	219	414	787	534	175	145	157	300	290	86	115	100	23	15	20	413	706	128	135	181
VIT_01s0011g02780	7	9	7	4	5	4	5	6	13	53	34	54	212	242	240	112	105	73	252	67	90	102	17	54	138	115	81	148	112	75	96	61	64	75	93	138	151	8	18	20
VIT_01s0011g02790	150	53	68	10	15	10	62	340	182	251	195	229	62	57	80	33	2	94	5	2	7	5	165	69	12	10	18	8	6	16	18	14	21	15	6	39	54	13	24	17
VIT_01s0011g02800	77	157	142	101	159	119	93	11	57	80	39	31	28	11	26	51	19	39	32	431	85	98	5	26	29	25	35	32	36	66	165	178	8	10	9	73	104	32	8	27
VIT_01s0011g02810	668	393	368	278	336	249	562	941	625	588	460	450	1490	1662	1333	359	642	757	435	506	424	361	839	768	241	189	249	301	343	108	171	161	114	55	74	562	1349	376	223	338
VIT_01s0011g02820	1525	1686	1435	687	1208	856	1423	1316	1287	1194	956	1058	3407	4017	2908	1003	1371	1358	1267	1571	926	871	2462	1798	657	489	439	774	687	495	668	683	343	287	197	1934	3978	848	591	947
VIT_01s0011g02830	22	18	11	9	11	7	17	10	8	8	10	19	25	26	25	14	29	18	23	15	10	5	39	31	9	5	22	9	4	2	2	4	2	0	0	20	30	13	9	10
VIT_01s0011g02840	18	51	39	103	161	132	31	4	22	93	69	77	146	95	130	216	186	157	583	1151	935	624	1	127	603	411	319	615	656	877	932	1530	351	245	152	778	1209	175	96	198
VIT_01s0011g02850	704	675	721	496	627	557	1003	807	967	743	616	552	1028	968	1197	676	653	561	1040	1021	585	876	885	718	337	223	251	452	558	202	260	230	108	91	58	910	1784	362	200	332
VIT_01s0011g02860	28	39	26	24	34	24	63	45	45	78	50	61	151	179	194	102	91	79	154	113	63	81	417	210	48	22	55	75	44	17	20	29	45	39	54	3649	8100	1671	623	1358
VIT_01s0011g02870	924	907	877	1294	1066	1143	1399	874	1213	1648	1145	867	1065	921	1325	1046	1028	857	1475	1342	930	1267	983	937	420	345	306	780	870	249	348	443	109	105	102	621	1215	306	211	300
VIT_01s0011g02880	662	285	343	60	186	137	260	918	551	396	253	190	64	63	127	47	19	29	83	145	62	43	109	60	97	62	67	55	75	95	123	149	150	113	77	453	561	185	137	168
VIT_01s0011g02890	37	57	60	10	21	11	62	64	61	36	40	35	19	23	19	5	3	10	13	15	11	9	19	17	28	14	16	21	17	120	111	309	58	47	77	211	372	46	106	103
VIT_01s0011g02900	146	185	185	37	116	75	113	139	144	224	153	74	30	29	60	14	1	13	6	32	12	10	15	10	18	10	9	9	12	39	22	78	17	11	9	64	82	10	12	17
VIT_01s0011g02910	1006	1054	1026	792	1106	939	1132	1079	1160	1437	1176	1190	1351	1262	1756	1176	842	1041	1220	1135	941	1072	2117	1338	686	492	540	859	713	348	528	509	152	115	174	1653	2634	772	605	850
VIT_01s0011g02920	21	46	44	15	21	30	82	31	50	10	10	6	5	5	7	4	4	3	5	4	4	13	2	2	4	1	2	1	1	0	0	1	0	0	0	13	14	5	0	3
VIT_01s0011g02930	39	110	115	31	57	41	114	34	76	51	34	34	96	41	54	138	322	209	81	499	44	248	2	151	148	129	105	105	171	139	213	235	27	26	18	179	158	59	26	55
VIT_01s0011g02940	3	13	11	6	19	11	64	21	51	80	58	26	261	51	118	265	256	265	58	180	55	299	20	245	151	111	143	184	254	45	107	115	41	50	41	975	1093	263	312	361
VIT_01s0011g02950	1000	411	527	326	342	305	699	1466	1097	1022	709	725	1677	1681	1952	984	1293	1172	1191	424	446	670	1571	1375	230	150	179	309	337	95	115	136	107	89	65	566	1683	311	243	385
VIT_01s0011g02960	25	25	24	16	12	13	65	13	39	28	27	25	23	31	39	28	15	32	40	643	114	37	22	22	385	316	230	120	137	454	774	781	149	118	130	3763	5395	2026	1406	2268
VIT_01s0011g02970	829	470	519	313	456	334	657	978	775	709	483	491	1229	1277	1318	672	798	876	714	792	508	818	1334	1155	360	285	482	442	440	166	250	193	92	88	61	928	1891	429	330	449
VIT_01s0011g02980	416	234	246	109	223	137	321	516	429	223	200	256	622	581	660	294	387	339	407	449	210	297	648	484	177	139	280	175	170	69	107	97	35	38	20	619	1195	183	134	235
VIT_01s0011g02990	1024	1073	1026	1765	1293	1441	1437	1125	1367	2373	1868	1915	2554	1955	2420	2975	3108	2639	3538	2470	1754	2474	964	2281	986	691	655	1832	1978	326	516	471	91	74	67	1086	2056	403	243	434
VIT_01s0011g03000	1	5	0	0	2	1	1	2	2	10	7	7	21	2	19	30	6	29	23	214	144	65	14	16	92	90	67	74	104	118	117	191	293	248	344	772	1334	557	307	534
VIT_01s0011g03010	51	50	51	51	47	48	74	53	70	114	87	76	173	138	145	106	99	92	117	97	33	106	643	400	63	46	74	118	74	31	42	46	88	100	172	2420	6556	1729	604	1429
VIT_01s0011g03020	75	249	200	9	16	11	180	22	132	244	173	109	83	76	134	5	0	4	1	6	7	2	16	3	17	12	17	7	10	34	36	40	362	286	87	1634	2320	141	276	217
VIT_01s0011g03030	6	12	6	5	3	11	12	12	11	4	6	9	6	9	1	4	3	5	4	7	8	14	1	10	6	8	35	10	13	1	6	6	0	3	0	0	3	0	0	4
VIT_01s0011g03040	4	23	13	9	20	16	27	2	14	4	1	7	5	7	8	8	5	7	3	142	35	31	1	3	49	39	22	11	35	25	61	38	14	11	4	71	47	16	3	16
VIT_01s0011g03050	1181	781	902	385	627	478	1171	1694	1479	1020	708	579	222	78	303	624	454	573	361	799	253	668	90	500	901	654	595	788	1211	492	547	629	258	221	138	744	556	295	150	271
VIT_01s0011g03060	3462	1738	1840	771	1119	972	2309	4144	3097	2282	1908	2176	5428	6196	4915	1753	4180	3834	2432	2254	1275	2019	4001	3974	1190	863	1983	1247	1288	457	596	677	251	215	177	2402	5827	816	465	789
VIT_01s0011g03070	637	43	133	4	19	19	110	1172	539	408	419	682	1046	846	872	751	456	1762	297	163	216	309	2006	1216	823	663	516	513	398	413	488	257	602	478	190	429	1034	1720	896	1397
VIT_01s0011g03080	473	608	598	548	582	514	881	723	786	861	681	607	1100	942	1230	831	815	955	934	864	652	949	1045	1004	494	368	448	592	701	275	333	312	101	96	94	1252	1986	447	270	536
VIT_01s0011g03090	7	1	5	1	5	1	4	15	15	22	77	238	55	12	60	303	115	181	21	7	51	114	13	59	205	127	86	66	69	4	4	4	5	2	0	2	8	2	1	2
VIT_01s0011g03100	192	707	608	591	638	570	235	75	197	171	165	133	67	7	10	97	100	68	67	120	108	194	15	58	34	35	62	84	155	23	44	47	0	0	1	4	5	1	0	1
VIT_01s0011g03110	1032	670	652	243	403	280	1189	1759	1363	1647	1625	2215	7878	7425	7613	3880	1812	4116	1231	1447	1325	1431	9036	5025	2280	1676	1659	1898	1218	840	1160	1293	375	278	455	3908	5079	1267	1043	1542
VIT_01s0011g03120	125	122	113	119	123	94	153	111	139	194	187	188	727	757	797	252	201	295	516	229	144	219	1246	661	121	97	105	197	195	83	118	122	44	22	60	694	1363	298	155	301
VIT_01s0011g03130	978	950	884	837	995	952	1086	1343	1237	1600	1317	1265	1120	877	1452	1138	789	999	1074	509	747	924	2296	1670	494	439	442	944	675	357	414	382	262	198	175	1460	2610	789	691	862
VIT_01s0011g03140	270	161	188	103	145	121	186	297	235	204	166	168	433	377	467	191	222	163	305	120	128	193	542	320	119	76	105	149	136	83	75	83	60	50	57	261	548	129	72	122
VIT_01s0011g03160	5169	2408	2614	900	1444	1076	3247	6504	4635	2626	2232	2986	10020	11602	10182	2572	5765	5252	5038	2329	1335	2656	10066	7343	1283	860	2492	1261	1048	412	647	581	357	297	254	3900	10807	1641	1026	1690
VIT_01s0011g03170	206	194	215	101	171	140	226	249	216	228	179	176	571	574	668	265	220	162	464	228	132	249	641	474	73	54	40	183	109	40	63	54	11	20	13	409	800	105	113	167
VIT_01s0011g03180	2	4	0	1	3	2	1	2	2	1	0	3	1	3	6	2	6	4	5	11	5	8	0	7	15	11	18	11	7	28	30	57	124	77	77	525	1016	371	247	374
VIT_01s0011g03190	556	493	443	485	547	531	609	563	636	719	595	572	810	702	905	528	515	742	739	670	594	682	939	724	477	325	378	567	512	383	377	480	179	162	183	988	1752	363	366	528
VIT_01s0011g03200	4385	5453	5124	7411	6951	7152	7184	5543	6855	10457	8260	8048	5596	3731	5865	6761	4411	7018	6599	7599	6342	7285	10661	7490	5686	4341	3630	7000	7426	3668	4071	4613	2156	1637	1793	9451	13722	4644	4681	5377
VIT_01s0011g03210	805	2599	2054	921	1553	1183	1342	135	798	632	417	315	517	395	472	724	564	466	559	4100	1125	1313	66	637	1537	1156	791	955	1108	1254	1712	2651	302	251	153	1818	2531	419	151	367
VIT_01s0011g03220	254	347	307	319	327	288	464	404	407	446	329	307	430	418	402	353	348	301	382	346	313	286	401	386	130	133	119	237	212	161	186	281	163	150	116	451	892	194	158	204
VIT_01s0011g03230	93	228	182	217	238	195	118	81	113	327	255	303	1096	1111	973	452	313	401	720	2267	802	842	295	419	386	298	286	694	695	419	741	969	34	29	17	45	130	9	13	11
VIT_01s0011g03240	0	3	0	1	2	1	10	3	3	3	4	4	3	2	0	1	0	3	0	5	6	5	1	1	3	2	9	2	6	14	8	14	38	11	20	54	66	9	6	5
VIT_01s0011g03250	1	3	2	0	1	0	4	1	7	7	2	10	24	25	23	0	1	6	0	1	0	1	8	5	4	0	0	0	1	0	0	0	1	5	1	11	23	2	1	4
VIT_01s0011g03260	0	1	1	0	1	0	0	1	4	3	1	3	1	4	0	0	0	1	0	0	2	1	0	2	5	3	5	0	0	0	1	0	0	0	0	0	1	1	0	4
VIT_01s0011g03270	0	2	1	0	0	0	5	0	3	20	11	31	223	258	250	12	6	8	11	32	11	24	80	39	284	179	148	53	38	79	71	37	102	99	95	312	903	316	189	304
VIT_01s0011g03280	2037	2210	2193	2369	2267	2203	3441	2031	2835	2779	2091	1948	2984	2841	3540	2469	1955	1748	3089	2009	1565	2422	4405	2731	1064	723	849	1651	1657	903	957	1074	666	564	477	3427	5597	1383	1164	1608
VIT_01s0011g03290	216	243	247	142	204	173	336	239	315	465	369	302	386	359	450	152	134	176	330	562	295	296	1007	455	188	129	159	199	221	153	206	210	155	147	151	1659	3146	899	556	849
VIT_01s0011g03300	7	15	9	13	17	13	8	5	6	4	4	2	7	5	7	2	5	5	6	17	7	3	3	5	3	7	2	3	5	5	6	8	0	1	2	23	26	8	4	8
VIT_01s0011g03310	155	277	230	292	256	239	324	118	213	291	217	180	198	167	192	211	172	195	346	312	237	244	57	139	142	103	105	170	203	100	120	137	66	56	76	453	734	192	108	198
VIT_01s0011g03320	22	67	63	69	62	75	158	35	102	103	65	50	63	50	79	79	38	53	27	188	41	111	7	33	36	32	32	55	46	6	27	20	12	2	2	47	68	10	10	10
VIT_01s0011g03330	1727	503	742	305	398	335	1142	3544	2161	2033	1782	2249	1974	1810	2309	1392	1233	1449	558	193	198	706	3855	2138	453	378	291	684	534	328	317	91	331	273	127	370	673	164	275	236
VIT_01s0011g03340	233	60	69	107	51	67	117	386	225	151	110	147	345	352	316	151	223	241	163	76	65	157	410	350	44	33	34	87	123	19	22	19	20	23	6	89	308	67	35	53
VIT_01s0011g03350	2096	745	818	382	498	439	806	2650	1467	1282	922	1122	2486	2551	2266	796	2272	2132	1023	723	643	834	2464	2568	672	467	475	634	759	283	332	334	274	197	198	976	2143	647	465	614
VIT_01s0011g03360	368	159	211	26	27	35	495	587	526	197	299	530	1797	2039	2384	362	96	279	1097	24	149	414	3044	1368	159	122	142	328	305	108	173	65	198	146	95	629	661	205	435	355
VIT_01s0011g03370	4541	1486	2075	1022	1621	1241	2269	6389	4313	3652	2900	3253	4158	3786	5644	4467	4054	4072	3615	2799	2325	3113	8637	6005	1655	1134	1159	2150	2077	912	1267	790	302	254	189	2326	4348	1349	952	1399
VIT_01s0011g03380	688	1010	902	428	815	662	1000	701	930	1031	844	758	1974	1614	2009	1530	952	1151	1073	4696	2683	2629	1288	1088	1203	928	631	1043	1661	1048	1384	1608	451	405	277	2371	2941	631	381	703
VIT_01s0011g03390	55	51	42	31	44	31	135	199	173	229	183	183	69	21	58	189	73	213	41	34	28	94	102	119	68	61	51	83	70	9	18	18	11	14	13	66	210	86	71	115
VIT_01s0011g03400	48	135	111	34	258	182	479	4	199	2	13	30	6	3	150	29	31	18	199	348	89	196	586	338	624	427	315	465	309	632	1100	1061	504	458	304	3008	9489	978	589	1016
VIT_01s0011g03410	2542	2553	2401	1250	2121	1588	3039	2826	2896	2184	1770	1935	3709	3674	4344	1854	1725	1600	2526	2682	1527	1927	5896	3424	1201	953	922	1332	1146	983	1354	1297	715	513	555	4871	7758	1558	1282	1862
VIT_01s0011g03420	795	742	654	321	787	568	895	1633	1280	1639	1829	2654	1746	1253	2268	2647	1275	2923	1105	3252	747	3191	6676	3552	3608	2701	2210	2555	2075	2198	2210	1413	1564	1103	717	2666	3869	3528	3476	4600
VIT_01s0011g03430	27	49	33	33	61	45	140	222	162	249	208	133	102	48	115	303	192	160	14	130	50	92	5	219	248	172	135	198	109	135	38	223	6	3	18	21	113	84	25	84
VIT_01s0011g03440	110	94	93	97	99	92	117	255	156	264	185	183	85	62	103	194	180	173	107	155	76	117	228	206	180	166	119	211	187	144	104	85	16	8	19	89	250	74	60	63
VIT_01s0011g03450	748	1671	1316	705	1150	923	1897	679	1290	904	866	1288	1927	1578	1729	1423	874	1010	845	6925	4024	1816	183	609	2350	1697	1048	1234	1424	2141	3321	3856	1433	1174	349	6048	11030	982	219	711
VIT_01s0011g03460	124	170	176	83	169	101	210	154	171	243	174	156	320	321	265	225	50	103	116	212	141	138	382	122	93	74	42	180	184	96	142	144	44	33	26	202	269	62	58	66
VIT_01s0011g03470	649	631	534	354	550	430	704	783	747	1171	835	696	1370	1296	1257	959	531	863	523	1062	662	781	1629	861	390	311	243	674	707	380	538	581	154	151	129	948	1351	376	277	424
VIT_01s0011g03480	361	35	104	35	20	16	231	372	275	65	85	146	59	77	208	25	29	2	98	11	5	39	867	357	27	21	28	46	40	32	35	17	73	48	34	521	415	33	147	128
VIT_01s0011g03490	11	37	25	10	11	17	10	3	12	2	4	6	8	0	4	17	4	16	10	146	64	92	14	12	34	28	31	33	70	37	65	70	15	19	23	244	351	26	9	36
VIT_01s0011g03500	951	441	494	76	217	165	777	2421	1420	1261	967	967	1764	661	1622	2926	1519	4634	540	1160	1033	2142	1459	1329	557	394	333	981	1085	444	603	219	97	90	68	672	907	157	137	166
VIT_01s0011g03510	469	622	551	389	600	518	665	438	553	643	473	421	815	730	821	733	625	719	767	1140	725	446	784	583	289	267	202	467	439	275	304	390	130	89	89	755	1231	399	241	426
VIT_01s0011g03520	51	8	13	0	3	1	78	13	24	2	3	1	1	0	0	0	0	0	3	4	1	4	26	4	4	6	9	2	1	9	42	28	20	26	47	1705	2457	641	197	498
VIT_01s0011g03530	108	44	65	2	5	8	68	187	101	71	102	191	357	341	351	122	8	104	13	50	22	68	70	49	47	35	32	40	44	16	36	33	1	3	7	38	31	12	41	46
VIT_01s0011g03540	975	1794	1439	1255	1700	1414	895	548	810	893	708	876	5024	5346	4974	2123	2586	1486	4422	3025	2066	2885	471	1357	1164	874	785	1865	2058	829	828	1399	52	51	133	164	419	28	5	32
VIT_01s0011g03550	33	47	31	75	41	47	35	33	34	43	29	52	74	66	92	89	72	72	78	154	72	184	68	74	83	93	67	126	157	83	114	160	54	57	56	356	585	182	157	189
VIT_01s0011g03560	717	1744	1502	1438	2170	1774	1896	336	1226	1319	936	758	1400	1099	1278	1202	1235	1453	1661	2370	900	1849	878	1026	1363	1064	771	1321	1434	1030	1131	1481	321	295	270	1497	1991	579	377	584
VIT_01s0011g03570	0	0	0	3	0	0	0	0	0	1	1	1	2	1	3	7	8	11	5	45	7	10	6	3	11	6	18	6	7	3	6	15	1	0	0	1	0	0	0	2
VIT_01s0011g03580	1023	961	939	690	923	831	997	1294	1199	1265	946	769	877	767	1108	1024	547	834	1216	1252	964	1105	1297	1140	947	700	541	1086	965	593	732	705	230	198	277	1330	2102	879	709	1077
VIT_01s0011g03590	174	357	291	301	374	347	373	121	276	330	252	207	243	209	310	277	200	175	360	771	461	469	385	293	494	324	350	388	436	301	445	488	194	151	194	3461	3788	875	369	883
VIT_01s0011g03600	4	3	5	4	4	10	19	13	16	11	29	53	133	70	208	355	211	249	574	583	278	494	425	331	191	154	142	294	346	163	214	183	25	19	24	27	142	7	2	9
VIT_01s0011g03610	645	744	679	733	768	764	906	746	825	1055	793	678	999	937	1116	827	615	774	988	1015	828	993	1255	1064	467	379	349	677	788	354	451	412	168	118	123	1303	2019	444	463	613
VIT_01s0011g03620	462	212	268	174	207	172	310	604	451	481	358	377	764	822	751	319	382	496	549	371	192	393	679	492	200	148	176	214	234	83	153	172	49	45	36	441	1052	168	149	202
VIT_01s0011g03630	57	99	100	64	80	65	91	39	69	104	70	63	94	91	81	75	49	45	39	122	45	65	111	88	41	32	53	68	58	32	45	53	5	8	8	77	119	48	15	25
VIT_01s0011g03640	4	8	10	5	11	12	6	16	5	9	11	21	72	82	71	30	16	14	56	42	22	37	8	15	32	23	13	31	32	16	19	27	8	11	7	39	103	25	23	31
VIT_01s0011g03650	9	6	9	1	4	1	9	35	20	43	32	46	64	39	35	50	34	88	2	2	7	7	40	29	23	18	13	10	2	6	9	1	16	10	4	20	16	4	12	8
VIT_01s0011g03660	134	134	137	40	51	47	209	477	254	309	269	380	297	105	291	519	211	416	19	162	35	185	3338	1377	342	286	242	217	144	95	140	84	109	82	119	770	1252	128	204	192
VIT_01s0011g03670	1	4	6	2	1	3	12	6	4	22	14	22	39	37	54	37	55	29	88	27	40	55	84	69	180	105	112	117	94	128	96	73	130	106	77	381	694	171	197	217
VIT_01s0011g03680	90	213	183	123	184	161	314	55	219	220	169	119	151	146	134	188	63	139	74	365	300	255	82	147	316	209	183	296	367	214	213	240	152	166	215	932	1370	933	824	1221
VIT_01s0011g03690	1064	540	672	583	585	575	1035	2020	1334	2108	1620	1495	917	830	1267	745	507	657	775	652	1221	788	1619	1272	656	529	439	1082	930	557	583	777	365	300	479	2833	3201	1932	1412	2129
VIT_01s0011g03700	659	416	440	336	382	310	704	1122	849	894	711	683	662	650	939	502	440	484	609	524	648	568	1139	822	422	318	425	643	636	369	447	492	208	265	326	1774	2314	1164	964	1520
VIT_01s0011g03710	36	41	47	14	38	30	50	51	45	71	38	42	71	107	99	39	56	61	81	76	39	42	82	65	30	22	18	22	32	29	24	30	16	20	17	134	213	94	36	93
VIT_01s0011g03720	0	0	0	0	0	0	6	1	3	0	0	1	1	0	1	0	1	0	1	2	0	3	0	1	8	6	5	4	6	4	6	6	17	6	27	289	333	283	93	256
VIT_01s0011g03730	4	5	5	0	5	4	10	4	7	4	7	19	19	24	47	10	19	10	3	9	0	9	222	107	25	23	27	17	10	2	8	4	6	7	3	28	157	16	23	18
VIT_01s0011g03740	745	1196	1128	1302	1064	1066	2047	1112	1668	2780	1916	1359	1951	1527	2072	2440	1701	1956	1228	872	831	1672	296	1264	266	210	266	596	721	95	138	143	40	31	20	247	708	145	113	151
VIT_01s0011g03750	100	194	184	165	158	135	151	47	122	165	90	76	240	176	213	239	166	208	264	466	222	462	4	131	157	120	141	196	249	118	132	177	22	12	14	63	148	44	14	36
VIT_01s0011g03760	82	52	58	37	46	34	44	114	67	81	41	64	90	76	90	109	58	122	65	88	82	45	43	62	90	63	47	72	49	24	41	40	30	20	22	147	311	70	57	75
VIT_01s0011g03770	1	4	6	2	5	2	2	1	4	4	3	5	8	2	6	9	4	7	2	114	18	17	0	6	51	25	13	3	14	14	44	31	0	2	1	18	22	7	0	1
VIT_01s0011g03780	14	10	7	1	5	3	10	11	15	13	12	19	48	49	39	31	21	16	50	136	64	59	80	33	53	53	29	53	69	99	97	155	197	157	89	395	423	77	178	164
VIT_01s0011g03790	1295	758	775	493	670	519	849	1436	1207	1036	785	846	1732	1754	1593	737	1023	997	813	761	399	600	2052	1572	356	282	304	501	477	180	237	234	98	88	120	1293	2801	716	485	673
VIT_01s0011g03800	9	31	22	22	20	8	59	13	30	19	27	12	49	32	43	36	18	39	19	12	12	9	45	19	8	5	20	7	5	1	11	7	6	3	2	15	20	2	4	7
VIT_01s0011g03810	4	7	9	3	5	4	11	9	8	6	5	8	14	12	17	4	8	13	24	11	2	5	29	11	8	4	16	8	6	3	7	2	4	3	4	22	52	23	11	20
VIT_01s0011g03820	3227	2571	2568	1827	2340	2018	3636	3565	3589	3390	2459	2580	5228	5522	5991	2733	3308	2504	3267	2630	1442	2636	6221	4944	1446	1121	1284	1685	1610	584	821	611	276	222	261	3521	7565	1943	1351	1989
VIT_01s0011g03830	627	465	492	301	446	354	586	667	561	531	417	413	1249	1344	1225	478	553	602	593	693	449	494	1270	815	325	251	371	338	307	201	337	289	201	164	125	1138	2263	516	299	518
VIT_01s0011g03840	4	1	0	1	2	2	2	2	2	1	3	0	4	3	1	0	1	4	2	9	1	5	3	3	5	7	1	4	7	5	4	13	1	5	2	15	12	2	3	3
VIT_01s0011g03850	59	34	34	5	4	4	79	223	130	27	34	34	47	33	40	75	6	169	29	6	3	40	242	94	33	23	41	25	25	23	22	22	21	16	3	63	76	109	181	197
VIT_01s0011g03860	356	897	732	319	683	508	845	221	592	744	514	401	1231	1084	1081	523	550	539	432	2685	689	887	90	274	365	254	174	411	556	356	618	1053	113	95	59	690	895	145	60	126
VIT_01s0011g03870	26	70	48	4	16	14	35	2	21	61	20	11	9	6	8	0	4	3	2	123	19	12	1	3	34	16	21	10	22	26	31	50	46	41	37	367	418	171	42	141
VIT_01s0011g03880	65	35	47	57	40	53	66	85	66	67	46	67	111	124	101	33	113	100	47	58	37	68	17	69	60	51	123	47	72	32	67	64	3	5	11	95	239	29	13	32
VIT_01s0011g03890	49	10	15	11	6	7	27	48	49	44	33	36	84	90	123	57	13	33	31	43	41	42	125	59	12	18	57	18	23	13	10	15	10	9	6	60	123	34	16	49
VIT_01s0011g03900	4	8	12	10	3	8	12	7	9	3	7	6	3	2	4	5	5	3	2	4	8	7	0	4	3	2	24	8	11	2	3	3	0	0	3	1	4	0	1	1
VIT_01s0011g03910	1236	338	468	363	362	380	307	1972	1070	423	286	276	319	168	330	477	412	463	334	835	312	631	194	407	335	283	264	398	773	269	497	416	60	41	69	1101	2288	718	403	700
VIT_01s0011g03920	739	488	492	326	451	370	470	797	628	697	502	504	871	807	929	654	663	783	606	793	571	709	1050	924	451	345	351	493	535	352	417	463	171	120	160	989	1730	450	394	593
VIT_01s0011g03930	27	33	40	30	28	24	30	16	26	37	30	15	47	20	45	42	26	42	42	132	89	86	31	36	39	49	22	42	40	34	42	38	4	9	10	83	94	15	15	18
VIT_01s0011g03940	217	242	244	198	224	190	288	309	300	323	270	279	313	382	318	227	236	282	295	361	208	213	130	180	269	193	299	193	225	81	142	77	55	38	70	723	970	225	91	129
VIT_01s0011g03950	2	2	4	1	3	4	4	5	3	1	4	2	3	4	7	6	0	2	4	2	5	4	7	5	9	7	44	3	7	6	0	6	2	4	5	69	168	72	34	61
VIT_01s0011g03960	15	16	8	11	10	9	17	22	19	13	19	24	70	84	62	26	9	32	17	27	13	14	67	47	17	20	54	10	11	7	7	11	7	5	2	17	65	15	6	15
VIT_01s0011g03980	804	231	381	94	147	137	449	1175	770	506	484	801	2640	2626	2754	787	512	1639	533	203	226	344	4712	2505	350	271	282	292	198	127	163	147	70	68	80	683	1823	389	289	419
VIT_01s0011g03990	4	3	3	2	2	1	3	1	1	2	2	0	0	0	1	5	3	1	2	0	4	3	0	2	3	2	19	2	7	2	0	1	0	0	0	1	11	7	9	8
VIT_01s0011g04000	1359	788	939	824	937	893	750	762	824	1111	1060	1955	1342	1178	1991	1146	1061	947	1716	1051	755	1037	5553	2652	717	583	490	796	856	400	572	455	267	205	271	2304	4360	1073	584	1007
VIT_01s0011g04010	103	1	25	3	1	0	6	102	43	4	9	17	0	0	1	0	0	2	2	0	0	1	42	17	3	3	13	0	0	0	2	11	10	1	19	302	312	524	420	605
VIT_01s0011g04020	860	1233	1148	903	1622	1260	951	604	799	1279	1079	1165	846	677	1240	1010	736	671	2109	986	739	1125	1727	1090	1129	836	675	1262	902	723	607	777	530	427	428	2123	2591	808	927	1161
VIT_01s0011g04030	6	1	2	3	1	4	2	7	5	4	7	11	5	4	8	3	5	7	7	54	23	35	34	24	152	112	112	39	54	296	293	706	1612	1288	755	6489	5280	1038	1648	1601
VIT_01s0011g04040	73	181	184	144	156	130	228	431	312	772	650	572	910	719	858	504	281	389	488	49	230	271	947	685	395	344	205	513	369	272	206	137	121	96	84	133	217	175	139	239
VIT_01s0011g04050	792	554	620	483	554	542	874	948	926	1047	774	781	1254	1336	1469	742	791	951	1339	637	482	843	1836	1221	347	245	253	464	448	230	241	240	202	175	152	1241	2483	617	371	585
VIT_01s0011g04060	572	1107	1061	735	960	840	870	387	667	915	685	808	3003	3287	3527	1800	1922	1026	2345	4232	2201	3368	947	1726	2038	1548	1473	2394	2457	1442	2009	1658	458	371	246	2571	3663	1088	706	921
VIT_01s0011g04070	0	1	0	0	0	0	1	0	1	1	0	1	0	0	0	0	0	0	0	1	1	2	0	0	7	6	9	0	1	4	4	22	3	0	60	18	55	19	18	31
VIT_01s0011g04080	209	300	262	165	246	166	306	148	221	218	182	340	394	279	539	694	585	355	818	2297	1324	904	69	268	797	571	459	685	1136	348	397	948	210	180	150	962	1197	352	165	321
VIT_01s0011g04090	509	238	280	154	220	181	347	564	480	446	305	387	710	752	835	460	424	498	812	534	354	562	1126	891	174	132	119	249	270	84	153	134	55	35	41	865	1776	335	223	369
VIT_01s0011g04100	114	221	225	173	180	189	273	113	176	157	173	173	330	275	266	209	233	246	247	313	225	214	99	131	288	209	434	290	321	260	222	343	214	163	123	152	212	143	77	96
VIT_01s0011g04110	466	753	679	436	570	495	837	843	793	711	559	626	1886	2116	1675	493	1271	855	955	835	641	553	892	848	572	411	361	453	524	476	415	476	548	412	284	1148	1810	520	403	529
VIT_01s0011g04120	84	47	61	33	40	43	79	82	75	85	83	63	111	121	133	100	65	94	134	112	88	73	240	159	71	56	54	73	63	77	57	68	51	55	30	215	343	86	55	93
VIT_01s0011g04130	821	497	535	328	501	418	691	1069	799	736	585	569	1140	1126	1278	867	1134	1018	862	917	540	896	1285	1376	460	347	363	694	664	274	400	290	158	116	81	784	1474	388	332	417
VIT_01s0011g04140	2616	2227	2237	623	1582	1101	1975	2807	2276	1906	1533	1623	3440	4011	3895	895	1338	906	1838	1178	367	1165	11185	5884	976	714	547	1145	888	1206	1245	1627	1660	1321	1217	10795	17500	2435	2997	3671
VIT_01s0011g04160	145	174	155	111	124	115	402	166	287	166	126	100	290	242	240	152	115	157	125	464	168	284	360	221	211	166	146	139	219	227	296	424	518	501	319	2316	4424	1037	753	1181
VIT_01s0011g04170	172	226	182	144	174	130	411	337	361	280	188	134	414	405	394	314	317	325	395	687	310	666	460	391	248	211	200	305	450	261	358	455	348	291	180	1475	2843	967	744	1106
VIT_01s0011g04180	582	164	284	189	181	210	575	969	756	497	378	377	614	384	616	920	1161	701	615	844	344	1193	525	861	506	406	399	795	962	211	345	317	106	113	70	1151	1889	351	186	355
VIT_01s0011g04190	49	8	21	3	9	6	48	12	35	38	101	206	85	114	376	32	32	16	102	5	13	18	946	369	19	19	34	32	28	32	44	20	71	33	38	112	312	52	108	108
VIT_01s0011g04200	60	69	79	30	44	35	112	78	84	165	101	93	210	152	191	148	141	241	69	125	86	126	80	107	83	48	45	50	68	42	59	66	36	25	17	117	264	43	28	46
VIT_01s0011g04210	321	390	301	154	230	185	446	486	512	542	413	480	476	326	426	582	282	632	235	629	407	429	207	339	451	328	257	266	297	216	294	274	96	66	37	399	778	217	230	258
VIT_01s0011g04220	2	13	8	12	21	18	6	11	9	13	42	68	13	18	48	11	20	12	87	2	0	19	287	140	15	6	15	12	7	6	3	6	1	4	1	6	35	1	2	6
VIT_01s0011g04230	608	863	739	1471	1010	1205	1832	540	1207	1268	977	784	1153	952	1097	1106	1045	1147	1119	1346	694	1475	865	1012	403	272	308	868	1025	194	265	284	22	22	34	381	603	181	133	218
VIT_01s0011g04240	242	299	304	390	384	343	483	246	371	415	364	466	847	906	1016	812	1450	420	1376	435	191	812	683	928	286	198	199	588	414	94	138	94	55	40	60	685	1608	304	106	224
VIT_01s0011g04250	121	108	122	180	123	141	232	107	162	189	164	165	389	378	446	339	709	194	662	173	91	273	258	365	62	65	84	209	178	20	32	27	13	6	17	252	675	114	51	98
VIT_01s0011g04260	0	1	1	3	3	0	8	1	3	3	4	7	2	1	2	4	8	1	2	4	3	8	0	2	6	3	25	2	3	1	4	4	12	10	2	41	60	46	18	51
VIT_01s0011g04270	455	473	457	263	328	286	367	581	461	212	198	206	582	335	423	585	348	683	142	591	286	334	82	207	242	164	129	193	275	136	153	189	83	83	41	334	693	127	94	164
VIT_01s0011g04280	93	50	57	25	36	31	105	216	160	104	61	75	125	60	91	169	80	162	27	36	33	55	8	54	64	41	43	50	22	21	30	37	18	21	4	76	158	102	42	94
VIT_01s0011g04290	156	63	78	100	61	82	67	140	115	78	67	62	33	24	42	86	57	67	84	33	27	51	61	37	18	11	25	38	23	22	28	21	13	14	11	104	223	211	105	229
VIT_01s0011g04300	61	18	29	20	24	32	17	75	43	24	10	17	11	22	18	17	37	31	35	13	11	14	24	23	16	14	10	15	14	11	16	10	18	15	16	40	86	82	41	81
VIT_01s0011g04310	842	307	453	223	193	187	358	1344	772	381	275	257	593	324	605	1099	593	638	950	1290	1914	985	430	756	994	679	580	1061	1163	593	456	772	770	702	618	2788	3259	1358	1433	1707
VIT_01s0011g04320	1882	468	749	988	605	740	987	2138	1670	1663	1210	1133	769	645	1033	1156	1869	903	1947	530	540	1102	1107	1696	316	225	313	847	842	176	230	107	27	34	33	288	650	219	166	210
VIT_01s0011g04330	308	173	215	244	225	251	243	341	279	365	277	245	165	128	206	270	299	233	335	339	210	355	201	258	246	187	145	308	275	182	166	164	63	59	47	164	209	81	69	121
VIT_01s0011g04340	807	820	800	913	792	878	1079	809	1064	1161	887	946	1342	1255	1529	964	1246	836	1778	1043	689	1320	1339	1256	456	328	322	742	753	307	345	362	157	129	152	813	1590	472	262	450
VIT_01s0011g04350	2883	3207	2829	1642	2572	2105	3355	2946	3230	3285	2825	3348	9146	9810	10648	4487	3831	3815	7689	6311	4841	4983	7741	5465	3382	2569	2196	4570	3968	3216	3569	4208	2629	2158	1532	11132	15106	2603	3181	3972
VIT_01s0011g04360	1561	677	780	384	493	368	1089	1712	1304	890	624	725	1894	2175	1957	836	1607	1407	1622	927	504	1018	2350	2186	503	411	670	658	465	257	355	245	121	91	74	909	2453	545	328	528
VIT_01s0011g04370	1035	598	653	391	485	436	970	1322	1184	1054	845	901	2225	2246	2150	893	884	1372	1093	1026	497	756	1839	1150	341	229	297	424	418	147	290	316	73	74	49	511	1400	315	183	288
VIT_01s0011g04380	28	14	15	4	14	5	16	24	21	14	14	9	43	41	39	20	23	11	22	7	8	10	54	21	4	7	8	2	6	3	2	2	0	1	0	6	20	2	3	7
VIT_01s0011g04390	172	200	181	174	208	152	183	185	195	212	152	133	202	122	233	168	134	123	219	269	123	184	212	157	101	59	64	118	128	66	84	106	19	3	11	237	436	150	108	151
VIT_01s0011g04400	107	241	291	531	377	465	566	135	359	584	402	250	273	147	220	342	325	364	127	604	199	516	29	196	244	201	185	299	451	114	200	150	29	21	16	128	212	66	37	46
VIT_01s0011g04410	232	202	200	205	245	237	233	248	249	296	225	303	336	368	456	264	234	251	339	349	278	268	614	385	247	221	206	283	252	221	262	292	192	143	167	1154	1627	559	412	672
VIT_01s0011g04420	602	655	627	685	744	718	844	644	820	1106	805	678	853	743	870	717	631	841	684	970	541	920	1011	712	459	332	307	744	813	227	371	328	97	101	64	694	1136	356	323	430
VIT_01s0011g04430	39	103	69	37	55	61	135	19	88	55	47	33	3	10	15	15	10	6	8	1	7	9	18	14	13	7	15	5	4	5	2	3	0	0	0	2	7	5	0	0
VIT_01s0011g04440	2	2	1	2	2	4	4	6	4	2	7	2	0	0	5	0	2	1	1	1	3	4	4	3	6	2	20	3	3	0	2	3	0	0	0	2	0	4	0	0
VIT_01s0011g04450	383	519	453	459	465	458	902	462	745	731	620	777	1056	1073	1693	686	727	474	2217	681	455	700	3634	1838	703	519	566	1097	842	491	554	508	318	294	506	1979	2589	978	1081	1325
VIT_01s0011g04460	0	4	1	2	1	2	1	8	4	12	6	8	15	5	10	17	12	12	7	53	26	48	2	16	13	19	12	24	32	28	38	64	60	46	41	197	355	67	66	73
VIT_01s0011g04480	425	264	266	241	266	280	425	518	524	691	536	565	696	417	675	924	1017	1000	462	1208	393	827	523	661	537	380	382	557	624	219	329	202	19	28	24	210	292	67	38	80
VIT_01s0011g04490	2319	3498	3244	1463	2731	1983	4428	1935	3144	2970	2176	2162	4998	5169	5392	2218	1554	1918	2071	8263	3271	2838	4374	2739	3026	2259	1677	2057	2161	2549	3539	3637	1891	1651	1018	9754	13700	2156	1603	2518
VIT_01s0011g04500	221	131	117	66	104	82	180	292	197	186	118	160	147	117	170	111	108	168	110	126	58	108	159	155	48	42	56	42	45	57	67	43	40	22	30	236	620	204	106	213
VIT_01s0011g04510	4222	1319	2069	2931	2519	2516	2724	4539	3583	5227	4241	4538	2851	1983	5556	4968	4017	3384	7661	1998	3149	3700	7265	5423	590	518	438	2475	2484	346	444	311	163	155	180	1600	3116	872	729	1027
VIT_01s0011g04520	2187	1230	1416	504	1058	765	1670	2927	2323	1620	1248	1288	2547	2745	3057	1055	1123	1184	1458	1286	826	1081	3604	2369	708	488	511	885	681	493	667	590	570	488	338	4122	7423	1237	919	1321
VIT_01s0011g04530	920	642	689	912	875	952	1276	1015	1228	1707	1273	1271	1010	877	1282	1096	1166	1429	1525	957	677	1546	1755	1415	688	526	508	939	990	308	366	327	106	124	100	835	1622	455	319	458
VIT_01s0011g04540	5	5	7	1	2	5	27	26	21	16	12	19	8	3	4	11	6	18	4	5	2	11	4	14	35	12	40	6	23	5	1	1	0	0	0	0	0	0	0	1
VIT_01s0011g04550	631	238	365	60	286	172	965	1547	1261	1338	1255	1284	1073	942	1150	2405	1736	2269	545	863	201	1666	3197	2309	2080	1413	1240	1986	1542	818	879	194	464	467	83	376	591	372	613	712
VIT_01s0011g04560	466	267	308	306	280	256	429	563	508	486	318	323	534	545	581	339	444	331	545	176	191	304	617	425	90	71	105	165	156	60	72	54	46	38	23	196	454	140	96	137
VIT_01s0011g04570	100410	259414	209951	228005	348639	271044	489894	54194	239012	135934	77771	42693	4433	1844	7299	3405	1256	4268	1198	4264	6165	2143	38	453	67	53	22	2915	3246	151	71	1315	0	4	1	13	9	7	1	0
VIT_01s0011g04580	104	154	103	89	112	77	322	79	145	70	28	14	9	3	6	1	0	1	0	0	2	3	0	2	3	2	9	2	7	0	0	3	0	0	0	0	1	0	0	0
VIT_01s0011g04590	224	212	212	325	293	288	298	250	265	485	399	383	479	416	526	405	529	275	520	251	179	375	719	584	211	164	164	295	272	94	104	108	116	80	119	854	1423	161	223	263
VIT_01s0011g04600	791	630	618	389	547	489	807	979	942	900	670	629	1192	1205	1461	890	715	662	1046	762	511	749	1369	1056	272	185	219	390	399	149	232	190	63	58	40	868	1699	348	209	320
VIT_01s0011g04610	1124	784	862	800	839	844	1036	1182	1168	993	879	985	1112	881	1266	874	827	816	1026	1196	658	972	1710	1160	583	458	423	637	633	395	557	508	291	242	228	1557	2813	942	571	882
VIT_01s0011g04620	175	238	227	125	194	163	271	131	224	268	207	175	263	220	267	219	190	191	199	396	187	281	411	233	100	87	89	134	134	94	131	132	134	97	90	1870	3220	539	311	577
VIT_01s0011g04630	784	945	885	841	927	789	969	1287	1132	822	746	778	1037	481	786	2093	861	1716	471	1930	966	1186	553	1664	3562	2696	1999	2715	2256	818	1133	841	456	398	194	1493	2271	987	844	1294
VIT_01s0011g04640	348	381	326	201	330	276	347	274	381	490	323	263	535	542	672	476	303	354	488	372	317	410	718	535	325	266	224	360	256	270	326	318	203	139	149	1118	1593	352	290	451
VIT_01s0011g04650	1282	282	516	176	296	236	436	2336	1192	795	1143	2101	380	157	655	969	1113	654	348	134	123	616	1569	1305	1831	1366	1050	2004	1317	1189	850	554	483	327	459	1337	1692	1226	1869	2132
VIT_01s0011g04660	37	22	15	4	10	10	45	164	80	39	31	28	4	3	8	7	11	14	2	10	3	17	21	11	11	13	12	9	13	18	13	29	19	23	10	66	49	38	121	75
VIT_01s0011g04670	821	648	629	642	681	582	657	645	707	1073	742	699	931	794	1028	983	1077	889	1279	1091	694	922	921	1104	445	338	347	754	606	453	628	462	182	142	96	819	1480	810	442	773
VIT_01s0011g04680	644	518	493	210	323	279	539	715	574	457	324	373	840	886	825	392	455	429	506	702	344	461	711	553	215	150	202	296	263	161	206	273	80	53	58	492	796	154	116	187
VIT_01s0011g04690	198	270	259	270	265	270	298	168	276	305	254	240	290	293	337	292	156	162	260	529	285	337	396	224	150	144	102	250	266	77	149	107	29	17	29	284	391	92	72	111
VIT_01s0011g04700	178	68	99	5	27	16	1113	116	490	29	34	59	20	19	166	13	8	4	14	8	6	7	325	106	11	18	23	19	19	46	55	68	72	56	117	493	390	468	391	567
VIT_01s0011g04710	26	43	29	24	39	40	62	10	64	264	317	532	2715	2277	2460	2530	2200	1182	2616	5791	3185	4073	79	2178	1574	1222	1189	2601	2353	371	760	557	22	16	33	477	747	120	49	95
VIT_01s0011g04720	91	131	94	69	78	57	135	71	99	90	54	71	257	252	204	100	125	81	67	684	152	255	67	128	169	124	126	173	221	127	209	190	84	75	92	595	1300	297	109	273
VIT_01s0011g04730	64	108	116	99	75	107	189	71	127	114	87	63	79	54	57	104	70	108	86	668	180	260	13	63	118	50	82	89	137	59	139	141	33	46	32	199	436	82	28	63
VIT_01s0011g04740	14	19	13	6	15	5	25	10	13	14	16	10	33	34	20	10	18	13	6	141	25	30	20	22	22	21	31	15	21	22	46	68	18	33	43	127	352	54	20	55
VIT_01s0011g04750	19	55	43	36	48	40	81	23	63	39	36	33	24	15	29	32	30	24	26	202	68	78	12	35	33	29	54	30	52	22	45	34	12	12	9	71	170	38	15	26
VIT_01s0011g04760	13	14	10	5	9	2	31	6	24	33	31	7	1	1	5	0	1	0	0	16	1	3	11	4	3	1	6	3	2	8	7	16	23	14	28	282	523	314	201	331
VIT_01s0011g04770	1691	1042	1205	667	1059	767	911	2382	1641	1024	762	596	859	821	1126	808	415	589	837	1326	543	1063	706	687	503	356	319	601	798	294	414	417	108	83	71	1377	2019	319	206	395
VIT_01s0011g04780	181	337	309	283	288	305	184	166	204	302	226	238	635	729	562	242	47	313	36	37	39	28	218	120	35	15	22	29	22	4	14	9	8	9	2	26	40	8	6	10
VIT_01s0011g04790	2494	1581	1545	906	1436	1058	1832	2313	2101	2475	1711	1785	4178	4489	3806	1083	1656	1885	1625	1213	562	1000	4551	2831	376	305	397	590	503	233	393	393	139	119	89	1928	7157	1010	619	1048
VIT_01s0011g04800	531	420	468	493	532	451	573	503	567	639	609	775	746	723	1001	584	515	545	1419	604	365	718	1444	936	408	277	292	610	567	173	303	219	110	82	83	1033	1789	485	387	570
VIT_01s0011g04810	253	359	344	161	353	215	312	277	300	355	261	288	429	473	646	489	169	248	472	504	433	337	555	374	433	307	242	402	316	394	372	415	186	179	141	853	1028	238	229	376
VIT_01s0011g04820	291	22	76	27	60	55	316	319	288	213	198	216	48	16	713	208	344	139	817	374	675	185	207	292	620	452	348	416	174	807	833	16	30	26	12	35	63	161	216	242
VIT_01s0011g04830	173	235	191	38	129	86	221	173	187	126	134	162	110	100	166	16	7	7	29	46	20	9	626	233	214	155	92	70	57	620	389	733	440	402	336	2488	2962	783	695	929
VIT_01s0011g04840	55	66	54	30	48	19	70	47	38	32	25	29	31	40	30	3	11	4	14	2	2	8	124	61	14	4	34	7	5	32	23	27	10	12	13	159	256	59	38	81
VIT_01s0011g04850	944	1005	1009	907	1249	960	1855	1111	1613	2279	1786	1707	1803	1895	2253	1265	1074	1157	1289	1234	922	1474	1826	1394	311	266	225	574	706	132	190	215	62	29	59	1101	3189	495	222	370
VIT_01s0011g04860	2641	5656	4544	2501	4539	3209	1985	759	1669	1943	1245	1091	965	966	1044	451	389	447	397	813	429	487	3131	1394	244	193	151	276	267	245	397	395	276	254	269	3416	7494	1308	500	1131
VIT_01s0011g04870	1016	982	1015	763	1097	934	904	1020	1172	1768	1321	875	832	399	635	851	682	1235	402	383	221	456	213	471	199	167	143	203	197	67	101	65	45	24	16	89	176	65	72	89
VIT_01s0011g04880	1541	1372	1352	1102	1125	1044	2120	1915	1981	1623	1290	1208	3023	3196	2974	1280	1707	1645	1860	1397	642	1435	2862	2116	540	425	763	725	729	212	371	332	159	112	106	1623	3814	745	377	720
VIT_01s0011g04890	442	605	533	455	578	459	699	345	593	778	598	636	883	773	959	691	562	773	909	1176	589	930	1189	843	597	448	451	633	625	366	498	476	96	62	91	982	1537	343	293	387
VIT_01s0011g04900	16	31	25	12	23	11	53	25	43	38	34	80	480	493	609	278	39	123	216	273	212	268	569	218	178	144	138	170	143	96	151	231	43	27	20	382	585	105	68	109
VIT_01s0011g04910	15	12	28	15	11	7	42	18	26	21	24	37	167	192	210	119	32	43	192	787	285	326	258	125	329	259	258	279	267	261	529	553	38	38	43	993	1462	184	122	204
VIT_01s0011g04920	790	701	690	759	652	713	829	602	759	1755	1229	844	1745	1896	1496	589	710	702	568	363	227	398	1635	885	98	66	101	166	183	54	119	98	55	44	28	501	1168	127	126	175
VIT_01s0011g04940	274	294	259	218	215	208	375	306	346	264	176	172	384	343	401	248	258	218	207	311	192	274	105	172	58	52	55	131	146	28	33	49	13	8	17	133	246	38	24	50
VIT_01s0011g04950	1991	1021	1195	971	1345	1051	1685	2869	2468	4190	3322	3430	2492	2136	2924	2366	1517	2753	2358	1052	1211	1947	5282	2956	608	461	508	1577	1449	434	534	555	268	242	332	2736	4411	626	666	788
VIT_01s0011g04960	960	513	534	573	474	520	724	1168	889	983	716	815	1344	1358	1384	712	980	819	1001	514	433	638	1430	1216	278	196	337	426	446	124	180	142	61	69	70	579	1630	365	221	340
VIT_01s0011g04970	1239	985	1014	1126	1083	1055	1394	1268	1311	1345	983	1092	1721	1659	1758	1344	1445	1575	1642	1637	1084	1150	1936	1364	650	499	474	841	905	520	615	734	236	212	179	1270	2568	704	506	835
VIT_01s0011g04980	3	9	7	2	2	5	5	4	6	4	1	3	1	0	5	21	3	17	7	77	29	26	2	20	69	71	80	28	21	112	177	194	164	125	151	2687	5007	1074	540	1206
VIT_01s0011g04990	3792	716	1366	1493	2039	1873	2192	4114	4006	9571	6509	4440	1987	1043	4649	3772	1606	3095	4464	7309	10165	3704	2410	2207	4768	3591	2385	3931	4499	3342	3385	2035	247	160	247	1011	1049	379	367	521
VIT_01s0011g05000	934	843	849	702	874	757	1104	1088	1131	1057	793	706	1238	1137	1293	1065	1076	1037	809	808	436	1122	1040	1061	395	291	309	676	787	179	237	228	56	59	52	621	1304	305	241	333
VIT_01s0011g05010	803	345	476	226	292	202	473	864	728	537	464	608	940	972	1158	473	532	460	960	481	340	561	1919	1138	288	212	236	355	287	222	292	332	155	112	137	955	1729	355	296	459
VIT_01s0011g05020	22	2	7	5	3	4	10	44	14	16	20	9	40	31	43	31	128	11	49	9	3	14	14	36	8	5	14	17	6	3	14	2	1	0	1	44	94	8	2	7
VIT_01s0011g05030	523	227	274	181	256	207	697	1440	969	731	604	600	663	239	688	1530	2189	1446	453	1320	276	2672	221	1443	819	583	711	1207	1765	363	590	187	78	51	41	445	860	388	371	453
VIT_01s0011g05040	47	71	64	46	48	41	74	49	68	65	45	64	67	78	80	48	49	45	75	75	61	53	115	61	36	22	41	52	33	14	24	12	12	9	9	37	82	23	7	18
VIT_01s0011g05050	217	319	294	263	342	261	326	152	245	356	260	200	398	400	361	290	248	194	347	248	182	302	291	280	182	125	117	257	175	127	164	155	79	88	79	472	811	182	175	234
VIT_01s0011g05060	0	0	2	0	0	1	3	0	3	2	0	4	0	0	2	2	1	0	0	5	1	4	0	4	8	14	15	3	2	14	15	19	21	7	21	459	1142	171	73	124
VIT_01s0011g05070	1	0	2	1	2	1	4	1	1	1	0	0	0	2	1	0	0	1	0	0	0	0	0	0	0	0	3	0	0	0	0	0	0	0	0	1	1	0	0	0
VIT_01s0011g05090	5	2	4	1	1	3	5	5	1	2	1	1	0	0	0	0	0	0	1	0	0	0	0	1	4	0	3	0	1	1	0	0	2	3	1	230	386	198	40	166
VIT_01s0011g05100	0	0	0	0	1	0	1	1	0	0	2	7	0	0	0	0	0	1	0	10	4	3	0	0	3	5	3	6	4	11	7	25	7	1	4	149	178	88	55	68
VIT_01s0011g05110	10	21	15	20	80	43	13	176	58	308	193	113	400	443	508	315	24	158	204	5	13	115	29	31	4	1	5	28	51	7	17	14	27	17	22	179	232	62	81	69
VIT_01s0011g05120	125	313	265	14	5	8	814	133	435	15	60	146	17	10	273	12	1	6	22	52	22	18	181	56	108	74	142	173	148	377	452	1030	1194	971	2175	12590	19046	3306	7002	6123
VIT_01s0011g05130	100	190	158	232	150	186	305	56	203	21	22	30	1	0	36	0	0	1	3	22	6	5	63	25	17	4	17	29	25	34	64	120	173	132	388	544	1348	331	713	615
VIT_01s0011g05140	23	55	47	86	98	83	36	9	28	32	22	9	29	24	30	14	1	7	11	3	5	7	14	7	7	0	5	3	4	1	2	3	2	2	1	23	18	1	1	5
VIT_01s0011g05150	1966	1684	1806	339	1686	990	4453	1824	3025	805	776	1108	89	49	700	104	62	68	189	1943	396	227	885	435	802	670	879	769	749	4563	4648	12847	11326	8860	11975	65258	100348	9467	17010	15554
VIT_01s0011g05170	442	114	175	84	41	61	326	345	292	57	134	299	22	17	478	42	74	17	71	44	45	43	453	172	282	192	219	221	159	255	208	241	661	485	1115	6196	8533	3610	2696	3756
VIT_01s0011g05180	3	8	4	8	5	6	24	13	14	11	5	16	9	0	4	29	30	7	2	8	8	13	6	15	9	4	23	5	27	22	23	109	451	448	712	6598	11159	5044	4060	5202
VIT_01s0011g05190	1564	198	506	85	58	65	914	1390	1149	243	416	974	60	58	1607	92	141	29	189	141	126	126	1875	861	699	543	540	437	423	654	663	776	954	869	2088	17402	27026	9453	8186	11524
VIT_01s0011g05200	21	4	11	0	0	0	6	15	6	1	5	13	1	0	2	2	5	4	1	0	1	3	11	4	11	3	25	1	1	5	3	4	21	26	58	3672	3833	711	347	643
VIT_01s0011g05210	5	4	5	4	4	2	7	3	8	2	5	13	19	3	11	70	47	82	40	474	176	207	0	42	96	97	110	132	176	35	84	96	22	20	33	523	600	680	269	580
VIT_01s0011g05220	4	0	0	1	1	1	1	1	2	7	33	86	124	40	73	483	460	572	262	4457	1600	2086	2	434	1381	1003	771	1375	1587	339	791	868	20	16	18	244	699	44	14	25
VIT_01s0011g05230	1260	810	812	1295	897	1070	1229	1234	1257	1439	1315	1416	998	817	1369	1227	1487	880	3033	1238	1536	1708	1160	1691	1725	1363	1188	2703	2055	1356	1169	959	233	224	381	1887	3160	1248	1540	1712
VIT_01s0011g05240	34	27	36	8	18	14	48	52	48	34	29	24	73	51	61	95	72	89	61	263	114	127	80	82	98	68	56	72	114	151	171	203	55	63	26	203	213	107	124	190
VIT_01s0011g05250	196	127	152	46	104	65	217	310	206	180	157	202	350	340	314	385	359	629	257	972	337	590	317	477	374	257	157	366	500	473	524	573	186	136	87	594	654	413	401	614
VIT_01s0011g05260	275	648	561	184	474	295	375	174	302	375	280	229	383	487	400	171	180	144	334	1228	402	392	541	422	665	466	287	523	399	675	759	1267	515	408	360	2428	3944	716	454	890
VIT_01s0011g05270	291	289	300	295	354	308	430	273	380	456	385	384	777	848	798	359	335	418	759	456	312	422	848	551	161	121	149	197	194	110	139	173	70	55	50	556	1337	274	153	264
VIT_01s0011g05280	2213	1966	2024	1260	2190	1660	2844	2990	2901	3000	2671	3031	4576	4543	4942	2815	1763	2831	2847	2927	2050	2001	6741	3615	1959	1361	1231	1801	1572	922	1479	1418	830	652	575	5679	9564	2250	1703	2289
VIT_01s0011g05290	13	5	13	3	14	10	9	13	16	18	11	14	15	5	21	6	27	10	27	20	5	16	37	32	20	18	23	16	11	4	36	20	33	24	103	1611	2504	537	187	514
VIT_01s0011g05300	630	562	543	476	607	476	690	552	688	821	636	572	1233	1246	1433	770	774	696	1235	1057	644	942	1303	1062	331	258	327	535	508	216	301	227	129	107	86	1444	3125	616	335	639
VIT_01s0011g05310	10	29	18	21	17	15	23	10	17	35	16	14	12	15	36	20	15	18	43	28	19	28	19	8	8	5	6	9	12	10	9	15	11	10	12	51	92	50	31	49
VIT_01s0011g05320	1	2	4	4	6	4	4	8	5	4	2	4	0	1	2	3	1	2	4	1	5	2	1	1	9	0	10	2	7	2	0	4	0	2	2	2	1	5	1	5
VIT_01s0011g05330	1931	1020	1091	1147	1087	1063	1324	2114	1762	1889	1499	1573	2441	2097	2653	1976	1743	2004	2397	2115	1985	2009	3350	2506	1280	933	896	1639	1410	930	1059	1108	918	615	562	3478	6095	1746	1301	1727
VIT_01s0011g05340	513	236	329	236	224	208	281	687	493	475	341	310	540	646	668	272	194	192	333	293	144	275	593	413	346	276	229	389	282	273	372	409	354	238	224	3700	7340	1473	817	1181
VIT_01s0011g05350	583	370	423	243	325	261	590	1027	777	629	512	546	889	759	996	702	626	799	645	417	395	579	1130	934	311	211	262	471	355	175	228	216	80	54	52	583	1235	276	322	344
VIT_01s0011g05360	463	525	509	231	485	321	425	348	416	744	552	550	1459	1171	1232	899	1213	868	781	3388	1270	1140	1007	944	890	636	332	678	756	798	938	1214	306	186	234	939	1212	392	288	477
VIT_01s0011g05370	2132	2029	1926	1324	1703	1455	2498	2002	2496	2780	2048	2026	5849	6012	5899	3067	3470	3060	3903	4033	2093	3274	3521	3950	2164	1667	2015	2690	2023	1114	1632	1427	631	503	448	6556	10918	2697	2067	3016
VIT_01s0011g05380	1	2	0	1	0	1	0	0	1	0	0	1	0	0	1	0	1	0	0	1	0	2	0	0	0	2	8	0	0	1	0	0	0	2	0	18	14	19	33	32
VIT_01s0011g05390	5	0	4	0	0	0	0	2	0	1	5	30	20	17	26	14	36	12	113	302	170	89	65	153	533	354	236	366	247	522	443	658	62	42	19	235	539	70	25	82
VIT_01s0011g05400	1953	1724	1669	2254	1880	2124	2292	2691	2512	2804	2338	2609	2740	2413	3293	2732	2208	2916	2890	3151	2179	3270	3599	3389	2653	1999	2259	2764	3316	1578	2445	1715	607	705	755	11709	12963	8923	3791	5266
VIT_01s0011g05410	0	3	3	0	0	0	3	0	2	3	0	1	14	10	8	4	0	3	0	18	29	5	10	10	11	8	5	5	5	25	26	31	53	30	18	202	287	52	23	52
VIT_01s0011g05420	14	34	14	18	12	19	41	19	33	10	10	9	51	55	46	8	15	6	8	4	10	9	49	25	12	7	40	7	10	7	9	6	15	15	13	48	23	10	4	13
VIT_01s0011g05430	2	6	3	1	1	1	13	10	5	3	8	5	0	1	4	1	0	0	0	1	0	0	0	0	3	1	3	1	1	2	6	5	13	10	2	22	26	4	16	11
VIT_01s0011g05440	61	94	69	28	27	24	171	103	95	62	71	78	41	38	45	15	15	21	9	12	17	21	23	28	58	40	159	45	26	49	46	61	102	68	74	319	295	82	196	160
VIT_01s0011g05450	75	51	48	77	92	81	55	87	94	158	97	83	53	48	65	45	88	117	81	65	82	94	73	90	129	99	105	78	124	108	81	84	124	100	142	453	674	325	237	367
VIT_01s0011g05470	323	77	135	15	40	26	312	881	562	378	371	400	720	437	837	1886	2235	1410	321	955	300	1398	950	2583	2210	1610	1485	1928	1426	608	716	488	701	524	295	1362	2207	1488	1681	2082
VIT_01s0011g05480	162	377	303	338	544	414	239	45	228	431	274	175	216	171	234	259	160	260	327	376	192	260	108	126	88	71	85	166	164	78	143	174	28	30	32	448	732	139	90	169
VIT_01s0011g05490	151	62	78	101	85	98	114	131	116	106	87	100	91	90	131	71	57	60	147	56	36	76	705	326	53	46	64	76	69	60	95	77	62	41	91	830	1443	521	387	516
VIT_01s0011g05500	409	550	502	370	611	553	696	410	607	746	568	612	2384	2443	2546	1258	717	1212	1988	4380	1836	1866	2110	1601	594	446	399	972	1020	660	1015	1081	163	131	138	1340	2265	404	285	480
VIT_01s0011g05520	478	536	470	203	316	241	499	533	536	370	271	249	727	863	796	237	216	243	307	362	220	210	660	409	156	102	107	104	95	120	161	218	176	136	96	830	1621	305	204	290
VIT_01s0011g05540	2244	1327	1365	542	748	575	1843	2634	2181	1092	902	1043	3695	4398	3894	691	1144	1215	1210	1170	610	714	3515	2207	505	369	885	354	368	225	311	335	219	188	168	2380	6158	913	577	959
VIT_01s0011g05560	1156	1040	1010	410	699	523	1429	1559	1494	1485	1402	1844	3547	3661	3980	2479	2359	2360	2397	2241	1984	2251	5528	3974	2310	1832	1496	2176	1787	1065	1215	1600	636	529	488	3979	7349	1565	1177	1953
VIT_01s0011g05570	673	476	484	254	391	323	588	946	718	575	467	503	783	707	859	620	656	615	539	737	473	599	1191	893	621	459	407	538	492	326	431	333	306	201	153	1390	2235	705	519	691
VIT_01s0011g05580	1032	299	374	110	180	165	444	1776	1001	368	330	441	1501	1585	1616	700	1597	1232	686	679	247	571	1469	1511	489	391	400	422	350	174	303	287	142	111	44	636	1266	265	201	258
VIT_01s0011g05590	1220	1326	1193	758	1265	1056	1581	1034	1256	1345	1101	1271	1021	930	1264	1122	1700	1219	1461	3287	900	1881	1886	1918	5404	4183	2853	2751	2743	3181	2765	3178	917	793	856	3148	3633	771	652	1000
VIT_01s0011g05600	50	122	106	46	60	37	96	26	55	44	37	43	128	126	182	141	75	99	95	329	215	224	134	147	431	350	238	214	189	322	381	527	180	126	100	745	1422	140	85	162
VIT_01s0011g05610	823	323	415	375	428	357	440	710	698	900	850	1289	1036	782	1369	1130	841	1114	1334	585	539	1054	468	887	647	495	682	715	604	180	196	222	66	68	90	609	1029	281	271	385
VIT_01s0011g05620	39	24	37	44	38	44	50	60	63	34	36	69	41	33	59	40	38	32	72	45	35	55	46	50	65	62	126	57	46	19	25	21	4	8	14	24	61	21	9	23
VIT_01s0011g05630	1362	1948	1740	2103	2653	2355	2825	1561	2409	3380	2451	2384	2723	1974	2861	3223	2867	3708	3143	3452	2636	3986	2899	2992	2408	1845	1764	3177	3100	1499	1697	1705	596	452	536	2966	4500	1337	1050	1494
VIT_01s0011g05650	77	69	79	26	58	44	84	72	92	96	95	196	89	82	190	55	24	22	91	65	51	41	789	302	63	66	70	76	34	86	88	88	227	172	214	1215	1773	252	275	380
VIT_01s0011g05660	180	208	210	189	194	170	319	140	213	201	152	245	272	262	430	223	195	172	377	358	217	346	838	391	78	45	41	168	179	20	46	61	24	23	16	321	518	112	59	124
VIT_01s0011g05670	418	199	230	73	165	117	345	936	570	232	293	539	211	43	264	510	619	644	232	357	53	474	1594	1006	379	262	175	442	262	331	185	148	883	749	438	1298	2344	1653	1087	1732
VIT_01s0011g05680	188	27	76	21	31	23	138	426	241	538	646	974	539	167	412	1350	998	1123	174	690	743	720	786	1701	5146	3698	2711	2199	1360	456	416	371	117	129	233	183	282	191	428	326
VIT_01s0011g05690	308	428	375	367	545	366	521	347	465	654	492	362	1026	992	1050	770	942	822	1087	679	555	798	551	692	266	174	238	495	416	145	214	212	51	54	50	604	1309	273	173	311
VIT_01s0011g05700	931	852	865	683	944	787	839	962	941	1235	1003	1186	1598	1377	1987	1424	1308	1119	2018	1453	1111	1743	1795	1770	1171	913	1090	1643	1339	617	815	726	459	408	405	3168	5852	1444	1234	1582
VIT_01s0011g05710	2669	1692	1814	1273	1533	1329	2175	2630	2298	2246	1691	1941	3961	3972	4046	2068	1928	2310	1977	1936	1290	1778	5015	3151	902	724	747	1087	1211	534	778	885	381	305	266	2351	5055	1035	743	1112
VIT_01s0011g05720	1	2	1	0	4	2	1	3	1	2	0	2	0	0	3	2	1	2	0	2	0	1	4	3	2	1	2	2	2	1	1	1	0	0	1	6	4	1	0	2
VIT_01s0011g05730	2021	2045	1837	1006	1621	1223	2358	1949	2046	1739	1287	1357	3746	3979	4016	1747	1999	1802	2023	2846	1511	1790	3502	2656	910	715	956	943	1051	658	850	796	455	366	247	2153	4282	941	583	940
VIT_01s0011g05740	111	94	83	81	99	89	133	168	139	168	115	127	108	98	132	174	123	152	164	196	133	150	190	126	97	74	80	101	128	72	77	75	22	17	18	126	191	36	27	49
VIT_01s0011g05750	196	250	244	136	173	180	357	196	311	321	209	202	366	357	412	233	165	193	264	410	235	324	376	267	133	100	75	234	204	122	174	204	41	48	56	679	886	215	182	295
VIT_01s0011g05760	561	627	624	327	513	373	761	591	698	615	487	475	953	837	1000	584	456	452	686	905	513	708	995	659	475	351	229	542	542	351	355	531	312	288	249	1565	2311	620	409	681
VIT_01s0011g05780	64	73	79	55	63	42	110	48	73	55	46	36	82	36	70	45	51	52	65	94	46	52	51	35	31	29	57	53	65	20	31	52	9	8	8	42	80	24	14	22
VIT_01s0011g05790	1778	1543	1573	1063	1407	1184	1841	2071	1961	2068	1564	1408	3103	2835	3581	2368	2067	1795	2790	3661	2126	2926	1839	2007	1027	789	643	1838	1804	472	657	616	259	227	216	3100	6141	1031	495	882
VIT_01s0011g05800	22	2	12	4	7	2	9	26	20	13	7	6	3	0	9	8	24	7	4	5	8	15	8	9	11	10	31	3	5	3	6	10	3	0	0	8	14	2	1	2
VIT_01s0011g05810	646	671	572	452	664	607	521	548	510	406	336	399	265	198	446	329	342	362	309	281	230	245	1075	587	216	146	157	221	110	176	203	147	57	70	42	89	129	168	228	239
VIT_01s0011g05820	6	4	3	4	0	3	6	2	3	11	17	33	10	13	43	13	11	11	54	36	23	25	103	38	19	19	18	13	26	35	59	73	31	26	87	170	250	108	28	92
VIT_01s0011g05830	1186	909	931	544	862	643	1010	1356	1152	1278	1028	1113	2246	2241	2524	1280	1124	1163	1487	1790	1122	1348	2746	1698	713	510	486	949	889	370	651	554	283	245	193	2647	5132	1186	689	1082
VIT_01s0011g05840	201	148	145	88	149	123	183	184	172	210	161	182	399	367	436	235	213	210	317	314	197	204	406	290	115	77	80	148	141	54	113	92	30	21	38	419	827	174	121	193
VIT_01s0011g05850	396	641	545	661	814	744	827	350	567	739	499	402	414	426	449	221	183	190	179	464	182	227	323	209	152	124	110	130	171	127	195	286	67	60	70	954	1378	245	195	312
VIT_01s0011g05860	480	664	636	384	645	500	900	459	697	772	599	619	1478	1230	1483	1114	663	866	1010	2383	890	1082	1639	1006	717	567	439	641	646	424	677	652	97	91	67	1177	1473	253	171	341
VIT_01s0011g05870	80	117	90	41	102	61	308	151	191	138	83	66	43	59	62	36	71	35	37	34	20	29	47	68	22	19	35	39	36	6	9	9	4	6	0	52	152	33	22	25
VIT_01s0011g05880	1263	2294	2013	1451	2120	1780	3923	1457	2735	3179	2099	1305	2482	2168	2701	2594	2898	1901	2628	1849	1023	2342	878	2216	1060	757	813	1671	1121	366	693	340	106	85	99	2027	5877	1014	637	1030
VIT_01s0011g05890	49	58	44	21	19	28	67	78	73	70	31	69	151	163	177	59	28	42	94	33	20	44	290	145	32	36	35	63	39	20	33	51	18	25	24	163	305	23	20	51
VIT_01s0011g05900	1	0	3	4	1	2	1	5	6	2	2	2	0	0	2	0	9	4	1	1	0	1	0	1	6	2	12	2	3	0	2	1	0	2	5	10	30	2	2	3
VIT_01s0011g05910	11	3	7	11	1	4	9	12	10	3	2	8	4	2	4	3	3	0	5	4	7	4	3	1	24	21	75	3	7	1	5	6	4	1	16	50	89	32	12	23
VIT_01s0011g05920	0	0	1	0	0	0	2	1	1	0	0	1	0	0	1	0	0	1	3	0	0	3	0	0	2	4	12	1	0	0	1	0	2	0	2	3	5	1	0	1
VIT_01s0011g05930	1805	233	520	24	24	39	541	2039	1276	148	667	2144	1335	1498	2673	138	34	78	1164	8	39	77	8787	3536	211	155	228	219	243	196	113	134	179	172	220	838	1434	263	518	510
VIT_01s0011g05940	0	0	1	0	1	0	1	0	1	1	0	1	0	0	2	0	0	0	0	0	0	2	0	0	1	1	5	0	0	0	0	0	0	0	0	0	0	0	0	0
VIT_01s0011g05950	821	215	312	30	89	65	481	1686	1015	535	519	713	849	946	1136	416	322	467	191	123	61	170	1854	990	206	160	178	231	116	148	145	69	174	150	68	566	1102	190	336	323
VIT_01s0011g05960	4168	1750	2182	1299	2010	1534	1530	2730	2111	2037	2001	3388	4464	4838	6713	3191	3512	1901	7948	2597	2539	2350	7081	4605	1427	1092	1126	2244	1684	950	1386	1041	735	556	634	3464	6907	1780	1422	2045
VIT_01s0011g05970	591	254	315	207	255	207	434	1011	729	665	550	529	679	384	580	1066	1024	1106	380	302	177	692	612	864	176	141	117	465	355	55	69	50	17	26	11	120	275	266	182	270
VIT_01s0011g05980	85	48	59	46	61	38	91	152	112	130	100	84	117	67	96	207	179	168	53	43	45	96	106	148	18	18	20	99	72	6	15	6	1	0	1	15	55	23	15	31
VIT_01s0011g05990	7	6	8	4	6	2	6	5	6	4	4	1	5	2	1	3	6	0	9	2	3	3	14	9	4	0	3	1	1	4	2	0	0	0	0	3	8	1	0	1
VIT_01s0011g06000	1201	2107	1910	1991	2682	2262	2014	594	1561	2305	1659	1290	1030	720	1189	1300	1605	1190	1695	1251	889	1179	3143	1884	900	644	475	1131	1043	478	449	416	133	149	161	548	1414	242	181	335
VIT_01s0011g06010	14	18	26	13	40	23	29	13	14	11	23	28	30	11	21	112	146	59	73	319	191	123	125	113	171	107	79	79	78	119	124	149	22	25	33	265	457	61	21	69
VIT_01s0011g06020	1263	1483	1383	2264	2947	2623	2602	1000	2217	4255	3182	3049	3122	1958	3316	4342	2717	4998	4375	5934	4089	5555	3588	3072	2399	1706	1560	3472	3472	1291	1922	1533	324	281	224	2310	2969	815	595	894
VIT_01s0011g06030	758	773	739	732	711	724	1044	1023	1101	1328	1124	1097	1278	1245	1491	1142	956	1052	1111	1060	968	1374	1819	1657	761	590	570	1136	1162	328	447	415	307	248	239	1840	3300	1167	696	1060
VIT_01s0011g06040	1	1	1	1	0	3	2	4	0	1	1	2	0	1	1	4	4	1	3	0	3	5	1	17	11	5	11	10	8	2	2	1	0	0	1	0	1	0	0	0
VIT_01s0011g06050	331	331	336	390	510	417	726	667	780	971	756	792	781	446	740	957	692	1056	758	1271	662	985	160	460	641	471	415	531	640	351	463	577	119	116	57	945	1729	295	165	333
VIT_01s0011g06060	127	91	112	130	105	103	225	190	171	187	140	168	260	163	243	309	130	423	98	168	272	288	104	128	97	100	70	178	197	50	62	64	14	12	9	123	131	30	18	24
VIT_01s0011g06070	743	268	342	227	245	218	329	667	539	433	279	340	681	703	658	379	566	398	430	464	217	387	1068	727	179	112	183	310	240	111	175	143	43	25	24	466	1134	261	196	299
VIT_01s0011g06080	49	44	47	12	48	21	51	90	60	49	34	56	88	68	76	76	30	85	34	55	29	32	72	43	58	37	58	30	30	102	70	157	63	64	39	249	685	186	117	221
VIT_01s0011g06090	1259	664	756	324	519	412	963	1412	1164	669	514	654	2343	2589	2363	927	980	959	1297	1210	504	923	2208	1596	328	268	359	470	475	162	247	213	145	129	71	1395	3763	559	356	532
VIT_01s0011g06120	2150	1356	1411	737	1022	819	1263	2551	1873	1024	843	1024	3069	3342	3311	1082	1334	1585	1642	1607	907	1244	3512	2480	985	700	834	905	1014	568	651	660	483	448	307	1964	4699	1803	1096	1398
VIT_01s0011g06130	1059	924	892	591	943	764	1252	1035	1241	1287	965	1007	1149	964	1214	922	736	1163	962	1417	706	1024	1599	1096	961	769	694	883	803	673	948	972	229	218	266	2216	3224	703	593	950
VIT_01s0011g06140	1626	253	508	18	111	90	790	2754	1466	1398	1017	1164	1001	911	904	977	1816	2458	33	129	88	201	1034	1094	981	650	625	707	268	216	347	34	111	101	11	38	41	79	105	101
VIT_01s0011g06150	1803	1830	1838	921	1624	1288	2576	3248	3114	2065	1595	1224	1619	1481	2830	2052	1149	1145	2468	2724	1077	2644	2040	1776	1277	924	864	1609	1596	986	1393	1196	557	454	283	4200	5664	1555	905	1430
VIT_01s0011g06180	0	0	0	1	0	0	0	0	0	0	0	0	0	0	0	1	0	1	0	1	0	0	0	0	2	0	2	0	3	0	2	1	5	6	4	165	338	30	17	29
VIT_01s0011g06190	895	1235	1089	970	903	853	1349	611	1000	921	638	560	2745	2319	2286	1759	1282	1878	1921	3779	1332	2324	1310	1744	1054	722	749	1348	1282	770	1022	1203	300	271	191	3303	7189	777	504	809
VIT_01s0011g06200	158	200	187	123	186	145	206	121	224	229	173	181	411	428	460	189	143	168	373	737	261	342	349	253	271	210	236	249	231	320	525	593	160	116	164	1695	2802	721	471	791
VIT_01s0011g06210	2834	2106	2136	1573	1945	1673	2915	4202	3479	3159	2695	3103	4898	4497	5232	3673	2879	3278	2209	3021	2450	3021	3811	3833	2698	2190	1937	2434	2436	1155	1597	1111	809	657	388	3048	5416	1362	1080	1421
VIT_01s0011g06220	3	2	1	2	0	0	5	5	6	12	1	1	1	1	0	2	6	7	3	0	0	7	5	1	4	2	2	0	2	0	0	2	0	0	0	4	5	3	1	1
VIT_01s0011g06230	0	0	0	0	0	0	0	1	0	1	0	0	0	0	0	0	0	0	0	0	0	0	0	0	1	0	2	0	0	1	0	0	0	0	0	0	0	0	0	0
VIT_01s0011g06240	0	0	1	0	0	0	0	0	0	0	0	0	0	0	0	1	1	0	1	10	2	7	4	2	4	7	12	2	2	16	14	14	4	5	10	90	256	20	14	25
VIT_01s0011g06250	881	1455	1329	504	1128	783	1930	1008	1362	1198	996	881	1261	1444	1227	603	345	737	210	1315	391	556	2269	959	653	470	399	513	566	1030	1243	1976	1720	1500	1287	7006	13268	4020	2872	4169
VIT_01s0011g06260	374	550	492	430	550	427	836	396	621	674	542	387	554	548	690	458	327	433	492	903	625	526	579	502	596	460	526	411	370	279	335	342	199	157	133	898	1407	285	269	362
VIT_01s0011g06270	759	271	349	132	221	144	453	1099	733	701	522	512	1169	865	999	743	2071	1782	414	630	345	815	752	1664	453	327	375	529	593	155	224	207	67	53	65	610	1233	308	196	307
VIT_01s0011g06280	396	301	294	235	332	276	313	376	369	388	322	329	512	518	611	294	261	303	454	343	252	275	645	355	113	72	127	152	174	122	134	161	51	47	49	540	1103	212	229	310
VIT_01s0011g06290	65	77	83	103	314	180	94	37	90	274	223	217	478	70	128	997	591	800	239	2424	652	1073	78	1203	3838	2783	3350	3587	1340	1867	2993	4164	569	471	587	4627	6028	2244	3596	3814
VIT_01s0011g06300	1981	1423	1451	1511	1524	1400	2034	2503	2266	2565	2634	3709	3595	3131	5460	2960	2304	2580	3622	2617	1960	2799	7652	4689	1493	1017	1170	2111	2125	548	896	846	447	357	397	3267	5911	1433	1136	1512
VIT_01s0011g06310	2	1	0	0	1	0	6	23	8	8	6	9	15	12	6	8	0	4	1	14	1	4	60	27	11	8	34	9	7	55	59	162	109	68	57	460	1780	212	115	181
VIT_01s0011g06320	61	98	73	55	73	69	205	154	136	51	33	32	24	6	17	32	31	95	34	38	29	53	6	18	17	16	30	17	17	19	19	26	10	16	8	108	250	78	30	92
VIT_01s0011g06330	911	1414	1194	1189	1335	1221	1574	836	1352	2215	1554	1493	3607	3188	3954	2729	2637	2210	3303	2486	1669	2553	1528	2219	914	689	714	1745	1635	346	495	584	339	250	220	2938	6262	1504	867	1237
VIT_01s0011g06340	1141	1719	1461	1212	1483	1360	1986	1146	1555	1569	1171	1144	2161	1961	2318	1710	1434	1444	1975	3010	1777	2504	1688	1824	1576	1203	1143	1761	1663	1357	1552	1738	873	772	499	3375	5122	1028	797	1124
VIT_01s0011g06350	4	1	0	5	1	0	5	3	3	24	17	34	101	41	77	312	282	288	205	604	643	689	33	285	311	235	197	500	803	153	173	173	18	13	10	171	239	58	26	49
VIT_01s0011g06360	170	498	464	677	584	612	389	46	212	219	122	60	9	10	18	4	10	15	5	52	22	36	2	5	3	5	12	21	27	13	5	20	0	0	0	0	2	1	0	0
VIT_01s0011g06370	328	888	705	746	808	800	589	115	365	369	234	128	37	31	55	65	80	56	27	69	27	78	16	61	39	25	30	58	142	5	13	28	0	0	0	1	13	1	0	2
VIT_01s0011g06380	1190	1938	1589	1908	1977	1962	1824	797	1345	1632	1098	937	1589	1481	1639	1199	941	1194	1315	1944	1139	1343	1466	1130	622	456	386	932	833	425	666	611	188	149	147	1234	2181	429	345	529
VIT_01s0011g06390	13	17	11	1	21	18	32	10	20	24	13	9	19	21	21	8	13	27	10	30	17	20	7	8	3	7	7	2	4	2	2	3	0	0	0	5	16	2	0	2
VIT_01s0011g06400	4	3	10	0	0	0	53	1	26	2	7	22	51	39	84	97	139	94	244	630	250	363	432	263	227	183	123	273	334	338	436	569	80	76	85	822	1499	270	155	318
VIT_01s0011g06410	57	158	124	42	87	55	77	22	41	64	49	53	197	144	130	147	112	157	256	299	147	222	121	313	252	175	143	250	156	96	191	167	193	152	90	1059	1491	192	111	180
VIT_01s0011g06430	410	927	795	1806	937	1488	944	289	671	858	615	502	272	253	305	280	306	300	310	1982	470	571	285	314	348	311	308	406	563	538	1044	1845	110	110	107	542	769	172	92	165
VIT_01s0011g06440	4	2	3	2	3	0	4	4	4	3	1	2	0	1	0	0	0	0	1	2	3	3	10	7	1	5	10	5	4	1	2	2	8	4	15	75	144	10	12	18
VIT_01s0011g06450	183	409	343	232	184	193	974	454	673	732	498	440	3089	3467	3138	791	145	390	1153	49	48	634	5258	2125	77	64	56	391	339	86	277	57	200	181	186	2509	4503	450	642	650
VIT_01s0011g06460	63	134	96	101	101	104	242	77	113	86	82	56	268	226	235	121	66	113	102	179	162	217	344	185	39	41	79	46	98	25	53	107	108	88	89	884	1519	180	237	264
VIT_01s0011g06470	7	10	13	13	13	15	40	20	20	15	14	19	24	4	10	15	5	26	4	111	50	37	6	6	10	19	15	9	23	4	4	22	27	18	25	246	464	232	229	243
VIT_01s0011g06480	0	0	5	1	1	2	7	1	2	4	6	4	7	3	6	2	2	4	6	6	3	3	21	9	0	1	17	2	4	1	1	1	4	4	0	8	56	0	0	0
VIT_01s0011g06490	0	1	0	0	1	0	1	1	2	4	0	0	2	1	3	2	1	1	1	1	1	1	13	6	0	0	5	1	1	0	1	0	7	1	1	3	17	1	1	0
VIT_01s0011g06500	10	12	15	7	6	6	32	34	29	18	20	25	314	375	275	15	1	34	8	4	10	11	123	47	12	11	29	13	4	1	20	6	12	10	1	51	83	47	23	46
VIT_01s0011g06510	1	1	2	0	4	1	0	3	1	5	3	4	5	7	8	0	2	3	12	2	0	5	19	11	4	1	12	1	2	14	14	23	4	0	2	16	32	2	2	7
VIT_01s0011g06520	0	1	0	1	0	0	0	2	1	0	1	0	0	0	0	1	0	0	0	0	0	0	0	0	1	2	3	0	1	2	0	0	0	0	0	0	0	0	0	0
VIT_01s0011g06530	0	0	0	0	1	0	0	0	1	1	0	0	0	0	0	0	0	0	0	1	0	0	0	1	0	0	0	0	0	0	0	0	0	0	0	0	0	0	0	0
VIT_01s0011g06540	4255	5540	4981	3155	4698	3830	5910	4556	5605	5814	4379	4024	7159	6443	8128	5408	4309	3814	5163	9867	5344	7021	7364	6486	6466	4897	4408	6000	5938	4558	5883	5815	3329	2575	1794	15453	21245	5365	3346	5143
VIT_01s0011g06550	4346	2069	2098	1023	1324	1063	2613	5177	3601	2657	2149	2621	7370	8543	7029	1971	5283	4841	3490	1977	1399	2071	7083	5792	1618	1145	2463	1457	1449	723	763	884	756	628	669	3975	10632	2062	1464	1930
VIT_01s0011g06560	397	204	251	116	138	135	544	474	523	381	230	253	490	378	497	283	245	288	367	300	133	174	448	230	60	55	80	79	74	81	77	66	69	66	47	1564	3047	596	339	673
VIT_01s0011g06570	5	0	1	0	0	0	1	3	2	0	1	1	1	0	0	0	1	3	1	33	6	5	0	3	6	5	14	2	2	3	12	3	0	0	0	1	6	0	0	1
VIT_01s0011g06580	13	21	20	3	4	2	29	2	27	6	14	14	38	29	40	19	18	19	37	182	56	168	33	76	108	79	97	118	110	143	167	208	208	138	157	1485	1933	291	311	465
VIT_01s0011g06590	2	0	1	0	0	0	0	1	3	24	17	13	38	4	16	69	26	62	1	435	404	469	16	62	309	233	154	195	612	266	217	312	100	81	94	219	215	72	61	83
VIT_01s0011g06600	883	1073	966	802	833	812	962	2408	1557	3110	2425	2498	3523	2839	3453	2816	886	3497	122	460	1431	434	1966	1308	1031	766	488	831	814	730	568	578	881	624	127	1736	2054	211	200	220
VIT_01s0011g06610	1	1	1	2	1	1	1	3	0	3	0	2	0	0	1	1	0	1	3	3	0	3	1	5	31	27	18	4	6	23	48	81	306	254	111	554	527	115	48	82
VIT_01s0011g06620	3455	5381	4659	3514	5172	4243	5228	3506	4595	6330	4642	4267	4354	4301	5096	2730	1798	2008	2294	1769	1611	1972	6830	4102	1406	1108	989	1569	1292	956	1127	1248	1029	806	631	3347	5671	1312	1161	1441
VIT_01s0011g06630	1893	1748	1719	1121	1743	1313	2198	1781	2135	2126	1691	1830	3664	3415	3750	2661	2227	2485	3137	4075	1826	2166	3913	2341	1091	825	701	1614	1515	816	1097	1171	307	250	213	2962	4622	1025	804	1215
VIT_01s0011g06640	3	1	1	0	0	0	3	3	7	7	0	0	2	1	5	13	15	5	1	12	3	13	2	6	22	11	17	5	5	3	3	7	2	0	0	3	2	3	1	2
VIT_01s0011g06650	4	1	1	2	0	0	11	5	7	1	1	2	0	0	0	4	3	2	2	30	2	7	0	7	9	9	18	12	5	3	3	8	6	5	7	69	45	9	3	8
VIT_01s0011g06670	5	7	9	15	7	8	7	18	21	34	31	23	169	4	13	140	4	177	5	140	228	189	2	51	34	39	38	122	159	18	18	28	28	27	198	417	814	43	4	42
VIT_01s0137g00010	532	1006	796	611	932	769	1410	389	915	837	677	577	716	481	659	536	322	757	303	1299	600	688	710	459	649	540	396	586	665	484	605	835	152	129	164	1215	1640	334	345	504
VIT_01s0137g00020	443	376	312	202	254	243	483	493	484	313	242	245	565	604	505	260	255	464	244	466	247	293	556	391	276	194	272	202	232	163	233	238	47	51	39	412	789	156	102	193
VIT_01s0137g00030	4	4	6	1	5	3	9	11	10	6	7	2	11	9	9	7	4	7	7	8	6	5	6	3	3	5	7	1	3	2	1	0	0	2	0	3	5	2	3	2
VIT_01s0137g00040	11	45	22	71	65	59	69	14	30	77	66	29	44	25	24	47	39	63	24	99	55	25	4	16	13	7	14	41	43	11	10	25	0	3	0	7	24	3	1	1
VIT_01s0137g00050	724	391	473	506	273	388	767	1386	1007	1186	1046	1267	1094	976	1270	514	213	423	338	965	661	805	578	519	333	259	249	489	673	212	322	335	45	39	40	164	186	32	62	48
VIT_01s0137g00060	1191	1113	1082	1425	1144	1209	1532	1445	1471	1471	1145	1181	1591	1337	1796	1288	1382	1268	1904	1430	971	1586	1866	1665	614	420	482	990	1059	298	398	431	100	78	108	912	1882	512	404	604
VIT_01s0137g00070	36	111	110	198	142	185	216	43	156	145	82	32	1	2	5	5	12	4	16	515	174	556	0	86	328	226	236	329	852	355	380	521	11	3	6	55	27	32	73	46
VIT_01s0137g00080	1	2	1	1	2	2	0	2	4	0	0	2	1	0	3	1	0	3	1	0	2	2	5	0	3	0	11	1	1	1	1	1	2	1	0	0	1	1	0	0
VIT_01s0137g00090	1	2	7	2	2	1	9	6	3	1	1	9	1	1	2	4	9	3	3	8	5	7	0	7	8	7	27	0	3	1	4	4	1	0	0	4	33	11	4	4
VIT_01s0137g00100	4	2	1	2	5	5	5	5	2	5	1	1	4	4	6	9	1	1	4	7	1	2	8	3	2	0	1	0	0	1	1	4	1	1	0	6	13	0	4	3
VIT_01s0137g00110	0	2	1	1	1	1	1	2	2	3	0	2	2	2	2	3	5	4	3	11	1	0	3	3	3	2	1	4	7	0	4	4	1	1	1	1	1	0	1	0
VIT_01s0137g00120	30	55	46	56	53	53	67	30	60	75	64	64	92	64	102	118	131	118	191	184	112	95	96	90	125	121	74	194	180	44	67	89	21	11	20	115	133	22	33	37
VIT_01s0137g00130	0	0	2	3	0	0	0	0	2	0	2	1	0	0	2	0	0	0	0	0	0	0	0	0	1	0	6	0	0	0	0	0	0	0	0	0	0	0	0	0
VIT_01s0137g00160	0	1	2	1	0	0	0	1	1	0	0	0	0	0	0	0	0	0	0	1	0	1	0	0	0	1	2	0	1	0	1	1	3	0	0	0	0	0	0	1
VIT_01s0137g00170	44	94	77	63	116	92	86	37	69	80	53	25	1	0	4	0	0	3	3	0	4	10	0	0	4	6	30	3	4	5	2	1	4	5	4	168	295	76	29	76
VIT_01s0137g00180	1008	2094	1747	1876	2181	1976	2326	780	1921	3078	2120	1651	1511	1502	2040	1166	697	849	1411	2588	1879	1665	1064	972	1495	1174	1025	1610	1560	1187	1476	1536	465	356	314	2687	3296	827	476	752
VIT_01s0137g00190	657	522	523	424	471	436	880	666	850	913	667	591	1812	2056	2193	805	640	715	1106	850	514	897	1453	998	123	76	116	380	325	60	82	98	15	17	26	610	1368	227	115	156
VIT_01s0137g00200	6	12	4	6	15	9	4	3	1	2	3	2	45	17	26	51	49	26	31	252	71	147	1	34	27	17	19	42	85	34	21	56	35	10	43	230	248	16	42	43
VIT_01s0137g00210	1	0	1	0	1	0	7	0	4	1	0	2	0	0	0	2	2	0	5	19	4	15	3	4	98	51	63	20	16	207	324	455	409	315	570	6761	9814	2790	686	2622
VIT_01s0137g00220	694	551	566	351	496	423	634	804	698	730	576	542	1192	1274	1387	656	701	706	838	711	500	705	1225	1107	315	269	290	413	311	109	177	140	62	57	41	754	1500	387	195	347
VIT_01s0137g00230	2285	1305	1376	1236	1235	1125	1422	1950	1746	2503	1803	1819	2581	2707	2760	1679	2452	1486	2208	1051	1288	1460	3201	2793	771	613	577	1536	1229	721	850	849	586	503	449	3007	5826	1323	1252	1723
VIT_01s0137g00240	48	112	81	19	129	59	97	28	82	81	53	25	24	17	38	18	29	16	44	39	4	20	25	28	67	63	39	39	24	76	86	77	44	33	61	1179	2683	343	128	294
VIT_01s0137g00250	1689	1189	1148	748	1077	852	1688	1934	1798	1793	1433	1502	2927	3117	3141	1382	1752	2056	2091	2767	1115	1537	2927	2356	998	647	1103	956	968	425	583	470	209	168	166	1945	4164	899	490	762
VIT_01s0137g00260	315	54	74	12	27	21	54	339	192	99	68	115	404	456	406	52	246	276	92	49	50	62	397	310	31	21	39	29	11	5	15	14	9	10	14	131	439	55	46	64
VIT_01s0137g00270	230	135	149	60	108	62	112	282	179	148	115	126	391	456	412	134	223	237	165	106	97	75	309	227	47	46	117	90	56	58	60	108	42	46	34	254	699	170	101	143
VIT_01s0137g00280	1186	831	903	730	667	642	1146	1429	1278	1272	1052	960	2037	1847	2002	1296	1437	1622	1321	1817	1486	1651	1864	1880	2414	1838	1348	1741	2154	1176	1187	1291	951	737	952	2155	4004	1158	694	1154
VIT_01s0137g00290	212	278	222	173	272	189	258	188	241	390	315	248	424	441	381	273	186	334	280	1017	337	279	119	169	153	94	169	187	235	139	237	245	84	70	58	714	1769	419	161	309
VIT_01s0137g00300	763	797	743	568	755	570	1209	925	984	987	779	716	1480	1408	1655	1028	830	865	991	1132	579	854	1354	924	367	288	372	486	556	165	213	232	72	56	52	938	1784	383	232	316
VIT_01s0137g00310	386	299	298	499	353	393	512	525	534	653	531	571	585	568	744	534	473	383	868	314	286	581	930	701	146	88	117	317	353	61	86	74	38	33	28	421	846	209	108	185
VIT_01s0137g00320	2	1	0	0	2	1	3	2	2	4	4	6	1	2	2	4	4	1	8	6	6	11	1	4	8	5	44	2	3	5	2	1	0	0	0	0	0	0	0	0
VIT_01s0137g00330	5	2	3	3	3	0	4	11	4	2	4	2	0	3	5	6	8	5	3	2	1	8	4	5	5	1	11	3	0	0	2	1	0	0	0	2	5	0	0	1
VIT_01s0137g00340	433	651	570	368	632	513	843	358	627	761	657	684	729	658	880	581	373	929	500	1591	691	835	1041	667	1004	819	573	669	843	749	898	1100	218	163	284	1732	2140	410	331	496
VIT_01s0137g00350	4	1	0	2	0	1	7	1	4	2	1	3	2	3	4	0	1	1	3	1	0	5	10	4	4	5	29	1	0	27	16	13	6	5	1	77	100	32	51	65
VIT_01s0137g00360	66	191	151	15	90	54	170	149	182	247	177	189	800	881	1069	259	231	122	671	336	124	217	1644	656	444	315	257	252	223	989	634	796	546	438	313	1099	1252	238	457	457
VIT_01s0137g00370	256	321	302	221	324	248	434	297	357	347	309	249	364	351	420	310	151	324	242	625	304	351	459	301	263	180	161	197	264	189	246	299	50	37	42	373	535	100	79	151
VIT_01s0137g00380	102	119	108	47	96	53	113	113	100	88	81	71	256	261	258	84	144	129	188	211	67	75	150	107	57	36	70	45	49	48	66	68	6	13	18	188	288	118	65	108
VIT_01s0137g00390	0	0	0	1	0	0	2	2	0	0	0	1	1	0	0	2	0	0	1	7	2	2	1	1	5	2	22	4	4	5	2	2	8	1	6	146	411	40	12	27
VIT_01s0137g00400	6	3	5	4	3	4	5	1	3	2	3	4	9	5	4	20	25	30	23	45	13	41	25	21	20	8	24	19	20	14	13	13	10	16	11	200	429	79	51	92
VIT_01s0137g00410	16	0	5	0	0	1	12	8	10	6	12	32	4	2	79	2	0	0	1	3	1	0	88	36	0	0	11	4	2	13	13	4	16	12	6	269	571	369	136	278
VIT_01s0137g00420	2181	3570	3031	3560	4176	3829	4947	2633	4099	5245	4210	3942	5563	4053	5717	5232	3529	4355	4774	7702	4082	5739	6473	4754	4169	3205	2665	4558	5006	2765	3331	3469	1003	880	684	5671	7732	1634	1285	2060
VIT_01s0137g00430	176	269	232	156	234	222	249	135	188	222	149	144	167	161	203	173	136	74	238	204	147	116	299	149	126	108	101	138	118	153	176	208	254	224	108	671	1006	287	242	274
VIT_01s0137g00440	347	236	303	252	257	260	281	510	352	325	288	305	439	392	532	278	323	256	435	274	271	291	499	382	146	122	112	251	243	100	94	98	79	42	74	285	764	182	122	162
VIT_01s0137g00450	219	142	148	178	152	101	202	242	195	234	202	217	312	312	337	218	224	232	292	176	187	220	330	294	77	44	51	131	194	29	35	37	17	12	27	166	454	89	63	91
VIT_01s0137g00460	1650	493	682	142	215	171	921	3923	2003	856	838	1041	888	685	973	1084	488	1256	346	96	273	567	1213	876	283	241	205	376	296	135	137	173	167	152	103	1003	1326	493	444	548
VIT_01s0137g00470	5	10	18	12	23	17	23	5	18	26	24	22	90	89	119	75	124	66	122	152	106	95	32	74	67	65	53	99	98	39	65	59	23	14	5	64	72	12	16	19
VIT_01s0137g00480	0	0	1	0	2	1	1	1	0	1	0	1	3	0	1	0	2	2	5	1	3	0	1	1	0	1	6	2	1	0	2	3	2	0	0	3	3	0	0	0
VIT_01s0137g00490	7	11	9	4	9	7	17	13	5	11	5	7	17	16	12	2	2	8	3	7	9	3	14	5	2	5	1	3	7	1	1	4	4	2	9	13	31	8	3	2
VIT_01s0137g00500	569	351	442	210	281	225	515	699	650	478	330	352	694	693	783	414	305	309	526	428	318	344	765	451	92	77	94	230	207	69	90	73	48	60	40	964	2064	443	266	403
VIT_01s0137g00510	22	48	53	23	57	38	87	32	51	16	13	19	4	4	4	13	7	6	2	17	10	18	6	6	17	21	95	4	5	4	7	14	59	60	69	777	1052	557	250	511
VIT_01s0137g00520	81	40	27	18	21	17	52	99	72	29	33	63	75	99	51	28	56	77	33	30	27	34	71	79	79	50	257	30	26	12	16	29	65	37	51	681	1004	445	221	430
VIT_01s0137g00530	2	1	0	0	3	2	0	1	1	0	3	4	0	0	0	0	0	0	1	3	2	0	0	0	2	0	8	0	1	0	1	1	0	0	0	0	0	0	2	0
VIT_01s0137g00540	17	15	15	10	8	1	49	11	38	6	7	10	9	5	29	3	1	1	10	20	5	7	176	67	18	14	29	11	13	19	12	13	48	30	120	1206	1541	366	417	522
VIT_01s0137g00550	0	2	0	4	1	0	12	0	5	0	3	3	1	2	2	2	0	1	2	3	2	9	8	4	13	9	12	6	8	8	9	15	17	20	51	395	584	249	64	208
VIT_01s0137g00560	4	7	6	2	2	3	20	7	8	4	2	3	0	1	4	0	2	1	2	5	3	0	51	16	8	4	9	5	4	2	8	8	24	10	46	489	605	139	133	198
VIT_01s0137g00580	1777	1405	1487	1700	1755	1584	2048	1871	2008	2066	1783	2242	2140	1569	2354	2498	2142	2366	2690	3140	2029	2912	3846	2806	1568	1180	1330	2060	1862	1136	1500	1682	586	428	479	3069	6196	1798	1485	1948
VIT_01s0137g00590	171	96	110	68	90	61	120	154	114	152	88	94	248	278	246	116	147	222	195	134	93	87	266	177	40	31	92	42	46	22	28	31	16	4	11	113	342	69	35	79
VIT_01s0137g00600	1446	1869	1670	702	1211	994	2260	1533	1755	1347	1198	1237	6574	7502	6747	1304	942	1265	888	1021	835	1010	4432	2490	560	393	386	723	578	414	566	475	356	279	183	2449	4603	1105	819	1178
VIT_01s0137g00610	1769	2661	2326	2241	2439	2217	3843	1583	2793	3384	2160	1851	3584	3569	3890	2019	1992	1644	2529	3164	1486	2609	2381	2136	554	428	433	1388	1513	270	409	418	137	122	92	1526	3244	629	410	528
VIT_01s0137g00620	1194	905	874	555	839	644	1057	1156	1160	1247	886	833	2188	2081	2286	966	1157	952	1749	1486	808	1125	1713	1542	633	418	394	839	670	299	465	439	221	177	144	2183	3385	589	382	663
VIT_01s0137g00630	421	355	355	390	401	379	471	535	504	546	416	354	397	326	496	413	430	380	627	1170	328	770	611	550	390	336	294	512	656	343	526	451	167	146	148	1507	2891	778	398	670
VIT_01s0137g00640	1480	1050	1051	913	1000	911	1291	1406	1333	1419	1022	1116	2485	2252	2295	1266	1531	1351	1618	1497	872	1318	1905	1652	519	392	483	649	738	268	392	361	128	110	98	1148	2700	717	433	684
VIT_01s0137g00650	449	873	726	1195	1080	1201	1148	477	893	1240	898	683	691	390	646	930	762	812	771	2335	1289	1367	712	963	1721	1315	978	1309	1673	878	1024	1174	247	198	232	1156	1425	395	258	428
VIT_01s0137g00660	100	209	185	188	186	181	220	125	165	215	168	187	197	159	202	159	133	141	117	229	223	172	226	169	136	95	170	134	153	105	133	126	71	85	54	329	338	108	106	130
VIT_01s0137g00670	62	49	52	38	33	35	73	120	105	93	70	89	166	111	157	172	66	89	68	57	64	106	141	82	114	73	60	121	121	35	50	31	26	15	7	40	72	21	17	24
VIT_01s0137g00680	73	22	39	32	26	31	51	153	119	88	65	53	162	159	156	162	86	84	97	28	40	68	147	104	53	36	35	75	57	14	25	7	11	10	4	71	53	8	11	7
VIT_01s0137g00690	1525	835	912	422	680	491	852	2131	1388	943	747	735	1636	1692	1490	902	878	1067	924	1040	604	695	2215	1370	478	299	419	595	637	311	390	535	137	130	135	1732	3015	583	338	581
VIT_01s0137g00700	193	250	237	171	217	184	355	316	339	302	262	265	680	846	774	197	223	253	318	252	117	191	388	328	168	115	99	159	147	64	104	66	66	40	29	501	889	162	118	128
VIT_01s0137g00710	36	85	82	66	84	49	56	16	43	54	55	27	60	56	71	47	68	23	112	352	96	103	11	46	252	202	144	174	174	297	430	512	76	80	60	709	1264	190	54	154
VIT_01s0137g00720	140	280	232	178	317	224	222	100	214	297	210	191	98	108	191	160	188	130	220	542	202	251	269	220	663	490	366	356	305	322	423	393	99	91	40	318	434	90	54	67
VIT_01s0137g00730	43	45	34	33	39	35	52	40	51	55	41	44	76	63	63	37	48	42	65	136	62	60	82	58	70	75	58	64	85	46	77	75	21	12	22	89	146	44	22	33
VIT_01s0137g00740	4	15	10	8	11	12	19	4	9	6	9	5	51	21	35	63	65	57	146	144	163	255	3	84	75	44	45	147	120	80	84	171	64	62	53	377	742	282	150	327
VIT_01s0137g00750	26	135	108	72	93	87	142	34	106	37	28	24	56	34	46	49	29	36	15	415	99	133	3	29	108	77	82	48	127	56	83	76	13	13	8	127	144	34	10	23
VIT_01s0137g00760	773	752	733	455	604	527	759	718	770	715	513	531	1004	1105	1247	599	656	524	913	843	498	780	1171	937	295	234	268	455	400	238	263	272	94	89	95	1075	2045	473	265	536
VIT_01s0137g00770	387	194	247	196	160	160	343	508	476	329	254	266	384	307	412	390	476	426	412	553	233	497	656	561	368	279	243	308	312	144	168	152	85	48	40	456	1024	248	159	235
VIT_01s0137g00780	520	28	150	4	13	10	103	894	417	72	456	1361	133	55	1050	1474	3636	915	642	2396	155	2676	4628	5999	9189	7048	6170	7458	3401	2534	2699	273	277	210	217	605	1834	1144	1034	1353
VIT_01s0137g00790	16	21	14	4	6	0	46	23	25	3	6	22	21	13	23	15	28	21	19	32	1	31	251	133	41	35	44	65	21	64	68	63	73	54	53	983	1391	537	452	663
VIT_01s0137g00810	1164	808	931	545	777	612	1287	1693	1460	1233	896	918	1132	899	1425	1629	2088	1727	1327	2769	769	2422	2290	1938	1671	1227	1239	1885	1628	1037	1502	844	275	220	168	1455	2383	1126	919	1182
VIT_01s0137g00820	77	5	17	6	6	4	36	65	43	27	31	56	188	225	252	138	168	128	493	272	209	378	614	555	362	284	270	423	402	254	300	261	168	155	181	1609	3175	855	384	773
VIT_01s0127g00010	23	14	10	13	26	22	24	16	25	58	68	83	228	126	181	244	155	217	371	326	218	248	71	108	137	130	96	184	181	63	110	99	16	15	24	672	1020	288	132	229
VIT_01s0127g00050	8	30	22	133	102	98	31	6	17	6	5	4	1	0	0	0	1	0	3	7	0	5	11	9	56	50	24	8	6	59	42	82	8	7	2	46	108	5	2	4
VIT_01s0127g00060	3905	977	1594	734	1039	831	1313	4265	2877	2312	1853	2363	3632	4064	4446	1503	2393	1442	4236	1746	2012	2055	5000	4507	1889	1361	1386	2090	1405	1256	1424	1429	944	774	624	6684	13916	2684	2018	2655
VIT_01s0127g00070	613	979	831	1661	1131	1459	1450	1455	1423	1736	1236	1287	1694	1514	1656	1314	1744	1646	1446	917	1055	1280	1717	2618	959	706	525	1640	2039	519	548	707	121	101	186	1062	1815	337	233	369
VIT_01s0127g00110	173	177	184	184	189	199	198	249	244	196	179	195	471	500	452	182	460	295	233	222	200	230	413	597	161	147	128	285	257	125	133	114	48	42	73	202	364	86	48	65
VIT_01s0127g00120	0	0	0	0	0	0	1	1	0	2	1	0	0	0	1	1	0	2	1	6	2	0	0	0	6	0	10	0	2	2	4	6	0	0	0	2	4	0	0	0
VIT_01s0127g00130	2528	2203	2116	1082	1974	1454	2993	4284	3905	3628	2815	2858	4575	4899	5554	2781	1944	2059	1431	667	705	1233	1799	2019	317	222	222	704	508	109	184	127	63	50	46	742	1371	210	202	275
VIT_01s0127g00140	86	35	40	18	20	31	54	154	118	62	40	82	106	96	113	59	76	64	60	25	34	24	141	91	64	68	59	39	20	22	26	15	25	17	17	156	241	24	14	39
VIT_01s0127g00150	199	289	243	480	415	442	313	189	296	412	344	321	301	223	301	305	365	375	393	419	337	277	275	294	201	162	165	252	310	152	199	215	37	50	49	247	516	211	96	179
VIT_01s0127g00160	819	134	272	69	101	73	467	1951	1186	863	770	950	1095	1051	1166	1144	881	964	190	120	184	270	811	884	402	320	369	395	332	81	94	46	50	40	30	247	502	146	118	153
VIT_01s0127g00170	7	13	3	15	6	9	12	11	14	23	24	10	20	13	11	21	43	23	23	15	21	20	6	22	4	2	7	25	10	8	3	8	2	0	3	8	16	3	1	5
VIT_01s0127g00180	38	43	45	59	55	56	64	40	59	106	78	46	74	64	80	72	94	83	79	70	42	80	33	69	25	20	29	45	60	16	16	43	20	3	10	35	85	15	5	15
VIT_01s0127g00190	6	8	4	1	8	1	5	7	13	5	10	7	21	23	22	5	11	12	27	10	8	6	11	15	10	2	6	8	6	5	1	2	0	0	0	4	10	0	0	0
VIT_01s0127g00200	57	93	67	144	149	147	135	57	123	137	128	124	90	63	86	105	115	115	102	138	117	123	59	80	83	60	69	121	131	56	44	73	8	8	10	70	100	11	8	17
VIT_01s0127g00210	76	119	110	84	92	73	124	63	95	221	150	163	513	549	612	331	300	303	595	590	366	357	354	294	153	124	122	245	259	81	122	162	91	77	62	485	964	161	131	163
VIT_01s0127g00220	338	552	527	803	617	715	782	288	639	920	795	756	1203	963	1287	1697	1610	1340	1917	1927	989	2653	851	1457	1181	927	885	1656	2055	415	703	610	111	59	118	2249	3793	758	301	577
VIT_01s0127g00230	41	21	33	36	30	18	35	36	56	85	88	140	664	645	565	596	484	659	810	2313	1112	1180	770	627	278	187	225	511	574	228	530	588	115	113	116	1155	2980	760	293	651
VIT_01s0127g00240	32	30	22	11	19	17	42	23	26	12	13	7	131	126	87	32	52	59	45	91	29	54	6	88	46	41	122	27	24	18	34	30	14	21	16	71	156	50	28	39
VIT_01s0127g00250	162	398	350	133	273	182	439	424	426	792	635	548	1934	1828	1887	1463	365	939	208	27	332	379	853	520	497	349	232	346	272	96	100	129	278	266	115	340	512	58	55	71
VIT_01s0127g00260	1731	3173	2725	2005	2821	2329	5060	3063	4503	7301	5721	5443	5498	5377	5800	3540	1484	3722	1618	2835	2859	2019	2466	1977	1477	1117	962	1471	1610	946	1354	1211	475	387	208	3466	5769	1842	1050	1730
VIT_01s0127g00270	1043	1302	1148	1545	1578	1527	1651	941	1257	1947	1390	1587	1655	1187	1595	2004	1746	2478	1752	2339	1590	1859	1924	1625	1134	827	793	1626	1632	780	997	958	197	128	174	1092	1781	636	400	728
VIT_01s0127g00280	0	1	0	0	0	2	1	1	0	1	0	0	0	1	5	0	0	1	1	0	0	1	1	3	0	0	0	0	0	0	1	0	0	1	0	2	1	1	0	0
VIT_01s0127g00290	1408	659	817	1019	716	884	1246	2087	1593	1458	1176	1137	1040	857	1196	1179	1032	1071	933	723	685	1088	1994	1559	469	345	323	678	813	243	360	334	138	119	106	1198	2195	611	589	665
VIT_01s0127g00300	399	238	274	282	260	235	434	427	459	624	456	362	555	500	749	431	577	527	623	410	379	502	471	564	147	100	135	188	199	76	91	82	41	46	27	478	1012	148	97	173
VIT_01s0127g00310	512	223	305	367	267	291	449	919	642	489	410	409	389	310	500	403	450	396	413	222	209	404	755	589	127	89	91	232	318	64	86	74	29	37	31	389	723	222	178	245
VIT_01s0127g00320	19	10	18	16	6	19	23	16	22	26	23	13	18	14	30	13	15	14	22	29	24	21	23	14	7	2	12	19	18	1	2	0	5	0	1	54	92	15	10	8
VIT_01s0127g00330	1	0	1	2	0	2	2	3	0	1	0	1	0	0	0	1	0	0	0	0	0	1	0	0	0	0	2	0	0	1	0	0	2	1	0	6	5	22	2	18
VIT_01s0127g00340	1	0	0	0	1	0	0	2	0	1	0	2	0	0	0	0	1	1	2	1	0	2	0	0	3	1	15	0	1	0	0	4	56	65	134	1683	2336	1188	334	1121
VIT_01s0127g00350	1791	3433	3041	5882	4701	5152	4960	3306	4036	5520	4309	3818	3444	1695	3121	4734	3779	5449	4279	5905	5467	5330	2433	4143	3278	2518	1778	5684	6794	2142	2492	2961	463	376	524	2675	3345	1130	1014	1438
VIT_01s0127g00360	400	724	593	597	805	669	1495	1031	1253	1447	1151	1025	1294	1047	1186	1252	1175	1456	327	678	419	1025	506	953	642	559	537	987	955	215	368	280	46	49	34	369	782	196	180	239
VIT_01s0127g00370	1104	654	748	1068	722	880	1379	1118	1250	1240	972	1068	1037	914	1227	863	779	778	1441	854	616	1100	1869	1139	332	178	259	470	526	132	235	203	49	66	70	661	1388	370	257	375
VIT_01s0127g00380	649	727	716	747	812	736	1023	548	835	1064	796	775	1203	1171	1635	1143	790	885	1725	2048	1476	1613	2090	1522	1040	788	722	1267	1349	1022	1276	1422	560	437	452	1667	2692	551	533	787
VIT_01s0127g00390	41	48	38	61	47	62	65	31	62	84	70	57	86	74	56	88	65	45	54	122	59	80	79	74	88	44	70	63	55	39	59	49	76	86	45	418	419	80	37	45
VIT_01s0127g00400	8	22	9	18	14	8	15	4	17	23	24	73	44	40	36	50	68	19	88	977	198	240	0	27	328	212	148	164	115	144	298	545	94	93	188	3407	10034	655	156	513
VIT_01s0127g00410	140	118	127	99	136	115	192	162	179	262	136	145	226	191	284	172	166	155	221	230	210	251	161	198	60	32	61	117	107	39	45	46	31	23	21	273	482	105	52	103
VIT_01s0127g00420	710	1158	1042	1797	1253	1510	2392	795	1525	2002	1288	874	242	275	342	164	191	128	253	130	134	134	26	76	54	51	45	53	88	80	98	123	181	171	244	1860	3574	1063	425	1010
VIT_01s0127g00430	1405	1326	1256	1097	1206	1054	1885	1458	1564	1709	1304	1239	2129	2121	2247	1218	1189	1414	1438	1437	705	1264	2827	1821	496	351	612	648	762	214	390	281	110	64	102	1416	3429	793	550	817
VIT_01s0127g00440	4077	5626	4876	5493	6775	5631	5142	4010	4971	6721	5107	5409	7144	5923	7669	8925	8118	7372	10919	9252	7612	4975	6348	6102	5993	4380	3490	7671	6045	6802	6114	9136	2016	1619	1792	7420	11646	4762	4189	5598
VIT_01s0127g00450	1193	1215	1145	1204	1312	1277	1219	1260	1220	1866	1566	1756	1477	967	1703	1923	2202	1932	2675	2039	1988	2045	2276	2368	1995	1522	1280	2479	2288	1351	1231	1428	490	506	559	2396	3268	968	958	1281
VIT_01s0127g00460	1136	1162	1099	1296	1281	1254	1205	1173	1259	2014	1608	1687	1417	960	1748	1801	1681	1828	2563	1821	1693	1867	2206	2123	1500	1122	1069	2324	2056	1123	1252	1390	353	286	449	2250	2963	789	856	1143
VIT_01s0127g00470	16	14	16	34	28	18	16	17	19	33	42	102	64	65	81	97	144	21	219	36	49	145	56	170	154	99	109	152	123	42	35	49	1061	913	1540	29844	18001	35368	48225	51885
VIT_01s0127g00480	250	131	179	165	166	140	308	252	280	324	258	263	603	651	615	274	350	351	479	186	152	254	580	373	131	86	120	134	108	53	73	74	22	28	20	258	629	117	82	136
VIT_01s0127g00490	464	559	527	392	470	356	870	1306	1020	1414	1264	1627	5922	6107	5307	2038	1550	2897	478	417	640	759	3291	2004	433	332	264	413	454	135	182	186	112	96	46	589	1264	388	363	441
VIT_01s0127g00500	862	597	654	636	752	671	846	848	954	1167	1044	1185	907	805	1196	1051	809	971	962	695	699	1089	1061	1266	432	324	325	733	675	64	128	89	34	20	37	638	974	262	220	271
VIT_01s0127g00520	232	96	116	81	70	57	93	317	231	116	119	254	103	93	287	190	133	109	712	16	71	150	550	402	123	132	140	308	111	188	84	98	70	69	107	772	1322	472	361	502
VIT_01s0127g00530	476	111	187	54	39	59	69	539	270	123	128	217	311	180	442	777	515	565	4052	42	424	460	326	401	194	139	159	333	268	1242	62	530	144	117	314	481	2523	1387	716	1104
VIT_01s0127g00540	148	51	80	23	24	19	45	148	102	60	61	75	143	93	225	470	231	239	1749	18	283	219	122	164	80	69	81	209	135	480	39	183	31	32	87	328	1907	538	408	609
VIT_01s0127g00550	1	2	1	2	2	0	6	3	3	0	1	2	1	3	3	4	5	5	1	2	4	1	1	1	21	9	39	3	1	2	1	1	1	1	3	1	1	2	0	1
VIT_01s0127g00560	531	154	252	73	71	62	98	638	374	133	174	263	387	201	495	1105	542	627	6015	44	539	619	482	469	187	126	175	351	355	1216	102	653	93	72	246	523	3098	1369	730	1351
VIT_01s0127g00570	303	249	267	376	296	315	377	364	431	474	343	355	318	249	416	324	303	311	508	284	224	371	400	378	124	104	104	206	238	65	105	98	27	14	24	209	409	129	61	127
VIT_01s0127g00580	266	190	183	284	229	235	319	300	316	385	288	325	246	195	328	291	318	273	377	232	239	309	367	330	71	60	63	160	216	55	76	62	15	24	22	156	360	86	66	111
VIT_01s0127g00590	703	284	389	304	308	310	357	985	622	404	672	1398	432	497	1701	386	308	204	1348	87	85	402	3118	1570	429	300	389	889	271	330	313	103	251	166	367	3405	4429	1392	2180	2110
VIT_01s0127g00600	251	603	503	654	638	638	486	214	410	827	604	324	459	361	524	797	570	386	672	437	537	433	80	505	352	275	330	647	340	171	265	140	179	123	112	866	2189	502	376	503
VIT_01s0127g00610	12	13	12	10	16	13	12	18	12	29	19	28	8	6	13	20	10	18	8	44	22	23	12	24	18	23	16	16	24	9	7	12	9	1	7	26	48	4	6	9
VIT_01s0127g00620	8	9	7	9	6	4	12	12	7	2	2	8	5	4	2	8	4	2	6	37	10	15	10	8	42	31	68	12	10	29	31	31	13	8	11	81	122	23	19	28
VIT_01s0127g00630	0	0	0	0	4	0	0	0	2	0	0	0	0	0	0	0	0	0	0	3	0	0	0	0	0	0	3	0	1	0	0	0	0	0	0	0	0	0	0	0
VIT_01s0127g00640	12	12	13	9	12	14	14	12	5	7	3	2	7	5	8	2	2	4	8	5	2	2	6	5	3	0	11	2	2	0	2	0	0	1	0	1	10	1	1	3
VIT_01s0127g00650	47	43	41	54	35	40	49	38	50	30	36	24	42	55	40	18	13	21	46	21	15	20	71	36	9	6	8	10	12	4	8	6	4	0	2	26	66	8	9	7
VIT_01s0127g00660	182	196	206	194	236	203	280	214	228	324	202	203	249	270	308	201	116	155	213	210	162	196	304	162	91	68	66	130	150	43	64	57	14	17	20	331	545	166	132	165
VIT_01s0127g00670	85	139	136	76	99	91	278	40	152	133	104	53	24	11	36	41	25	46	5	62	23	25	0	8	8	9	35	11	15	4	6	11	1	0	0	5	3	3	2	3
VIT_01s0127g00680	683	334	369	161	335	241	409	1134	617	839	602	659	446	297	449	461	237	497	81	20	114	232	728	392	47	27	38	151	109	33	57	31	39	31	19	172	286	98	153	160
VIT_01s0127g00690	320	220	209	304	231	252	329	382	411	741	531	439	580	413	519	539	402	763	366	111	173	220	173	247	44	31	34	119	134	21	27	21	11	7	8	49	96	7	9	7
VIT_01s0127g00700	214	246	219	81	191	114	517	812	559	569	452	544	758	443	664	1933	1636	1855	287	515	257	643	812	1345	1075	800	657	1261	808	304	474	62	101	100	16	204	174	359	341	425
VIT_01s0127g00710	807	471	482	549	552	568	691	671	765	880	798	956	1111	1176	1490	474	432	613	908	291	294	527	2025	995	107	91	110	210	225	55	102	132	125	120	238	1833	5903	839	687	956
VIT_01s0127g00720	588	284	361	157	250	182	672	1124	855	1206	921	893	617	584	844	454	366	555	251	156	230	293	1472	907	662	504	490	487	406	496	656	645	638	527	611	5823	11028	2978	1935	3159
VIT_01s0127g00730	8	15	18	12	13	8	27	13	28	13	27	30	3	0	3	8	6	6	7	86	11	23	0	10	10	8	12	11	22	11	24	26	4	2	5	9	12	5	0	2
VIT_01s0127g00740	37	109	107	49	62	55	60	28	38	52	40	45	78	84	93	87	74	46	202	101	110	72	12	40	90	50	74	103	119	36	71	81	94	82	85	2451	3559	691	282	737
VIT_01s0127g00750	1	0	0	2	1	4	1	4	1	1	1	0	1	2	0	6	2	2	1	2	1	7	2	4	46	32	31	8	21	18	47	20	6	9	4	96	173	17	6	24
VIT_01s0127g00760	0	0	0	0	0	0	0	0	0	0	0	0	0	0	0	0	0	0	0	0	0	0	0	0	0	0	0	0	0	0	0	0	0	0	0	0	0	0	0	0
VIT_01s0127g00770	0	0	1	3	0	1	1	1	1	0	1	0	1	0	0	0	0	1	1	0	0	3	0	1	2	1	4	3	3	0	1	0	0	0	0	0	0	0	1	0
VIT_01s0127g00780	11	28	28	3	20	12	18	2	5	7	3	3	0	0	3	1	0	0	1	0	0	2	3	5	0	1	28	0	0	1	1	0	0	0	1	0	2	0	0	0
VIT_01s0127g00800	10	15	11	19	51	30	13	5	38	182	138	85	30	22	99	70	59	14	56	464	97	33	12	39	152	119	78	47	86	54	61	162	24	21	7	139	768	36	44	54
VIT_01s0127g00810	549	695	689	720	856	822	933	459	772	1106	867	814	959	841	1164	853	552	799	979	1196	649	973	1233	800	917	733	563	819	743	708	889	1010	248	195	280	1989	2930	633	575	817
VIT_01s0127g00840	1134	2128	1800	1905	2190	1940	2797	909	1956	2407	1908	1510	1800	1555	1971	1511	1220	1333	1413	2973	1268	1934	1452	1231	1423	1048	910	1626	1707	992	1124	1112	192	179	206	1571	1966	489	346	598
VIT_01s0127g00850	1	1	2	0	3	4	5	5	2	4	5	7	17	10	13	6	9	8	7	39	7	17	1	1	42	22	17	19	10	37	85	103	61	39	67	244	561	156	71	162
VIT_01s0127g00860	1	0	0	0	0	0	0	0	1	0	1	2	0	0	0	0	0	0	0	2	0	3	0	0	1	0	21	0	0	0	1	1	0	0	0	0	0	0	0	4
VIT_01s0127g00870	81	238	200	64	203	129	90	25	50	116	88	124	509	487	434	259	320	219	258	1673	581	602	59	240	952	729	369	467	625	680	1343	1349	544	532	248	3248	5599	810	346	805
VIT_01s0127g00880	1	0	0	1	0	0	2	0	0	0	0	1	1	0	0	1	0	0	1	0	2	0	0	0	0	1	5	0	0	0	0	0	0	0	0	0	0	0	0	0
VIT_01s0127g00890	74	61	58	42	60	50	39	40	44	47	33	42	110	108	88	29	48	61	24	94	55	41	42	57	39	11	15	29	34	23	26	23	12	5	1	65	169	56	33	52
VIT_01s0127g00900	63	23	24	48	32	49	52	57	75	53	47	46	124	130	147	63	59	56	186	29	32	72	126	86	9	9	6	19	14	4	8	4	1	2	3	29	124	18	9	22
VIT_01s0127g00910	87	34	25	29	21	27	64	157	97	42	45	63	96	106	209	68	140	118	102	28	20	86	376	230	106	72	215	67	48	47	37	23	7	12	17	54	156	42	29	43
VIT_01s0127g00920	563	294	344	422	288	390	522	645	550	643	448	500	748	701	815	511	440	592	845	407	343	491	619	580	201	144	175	276	277	111	121	122	57	40	60	354	949	192	142	193
VIT_01s0026g00010	2	1	1	0	0	0	1	1	0	0	0	0	0	0	0	1	0	0	0	0	0	0	0	0	0	2	5	0	0	0	1	0	0	0	0	0	0	0	0	0
VIT_01s0026g00030	55	181	138	65	168	116	266	28	145	86	63	55	135	95	132	133	53	55	56	1300	249	316	25	62	191	153	122	100	168	92	150	122	72	49	21	649	655	115	39	92
VIT_01s0026g00040	617	711	634	408	547	432	668	698	716	608	488	430	973	1080	1113	535	375	299	611	1048	447	522	1095	668	278	195	196	408	334	125	215	207	55	37	54	1145	2125	369	249	381
VIT_01s0026g00050	352	321	312	303	362	345	423	322	372	431	344	323	402	397	444	268	264	274	483	436	245	361	453	369	175	128	131	242	281	148	176	195	100	99	80	610	968	291	174	320
VIT_01s0026g00060	3	0	0	3	0	1	0	3	4	0	0	1	0	0	0	0	0	0	0	0	0	0	0	0	0	0	6	0	0	0	1	0	0	0	0	0	0	0	0	0
VIT_01s0026g00070	8	2	1	0	2	1	2	5	4	0	0	4	0	0	0	2	1	3	5	1	0	1	0	1	9	9	43	1	0	0	0	0	0	0	0	0	0	0	1	3
VIT_01s0026g00080	293	438	377	681	654	613	430	198	515	1336	811	476	391	401	475	282	378	286	792	397	216	455	173	241	98	67	100	183	244	50	64	61	15	7	15	135	323	152	65	139
VIT_01s0026g00090	546	276	335	286	257	272	508	890	600	361	280	335	805	947	898	417	592	487	467	282	204	435	897	697	169	108	300	196	267	52	80	55	34	20	44	339	919	166	93	178
VIT_01s0026g00100	173	80	75	55	40	56	135	359	192	105	104	133	472	585	419	88	294	250	113	72	74	99	433	358	81	74	248	63	50	15	25	15	9	2	6	75	300	54	25	58
VIT_01s0026g00130	772	721	738	826	547	628	784	1073	908	556	556	679	622	663	1044	334	549	411	643	342	405	520	796	801	1035	752	765	729	757	443	335	298	445	354	505	412	799	739	629	597
VIT_01s0026g00140	1638	715	895	855	776	722	1629	2028	1766	1487	1059	1312	2986	2919	2929	1337	2044	2007	2330	931	693	1167	3283	2230	268	189	286	550	559	184	218	237	156	118	130	1964	5962	988	695	1040
VIT_01s0026g00150	1131	1302	1067	653	867	723	1541	998	1284	806	568	553	2807	2984	2697	1109	1826	1217	1465	1252	740	1233	757	1498	414	243	395	561	700	146	211	224	48	27	29	435	1231	200	87	171
VIT_01s0026g00160	30	22	23	9	18	17	28	32	32	23	23	15	24	15	17	13	17	10	7	23	12	12	18	32	25	9	22	7	9	8	15	13	3	2	9	28	47	11	12	13
VIT_01s0026g00170	425	630	577	269	484	355	587	369	518	565	407	393	791	690	846	446	312	374	414	1065	689	583	786	621	650	523	449	502	424	460	545	767	254	272	217	1567	2225	507	464	629
VIT_01s0026g00180	51	27	37	9	24	11	74	79	65	32	25	32	26	19	49	39	48	16	28	29	12	40	120	83	26	12	19	19	16	24	17	12	5	2	1	26	38	48	51	75
VIT_01s0026g00190	405	269	302	77	259	174	757	533	547	419	363	464	181	162	443	780	1272	485	318	658	169	878	2492	1754	870	694	504	1042	381	835	991	34	161	132	39	449	541	704	664	826
VIT_01s0026g00200	28	0	6	1	0	0	4	59	36	7	7	15	0	2	9	1	1	0	1	6	1	2	19	5	13	10	17	2	5	8	20	23	24	20	24	147	241	163	125	237
VIT_01s0026g00210	2	2	3	4	2	2	4	1	2	6	1	4	7	0	0	1	4	5	2	22	17	11	1	3	14	7	26	3	5	1	5	5	0	2	1	2	2	1	1	3
VIT_01s0026g00220	3940	1464	1877	435	677	480	2036	3695	2536	1204	1745	3746	5736	6778	5708	886	249	1069	641	1192	500	711	23268	9173	926	656	542	680	603	840	1529	1081	1212	1003	479	4974	7712	1833	2230	2513
VIT_01s0026g00230	1123	1498	1328	1113	1378	1224	1690	1170	1404	1417	1173	1101	2299	2372	2520	1557	1355	1246	1917	2260	1350	1562	2104	1700	884	639	667	1334	1179	405	707	584	215	178	170	2242	3749	924	711	956
VIT_01s0026g00240	916	1404	1174	1440	1468	1400	1835	865	1530	2374	1694	1677	2565	1514	1974	3530	2205	3992	1301	4436	2954	2884	1959	1980	2772	1954	1575	2501	2746	1449	2002	1611	532	457	372	2414	3677	1424	910	1375
VIT_01s0026g00250	755	527	571	386	475	354	483	827	605	552	415	509	1052	1206	985	506	981	844	485	404	282	357	1304	1013	276	217	254	320	291	178	218	281	122	120	93	573	1306	326	214	305
VIT_01s0026g00260	1029	902	817	683	888	690	1054	964	1088	1074	893	1021	1687	1643	1764	947	785	1219	1293	1395	685	880	4156	2148	672	494	441	606	553	655	831	978	966	750	509	3808	7941	1225	823	1374
VIT_01s0026g00270	1307	772	821	425	718	497	892	1785	1287	1030	670	677	1835	1957	2038	1035	1295	1148	1072	1007	844	865	1578	1384	335	258	258	564	531	401	423	487	437	364	312	3971	8233	1899	1345	2100
VIT_01s0026g00280	7885	2830	3683	1845	3080	2344	4794	10412	7358	5822	4998	6331	10193	9971	13080	7327	7543	7090	7818	2323	3168	4038	17149	9307	1553	1156	1018	2105	1895	1065	1122	1196	1248	960	958	7326	13586	2424	2055	2666
VIT_01s0026g00290	13	16	15	4	6	11	23	15	11	7	3	16	31	42	30	16	67	11	41	4	2	12	27	67	21	14	24	8	9	4	5	9	38	27	34	77	176	67	37	86
VIT_01s0026g00300	45	72	76	84	70	70	85	69	96	111	96	96	165	191	212	143	84	87	152	309	193	260	66	130	139	119	109	179	201	100	170	124	23	18	22	367	502	128	68	127
VIT_01s0026g00310	2397	1276	1444	868	1151	955	1665	2996	2301	2074	1603	1626	3584	3838	4292	1795	1649	1771	2270	2179	1421	1942	5023	3245	1041	859	882	1314	1114	671	899	822	562	433	374	5148	9303	1744	1164	1665
VIT_01s0026g00320	594	1044	885	879	929	947	956	429	851	934	773	641	1084	1000	1069	776	702	657	942	1920	928	1118	701	714	706	502	430	868	891	445	652	666	356	249	269	1888	2749	639	569	806
VIT_01s0026g00330	398	888	701	679	787	716	892	236	676	895	651	549	759	602	1011	893	600	470	1287	2257	1097	1377	301	530	967	696	651	1008	1047	392	652	710	100	88	66	892	1165	230	90	194
VIT_01s0026g00340	2180	1630	1656	1057	1537	1163	2469	2599	2575	2362	1899	2021	4504	4826	4879	2086	2097	2297	2378	2423	1380	1927	5534	3468	991	795	1279	1135	1039	403	646	605	355	302	232	3768	7216	1260	817	1308
VIT_01s0026g00350	2	13	19	7	0	6	47	0	21	10	18	32	60	12	32	138	116	167	180	1469	209	323	83	151	724	546	456	418	412	625	1356	1558	58	63	93	1305	1368	238	166	294
VIT_01s0026g00360	7	20	13	10	8	5	12	0	9	17	26	35	16	17	55	18	24	7	90	18	17	85	209	191	68	62	57	97	50	31	47	31	48	48	79	262	530	78	64	98
VIT_01s0026g00380	2	6	8	3	3	6	4	9	8	7	5	6	10	4	2	3	2	12	5	4	4	4	6	2	2	4	5	4	5	1	0	1	0	0	1	6	10	2	0	7
VIT_01s0026g00390	2	7	11	2	2	4	5	2	3	1	0	3	16	16	12	5	5	2	9	6	3	3	8	10	5	5	2	9	2	2	6	4	0	0	0	16	30	4	4	7
VIT_01s0026g00400	5	2	3	2	0	2	2	0	2	1	2	4	5	6	13	5	4	1	8	13	5	5	7	5	6	4	1	7	4	4	8	3	0	1	0	1	34	2	2	3
VIT_01s0026g00410	3	10	7	0	8	5	7	2	6	7	3	6	11	14	13	11	11	10	7	18	3	10	17	15	5	4	3	6	4	1	5	4	2	0	2	16	36	11	1	7
VIT_01s0026g00420	191	140	132	47	84	58	100	164	135	119	65	80	451	602	450	85	165	114	119	132	80	65	281	224	30	28	21	64	51	23	33	45	16	21	20	206	527	79	52	86
VIT_01s0026g00430	0	1	2	0	1	0	0	1	1	1	1	0	1	0	5	1	0	1	5	2	0	0	0	0	0	0	2	1	0	0	0	1	0	0	1	0	0	0	0	0
VIT_01s0026g00440	0	0	0	0	0	0	0	0	1	2	0	5	39	35	33	11	7	0	46	14	6	9	0	7	0	2	8	19	7	4	1	3	0	1	0	0	0	0	0	0
VIT_01s0026g00450	0	1	0	0	0	0	2	2	3	34	27	34	147	173	144	55	51	33	174	147	95	82	30	26	45	35	31	87	93	27	46	85	0	0	2	2	8	1	3	0
VIT_01s0026g00480	0	0	0	0	0	0	1	0	0	0	0	0	0	0	0	0	0	0	0	4	2	3	0	0	10	6	8	2	4	3	13	9	3	1	0	6	12	2	1	0
VIT_01s0026g00490	0	0	0	1	0	0	1	0	0	0	1	1	1	0	0	1	0	0	0	12	3	5	0	2	25	9	21	5	15	18	24	26	0	1	1	21	49	6	2	9
VIT_01s0026g00500	3	3	2	2	2	1	2	3	5	1	5	11	40	38	56	22	33	28	137	114	29	67	110	84	53	33	62	63	45	42	64	50	30	23	33	263	634	63	69	88
VIT_01s0026g00520	2	0	1	0	0	0	4	3	5	3	11	13	27	45	72	34	47	23	159	202	55	108	152	129	80	50	55	86	71	83	137	134	37	23	54	425	905	86	94	142
VIT_01s0026g00530	4	7	13	10	5	10	9	12	6	3	5	8	9	7	4	9	8	3	5	58	38	9	0	11	53	40	64	36	51	37	74	82	13	17	18	240	375	33	5	29
VIT_01s0026g00540	410	445	404	646	579	561	610	566	649	1189	868	906	571	463	805	773	704	578	1290	617	587	773	1382	1029	448	330	301	598	656	382	342	405	294	241	226	744	1580	422	440	600
VIT_01s0026g00550	10	2	1	2	0	1	5	24	8	12	7	13	3	2	11	54	160	23	33	76	20	260	12	160	32	32	27	90	73	12	39	56	12	26	34	237	564	140	72	95
VIT_01s0026g00560	0	1	0	0	2	1	1	0	2	0	1	0	0	0	0	0	0	1	1	3	1	0	0	3	5	2	2	2	2	4	2	0	0	1	1	2	1	2	0	0
VIT_01s0026g00570	4	2	1	1	2	1	2	9	11	78	114	325	178	41	77	604	69	1008	104	1703	3002	707	34	650	1553	1215	1212	1225	1301	1347	2629	1567	635	527	851	8999	20475	3259	1107	2901
VIT_01s0026g00580	84	170	146	108	160	107	224	40	145	38	27	17	37	23	38	14	7	18	30	19	10	15	22	13	15	14	24	8	10	10	17	19	37	43	15	134	209	77	33	62
VIT_01s0026g00590	185	82	98	49	83	72	109	143	138	102	84	93	172	160	209	67	66	67	186	136	47	79	208	151	40	24	76	39	25	43	39	34	17	6	8	374	706	169	97	170
VIT_01s0026g00600	106	93	84	57	84	59	103	101	102	69	60	76	110	128	162	67	67	72	160	114	62	91	165	111	43	33	36	43	56	37	39	41	19	27	21	164	263	71	37	73
VIT_01s0026g00610	667	482	439	523	450	480	777	779	801	653	550	544	812	845	975	477	403	514	1061	655	376	630	1357	848	228	161	207	326	413	132	171	196	48	58	58	550	1131	406	196	341
VIT_01s0026g00620	1669	184	544	303	536	386	283	1644	1139	1380	4362	11584	2059	1910	20176	5603	8320	3957	61128	3385	6994	13269	20400	21248	37423	27654	25652	40995	25415	25562	13199	11763	1316	1055	6019	349	303	283	544	572
VIT_01s0026g00630	0	2	1	1	1	3	0	1	1	0	2	4	0	0	0	1	0	1	1	11	5	5	5	7	3	8	10	1	1	0	9	17	44	35	12	430	375	126	26	91
VIT_01s0026g00640	535	745	621	587	691	641	935	543	764	702	561	545	976	934	1088	713	614	546	812	1118	537	767	1116	906	340	261	317	498	504	140	213	181	62	50	30	599	1006	237	147	253
VIT_01s0026g00650	726	272	292	227	223	179	444	871	657	478	407	445	935	1028	1011	388	857	647	779	306	176	396	828	716	111	101	153	174	176	38	53	72	22	25	23	377	1057	227	115	173
VIT_01s0026g00670	176	123	143	161	189	170	134	121	160	296	209	219	244	189	265	306	300	272	477	353	220	307	352	240	140	144	99	231	204	151	135	172	32	27	53	265	291	73	43	115
VIT_01s0026g00680	254	194	197	157	153	176	256	243	237	311	262	224	363	346	377	370	299	354	199	277	292	326	161	286	169	106	125	189	251	87	116	105	15	13	14	84	180	35	46	55
VIT_01s0026g00690	475	514	544	507	579	490	849	491	721	725	606	546	968	901	1052	648	691	757	924	727	457	755	859	730	328	212	425	400	393	131	225	186	58	39	32	572	1229	337	177	289
VIT_01s0026g00700	253	209	187	136	199	145	256	165	225	247	213	228	599	686	612	250	243	214	413	473	250	274	597	318	154	99	338	133	128	45	88	62	22	22	29	587	1147	254	101	261
VIT_01s0026g00710	337	508	470	303	369	314	715	230	507	455	436	466	1401	1673	1531	524	344	454	937	1288	616	1006	1256	753	852	653	648	1233	1124	684	901	795	316	226	290	2363	4500	1630	1202	1639
VIT_01s0026g00720	39	55	45	23	30	27	68	34	58	66	53	64	161	140	178	88	131	113	134	139	65	139	101	156	98	73	97	105	81	16	32	37	5	0	4	80	139	67	35	72
VIT_01s0026g00730	113	252	217	95	139	99	364	140	245	344	346	469	744	744	896	703	787	801	1002	888	558	1034	359	1341	1488	1106	939	1676	1288	277	378	402	159	120	154	444	829	530	389	550
VIT_01s0026g00740	193	309	257	423	434	398	231	137	231	726	599	553	1160	825	900	1681	1604	1249	1544	4493	2164	2582	380	1109	1847	1340	1157	1898	2239	1167	1552	1758	256	217	179	1297	2252	292	184	287
VIT_01s0026g00750	770	747	645	610	766	718	745	774	763	898	730	782	832	736	785	633	733	760	664	948	647	646	1084	824	786	579	629	716	655	558	483	577	131	139	148	755	1032	275	270	394
VIT_01s0026g00760	191	135	143	56	105	89	125	204	174	104	99	95	225	239	240	90	150	102	113	180	69	95	246	199	55	59	67	56	63	39	61	54	21	17	20	171	356	77	47	86
VIT_01s0026g00770	925	667	630	277	441	356	767	1176	921	601	446	496	1556	1669	1610	538	807	761	734	725	336	525	1524	1151	294	193	353	302	298	205	307	228	140	82	62	796	1913	367	239	362
VIT_01s0026g00800	2730	1405	1513	593	1028	677	1852	2973	2261	1681	1203	1329	4607	5014	4631	1496	2531	2138	2280	1774	817	1571	4151	3204	618	467	822	651	673	331	411	462	256	245	155	2225	5280	888	539	873
VIT_01s0026g00810	41	17	27	9	10	17	83	97	88	41	38	51	99	78	106	95	38	49	67	349	103	167	75	114	349	254	241	179	267	191	245	217	60	70	55	1105	1463	197	217	279
VIT_01s0026g00820	149	291	262	136	229	170	422	180	303	422	424	527	119	94	174	205	102	280	49	212	103	150	82	328	1108	880	894	371	269	76	121	87	67	42	26	284	464	258	191	214
VIT_01s0026g00830	1	3	2	2	0	5	7	3	2	4	1	3	2	0	2	2	1	1	0	2	4	5	3	4	2	3	19	1	1	0	0	3	1	2	1	0	2	0	0	0
VIT_01s0026g00840	1190	699	696	512	612	595	881	1564	1173	1282	895	840	1523	1361	1516	947	2569	1786	757	1208	532	1303	1356	2318	856	666	640	869	974	397	572	492	233	199	152	1886	3909	962	557	910
VIT_01s0026g00850	227	209	208	55	70	39	333	482	418	312	256	211	580	571	553	216	28	321	115	25	9	93	593	255	153	135	159	96	78	99	97	97	138	102	72	654	908	93	157	170
VIT_01s0026g00860	747	748	727	767	760	703	1356	628	983	1047	756	665	831	863	1027	602	527	575	859	665	363	717	794	691	224	157	180	297	342	131	172	180	54	44	54	434	848	198	170	259
VIT_01s0026g00870	1	0	2	1	1	0	1	3	0	0	0	2	0	0	1	0	0	2	2	1	1	0	0	2	2	2	5	0	4	1	0	0	0	0	0	0	0	0	0	0
VIT_01s0026g00880	34	65	49	21	31	20	115	20	95	29	27	17	15	17	25	21	34	38	63	11	2	56	563	222	72	38	44	43	50	140	86	144	380	291	97	585	1168	473	424	652
VIT_01s0026g00890	9	7	11	16	14	8	18	21	14	7	7	11	5	2	4	5	7	11	4	5	11	15	2	9	14	10	41	13	17	4	4	6	2	1	2	0	2	3	1	1
VIT_01s0026g00900	33	45	38	9	20	11	68	165	92	54	46	45	121	113	146	179	79	116	22	10	17	61	71	113	85	54	52	112	89	55	64	21	72	52	46	238	214	60	85	81
VIT_01s0026g00910	200	107	100	28	42	41	240	506	345	339	279	357	356	316	471	554	352	493	91	72	72	159	338	300	128	125	107	209	154	215	207	161	101	70	78	316	329	91	160	146
VIT_01s0026g00920	2007	1946	1826	1149	1665	1335	1979	2461	2267	2155	1561	1556	3415	3351	3761	2694	2319	1979	2758	1888	1646	1731	3886	3227	934	676	722	1490	1097	558	827	830	429	358	296	2862	6022	1305	1013	1508
VIT_01s0026g00930	845	581	546	658	521	559	1016	997	1037	1032	767	726	1524	1574	1399	743	1301	1276	1109	776	594	1034	1417	1351	566	405	858	567	715	243	287	240	190	128	216	675	1496	347	226	347
VIT_01s0026g00940	1163	1757	1660	1376	1689	1430	2031	1212	1706	1362	888	640	353	89	239	745	735	1121	159	373	104	450	138	740	1188	784	744	884	410	243	297	184	80	67	84	292	335	172	130	185
VIT_01s0026g00950	42	45	44	17	39	32	38	34	33	58	32	20	90	113	96	33	81	73	50	25	28	32	12	33	31	9	48	12	7	4	8	11	6	8	4	57	97	43	16	38
VIT_01s0026g00960	1016	181	343	188	129	130	343	1234	726	348	299	316	466	509	725	322	292	195	744	529	337	352	754	563	263	189	154	410	422	189	289	264	69	81	97	1741	3812	1089	655	888
VIT_01s0026g00970	4	3	6	5	3	3	9	17	6	2	5	7	4	1	2	12	4	5	0	4	1	13	9	4	9	7	6	5	7	17	12	32	99	78	38	269	172	35	21	47
VIT_01s0026g00980	2314	1233	1433	337	945	608	1585	4634	2743	2144	1585	1461	794	560	1090	1698	1516	1649	625	3732	576	2635	2441	1840	3691	2787	2291	2644	3947	3186	3146	2682	1984	1771	1528	4241	4796	2552	2096	2729
VIT_01s0026g00990	902	799	771	455	690	505	1122	1061	1117	859	682	678	2035	2007	1932	878	617	960	743	1841	773	898	1790	1105	895	640	546	613	647	574	707	731	290	266	167	2444	3081	569	422	700
VIT_01s0026g01000	315	302	246	247	252	244	397	288	372	416	300	331	840	856	873	373	406	333	642	404	232	406	797	547	111	80	148	226	208	83	137	105	64	42	63	848	1913	541	253	462
VIT_01s0026g01010	2292	1412	1559	1025	1312	1091	2211	3082	2579	2518	1925	1848	4574	4875	4710	2089	1926	2847	2691	1870	1416	1704	3763	2821	825	627	604	1182	1105	447	578	609	461	330	322	3432	9102	1693	1044	1603
VIT_01s0026g01020	39	26	34	11	22	9	58	32	46	30	29	56	161	162	122	92	57	113	114	1367	291	272	71	101	335	261	162	344	348	254	441	631	116	98	313	1024	2366	508	191	534
VIT_01s0026g01030	920	331	479	139	206	153	492	1794	1126	305	285	285	383	405	567	513	643	544	448	1045	196	974	1260	1025	815	664	550	928	748	791	899	486	660	540	185	1680	2439	1374	1163	1732
VIT_01s0026g01040	216	328	322	330	357	371	398	176	336	443	333	292	369	259	451	213	260	200	424	339	249	301	454	327	219	156	171	247	223	123	147	157	76	56	72	616	921	384	208	370
VIT_01s0026g01050	143	281	235	135	230	145	490	92	258	192	321	729	130	108	741	205	89	285	464	678	399	288	3431	1615	1661	1180	853	902	818	983	1189	1149	718	655	1569	6706	15488	4019	2794	4518
VIT_01s0026g01060	293	549	488	264	451	335	415	248	353	397	258	242	704	701	606	441	360	227	295	707	279	244	274	294	342	236	200	326	204	310	341	494	158	119	96	627	1248	267	136	268
VIT_01s0026g01070	519	407	418	424	412	358	646	535	679	645	503	492	578	519	589	544	335	509	598	549	345	588	888	572	193	137	138	339	395	118	149	192	58	41	61	704	1215	249	210	324
VIT_01s0026g01080	2768	1706	1850	1493	1806	1468	2319	3423	2935	2860	2410	2698	3699	3320	4092	3016	2605	2797	3283	3314	2306	3144	4416	3790	2095	1692	1506	2789	2766	1371	1562	1880	732	592	625	4677	7193	1917	1500	2184
VIT_01s0026g01090	0	0	0	0	3	0	0	0	1	1	3	4	6	0	8	23	15	14	20	40	27	34	18	28	7	12	25	19	22	6	10	13	5	1	7	91	302	88	53	93
VIT_01s0026g01100	75	38	50	53	62	46	70	84	77	111	95	88	192	190	187	66	108	134	182	83	48	92	204	130	23	18	33	37	43	25	20	20	16	11	7	74	237	65	33	56
VIT_01s0026g01110	79	110	100	96	96	63	161	75	133	134	92	75	133	135	155	69	69	72	50	27	16	36	2	31	6	9	14	27	22	1	5	1	2	2	0	43	93	28	16	21
VIT_01s0026g01120	19	26	31	14	11	12	26	14	28	14	6	8	19	22	11	11	3	7	6	15	3	8	13	10	18	8	38	8	15	3	14	5	3	0	9	82	292	96	70	98
VIT_01s0026g01130	322	142	193	99	134	126	221	268	293	232	225	275	379	386	571	364	247	247	1197	200	242	356	619	403	91	75	68	194	204	103	98	92	64	46	73	497	908	323	188	377
VIT_01s0026g01140	224	130	118	48	108	72	92	204	181	299	189	165	116	128	163	80	59	136	123	121	85	87	333	203	94	93	88	107	127	98	139	117	36	35	35	207	402	112	66	124
VIT_01s0026g01170	129	115	103	117	110	117	208	128	178	169	138	136	174	135	184	119	118	122	145	173	85	193	172	166	67	41	44	82	147	31	54	36	3	6	21	115	334	53	50	59
VIT_01s0026g01180	135	66	97	92	69	73	182	123	161	154	122	138	157	123	150	72	82	94	103	84	44	159	146	151	16	14	25	35	86	11	10	9	11	7	5	127	287	51	38	41
VIT_01s0026g01190	583	478	456	297	359	319	818	842	784	806	618	587	858	1017	935	126	36	146	58	118	67	72	588	272	152	109	154	114	128	162	206	172	289	217	157	1540	2620	786	584	794
VIT_01s0026g01200	49	99	60	20	59	36	75	38	55	30	25	17	43	44	34	43	34	38	36	195	71	60	30	38	52	47	49	23	49	37	60	46	19	20	7	156	189	50	43	49
VIT_01s0026g01210	1	0	2	0	0	2	0	0	0	0	0	3	0	0	0	0	0	0	1	0	1	2	0	1	1	1	14	0	0	0	1	1	0	0	0	0	0	0	0	0
VIT_01s0026g01220	1	1	2	3	0	1	0	5	5	0	3	1	0	0	2	1	0	1	0	1	2	0	0	2	2	0	2	1	0	0	0	0	0	0	0	0	1	0	0	0
VIT_01s0026g01230	2	1	4	4	0	2	1	3	0	0	0	1	2	1	0	2	2	1	0	1	0	1	0	0	6	1	14	1	1	1	1	1	0	0	1	0	1	1	0	0
VIT_01s0026g01240	240	321	302	219	283	254	279	226	274	321	236	214	441	375	452	385	361	245	453	446	289	293	302	293	140	114	140	227	203	117	137	149	35	35	42	313	730	239	102	175
VIT_01s0026g01250	19	12	4	4	10	10	17	32	31	36	25	20	181	16	76	318	347	297	61	15	39	67	22	93	17	20	22	26	27	29	24	15	12	7	2	131	189	48	21	46
VIT_01s0026g01270	0	0	0	0	0	0	0	1	0	0	0	0	0	0	0	0	0	0	2	0	0	2	0	0	1	0	2	0	0	1	0	0	0	0	0	0	0	0	0	0
VIT_01s0026g01280	97	95	108	101	94	86	143	95	126	157	119	86	199	201	227	139	125	130	188	207	126	198	214	147	62	38	61	70	91	27	39	39	6	13	5	127	237	57	31	53
VIT_01s0026g01290	138	143	92	77	108	70	119	106	109	158	129	169	182	184	187	104	107	83	198	120	102	73	248	189	67	38	52	69	88	30	60	71	31	34	36	298	624	112	106	145
VIT_01s0026g01300	60	107	74	57	56	45	175	53	109	144	154	250	1751	2104	1530	424	213	562	427	615	508	342	366	456	443	300	296	417	400	514	627	716	357	304	145	1453	3155	413	219	412
VIT_01s0026g01310	0	4	0	4	1	0	0	2	3	3	2	4	1	0	0	3	2	3	2	4	10	7	2	6	4	4	2	5	5	12	5	8	5	14	4	2	9	5	2	1
VIT_01s0026g01330	14	65	66	11	48	25	52	5	16	7	5	4	0	1	1	2	1	0	3	9	4	1	0	1	11	4	22	3	3	1	0	3	0	0	0	0	5	1	0	0
VIT_01s0026g01340	1950	5172	4229	2231	4571	3208	4536	1675	3138	3886	4510	7870	1435	1258	2025	2155	271	2516	942	1642	3404	1092	8503	3096	3547	2624	1797	983	844	3571	3625	5169	838	636	849	2463	6600	486	258	466
VIT_01s0026g01350	4	3	2	0	3	7	4	7	4	8	7	6	2	0	4	4	7	0	7	7	6	5	8	6	10	7	5	5	6	4	4	9	4	0	1	20	18	2	1	5
VIT_01s0026g01360	2	7	5	1	3	2	6	10	2	2	3	2	14	12	15	7	8	11	4	5	4	6	3	6	6	0	5	0	1	0	1	0	0	0	0	1	0	0	0	0
VIT_01s0026g01370	1	0	0	0	1	0	0	1	1	1	2	4	0	0	2	1	0	3	1	1	1	3	0	1	1	3	27	0	1	0	0	0	0	0	0	0	0	0	0	2
VIT_01s0026g01380	10	29	17	12	14	8	29	21	22	18	69	181	15	10	16	21	2	13	2	7	42	12	8	12	20	18	41	17	24	12	12	28	6	8	1	19	25	6	4	7
VIT_01s0026g01390	3	0	2	4	3	1	3	4	7	0	3	1	1	1	1	1	0	0	4	0	2	2	3	2	7	0	18	0	1	0	3	3	0	0	0	2	3	0	0	1
VIT_01s0026g01400	1207	405	603	474	549	455	516	1343	1006	1324	1064	1141	971	969	1498	992	1132	631	1451	711	530	1016	1745	1240	536	418	458	862	582	364	425	274	162	130	174	1027	1915	336	283	401
VIT_01s0026g01410	2	0	2	0	3	2	4	3	2	3	0	3	2	2	1	2	7	5	0	6	1	2	4	3	1	3	6	0	2	1	3	4	2	0	2	3	4	2	0	7
VIT_01s0026g01420	178	340	275	144	281	191	116	49	126	144	86	84	187	180	125	27	37	58	16	184	64	44	5	30	34	24	65	31	38	37	44	64	8	17	22	82	182	83	46	83
VIT_01s0026g01430	1192	321	451	97	209	150	414	2240	1155	602	515	634	732	752	888	596	1075	1267	306	332	133	358	1673	1327	411	314	252	398	297	251	290	153	304	247	125	595	1118	765	798	926
VIT_01s0026g01440	31	64	43	44	62	40	82	31	55	58	46	50	42	52	78	43	27	34	53	80	48	70	105	57	35	41	46	31	25	37	38	38	14	8	6	66	70	24	11	21
VIT_01s0026g01450	278	288	227	448	368	398	239	260	265	537	355	333	222	243	281	337	377	310	429	247	234	200	234	272	188	156	128	368	278	186	248	236	115	86	133	833	1747	959	768	1023
VIT_01s0026g01460	0	1	0	0	0	0	8	1	1	2	19	50	6	4	116	2	4	3	10	90	15	18	195	93	160	147	139	94	64	141	171	169	75	72	61	3159	3056	1776	2299	2866
VIT_01s0026g01470	2223	2695	2449	1802	2497	2277	2726	2399	2931	2987	2477	2154	3494	3199	4524	3736	2489	2178	4682	3704	2869	2855	4014	2645	1610	1118	1301	2318	1992	952	1243	1544	432	328	352	3373	5602	1103	1036	1354
VIT_01s0026g01480	1703	1419	1427	853	1089	894	2114	1899	1965	1732	1210	1091	3166	3239	3289	1596	1621	1592	2181	1245	842	1753	1333	1872	525	391	470	819	929	315	365	322	185	161	94	1584	2476	352	315	434
VIT_01s0026g01490	1	0	0	4	2	2	6	3	2	3	0	2	0	1	2	0	1	3	2	45	1	1	1	6	34	24	37	6	2	26	60	80	52	45	62	486	865	209	179	226
VIT_01s0026g01510	954	180	315	139	111	118	213	1221	654	526	431	505	584	499	515	466	520	528	379	267	243	352	932	850	127	66	129	183	166	58	80	82	37	40	32	318	1088	237	137	232
VIT_01s0026g01520	495	478	436	537	520	457	618	478	588	723	578	581	662	513	674	602	527	555	657	728	545	672	900	756	358	283	266	450	553	276	298	351	116	121	104	607	987	349	258	403
VIT_01s0026g01530	210	328	262	171	275	211	314	142	234	418	335	250	372	332	420	315	176	245	368	467	338	263	626	387	231	214	130	256	227	255	281	309	149	126	157	966	1351	320	339	521
VIT_01s0026g01540	140	310	267	143	288	175	218	70	179	210	133	133	219	172	246	129	107	110	186	351	208	210	234	172	130	85	72	110	138	138	199	190	66	63	48	366	475	102	59	111
VIT_01s0026g01550	15	28	25	14	12	24	175	25	87	33	36	55	904	1069	915	41	5	13	128	208	26	52	1394	563	123	119	77	138	72	173	325	188	80	59	102	2093	3327	814	602	1090
VIT_01s0026g01560	61	106	83	53	73	89	96	51	81	93	54	66	115	121	141	65	51	49	86	302	103	101	156	103	119	54	67	71	83	40	69	54	12	15	8	133	227	53	32	64
VIT_01s0026g01570	2202	756	977	396	508	416	999	2168	1635	1307	1012	1032	746	838	1205	287	224	146	443	229	183	228	2590	1076	98	84	107	216	181	204	245	241	218	180	188	1698	2776	649	320	692
VIT_01s0026g01580	3	1	2	0	0	0	0	2	2	3	0	3	2	0	0	1	0	1	1	0	0	0	1	0	4	0	13	0	0	0	1	0	1	0	0	2	0	0	0	7
VIT_01s0026g01590	633	363	416	391	408	359	595	474	588	516	548	819	867	898	1086	536	297	514	889	505	482	608	3756	1670	190	162	151	362	353	223	289	317	260	216	247	2803	6671	2040	1222	1928
VIT_01s0026g01610	374	258	273	239	221	206	458	446	421	444	334	320	1018	1194	1101	383	635	566	714	520	283	575	738	646	141	91	209	204	242	72	130	122	47	47	36	704	1507	236	118	213
VIT_01s0026g01620	919	873	845	565	750	641	849	838	759	889	664	814	1818	1973	1815	847	994	898	909	1092	692	757	2202	1377	542	390	463	736	688	298	594	630	184	133	123	1513	3379	631	431	657
VIT_01s0026g01630	564	868	812	721	856	747	981	404	729	840	568	510	1227	1330	1244	448	364	407	422	446	332	502	998	641	245	175	170	283	263	201	306	295	115	118	127	967	1516	447	399	551
VIT_01s0026g01640	2526	1651	1841	1302	1674	1460	3650	3964	3926	3350	2795	2648	3437	2144	3829	5267	5673	5199	2435	2645	1699	6112	6957	7443	2319	1927	1668	3837	4144	1004	1556	1023	826	690	438	4557	7891	3357	2958	3526
VIT_01s0026g01650	2095	4676	3808	3798	4131	3843	5306	1920	3696	3862	2947	2625	3617	3426	3574	2739	1700	2359	2016	7467	3986	3500	3238	2640	2878	2134	1724	3020	3799	2162	3005	3511	696	601	426	4870	6157	1358	1212	1713
VIT_01s0026g01660	1060	573	644	392	524	419	662	1210	922	942	971	1410	1888	1799	2201	1508	1387	1583	1966	735	953	1049	2829	1957	713	511	466	692	568	441	473	475	367	258	217	945	1750	768	504	762
VIT_01s0026g01670	2	7	4	4	5	1	37	2	19	0	0	0	0	0	1	1	1	0	0	0	0	1	2	2	2	0	8	3	1	0	0	1	2	0	0	0	0	1	0	0
VIT_01s0026g01680	0	1	1	4	0	0	4	0	3	0	0	1	0	0	0	0	0	0	0	0	2	1	0	0	5	3	10	2	1	1	0	0	0	0	0	1	1	0	0	1
VIT_01s0026g01690	1	0	1	2	0	0	2	3	4	1	1	0	0	0	3	1	2	1	1	0	1	0	6	2	4	4	9	0	0	1	0	0	1	0	3	22	28	2	0	1
VIT_01s0026g01700	1686	1257	1217	1244	1257	1265	1799	1914	1941	2068	1683	1764	2226	2005	2262	1578	1341	2021	1390	1604	1019	1543	3612	2373	780	624	693	1221	1222	392	545	545	231	197	209	2442	4431	1327	1007	1285
VIT_01s0026g01710	115	157	133	230	203	171	259	111	192	282	214	225	218	185	269	200	230	160	454	239	179	279	436	328	85	67	97	160	153	56	78	71	37	24	71	1701	3905	709	244	619
VIT_01s0026g01720	691	930	894	906	1014	885	1273	685	1055	1021	772	753	1071	1014	1197	888	675	627	1137	1383	577	1023	1268	886	507	354	378	652	687	340	472	502	109	92	149	1030	1397	324	197	405
VIT_01s0026g01730	76	49	65	15	22	20	90	127	115	66	71	49	274	319	265	61	40	45	24	8	9	30	81	64	36	20	71	23	20	15	16	25	49	40	20	119	505	60	52	90
VIT_01s0026g01740	334	104	150	110	101	85	130	397	240	158	159	315	121	98	212	246	382	110	217	139	165	195	210	587	408	341	416	425	166	96	114	53	16	6	27	32	102	20	13	13
VIT_01s0026g01750	81	92	87	96	75	80	96	67	104	116	73	86	68	58	86	46	102	38	82	76	52	76	110	131	49	43	53	47	25	26	28	34	11	6	6	29	56	17	22	32
VIT_01s0026g01760	36	2	3	2	5	1	5	32	18	3	3	13	4	0	5	4	31	3	7	3	4	13	1	13	38	12	100	1	3	3	3	3	0	0	3	3	2	2	0	1
VIT_01s0026g01770	2082	1985	1934	1169	1671	1396	2661	2374	2614	2417	2063	2492	3353	2973	4067	2701	1629	2103	2457	4390	2261	2890	5507	3511	2435	1894	1697	2370	2225	2539	2979	4172	1790	1450	2092	11239	16069	3195	3900	4697
VIT_01s0026g01780	614	780	697	204	454	333	938	495	695	411	308	306	636	713	733	165	180	124	181	155	68	106	45	121	78	63	52	112	100	115	109	224	79	59	36	511	926	215	147	235
VIT_01s0026g01790	937	1168	1082	802	1108	917	1769	803	1349	1462	1087	822	1610	1609	2064	1059	869	777	1446	1785	742	1505	1038	996	481	341	322	679	694	193	267	267	88	61	68	1632	2606	591	266	548
VIT_01s0026g01800	0	0	0	0	2	0	0	0	3	0	0	0	0	0	0	0	0	0	0	0	0	1	0	0	2	0	3	0	0	0	0	0	0	0	0	0	0	1	0	0
VIT_01s0026g01810	4	0	0	0	1	0	2	2	2	0	1	5	2	2	3	0	3	0	1	3	1	4	0	1	2	2	14	1	3	1	2	2	0	0	1	1	6	1	0	1
VIT_01s0026g01820	5	2	5	5	0	2	8	5	5	1	3	4	0	0	2	1	3	4	7	7	5	12	1	4	6	7	66	1	2	2	3	2	1	2	0	2	2	0	1	4
VIT_01s0026g01840	1	1	1	0	0	0	1	1	0	0	0	0	0	0	0	0	0	0	0	0	0	2	0	0	1	0	2	1	0	0	0	0	6	1	0	12	71	4	2	7
VIT_01s0026g01850	1	0	0	1	1	1	1	2	1	0	1	0	0	0	1	0	0	0	1	0	0	0	0	1	2	1	10	0	0	0	0	0	13	8	0	12	72	2	4	2
VIT_01s0026g01860	1718	2357	2003	2936	2917	2927	3181	1538	2452	2882	2240	2191	1622	1171	1674	1728	1412	2088	1651	2830	1348	2162	2048	1789	1796	1319	1081	2129	2261	1166	1424	1476	333	268	373	2449	3587	1263	988	1682
VIT_01s0026g01870	33	16	25	14	19	11	53	69	45	23	31	26	42	39	60	58	68	51	37	35	17	81	64	66	34	21	36	41	33	14	25	14	4	10	6	55	79	23	33	45
VIT_01s0026g01880	1793	790	963	449	556	529	1248	2904	2028	1551	1207	1440	3068	2807	3339	2351	2009	2499	1368	2289	1379	2860	2687	2427	1444	1056	966	1697	1969	776	1058	749	407	296	139	1770	3209	1020	1039	1251
VIT_01s0026g01890	1253	754	868	531	680	621	1324	2300	1792	1776	1487	1561	1407	727	1100	2024	1623	2109	453	1980	1064	1699	1791	1808	1807	1440	1076	1523	1724	831	1051	885	325	244	195	1295	2400	845	519	763
VIT_01s0026g01900	2	2	2	4	1	3	2	4	1	3	4	2	6	4	2	7	4	2	2	4	3	11	3	10	0	0	2	0	9	3	4	6	10	1	1	25	35	12	9	10
VIT_01s0026g01910	64	98	109	40	74	47	141	74	116	73	64	64	249	268	221	140	210	109	155	786	189	466	98	194	207	184	184	214	268	107	180	122	60	44	30	787	1541	295	157	271
VIT_01s0026g01920	12	2	1	0	0	2	2	10	5	5	3	9	9	5	20	5	14	7	7	10	2	4	73	15	2	1	5	2	2	0	1	0	0	0	0	4	8	0	1	3
VIT_01s0026g01930	101	160	126	68	91	88	124	64	87	133	132	126	153	134	210	142	116	67	197	223	139	188	340	199	137	98	88	97	106	115	139	152	99	86	140	1302	1456	368	154	413
VIT_01s0026g01940	5	6	6	11	0	6	6	9	5	2	5	1	2	0	0	4	2	4	2	1	4	6	0	3	7	7	18	7	2	0	1	0	0	0	0	0	1	1	0	0
VIT_01s0026g01950	34	52	50	54	43	37	34	24	31	21	32	51	14	11	53	42	50	32	76	1450	119	324	50	127	1688	1406	1116	1164	989	779	1758	1464	407	345	587	6032	10379	1708	859	1569
VIT_01s0026g01960	1314	378	471	201	302	204	553	2104	1127	646	506	583	1017	973	1098	589	1232	1170	556	375	334	622	1200	1567	604	482	490	672	752	372	369	355	336	257	208	948	2114	565	478	651
VIT_01s0026g01970	924	775	713	570	880	762	799	957	971	1267	1011	959	1094	1035	1423	760	872	640	1265	717	506	846	1777	1275	594	448	529	805	502	365	446	383	204	174	163	1269	2091	607	595	804
VIT_01s0026g01990	4	0	0	0	0	0	0	0	1	0	0	0	0	1	3	1	1	1	1	0	2	2	0	0	5	3	15	0	0	1	2	0	0	0	0	0	0	0	0	0
VIT_01s0026g02010	8	10	7	7	2	7	10	6	10	2	3	7	7	5	3	12	3	4	2	14	6	11	8	2	4	4	8	2	5	0	0	1	0	0	0	1	4	2	1	1
VIT_01s0026g02020	4	3	2	2	1	0	1	10	3	0	2	5	1	1	2	1	1	2	1	3	1	5	0	3	6	4	17	1	3	0	0	1	0	0	0	0	1	0	0	1
VIT_01s0026g02030	13	32	19	5	9	6	19	22	24	43	34	49	4	2	2	1	4	2	1	36	15	5	3	5	10	9	8	2	6	11	3	30	18	12	52	76	254	62	22	70
VIT_01s0026g02040	14	12	10	1	12	4	16	10	17	22	19	15	1	0	4	2	1	2	0	18	2	3	0	3	7	5	27	0	3	9	3	15	1	3	13	38	131	36	8	31
VIT_01s0026g02070	272	382	324	350	365	351	482	332	425	509	355	324	661	661	637	434	529	559	564	567	282	455	293	360	285	193	217	343	381	200	235	311	88	60	77	574	1101	186	141	220
VIT_01s0026g02080	1788	406	735	201	320	222	518	2792	1557	519	419	578	630	584	727	790	835	902	324	655	280	539	1974	1190	383	267	267	442	459	276	392	251	155	149	100	1641	2810	1097	1005	1341
VIT_01s0026g02090	580	31	134	16	32	18	77	725	400	60	58	97	143	129	131	92	212	213	46	64	19	78	548	349	17	17	23	33	22	6	4	1	10	7	5	135	290	70	47	72
VIT_01s0026g02100	1363	3320	2688	3832	4121	3941	2626	2095	2638	4151	3101	2242	968	617	902	1163	395	1321	547	2947	2535	1900	1591	1493	2009	1497	1027	2151	3287	1091	1280	1865	556	446	593	1314	1964	763	905	934
VIT_01s0026g02110	1376	2365	1974	3843	3124	3304	3127	3151	3094	4615	3960	4047	3934	2147	3598	5461	4370	5718	4702	5653	5969	5446	4222	6216	3951	2990	2624	5898	7045	2022	2281	2525	342	258	432	2740	3267	1381	1215	1592
VIT_01s0026g02120	589	963	870	1534	1387	1400	1276	525	1063	1770	1354	1058	1299	752	1208	2148	2233	1945	2840	2486	1805	1885	370	1065	781	577	604	1479	1494	280	491	403	60	58	38	411	702	209	106	181
VIT_01s0026g02130	74	101	92	62	75	75	95	74	92	85	74	61	134	115	149	84	60	54	65	173	70	97	146	93	74	43	54	82	69	48	72	71	18	10	14	115	171	60	48	83
VIT_01s0026g02140	129	147	130	85	119	111	143	121	122	144	100	87	419	419	362	137	216	133	187	232	79	126	119	165	36	12	53	59	49	15	26	14	6	1	2	97	168	18	9	19
VIT_01s0026g02170	445	479	416	238	376	300	411	394	402	415	278	285	1057	1174	928	330	550	429	541	656	304	352	276	423	148	96	134	201	218	53	96	85	24	21	14	205	453	79	39	82
VIT_01s0026g02180	19	31	26	41	29	37	51	50	44	27	30	29	31	15	26	21	21	25	16	22	30	31	4	22	41	27	87	28	42	6	10	10	0	5	4	18	32	4	4	1
VIT_01s0026g02190	721	142	262	129	144	128	364	982	732	589	541	864	1370	1065	1452	992	1225	716	995	552	480	849	245	726	1115	834	701	1228	1272	731	787	729	244	173	116	1331	1481	208	276	329
VIT_01s0026g02200	1	3	0	1	0	0	0	0	1	1	0	1	0	1	0	0	0	0	2	2	0	2	5	2	5	0	1	0	3	8	12	10	61	63	82	712	1055	314	158	308
VIT_01s0026g02210	239	373	286	520	498	444	648	212	461	699	514	419	464	353	503	536	352	440	567	633	328	440	619	408	339	272	222	441	373	230	328	292	110	72	58	543	1018	221	216	270
VIT_01s0026g02230	1663	1486	1441	883	1181	1011	1619	1702	1732	1358	1028	1054	2672	2862	3208	1545	1219	1132	1736	2333	1257	1741	2239	1596	669	462	470	927	854	225	388	386	141	90	99	2220	4298	805	517	697
VIT_01s0026g02240	4	7	3	0	3	4	4	1	0	0	1	1	2	1	3	1	5	2	1	7	2	2	0	1	3	0	1	3	5	0	0	2	0	0	0	2	2	1	0	2
VIT_01s0026g02250	120	156	139	178	150	170	200	108	191	219	196	132	221	209	240	153	126	144	267	174	150	185	263	172	67	43	80	97	112	40	66	57	21	34	25	181	344	98	41	112
VIT_01s0026g02260	505	342	389	741	469	550	766	490	620	1037	837	897	865	860	994	651	699	581	1318	632	422	837	1062	797	181	160	123	289	454	79	149	160	60	38	47	664	1553	362	200	355
VIT_01s0026g02270	1	3	3	11	6	2	13	1	5	5	9	10	13	13	28	25	14	13	165	150	77	60	16	35	55	32	41	115	114	52	39	106	133	92	105	492	529	222	170	224
VIT_01s0026g02280	1086	1020	1008	1356	1280	1240	1526	1232	1473	1869	1409	1537	1623	1335	1957	1614	1363	1672	2316	1599	1394	1891	2098	1721	736	552	527	1275	1431	481	654	534	166	128	133	1347	2640	735	481	735
VIT_01s0026g02290	61	166	143	143	163	139	251	50	136	121	95	84	83	59	99	93	45	73	27	490	99	187	53	60	91	65	62	94	146	52	90	91	14	11	11	100	104	34	20	29
VIT_01s0026g02300	1	0	0	0	0	0	0	2	1	1	0	1	0	0	1	0	0	0	0	2	1	1	0	1	0	0	1	0	1	0	0	0	0	0	0	0	0	0	0	0
VIT_01s0026g02310	558	584	519	334	563	410	863	1035	860	910	687	651	1039	842	977	1204	1364	1473	356	453	301	749	1005	1338	729	540	431	670	601	349	344	359	227	164	134	839	1392	426	392	512
VIT_01s0026g02330	1	1	0	1	0	0	2	0	1	2	2	2	2	1	7	7	7	5	11	25	3	24	0	25	26	20	46	23	32	5	16	8	40	29	35	913	982	240	62	227
VIT_01s0026g02340	1163	334	538	247	151	200	676	1494	1114	864	909	1285	2470	1469	2444	3953	4079	3260	2450	4114	1742	4549	2492	3790	3519	2565	2280	4172	4951	1432	2020	1483	609	485	289	4942	7051	1944	1056	1609
VIT_01s0026g02350	211	278	238	237	275	216	336	209	286	359	279	280	455	411	523	248	292	247	576	367	239	361	571	424	164	98	121	199	215	152	223	183	104	135	134	1255	2211	492	230	446
VIT_01s0026g02360	293	824	663	338	784	527	671	101	569	1318	822	525	408	421	435	182	110	124	160	322	172	133	5	48	9	12	12	69	80	7	8	27	0	0	1	5	22	1	0	0
VIT_01s0026g02370	602	1639	1273	783	1138	949	2500	1300	1880	1429	924	637	2389	2897	2533	469	124	344	493	203	392	284	991	505	309	278	222	1234	1109	1959	1855	4658	3588	2889	2339	16048	24687	1345	2660	2769
VIT_01s0026g02390	147	416	334	185	273	204	525	173	488	182	140	129	720	885	793	62	13	50	139	52	113	62	276	124	86	66	67	372	357	698	620	1601	1364	1111	797	6013	8952	501	1000	970
VIT_01s0026g02400	2360	5741	4544	3404	4029	3598	11188	22222	8891	13122	9400	7575	14778	14585	15572	7488	3703	6461	4088	247	1755	2902	6561	4986	749	594	623	4576	3713	2838	2779	4400	6750	5331	2809	24525	26771	1388	3211	3082
VIT_01s0026g02410	2470	4161	3574	3900	4635	4396	6035	2661	4603	6063	4757	4890	5225	3919	5734	5447	3553	6154	4454	10626	4917	6158	6236	4365	4594	3401	2769	5044	5483	3247	3856	4650	803	675	932	6001	8290	1814	1454	2302
VIT_01s0026g02420	9	30	22	4	9	1	39	3	7	19	9	6	2	5	2	2	0	2	7	53	18	10	12	15	50	61	29	26	29	35	50	46	61	34	47	1031	2627	526	320	464
VIT_01s0026g02430	492	519	533	385	489	411	711	524	601	626	481	420	708	678	890	466	460	335	788	522	376	517	676	572	149	115	144	275	272	106	161	123	30	48	31	664	1107	276	202	288
VIT_01s0026g02450	0	1	1	2	1	0	1	0	0	0	0	0	0	0	0	0	0	0	0	1	0	1	1	0	1	1	6	1	2	12	8	37	23	10	20	109	245	41	45	65
VIT_01s0026g02460	73	22	23	21	28	14	27	53	51	49	33	38	217	251	206	80	51	95	74	99	79	78	301	161	49	42	38	43	63	85	83	105	62	46	38	238	461	160	78	151
VIT_01s0026g02470	3472	4121	3702	3727	3795	3629	5338	4962	4889	4598	7592	3948	3314	9304	3223	4646	4763	5026	3000	5172	4150	4388	5029	3832	15856	12142	7405	7064	7729	8274	11121	8740	25739	38162	12680	59549	45042	39967	19063	21885
VIT_01s0026g02480	18	2	3	0	2	0	22	19	19	2	1	4	2	0	3	5	4	3	3	3	1	3	17	5	54	48	69	3	6	126	327	306	551	479	809	5886	7072	4089	2583	4959
VIT_01s0026g02490	1750	1305	1251	1008	1180	1015	1138	2266	1753	1275	985	1149	1878	1729	2067	1632	1798	1397	2187	1166	963	1003	2103	1815	710	510	630	1029	741	525	673	632	278	222	252	1809	3597	1030	963	1416
VIT_01s0026g02500	1	0	0	1	0	1	5	1	0	1	2	10	6	3	18	16	54	8	169	0	2	46	0	39	67	38	46	62	15	6	6	3	9	3	22	254	618	78	98	110
VIT_01s0026g02510	22	48	38	36	45	36	48	38	51	44	33	44	61	40	68	60	35	23	58	76	32	51	64	57	39	31	78	62	60	33	37	28	8	18	9	90	100	44	15	28
VIT_01s0026g02520	3	14	16	1	13	9	30	16	19	30	17	10	31	2	25	66	50	79	23	28	32	41	2	63	578	447	442	292	92	263	287	386	129	87	62	775	922	327	630	581
VIT_01s0026g02530	272	217	220	134	196	157	321	373	348	256	179	224	536	529	568	341	369	308	418	479	138	284	621	388	118	79	107	118	162	43	82	80	29	37	37	827	1538	392	132	325
VIT_01s0026g02540	833	654	688	1516	1677	1502	2164	1532	1703	1398	1248	1258	286	178	1282	532	334	254	1268	1293	2293	885	1345	1026	1445	1159	681	1108	1693	1579	1508	696	773	606	497	981	1324	1133	1065	1247
VIT_01s0026g02550	60	23	37	33	52	32	70	41	48	60	61	102	102	67	142	174	176	242	328	633	260	419	222	294	316	251	183	350	343	104	179	174	64	40	54	663	1159	278	175	242
VIT_01s0026g02560	18	13	20	20	8	18	24	23	22	46	50	56	155	151	153	80	115	64	186	79	38	76	6	41	11	8	24	15	33	1	8	5	0	0	0	2	10	0	0	1
VIT_01s0026g02570	32	4	10	4	2	4	21	28	32	1	7	23	20	34	20	11	14	11	25	14	10	17	13	11	58	30	204	5	2	5	4	7	5	1	0	7	14	6	2	10
VIT_01s0026g02580	111	138	116	34	91	51	143	94	139	145	72	66	56	70	90	21	86	11	49	25	11	27	296	204	104	80	62	55	20	17	20	29	64	49	91	1329	2947	525	423	681
VIT_01s0026g02590	31	26	17	0	6	8	86	79	52	41	34	62	34	14	12	46	3	34	10	4	31	9	37	37	11	13	21	28	12	16	8	14	1	8	0	12	32	10	5	10
VIT_01s0026g02600	5	7	11	2	6	4	25	2	8	4	4	3	17	5	14	39	54	20	61	141	53	67	0	26	34	34	39	38	41	16	39	113	2	2	8	45	92	18	6	24
VIT_01s0026g02620	88	226	205	20	137	54	76	20	82	249	149	137	493	456	423	427	167	494	225	1425	1000	599	910	540	607	461	311	556	588	285	457	1063	68	54	101	658	1297	170	111	213
VIT_01s0026g02630	376	219	243	159	184	145	240	490	310	271	183	216	278	243	312	197	121	155	149	227	212	192	507	302	100	89	113	137	161	101	151	149	85	68	62	755	1228	357	232	315
VIT_01s0026g02640	248	283	255	314	394	340	318	174	286	385	332	277	438	392	459	283	320	281	570	511	347	441	497	340	180	114	136	266	265	126	195	182	52	25	36	414	725	208	139	254
VIT_01s0026g02650	1484	1928	1707	1345	1680	1516	2224	1454	1977	1957	1659	1812	4010	4092	4420	2698	1980	2083	4330	4051	1766	2610	4847	2859	1703	1308	1316	2183	1989	1244	1672	1842	513	423	333	4066	6950	1727	1019	1667
VIT_01s0026g02660	522	758	685	823	851	778	1036	468	780	943	782	826	962	881	982	774	641	935	1006	1090	756	964	845	731	520	430	375	817	844	450	557	729	147	118	193	1190	2109	434	344	551
VIT_01s0026g02670	4	3	1	2	1	3	6	4	2	5	3	5	13	7	12	3	15	7	12	9	7	10	10	4	8	11	4	6	8	7	11	13	1	2	6	3	20	4	3	3
VIT_01s0026g02680	35	88	79	82	101	115	49	20	36	32	36	21	47	14	24	57	99	32	109	83	82	83	36	47	48	34	41	52	60	56	91	75	65	49	87	828	1055	232	112	268
VIT_01s0026g02690	12	10	10	1	15	5	7	17	16	29	37	18	39	31	40	16	5	20	8	40	19	12	71	46	48	27	31	23	23	23	38	55	22	21	18	123	172	62	21	69
VIT_01s0026g02700	20	1	4	0	1	0	7	18	13	4	2	12	3	6	17	4	4	0	4	1	0	2	70	30	4	4	8	1	0	0	1	1	1	0	0	8	9	37	64	63
VIT_01s0026g02710	246	45	106	8	22	25	368	113	203	98	205	509	72	79	780	110	136	32	61	24	3	126	4045	1652	78	86	53	81	56	45	39	2	56	39	111	849	1171	478	1187	1116
VIT_01s0026g02720	1709	1278	1302	738	967	781	1821	2362	1889	1584	1219	1340	3813	4214	3674	1459	2197	2293	2079	1351	1061	1206	2911	2302	634	509	571	712	766	418	477	475	343	267	207	1550	4263	919	484	844
VIT_01s0026g02730	686	651	657	516	572	514	955	565	778	852	653	614	1529	1640	1584	712	776	636	1196	845	508	793	1375	1050	221	151	163	377	345	93	149	115	65	57	43	610	1373	244	147	221
VIT_01s0026g02740	94	49	43	32	42	26	63	120	92	28	51	86	97	126	127	75	134	128	105	50	30	104	97	119	87	54	199	55	46	30	24	25	10	10	8	50	94	41	52	66
VIT_01s0026g02750	204	141	164	80	125	74	196	193	177	183	139	124	261	294	318	198	191	162	251	202	124	143	334	211	52	34	29	84	69	39	48	60	18	15	20	193	417	83	66	94
VIT_01s0026g02770	1	1	0	1	2	0	2	1	4	0	1	0	0	0	2	2	0	1	0	1	2	0	0	3	5	1	15	2	3	0	1	1	0	0	0	0	5	2	3	3
VIT_01s0113g00030	1	0	0	0	0	0	0	1	1	0	3	0	0	0	0	1	3	0	0	1	1	1	0	0	0	0	6	0	0	0	0	0	0	0	0	0	0	0	3	0
VIT_01s0113g00180	0	0	2	0	0	1	1	1	0	1	2	0	2	3	1	0	3	2	4	0	2	1	1	2	3	3	18	1	1	0	0	0	0	1	0	0	0	0	1	1
VIT_01s0113g00300	5	0	0	0	0	2	0	2	2	0	0	1	1	2	2	1	1	0	2	0	1	0	4	1	0	2	28	0	0	1	0	0	0	1	0	0	0	0	0	1
VIT_01s0113g00400	0	0	0	0	0	0	0	0	0	0	0	0	0	0	0	0	0	0	0	0	0	0	0	0	0	0	0	0	0	0	0	0	0	0	0	0	0	0	0	0
VIT_01s0113g00410	0	0	0	0	0	0	0	0	1	0	3	1	1	0	1	0	3	4	2	4	2	1	0	0	1	0	10	0	1	1	1	0	0	0	2	2	9	0	0	0
VIT_01s0113g00420	884	1579	1438	1201	1404	1223	1967	556	1412	1501	980	712	1558	1414	1601	1235	1328	910	2129	4209	1565	2268	575	1098	748	551	492	1100	1387	525	976	1028	246	200	252	3384	5991	1128	418	1058
VIT_01s0113g00430	1012	540	604	596	547	554	770	1182	1036	954	731	857	1588	1545	1607	776	1000	1051	1241	702	482	919	1680	1231	479	367	484	532	596	326	326	358	183	150	136	760	1687	404	295	433
VIT_01s0113g00440	73	5	14	9	3	8	20	163	89	24	26	42	121	129	139	27	66	73	57	8	3	17	39	42	4	4	18	3	7	0	0	1	0	0	0	7	19	3	2	1
VIT_01s0113g00450	46	7	9	8	2	3	10	57	39	7	9	13	26	29	32	8	27	25	23	4	8	15	8	16	6	1	23	1	4	2	2	2	0	1	1	0	8	1	0	2
VIT_01s0113g00460	4	0	2	2	0	0	1	6	2	1	0	1	3	2	0	1	1	1	0	0	1	1	1	1	0	0	1	0	0	0	0	0	0	0	0	0	0	0	1	0
VIT_01s0113g00470	33	66	56	31	43	41	41	6	42	33	17	22	26	22	27	27	16	15	12	84	48	32	23	20	83	59	55	31	43	75	68	115	34	27	29	165	181	75	41	66
VIT_01s0113g00480	1	7	3	6	5	5	5	3	3	3	5	6	2	4	3	2	5	1	10	12	3	13	1	3	8	2	14	5	1	0	2	1	1	1	0	2	4	3	0	2
VIT_01s0113g00490	8	20	25	41	24	21	34	19	26	18	25	17	31	23	39	21	51	27	32	21	22	38	23	32	8	14	15	18	20	11	13	11	2	4	2	9	13	4	1	5
VIT_01s0113g00500	2	0	0	1	1	0	2	3	4	2	5	2	4	5	3	7	3	5	44	58	12	32	2	25	34	23	56	25	22	16	37	25	2	1	7	191	101	19	7	36
VIT_01s0113g00510	0	0	0	0	0	0	0	1	0	0	0	0	0	1	0	0	1	0	0	0	0	0	0	0	0	0	0	0	0	0	0	0	0	0	0	0	0	0	0	0
VIT_01s0113g00530	86	90	107	113	100	127	132	109	116	164	137	152	120	108	159	99	94	107	110	121	117	130	225	135	121	100	75	137	135	76	93	106	71	35	58	220	324	86	64	89
VIT_01s0113g00540	687	651	628	800	784	719	814	772	882	1125	950	1050	1063	810	1105	981	806	978	1000	1016	775	1171	2256	1465	866	665	667	1106	1140	547	760	737	162	152	203	1879	3207	727	695	976
VIT_01s0113g00550	1	0	0	1	1	0	2	2	0	1	1	1	1	2	3	0	2	0	1	0	0	0	0	0	0	0	0	1	1	0	0	0	0	0	0	0	0	0	0	1
VIT_01s0113g00560	298	98	97	63	57	66	114	371	249	185	113	171	231	200	240	114	119	181	154	62	78	130	462	313	46	34	94	53	67	10	33	32	18	13	22	144	398	119	77	145
VIT_01s0182g00020	1094	704	762	640	758	621	918	1115	1186	1561	1386	1417	1794	1453	1921	1470	1295	1605	1666	1907	968	1421	4428	2530	1113	800	865	1147	1110	878	1171	1248	661	576	540	3747	7085	1506	1107	1588
VIT_01s0182g00030	358	427	385	266	375	339	554	423	530	658	458	439	589	520	671	474	315	445	465	551	373	433	549	439	224	161	151	317	293	162	214	334	151	97	107	677	1215	271	243	335
VIT_01s0182g00050	95	191	170	206	197	207	252	82	132	142	136	135	133	133	153	115	115	99	223	209	113	205	190	145	87	59	82	126	106	93	109	127	98	79	96	1135	1951	556	220	546
VIT_01s0182g00060	1	3	1	3	1	2	0	8	1	1	1	4	1	0	1	0	0	1	2	0	1	4	0	3	7	1	11	0	1	1	0	0	0	0	0	2	0	0	0	1
VIT_01s0182g00070	424	736	592	385	586	465	754	376	566	487	408	484	934	927	1100	563	406	445	629	1412	601	749	1106	726	459	326	282	473	420	246	387	379	99	75	48	991	1472	277	175	341
VIT_01s0182g00130	97	21	48	31	39	36	179	150	174	195	153	145	30	7	178	37	24	14	94	72	18	34	311	156	11	12	36	21	18	12	8	17	32	29	50	864	1660	845	213	610
VIT_01s0182g00140	6	12	10	4	6	3	264	61	184	241	160	150	501	298	574	709	609	712	90	83	84	250	483	594	418	327	329	425	238	110	175	106	88	112	64	426	800	120	113	128
VIT_01s0182g00150	99	82	59	56	96	71	719	191	706	2175	1521	1047	2974	1597	2244	3747	3347	3367	420	1842	1266	2447	238	1446	1335	871	1056	985	1538	162	334	199	21	17	14	50	179	19	14	30
VIT_01s0182g00160	29	80	85	59	37	51	34	6	22	4	6	9	2	2	2	1	4	0	2	4	2	1	0	3	5	2	14	3	6	0	0	1	1	0	1	0	0	1	0	0
VIT_01s0010g00010	14	13	13	31	23	33	32	21	17	29	22	18	21	18	18	18	10	18	20	24	8	25	21	9	6	8	5	13	15	4	3	8	1	0	2	11	10	1	0	0
VIT_01s0010g00020	0	1	1	1	1	1	7	2	1	0	2	5	0	0	1	2	1	2	10	251	29	32	6	21	74	56	56	140	101	66	128	148	93	69	130	2592	5888	771	277	650
VIT_01s0010g00060	1582	609	688	206	407	304	871	2584	1560	865	558	640	660	630	797	653	1714	1185	412	750	145	613	361	1721	601	446	396	646	466	420	498	206	142	124	74	691	896	381	461	555
VIT_01s0010g00090	7	2	4	2	2	0	6	16	14	3	4	9	6	12	7	2	2	0	10	7	1	3	1	3	1	1	13	4	1	1	2	0	2	0	1	7	11	3	1	2
VIT_01s0010g00120	1	0	0	0	0	0	0	2	0	0	1	0	1	6	4	2	0	3	0	0	0	0	0	1	1	0	0	0	0	0	0	0	0	0	0	0	2	0	0	0
VIT_01s0010g00130	3	0	0	0	1	0	0	5	2	0	0	1	0	2	2	0	1	2	1	0	0	1	0	1	0	2	1	1	1	0	0	0	0	0	0	0	1	0	0	0
VIT_01s0010g00140	4	0	1	0	0	0	1	4	2	0	0	2	5	3	2	0	0	0	1	0	1	0	0	2	1	0	1	0	0	1	0	0	0	0	0	0	1	0	0	0
VIT_01s0010g00150	6	0	0	0	0	0	1	10	3	1	3	1	10	6	3	0	7	2	2	0	0	2	4	2	0	1	5	1	0	0	0	0	0	0	0	0	0	0	0	0
VIT_01s0010g00240	518	859	820	542	717	696	1891	514	1115	241	235	377	104	72	100	267	401	185	284	803	233	322	267	341	298	242	260	343	384	95	155	216	36	29	70	390	971	218	191	220
VIT_01s0010g00260	9	5	1	6	3	2	8	8	5	2	6	16	5	11	5	3	6	8	8	4	8	13	3	6	12	13	82	5	5	7	6	1	3	2	0	2	5	3	0	2
VIT_01s0010g00320	3	1	3	2	0	0	1	1	0	2	1	2	0	0	1	2	3	1	0	2	1	3	1	1	9	2	7	0	1	0	0	1	0	0	0	0	0	0	0	0
VIT_01s0010g00330	4	3	2	1	3	2	12	8	9	3	10	11	32	13	24	71	66	66	51	519	78	170	89	100	77	84	66	70	56	101	209	155	45	23	39	431	899	146	63	143
VIT_01s0010g00340	111	156	121	71	100	78	161	52	106	113	95	43	43	33	49	36	23	20	19	103	48	72	22	29	47	17	36	24	39	19	37	19	7	6	4	216	341	51	9	43
VIT_01s0010g00360	0	0	0	0	0	0	0	0	0	1	0	1	0	0	0	0	0	0	1	1	0	0	0	0	0	0	1	1	0	0	0	0	0	0	0	0	2	0	0	0
VIT_01s0010g00370	23	2	5	2	1	4	12	23	15	0	14	10	2	3	2	3	2	3	14	10	3	14	0	10	76	29	214	1	0	3	5	3	2	3	0	1	1	1	1	6
VIT_01s0010g00380	1798	2554	2144	1686	2216	1934	2289	1726	2090	2278	1568	1196	3725	4492	3785	1023	699	894	1034	1390	554	993	439	504	284	235	208	414	605	348	550	611	111	80	41	503	1194	65	39	78
VIT_01s0010g00390	0	0	0	0	0	0	2	0	0	0	1	0	2	1	0	2	0	0	0	2	1	1	0	0	55	39	37	0	7	534	359	581	4	0	11	14	40	1	0	0
VIT_01s0010g00400	858	522	549	467	484	488	769	929	886	774	608	661	1336	1432	1383	726	910	842	1186	692	419	779	1473	1089	386	283	356	495	471	206	260	262	253	211	75	1422	1446	360	192	326
VIT_01s0010g00410	0	0	0	1	1	1	1	1	1	0	1	1	0	0	0	0	0	0	1	4	1	2	0	5	11	4	25	1	1	3	12	22	2	0	1	119	97	15	8	21
VIT_01s0010g00420	2	0	0	0	0	0	0	1	1	0	1	3	0	0	0	0	0	1	0	0	1	2	0	1	2	1	6	0	0	0	0	1	0	0	0	0	0	0	0	0
VIT_01s0010g00450	37	11	17	10	10	9	31	39	34	7	20	34	29	28	19	27	26	37	30	20	20	37	19	66	139	93	243	103	23	25	36	24	8	6	8	37	61	20	28	30
VIT_01s0010g00460	0	1	2	1	0	0	1	3	4	2	0	3	2	5	0	1	2	2	1	3	3	1	0	1	1	3	11	0	0	2	4	1	0	0	0	0	1	1	1	1
VIT_01s0010g00470	6	9	14	11	5	12	17	21	13	7	9	10	15	8	8	11	8	8	5	4	4	7	4	12	13	8	20	15	23	1	7	1	0	1	0	4	3	3	2	1
VIT_01s0010g00480	17	8	8	12	2	5	18	23	21	8	13	27	21	21	27	16	19	20	12	16	7	28	7	22	27	17	99	6	12	3	6	5	1	2	0	5	10	5	0	3
VIT_01s0010g00490	0	2	1	0	2	1	5	0	2	1	2	1	1	2	0	0	2	1	2	2	6	0	1	0	2	1	1	0	2	0	2	0	0	0	0	0	5	5	0	0
VIT_01s0010g00500	0	0	0	1	0	0	2	1	0	0	1	0	0	0	0	1	0	0	0	0	0	1	0	1	0	0	3	0	0	0	0	0	0	0	0	0	1	0	0	0
VIT_01s0010g00510	280	674	506	749	817	711	850	188	550	661	499	469	629	497	862	1187	662	787	2491	2927	1349	2171	458	775	1357	958	1014	1738	2146	1159	1861	1631	125	74	114	1368	1741	421	245	485
VIT_01s0010g00520	396	460	447	425	421	359	779	465	639	500	417	296	272	269	302	184	166	219	264	263	146	248	473	322	85	54	169	113	120	58	76	79	19	24	20	246	537	109	64	129
VIT_01s0010g00530	6	11	8	11	1	4	33	14	24	41	34	48	6	10	9	8	3	3	1	8	3	7	9	8	23	10	24	3	16	4	4	7	6	4	5	110	159	59	42	64
VIT_01s0010g00540	676	498	495	432	433	397	676	667	644	655	527	581	1233	1294	1234	607	845	799	957	821	414	743	1463	1095	306	206	356	438	462	99	191	195	59	44	65	994	2394	410	260	466
VIT_01s0010g00550	839	445	485	425	420	423	805	1072	920	860	638	681	2053	2229	2211	805	1267	1100	2092	750	480	827	1838	1350	255	195	345	359	378	137	208	211	136	101	69	644	1501	272	191	292
VIT_01s0010g00560	1125	975	939	801	1035	912	1414	1259	1469	1775	1388	1252	1145	1167	1522	566	381	586	685	572	514	646	1782	1050	254	220	228	472	414	192	224	317	122	70	95	1439	2694	625	407	698
VIT_01s0010g00570	3	8	13	7	15	1	14	4	6	7	14	9	14	14	22	10	2	5	12	5	11	16	30	16	7	7	8	15	6	8	5	13	15	13	5	46	119	22	19	26
VIT_01s0010g00580	525	635	583	804	684	697	1089	456	850	1028	758	704	1051	936	1024	924	710	719	1309	1322	614	1224	753	849	325	228	241	682	718	123	240	260	40	26	42	727	1228	273	136	263
VIT_01s0010g00590	838	273	334	137	192	139	400	920	633	393	375	469	1185	1283	1203	398	1027	861	909	341	205	355	2408	1530	183	146	482	167	167	85	128	122	70	44	75	715	1934	351	172	381
VIT_01s0010g00600	1784	1654	1581	1355	2099	1669	2002	2116	2049	2755	2147	2346	1750	1622	3414	1852	1591	1211	2365	2037	2278	1579	10893	5070	983	641	703	1418	1082	899	1068	954	700	596	453	2921	5191	1289	1224	1635
VIT_01s0010g00610	1	2	0	0	0	0	0	2	0	0	2	5	0	0	0	2	0	1	0	0	0	1	23	5	3	3	4	1	0	3	4	9	42	25	23	258	337	220	114	224
VIT_01s0010g00620	1	6	2	5	0	4	5	2	3	0	2	5	1	0	1	0	1	0	1	2	1	1	0	1	3	5	12	1	4	0	2	1	0	0	0	0	0	0	0	1
VIT_01s0010g00630	223	142	120	74	105	88	138	265	155	170	143	160	451	523	392	115	268	220	173	90	71	119	321	291	49	26	53	64	69	42	26	29	14	11	10	105	253	83	42	63
VIT_01s0010g00640	450	183	251	206	162	162	362	555	402	368	284	275	888	1052	953	253	484	433	528	190	150	320	854	707	45	43	61	161	158	19	24	33	12	12	9	228	659	116	58	109
VIT_01s0010g00650	20	0	0	5	1	2	3	10	8	7	2	7	5	3	6	1	9	2	6	0	2	1	8	6	3	4	9	1	1	1	1	1	0	0	0	1	5	3	0	0
VIT_01s0010g00660	0	0	0	0	0	0	0	0	0	0	1	1	0	0	0	0	1	0	1	0	0	1	0	0	1	1	5	0	0	0	0	0	0	0	0	0	0	0	0	0
VIT_01s0010g00670	0	1	1	3	0	1	2	1	2	1	2	4	1	0	3	1	1	2	0	3	1	5	0	4	5	6	13	1	4	4	14	15	27	16	8	141	172	28	17	33
VIT_01s0010g00680	1403	1104	1118	1014	1328	1069	1760	1526	1716	2687	1773	1510	2443	2472	3283	1720	1525	1263	2186	2650	2224	1882	2366	2138	864	641	698	1114	1054	524	767	484	250	252	250	2988	5552	1995	829	1475
VIT_01s0010g00690	1266	814	847	662	801	714	1201	1200	1240	1313	923	999	2678	2858	2608	1128	1760	1742	1745	1155	689	1054	2476	1951	406	282	443	560	530	170	294	224	63	55	42	901	1960	494	284	537
VIT_01s0010g00700	26	25	17	20	21	21	22	29	26	21	9	26	22	24	29	12	25	13	25	15	22	17	24	15	15	11	26	11	20	6	7	9	6	6	2	16	34	5	5	11
VIT_01s0010g00710	3	9	8	0	1	0	64	4	26	6	4	9	27	27	41	4	2	1	8	5	3	19	25	22	9	6	19	12	11	12	14	27	70	34	42	681	1878	206	171	207
VIT_01s0010g00720	38	76	56	58	60	41	101	19	56	60	31	33	48	63	76	30	8	23	31	43	26	25	24	23	64	54	89	47	40	396	317	642	566	506	509	2965	4408	579	1053	936
VIT_01s0010g00730	30	47	35	29	38	29	52	30	47	40	50	44	71	58	86	46	23	40	36	59	25	40	66	39	24	14	33	25	28	4	10	17	8	4	3	52	50	14	5	10
VIT_01s0010g00740	310	584	483	344	628	488	283	125	253	427	254	208	517	493	464	306	256	193	491	842	366	301	323	296	152	97	135	272	255	84	193	180	35	13	27	384	825	253	149	289
VIT_01s0010g00750	118	201	169	170	184	146	364	78	194	165	131	87	327	322	314	149	121	159	123	310	119	226	385	201	59	64	75	131	152	42	66	93	33	29	38	884	2049	425	187	331
VIT_01s0010g00760	79	23	37	7	19	11	129	285	191	185	171	154	274	31	161	861	543	1512	62	57	76	530	27	1010	1995	1553	1690	755	712	321	397	82	59	37	9	58	91	48	56	72
VIT_01s0010g00780	49	13	14	13	12	10	40	79	42	49	44	40	64	17	52	151	101	243	25	27	26	175	10	152	374	268	419	145	220	118	150	35	20	17	7	11	41	19	5	20
VIT_01s0010g00790	11	11	4	6	8	17	17	15	19	26	12	21	17	2	9	51	95	96	12	6	9	78	1	111	231	204	253	116	166	41	36	29	6	7	5	15	25	4	0	3
VIT_01s0010g00800	1	1	2	3	0	1	1	1	2	1	1	0	1	0	0	3	2	4	0	1	0	1	1	3	0	2	1	0	2	3	3	3	1	2	2	6	8	1	0	1
VIT_01s0010g00820	389	168	175	80	97	79	239	496	342	280	192	255	891	949	828	435	873	704	709	345	206	487	493	684	201	159	257	224	254	64	116	98	28	30	20	310	775	136	59	125
VIT_01s0010g00840	365	236	228	144	163	158	320	454	364	500	400	491	1071	988	984	837	2327	1656	1745	1037	1117	1700	590	1749	3857	3045	2371	1761	2097	1633	1623	1487	778	741	906	290	987	231	87	191
VIT_01s0010g00850	14	19	13	9	3	10	17	17	18	21	23	12	78	65	81	45	88	78	88	53	28	65	22	46	45	26	38	39	37	20	27	26	17	14	12	22	49	16	7	9
VIT_01s0010g00870	297	172	151	66	89	82	231	352	293	229	207	219	1114	1213	1083	451	1390	975	840	420	273	561	447	884	339	292	512	352	384	188	210	165	83	81	66	217	723	150	54	139
VIT_01s0010g00880	21	18	14	14	14	8	30	34	25	21	28	19	138	154	145	79	164	145	145	84	38	91	43	100	40	38	60	44	46	15	36	10	7	3	4	36	130	17	9	17
VIT_01s0010g00890	3	2	0	0	3	0	1	0	1	1	5	2	27	15	14	2	10	16	24	11	0	11	8	7	1	0	2	6	4	1	2	0	0	0	0	4	20	3	0	1
VIT_01s0010g00900	59	77	70	39	48	39	95	67	84	97	74	56	421	471	415	201	393	339	471	389	201	308	112	244	101	106	158	114	193	82	110	91	24	23	18	116	354	65	14	51
VIT_01s0010g00910	4	4	1	2	2	0	2	4	1	8	2	2	7	7	8	3	6	4	6	6	2	7	0	2	7	6	9	3	2	3	5	4	0	0	1	8	2	2	0	4
VIT_01s0010g00920	93	218	170	174	145	158	264	53	172	315	207	117	81	84	95	83	115	67	271	78	56	121	75	126	41	31	42	88	83	32	37	33	27	11	31	196	574	220	109	196
VIT_01s0010g00930	11	35	34	12	18	14	48	10	29	4	15	35	74	93	94	21	16	16	94	86	40	77	163	81	14	12	12	19	42	42	28	168	419	347	685	1650	3439	240	351	364
VIT_01s0010g00940	9	1	4	1	4	2	19	11	13	10	9	11	10	3	16	26	45	10	17	3	4	20	33	30	22	21	35	10	23	77	163	131	224	164	375	1717	3347	1596	632	1410
VIT_01s0010g00950	2737	2228	2286	1732	2230	1954	3659	6222	4914	3996	3048	2962	4336	3066	4221	5127	5815	4405	3435	5536	2232	5458	3698	6276	3591	2763	2541	4302	4873	1964	2896	2266	701	563	437	4914	8272	2196	1456	2210
VIT_01s0010g00960	8	8	9	9	6	8	15	2	8	14	5	3	5	0	6	4	1	5	3	27	10	9	6	10	11	4	7	4	4	6	6	9	1	1	0	5	15	3	4	3
VIT_01s0010g00970	7	5	8	6	7	4	7	11	8	2	8	11	3	4	3	3	0	2	6	5	4	7	1	3	15	8	38	2	7	3	0	2	0	0	2	4	9	2	2	1
VIT_01s0010g00980	275	373	320	243	354	293	358	354	429	488	442	481	657	466	857	893	376	457	1018	1387	1109	1296	1050	766	609	483	416	1134	1784	759	1472	1224	268	207	419	4904	6024	1167	832	1658
VIT_01s0010g00990	1273	1565	1382	1038	1433	1220	1803	1453	1753	2223	1922	2154	2927	2209	3893	3717	1848	2054	4355	5972	4763	5141	3840	3273	2494	1788	1484	4639	6538	2680	5565	4543	966	737	1286	19948	23458	5282	3473	7232
VIT_01s0010g01000	5	6	4	0	5	3	16	3	3	13	32	73	226	205	260	279	464	181	627	1602	544	876	626	631	457	280	258	618	613	323	664	634	210	148	162	1606	3016	886	569	1005
VIT_01s0010g01010	341	358	341	289	364	332	394	285	386	428	328	294	324	353	390	260	183	217	317	308	204	305	319	269	138	98	101	178	155	102	133	113	39	17	26	288	508	138	82	141
VIT_01s0010g01030	487	720	695	723	906	770	995	310	754	1026	747	635	946	966	1075	689	474	688	790	916	550	836	1253	782	444	353	278	468	543	221	383	299	74	81	55	803	1184	246	194	272
VIT_01s0010g01050	0	2	0	2	0	0	0	1	0	0	1	1	0	0	2	3	1	0	3	0	0	1	1	2	5	6	17	1	0	1	2	1	0	0	0	1	0	0	0	0
VIT_01s0010g01060	0	0	0	0	0	0	1	0	0	0	1	0	0	0	0	0	0	0	0	0	1	0	0	0	0	0	1	0	0	0	0	0	0	0	0	0	0	0	0	0
VIT_01s0010g01070	50	58	42	109	40	53	45	25	57	62	43	25	39	36	56	27	30	5	52	17	8	8	11	6	5	2	3	10	6	2	4	0	0	0	0	2	0	0	0	0
VIT_01s0010g01080	306	386	324	432	457	378	500	325	460	623	459	411	1396	1409	1544	789	637	743	1026	877	551	852	518	610	356	242	265	538	527	101	172	140	28	14	19	362	711	128	64	111
VIT_01s0010g01090	97	207	213	80	117	87	102	107	103	76	64	39	141	162	162	19	16	7	57	37	9	27	48	23	93	79	192	142	93	166	250	195	343	295	256	1388	1575	83	93	115
VIT_01s0010g01100	370	557	551	273	436	332	606	401	497	453	353	309	922	996	1085	582	320	447	539	995	428	580	602	421	220	173	150	318	348	301	329	449	85	83	57	624	877	147	141	221
VIT_01s0010g01110	873	427	477	558	518	512	786	1012	898	1133	842	907	1100	1026	1169	655	575	849	739	724	559	805	1820	1133	450	300	302	516	478	280	381	371	184	158	124	1402	2724	641	440	670
VIT_01s0010g01120	476	113	172	97	99	95	154	553	389	201	173	212	392	418	416	129	141	193	193	156	124	136	648	328	97	73	79	82	84	69	84	79	45	45	56	356	777	174	129	174
VIT_01s0010g01130	1974	2540	2276	830	1716	1214	3239	2834	2995	2638	2259	2660	7657	7382	8271	5087	1913	4008	1579	3027	3136	2676	6854	3879	2669	2047	1537	1876	1608	2137	2304	2329	1681	1254	609	7680	10421	2646	1984	2857
VIT_01s0010g01140	23	20	19	8	11	12	9	19	19	12	13	14	7	3	13	14	19	10	13	16	11	17	14	20	36	27	25	22	16	22	26	25	29	34	33	185	217	55	38	70
VIT_01s0010g01150	0	0	0	0	0	0	0	0	0	0	0	0	0	0	0	0	0	0	0	0	0	0	0	0	0	0	0	0	0	0	0	0	0	0	0	0	0	0	0	0
VIT_01s0010g01160	624	440	436	362	385	368	619	911	678	591	528	505	1389	1423	1348	664	736	842	722	561	445	579	1367	1087	333	256	375	422	455	258	271	322	137	108	118	798	1587	271	281	379
VIT_01s0010g01170	115	64	84	46	68	54	70	201	130	67	62	57	151	93	131	156	388	180	201	129	65	145	113	229	54	64	75	110	64	56	105	73	68	32	72	876	1283	298	118	316
VIT_01s0010g01180	4517	2422	2799	3358	2999	3220	3823	7048	5353	5193	4375	4910	4113	2550	4340	7649	8421	7149	4193	4269	3293	5851	4771	7557	2067	1607	1478	5168	5282	851	1221	891	220	195	157	2158	3633	908	699	928
VIT_01s0010g01190	6	1	1	2	1	0	14	0	5	9	5	5	1	4	1	0	4	4	3	1	2	4	1	0	1	1	7	2	2	0	0	2	0	1	0	0	0	1	0	0
VIT_01s0010g01200	2048	5981	4743	6294	5855	6068	6463	935	4102	3942	2910	2764	5815	4311	5134	7437	6898	5796	6921	28715	12877	14217	994	4639	14285	10575	8478	11896	16510	6642	9552	9297	571	443	327	5141	6161	1548	687	1215
VIT_01s0010g01210	393	672	531	552	581	595	1029	304	699	693	448	446	661	597	674	394	434	320	428	713	332	462	273	272	213	155	151	260	243	126	191	255	29	35	30	287	412	93	49	92
VIT_01s0010g01220	171	149	154	143	179	142	285	255	288	253	191	219	510	591	561	190	184	287	299	143	99	163	739	362	78	62	103	96	89	26	57	62	26	27	59	1065	2522	623	314	568
VIT_01s0010g01230	1577	687	740	400	525	497	1015	2281	1458	1190	955	1017	2911	3163	2993	1040	1950	1606	1527	1096	863	1162	3080	2368	550	397	616	636	638	242	323	249	122	120	100	1155	2777	584	362	551
VIT_01s0010g01240	0	0	0	0	0	0	0	0	0	0	0	1	0	2	1	0	0	0	0	0	1	0	1	0	0	0	1	0	0	0	0	0	0	0	0	0	0	0	0	0
VIT_01s0010g01250	0	0	0	0	1	0	0	2	1	0	0	0	0	0	0	0	0	0	0	0	0	0	0	0	0	0	0	0	0	0	0	0	0	0	0	0	0	0	0	0
VIT_01s0010g01260	467	369	294	142	208	264	196	174	226	380	5263	1299	162	7930	172	277	882	315	368	666	785	218	3827	298	4433	3213	1207	542	1452	1641	3530	1191	13545	34844	3736	23039	4406	13196	4273	5294
VIT_01s0010g01280	449	711	639	268	439	364	585	817	631	550	506	535	609	589	812	600	210	766	545	874	423	774	1516	762	379	311	224	567	641	722	588	728	1265	1032	524	1950	2171	969	1299	1492
VIT_01s0010g01290	113	75	88	80	90	66	155	141	145	124	95	107	270	267	298	151	148	113	181	141	62	135	258	195	57	40	49	100	81	23	26	33	12	8	12	196	363	64	42	60
VIT_01s0010g01310	425	254	274	170	225	159	380	605	488	307	278	310	1057	1244	1075	324	583	526	541	371	171	315	1156	869	196	113	203	220	198	57	70	69	30	21	22	468	1186	196	115	213
VIT_01s0010g01320	144	42	49	10	15	15	49	136	92	57	44	70	213	263	209	37	79	107	76	35	21	33	255	156	50	22	102	20	14	6	15	12	7	3	5	76	219	36	20	47
VIT_01s0010g01330	1	3	1	1	0	0	1	3	1	1	1	1	0	0	0	2	1	2	0	1	0	1	0	2	0	1	1	1	2	0	0	0	0	0	0	0	0	0	0	0
VIT_01s0010g01340	2	2	5	1	2	0	4	3	1	1	1	0	5	1	2	3	2	1	1	2	0	2	2	3	4	0	9	0	1	0	1	0	0	0	0	0	4	0	0	5
VIT_01s0010g01350	4	5	9	0	5	1	11	1	6	10	6	4	10	10	6	4	6	6	0	4	2	3	3	4	1	2	1	0	0	0	0	3	0	1	0	5	10	4	1	6
VIT_01s0010g01360	0	1	1	0	0	0	0	0	0	0	0	1	1	1	2	0	0	0	0	1	0	4	0	2	7	2	15	1	2	0	0	0	0	0	0	0	3	0	0	3
VIT_01s0010g01380	443	179	235	239	182	178	355	547	399	567	467	575	1060	1065	1044	575	712	624	907	286	245	444	1179	828	121	83	111	247	258	63	83	68	46	19	22	465	1354	274	163	276
VIT_01s0010g01390	2	0	2	8	7	2	3	2	4	6	4	8	10	9	10	21	12	21	10	238	100	69	20	19	227	200	140	180	180	307	550	767	60	54	69	890	2088	511	181	396
VIT_01s0010g01410	323	246	245	180	219	173	201	432	299	258	195	252	454	462	409	196	286	308	262	287	190	178	383	314	120	93	172	125	156	92	116	123	46	36	47	248	672	236	141	199
VIT_01s0010g01420	34	24	25	13	22	19	38	34	45	31	22	20	74	66	72	46	54	43	48	45	49	41	55	49	20	15	7	23	12	9	24	19	5	9	5	66	129	37	37	44
VIT_01s0010g01430	1977	508	817	328	371	321	813	4285	2349	876	1045	1773	1614	1269	2285	3740	7373	3028	2746	911	673	1760	3092	5270	1903	1389	1431	2016	1386	493	506	182	189	123	90	1542	3921	896	517	919
VIT_01s0010g01440	2308	1380	1448	854	1042	929	1789	3124	2235	1652	1370	1673	3917	4344	4391	1344	2239	2231	2414	1437	907	1634	4594	3368	1540	1091	1096	1194	1169	589	638	492	689	724	906	2041	4969	1694	1119	1434
VIT_01s0010g01450	215	168	163	61	129	68	183	235	219	172	134	143	369	409	467	175	191	159	190	315	116	180	336	247	62	53	60	118	87	88	119	141	50	33	28	353	674	142	100	144
VIT_01s0010g01460	97	307	233	152	246	193	313	105	193	199	166	141	221	211	315	199	57	63	142	530	188	220	232	119	176	135	112	124	139	111	181	167	21	15	15	257	350	77	48	76
VIT_01s0010g01480	2424	1185	1323	726	843	811	1655	3050	2167	1516	1310	1612	4276	4996	4461	1206	2590	2312	2312	1553	836	1464	4325	3291	984	774	1449	833	829	425	534	478	254	200	255	2281	6210	1197	628	967
VIT_01s0010g01490	7	9	9	14	8	6	7	14	10	4	2	6	7	10	10	4	9	6	10	5	5	10	10	11	7	4	13	2	23	0	4	6	0	0	0	3	6	1	1	0
VIT_01s0010g01500	1	2	6	6	2	0	5	2	6	4	1	5	5	1	2	0	1	1	0	3	3	2	0	0	1	0	5	1	5	0	0	1	1	0	0	0	0	0	0	0
VIT_01s0010g01520	3	0	2	2	0	0	0	6	2	1	1	1	0	0	0	2	0	1	0	0	0	5	0	0	0	2	6	1	3	0	0	0	0	0	0	0	0	0	0	0
VIT_01s0010g01530	1	0	0	0	0	2	0	2	0	1	0	1	0	1	0	0	0	0	0	0	0	3	0	0	1	0	0	0	0	0	0	0	0	0	0	0	0	0	0	0
VIT_01s0010g01540	1	2	3	1	0	2	0	4	2	1	5	4	1	1	0	1	0	1	2	1	1	0	0	1	1	1	1	2	10	0	1	1	2	0	0	0	1	0	0	0
VIT_01s0010g01560	0	3	2	0	2	1	1	1	0	0	3	0	1	0	0	0	0	0	0	1	0	1	0	0	0	0	1	0	0	0	0	1	0	0	0	0	0	0	0	0
VIT_01s0010g01570	42	21	19	30	27	26	25	26	29	33	29	24	39	65	55	24	49	34	76	31	10	21	45	18	2	2	19	6	4	3	2	8	8	8	23	223	416	106	26	72
VIT_01s0010g01580	77	54	43	99	53	88	71	68	97	137	111	76	132	93	118	69	114	86	153	58	47	49	60	45	18	4	21	16	28	5	13	13	10	0	4	45	111	36	27	30
VIT_01s0010g01590	779	604	582	457	593	469	842	784	837	723	603	720	1326	1403	1587	746	862	911	1342	1045	529	1014	3153	2043	250	199	270	477	448	159	320	233	57	44	79	1365	4632	920	445	805
VIT_01s0010g01610	134	92	94	72	87	76	114	143	108	123	71	114	143	151	157	91	89	87	102	98	80	75	160	114	44	19	47	85	65	4	23	20	7	5	4	125	269	63	46	66
VIT_01s0010g01620	25	7	10	2	3	6	9	29	20	8	4	9	48	52	44	5	8	26	9	8	2	5	43	33	4	0	5	1	4	2	0	0	0	0	1	3	15	3	2	2
VIT_01s0010g01650	74	33	51	27	29	21	51	94	71	37	21	29	100	115	128	35	57	64	57	42	30	58	75	98	28	21	69	47	50	11	18	21	5	1	3	38	90	18	11	12
VIT_01s0010g01660	54	96	107	48	105	49	93	36	68	87	93	110	484	449	410	347	242	376	163	2525	792	678	189	279	477	339	297	432	463	360	475	810	51	39	36	545	1102	182	50	156
VIT_01s0010g01670	251	357	330	271	306	303	456	226	334	432	328	304	411	409	434	254	270	274	205	463	176	283	187	212	140	90	174	140	156	88	119	109	19	10	8	129	184	34	22	38
VIT_01s0010g01680	271	242	209	44	107	85	318	393	310	220	188	224	441	523	442	50	29	55	22	150	68	69	933	406	93	59	120	71	66	92	115	92	127	96	41	747	867	206	228	241
VIT_01s0010g01690	20	14	11	22	19	19	28	30	25	7	14	19	8	1	10	10	6	12	19	3	17	20	3	12	49	28	172	10	17	7	8	12	2	5	1	2	5	4	2	3
VIT_01s0010g01710	773	359	367	107	180	138	423	1465	903	684	559	669	2571	2756	2866	776	343	680	227	157	322	362	1241	786	156	107	108	211	166	125	155	190	214	170	119	1000	1643	192	180	238
VIT_01s0010g01720	217	123	114	89	115	106	232	335	296	378	272	313	673	659	578	187	184	314	110	141	156	116	301	209	95	61	156	91	62	32	54	62	19	22	15	272	438	120	99	135
VIT_01s0010g01730	550	281	318	181	282	189	580	1104	791	686	552	654	1487	1749	1445	460	788	760	285	332	298	256	822	906	188	156	190	229	121	102	164	142	82	58	35	540	1108	283	218	334
VIT_01s0010g01740	1527	752	857	480	713	554	1017	1738	1379	1006	841	977	1735	1817	1883	1172	1351	1272	1306	1104	867	1053	2165	1751	647	526	507	742	735	604	725	813	307	238	259	2141	4420	789	643	937
VIT_01s0010g01760	438	784	712	605	843	710	872	263	608	760	580	446	1114	1025	1113	758	830	546	1116	2182	889	1494	562	870	584	428	425	825	1031	271	425	413	56	40	45	462	837	139	99	158
VIT_01s0010g01770	1005	1213	1205	524	989	741	1493	1500	1441	874	778	833	2173	2190	2505	1682	1369	1015	1388	2748	1121	1896	2112	1518	900	713	659	1204	1068	486	737	646	263	199	120	3054	4681	994	652	1153
VIT_01s0010g01780	192	166	176	95	164	94	214	218	188	168	123	100	306	363	339	128	148	149	153	197	89	125	196	166	46	30	43	72	72	20	34	37	11	6	13	95	194	20	24	42
VIT_01s0010g01800	567	417	390	285	335	255	434	593	548	463	347	364	916	1029	1002	400	512	464	683	394	308	406	1043	773	176	117	147	252	248	114	181	163	74	49	55	487	1380	359	207	278
VIT_01s0010g01810	157	371	381	189	332	245	442	177	292	256	221	245	393	396	465	298	111	124	269	1076	573	355	275	227	492	379	293	417	393	287	481	495	144	113	104	1070	1056	191	161	207
VIT_01s0010g01830	552	723	634	278	420	334	1336	838	999	793	530	424	255	213	298	99	85	138	66	78	101	126	55	149	42	35	131	86	121	38	30	39	14	17	8	159	539	46	33	48
VIT_01s0010g01840	2345	572	948	486	1112	807	580	3392	1845	2135	2078	2934	1056	1028	2957	799	719	353	1443	157	409	471	4675	2261	663	473	474	848	445	633	504	291	396	321	388	1611	2138	421	625	745
VIT_01s0010g01850	713	854	829	584	827	584	1896	1089	1368	882	617	563	1235	1136	1110	571	709	770	490	525	428	494	413	723	537	389	671	379	399	695	675	783	1354	1081	878	4674	7216	1731	977	1432
VIT_01s0010g01860	4	5	12	4	9	4	7	2	5	5	5	6	0	1	2	1	0	1	2	0	3	1	0	0	0	0	0	0	1	0	0	0	0	0	1	3	2	4	0	1
VIT_01s0010g01870	12277	33272	25882	21959	30737	24747	20619	4108	15154	20386	13220	8590	2664	2851	3468	1452	1130	998	3273	3001	2233	1443	1071	826	626	516	519	1489	1754	1067	1415	2729	459	390	647	1403	2128	860	423	960
VIT_01s0010g01890	781	688	637	552	663	579	1010	809	913	940	691	632	1413	1397	1414	707	998	743	1041	770	416	886	1202	938	397	309	410	454	473	151	200	194	78	54	51	564	1190	249	163	272
VIT_01s0010g01900	9	16	7	9	7	11	10	20	17	8	4	4	6	3	4	12	14	13	5	5	4	9	5	4	11	11	56	7	8	4	9	11	10	11	30	572	1062	409	91	275
VIT_01s0010g01910	0	0	1	0	0	0	0	0	0	0	0	2	0	0	0	5	1	1	2	13	4	25	2	5	15	16	11	19	26	8	23	14	1	1	1	3	17	3	0	0
VIT_01s0010g01920	0	1	1	0	1	0	1	0	0	0	0	0	1	0	0	0	0	0	0	0	0	0	0	0	0	0	2	0	0	0	0	0	0	0	0	0	0	0	0	0
VIT_01s0010g01940	0	0	0	0	0	0	1	0	1	2	0	0	1	0	0	0	0	0	0	1	0	0	0	0	1	0	5	0	1	0	0	0	0	0	0	0	0	0	0	0
VIT_01s0010g01950	0	1	2	0	2	0	8	9	7	3	3	12	2	5	0	3	0	2	1	1	2	1	0	1	2	1	5	0	2	0	0	0	0	1	0	0	1	0	0	0
VIT_01s0010g01960	1	1	1	0	0	0	1	1	2	8	2	1	1	0	3	4	2	9	0	1	3	9	0	2	7	4	6	2	2	1	0	0	0	0	0	0	0	0	0	0
VIT_01s0010g01970	0	0	0	0	0	0	11	20	10	39	25	27	41	4	15	164	71	194	0	0	2	11	20	77	88	71	54	30	11	1	1	0	1	0	0	1	0	4	0	3
VIT_01s0010g01980	0	0	0	0	0	1	2	6	7	11	15	13	22	1	5	76	27	100	1	0	4	6	6	32	43	35	19	15	14	1	1	1	0	0	0	0	0	0	0	0
VIT_01s0010g01990	0	0	0	0	1	0	2	1	1	1	1	0	0	0	2	0	2	0	0	1	0	1	0	0	1	1	5	0	2	1	0	0	0	0	0	1	2	1	0	1
VIT_01s0010g02000	133	440	342	36	342	174	7	140	167	707	444	233	24	15	36	24	5	93	0	6	58	8	243	140	322	266	224	18	14	592	48	17	1	1	0	35	46	1	0	1
VIT_01s0010g02010	4	7	5	0	2	2	1	14	16	27	27	23	8	4	12	2	0	0	0	0	1	0	2	1	1	1	0	0	0	1	9	0	2	7	0	43	16	1	3	3
VIT_01s0010g02020	0	0	1	0	2	0	0	3	3	6	8	21	4	6	8	0	0	0	0	0	0	0	3	2	1	0	2	0	0	0	1	1	6	3	2	7	10	7	1	4
VIT_01s0010g02030	3	2	3	9	3	6	6	10	5	10	41	103	142	77	514	743	343	490	1540	286	3918	1547	1461	1254	1045	788	568	1408	1204	1110	701	1525	2095	1488	2348	8632	7983	1287	1045	1780
VIT_01s0010g02040	11	28	18	12	20	14	30	18	22	13	12	19	28	19	23	30	11	36	16	72	31	29	2	16	35	25	41	20	21	11	14	35	6	6	1	28	37	7	6	3
VIT_01s0010g02050	1035	1220	1126	1097	1316	1104	1242	926	1147	1586	1150	1080	1508	1339	1684	1456	1543	1177	1842	1621	1192	1474	1466	1513	941	641	747	1174	1018	515	746	606	292	229	242	1154	2235	614	437	632
VIT_01s0010g02060	0	2	0	3	0	0	1	1	1	0	1	1	0	0	0	0	0	0	1	0	0	1	0	0	0	1	2	0	0	0	0	0	0	0	0	0	0	0	0	0
VIT_01s0010g02070	0	2	0	0	2	0	0	0	1	1	1	1	0	0	0	0	1	0	1	0	1	2	0	0	20	9	14	8	5	18	27	45	33	22	88	1213	2759	468	465	552
VIT_01s0010g02080	1485	909	969	625	835	683	1119	1735	1420	1280	1007	1114	2298	2570	2573	973	1291	1282	1403	1241	745	945	2823	1981	654	547	793	771	655	381	481	380	366	293	313	1822	3520	1065	708	1053
VIT_01s0010g02090	4	2	2	0	0	1	1	2	2	5	14	27	98	90	101	91	57	91	154	655	280	270	332	193	230	155	138	298	285	141	247	389	63	54	91	1884	3381	657	457	757
VIT_01s0010g02100	11	32	36	5	18	13	97	10	45	11	30	39	178	168	175	146	168	102	249	1006	506	529	354	236	247	165	197	326	462	197	325	400	43	58	87	1379	2799	483	249	530
VIT_01s0010g02110	1	0	0	0	0	0	0	0	0	0	0	0	1	0	0	0	0	1	1	0	0	1	0	0	0	1	4	0	0	0	0	0	0	0	0	0	0	0	0	0
VIT_01s0010g02120	1	0	0	2	0	0	1	0	0	0	0	0	0	0	0	0	0	0	1	0	0	1	0	0	1	0	7	0	0	0	0	0	0	0	0	0	0	1	0	1
VIT_01s0010g02130	3	1	1	0	0	1	3	8	4	1	2	3	17	29	20	1	18	10	1	0	2	1	9	18	2	3	2	2	5	1	0	0	0	0	0	1	15	3	0	1
VIT_01s0010g02140	404	365	304	281	317	301	532	460	449	507	399	394	1130	1235	1108	445	816	654	707	447	260	496	937	870	206	164	286	273	317	93	122	103	35	24	36	718	2071	495	226	408
VIT_01s0010g02150	139	170	125	100	124	102	184	111	137	120	97	95	230	212	219	71	158	99	133	172	52	100	83	144	67	67	106	73	67	43	57	70	24	12	4	155	251	59	15	49
VIT_01s0010g02160	666	397	433	270	300	263	557	1153	877	787	700	869	1999	1740	1939	1655	1073	1729	848	917	1166	1081	1134	1174	497	355	359	757	745	350	387	424	211	162	121	802	1414	360	361	484
VIT_01s0010g02170	263	200	240	333	274	302	369	241	306	454	340	343	331	268	416	323	361	304	637	237	222	315	657	456	62	45	69	178	163	63	77	98	56	25	86	885	1742	451	228	470
VIT_01s0010g02180	1518	800	951	394	630	514	1248	1716	1420	948	669	693	2540	2833	2515	773	796	852	975	957	552	826	1431	1151	202	158	186	395	382	159	165	241	129	94	102	1572	4397	594	321	510
VIT_01s0010g02190	32	21	20	23	12	16	59	45	48	32	41	32	45	41	46	33	22	23	26	14	5	18	47	18	5	3	7	6	3	1	5	4	2	3	5	106	259	26	10	38
VIT_01s0010g02200	191	166	187	196	189	174	382	389	370	497	424	490	250	209	258	262	150	268	184	206	166	215	523	281	100	84	81	156	187	78	99	142	96	84	144	1082	1930	321	248	340
VIT_01s0010g02210	5	14	5	8	11	9	57	5	29	24	29	28	189	161	149	250	175	235	407	317	192	399	111	383	274	221	258	317	307	152	204	133	65	51	66	1380	3558	675	455	673
VIT_01s0010g02220	127	251	186	225	242	196	236	81	184	279	194	175	346	306	358	311	469	182	291	378	251	431	189	410	253	160	156	413	235	106	104	127	31	33	44	500	958	189	113	204
VIT_01s0010g02230	245	242	227	123	182	159	286	222	283	347	259	254	486	482	611	254	252	217	276	179	139	266	272	242	100	79	94	142	108	44	63	62	41	33	36	537	1271	140	139	194
VIT_01s0010g02240	62	134	148	94	146	115	281	34	126	67	45	35	103	74	96	91	64	73	35	838	190	318	4	52	159	101	77	96	184	49	101	73	6	6	3	214	294	55	17	45
VIT_01s0010g02250	11	30	22	19	32	27	38	11	23	12	6	2	12	16	14	13	7	15	3	146	40	49	0	13	53	40	28	25	53	23	58	50	7	12	3	34	45	15	2	6
VIT_01s0010g02260	492	441	434	247	358	316	493	800	605	527	404	440	494	436	682	852	677	522	479	355	246	597	752	844	680	508	404	827	614	284	295	243	171	197	106	629	871	273	312	331
VIT_01s0010g02270	1	0	0	0	0	0	2	3	4	3	1	1	3	0	2	3	8	3	1	0	0	2	1	0	2	0	2	0	2	2	0	0	0	1	0	0	1	1	0	0
VIT_01s0010g02280	487	452	466	543	546	535	533	316	479	709	574	616	807	628	883	710	708	750	937	922	439	933	2677	1414	320	264	258	714	652	148	277	239	80	54	152	2774	5114	1287	598	1278
VIT_01s0010g02290	363	73	157	100	175	139	925	1031	833	981	803	525	154	46	1120	316	98	167	459	196	2649	161	134	313	183	138	101	278	356	219	156	76	54	28	58	241	333	135	106	165
VIT_01s0010g02300	3	2	1	1	1	0	3	1	2	0	0	0	0	0	0	0	0	1	0	4	2	1	0	0	1	0	4	1	0	0	0	0	0	1	0	0	0	0	0	1
VIT_01s0010g02310	949	755	728	496	561	477	841	1342	1079	725	763	1022	1340	1395	1548	773	963	1028	1120	894	670	763	2828	1952	660	503	600	618	493	498	699	524	306	286	294	1064	1844	603	581	566
VIT_01s0010g02320	5	3	1	1	2	3	2	4	3	2	2	4	0	0	2	0	0	2	3	1	6	8	1	0	7	10	29	2	1	2	6	7	4	2	2	33	43	14	41	21
VIT_01s0010g02330	0	0	1	0	0	0	2	0	1	0	2	4	0	0	1	1	0	1	0	1	0	2	0	2	2	4	31	0	0	0	2	1	0	0	0	1	0	1	0	0
VIT_01s0010g02340	1	3	1	2	2	1	0	1	3	2	0	3	0	0	1	0	1	4	0	0	2	0	1	1	5	3	16	0	0	0	0	8	17	7	14	30	103	30	14	31
VIT_01s0010g02350	874	428	512	229	315	254	735	1784	1085	683	580	716	1855	1906	1801	935	1744	1231	598	545	389	530	1449	1452	304	229	340	390	283	100	172	124	60	55	32	838	2036	386	251	414
VIT_01s0010g02360	1582	829	927	783	770	768	1257	1829	1394	1159	899	1047	2285	2322	2040	1034	1491	1365	1150	1379	695	1261	1807	1572	561	417	632	698	814	260	326	351	98	85	78	853	2073	468	252	414
VIT_01s0010g02370	1756	1376	1359	771	1193	965	1592	1952	1674	1429	1131	1232	2463	2254	2719	1434	1270	1351	1680	2531	1275	1561	2905	1969	841	586	554	920	896	369	594	583	181	154	102	2090	3837	843	530	817
VIT_01s0010g02380	592	434	415	286	352	299	535	898	700	557	426	476	648	586	808	638	548	577	776	398	363	454	1004	778	414	299	284	493	373	229	273	145	97	86	78	586	1254	538	314	414
VIT_01s0010g02390	266	234	246	229	280	267	372	240	309	473	363	288	448	407	482	391	368	541	458	637	252	436	640	401	207	141	202	284	279	121	155	172	48	44	70	968	1286	433	294	492
VIT_01s0010g02400	10	7	4	4	6	4	6	6	11	4	6	10	9	3	6	3	8	11	6	5	1	4	14	14	3	2	4	3	6	0	1	4	0	0	2	13	17	6	5	1
VIT_01s0010g02410	211	330	296	208	283	252	291	188	248	385	277	275	311	319	342	339	236	226	273	601	284	412	392	257	263	205	174	269	249	210	324	264	103	92	71	520	847	195	175	304
VIT_01s0010g02420	618	450	461	294	410	341	536	615	602	567	453	472	937	1066	1033	529	599	503	855	533	460	471	1335	832	188	156	209	293	246	148	187	188	99	82	96	790	1904	326	243	347
VIT_01s0010g02430	266	845	724	1500	1103	1361	1515	550	914	568	481	492	438	211	323	694	383	523	279	4504	1722	1643	33	527	1436	1151	761	859	2024	725	1107	953	108	116	100	652	708	260	113	223
VIT_01s0010g02440	20	10	9	8	9	7	42	77	52	11	22	17	147	82	112	314	477	309	206	314	120	360	5	268	131	99	94	177	212	24	56	56	6	4	6	70	200	72	92	106
VIT_01s0010g02450	752	68	214	24	28	30	367	3217	1054	502	739	1464	405	26	263	771	277	1110	46	21	300	308	722	763	198	133	96	280	286	79	32	32	12	10	16	76	57	29	25	32
VIT_01s0010g02460	1715	4984	3753	5837	8373	7275	4950	8918	4792	10053	7596	6801	12211	3246	7437	22584	12107	24967	5119	3185	8300	14031	19227	17433	40533	30022	28330	27427	12172	22865	16419	18936	7645	6159	697	8737	13033	2070	3507	3463
VIT_01s0010g02470	127	131	145	200	183	146	205	123	168	194	171	148	172	136	173	203	123	169	123	199	116	172	219	142	72	40	46	126	160	40	61	48	14	6	13	112	239	58	32	39
VIT_01s0010g02480	286	653	521	356	505	410	362	145	286	356	242	197	612	665	670	284	229	220	490	1473	819	672	356	413	620	481	392	713	647	425	748	844	184	150	127	1473	3155	812	418	812
VIT_01s0010g02490	2	1	2	0	1	1	2	1	2	2	2	3	0	0	0	1	1	1	1	2	0	1	0	0	1	2	7	0	1	0	0	1	0	0	0	0	2	1	0	1
VIT_01s0010g02500	0	0	0	0	0	0	0	0	2	0	0	0	0	0	0	0	1	3	0	0	0	1	0	0	0	0	2	0	0	1	0	0	0	0	0	0	0	0	0	0
VIT_01s0010g02510	0	0	0	1	1	0	2	2	2	0	1	0	0	0	0	0	0	1	0	1	1	0	0	0	0	0	2	2	2	0	1	0	0	0	0	0	0	0	0	0
VIT_01s0010g02520	9	14	16	6	14	12	14	13	15	18	20	9	21	17	21	14	18	15	14	16	16	19	29	14	5	10	10	9	8	6	9	14	1	5	5	20	36	5	9	10
VIT_01s0010g02530	550	271	298	163	239	175	309	629	478	441	357	375	884	904	896	306	339	368	582	467	296	379	1205	765	218	144	222	232	172	165	204	186	119	82	78	657	1447	297	203	346
VIT_01s0010g02540	1918	620	797	622	575	555	1023	2352	1559	1137	883	1102	1846	1798	1784	903	952	1309	1369	537	498	679	1758	1320	247	181	175	474	454	146	207	238	123	82	91	926	3044	688	501	701
VIT_01s0010g02550	2249	1634	1700	957	1477	1145	1675	2306	1891	1621	1234	1459	2903	3100	3099	1578	2022	2037	2311	1378	1256	1076	3178	2363	685	526	486	1040	873	498	670	746	306	256	363	2460	6531	1583	1252	1694
VIT_01s0010g02560	5	22	14	18	25	11	13	4	4	14	12	9	28	15	21	23	51	18	37	324	56	113	1	38	79	58	66	117	136	45	81	105	0	3	7	35	60	14	2	13
VIT_01s0010g02570	888	511	577	492	500	465	706	1005	841	824	574	572	980	1131	933	498	876	817	684	496	417	530	1074	1030	312	212	445	327	304	184	255	244	122	70	59	410	929	292	179	281
VIT_01s0010g02580	387	181	234	96	147	105	290	717	409	434	407	491	273	179	338	335	167	319	211	365	191	351	663	458	278	190	252	289	255	177	203	236	90	71	125	565	759	259	353	379
VIT_01s0010g02590	226	500	436	337	373	355	645	187	438	358	311	226	503	472	526	270	297	315	188	607	245	378	17	172	110	86	101	158	192	76	106	125	12	8	10	135	181	44	16	31
VIT_01s0010g02600	829	598	618	533	589	473	759	887	806	813	612	619	1026	1113	1060	553	646	614	846	665	440	517	1052	799	220	183	256	401	358	114	197	170	55	59	40	788	1778	372	228	350
VIT_01s0010g02610	995	728	731	326	531	377	635	988	831	776	593	531	1751	1966	1725	584	947	814	655	643	467	543	1429	1246	293	203	224	417	355	165	241	261	140	98	72	1114	2895	638	361	563
VIT_01s0010g02620	432	455	452	482	549	537	505	404	562	801	561	567	583	507	677	600	350	508	768	763	576	652	762	531	382	276	236	574	509	288	323	380	123	120	117	628	870	295	203	342
VIT_01s0010g02630	59	39	41	78	41	52	128	70	84	131	95	66	137	117	145	77	130	81	168	51	52	95	126	101	21	28	25	38	38	11	15	15	10	5	4	47	76	17	17	34
VIT_01s0010g02640	55	44	54	53	44	41	112	71	88	103	61	72	143	198	152	149	263	74	150	75	36	89	96	122	27	18	45	50	40	10	17	13	8	7	2	47	66	21	20	35
VIT_01s0010g02650	3108	4909	4839	3515	1211	1693	5055	18548	8279	9135	7945	6025	3153	289	2189	2919	2249	4104	2710	2835	6658	1733	2078	11718	30702	26580	30990	13998	16789	9397	6991	3231	6658	4696	8720	3598	588	3079	3108	4201
VIT_01s0010g02660	0	3	1	0	2	1	3	2	2	2	0	2	0	1	2	1	1	1	2	1	1	2	1	3	3	1	7	2	1	1	0	0	1	0	0	0	0	2	0	0
VIT_01s0010g02670	460	732	637	837	846	838	778	393	658	763	584	534	1138	888	1073	1180	944	1163	1109	2820	1596	1972	351	679	774	564	456	1183	1501	502	700	786	175	140	127	1231	1807	373	239	418
VIT_01s0010g02680	36	66	53	77	94	62	105	27	67	77	58	45	78	76	86	66	43	47	49	161	36	82	8	43	40	37	31	59	73	21	29	38	8	7	10	71	89	44	71	57
VIT_01s0010g02690	174	481	373	356	448	373	648	149	423	509	358	315	520	476	553	361	348	312	235	902	292	559	29	252	249	163	173	293	309	85	163	155	21	9	14	215	296	59	16	50
VIT_01s0010g02700	8	5	8	4	0	4	8	10	7	8	9	5	10	5	9	7	4	6	8	7	5	7	7	8	5	4	13	1	6	0	0	1	0	0	0	8	1	0	0	2
VIT_01s0010g02730	219	163	156	211	149	156	365	330	337	514	345	316	423	377	424	607	904	297	430	501	194	441	207	437	161	104	111	208	204	116	108	113	29	22	14	140	164	69	56	68
VIT_01s0010g02740	69	169	136	75	137	73	203	154	165	135	110	160	173	157	160	163	86	132	64	73	71	54	69	44	51	52	34	35	38	22	34	33	9	15	5	131	287	42	17	45
VIT_01s0010g02750	239	205	201	100	285	163	243	228	231	308	315	516	820	729	1309	646	405	540	2581	989	1617	779	426	649	869	736	749	829	657	232	391	495	50	48	59	395	1005	168	135	176
VIT_01s0010g02760	585	441	447	504	412	404	699	510	607	692	538	568	1013	1039	1047	637	605	623	843	731	549	623	1075	831	289	217	252	373	460	249	325	335	251	201	211	1331	3042	606	443	664
VIT_01s0010g02770	969	1082	975	898	1222	974	1734	1322	1586	2383	2050	2101	3865	3409	3669	1848	1036	2995	913	2421	1775	1792	2532	1726	1480	1233	1448	1654	1961	963	1216	1092	805	631	562	1065	1288	354	335	390
VIT_01s0010g02780	519	294	289	265	228	202	384	655	532	475	380	378	893	973	1001	541	615	550	547	484	316	475	981	741	219	149	228	254	270	88	144	125	48	45	33	388	740	200	144	185
VIT_01s0010g02790	45	33	23	17	25	23	39	61	55	39	34	33	63	69	78	51	57	38	52	37	36	40	51	61	40	29	49	22	23	17	9	23	8	6	5	27	75	26	10	31
VIT_01s0010g02800	9	27	20	7	22	19	43	4	23	12	5	14	20	32	26	15	8	21	14	107	32	57	6	5	20	17	37	9	33	26	64	37	20	18	18	47	127	6	11	13
VIT_01s0010g02810	474	522	519	363	532	381	744	469	606	663	535	529	1290	1444	1473	608	530	435	841	752	498	619	827	626	319	244	257	509	438	150	269	269	149	150	105	1376	2740	648	410	604
VIT_01s0010g02820	186	146	151	260	206	211	245	207	275	293	222	203	137	117	178	185	107	178	155	189	247	259	80	158	89	62	89	116	210	56	97	88	34	33	24	502	952	266	235	289
VIT_01s0010g02830	0	1	1	3	2	0	3	3	2	4	1	4	0	0	1	0	3	1	1	3	3	5	0	4	14	14	8	23	17	4	5	4	0	0	1	2	0	3	2	3
VIT_01s0010g02840	5	2	0	1	3	1	2	7	5	9	4	11	10	5	21	19	28	15	10	2	2	5	12	9	5	1	13	7	8	1	1	0	0	0	0	1	3	2	0	2
VIT_01s0010g02850	1011	2229	2257	1755	678	815	2821	5109	4134	4294	3535	2192	1478	14	586	849	653	1306	698	1540	2849	476	146	2959	8777	7915	7651	5626	7294	2391	1679	1021	2719	1834	2173	2034	315	1279	1160	1335
VIT_01s0010g02860	1806	2127	2409	884	426	402	2454	8162	4998	3381	3179	3041	1068	69	1080	621	550	1106	656	575	1405	449	1445	4151	6550	5770	15097	4604	6385	2886	2043	1117	8906	5969	12536	6446	704	5210	6520	11325
VIT_01s0010g02870	359	454	373	519	365	440	371	291	322	309	229	220	356	356	493	267	320	200	553	372	247	384	139	249	231	151	210	202	244	100	150	103	38	27	31	599	1241	245	128	265
VIT_01s0010g02880	1	0	0	0	0	0	1	1	0	2	0	1	0	0	0	1	0	1	2	1	1	0	0	1	1	4	5	0	0	0	1	0	0	0	0	1	2	1	1	1
VIT_01s0010g02890	659	543	570	384	582	473	460	525	535	720	515	597	874	824	1074	519	536	411	703	922	558	647	1128	867	404	270	316	520	389	202	302	303	74	75	93	1776	3425	767	385	729
VIT_01s0010g02900	1059	1905	1668	1457	2027	1652	2034	963	1542	1962	1392	1259	2239	1910	2204	2326	1285	1970	1451	3591	1767	1503	1720	1300	1176	811	641	1382	1331	1251	1636	1643	461	386	277	1974	3542	940	734	1104
VIT_01s0010g02910	107	57	78	38	54	45	61	101	105	90	65	64	117	108	123	50	108	95	99	182	69	95	116	97	58	48	77	39	41	42	77	94	54	43	51	556	691	150	79	158
VIT_01s0010g02920	1101	712	729	404	544	438	1031	1285	1170	860	709	742	2059	2188	2174	806	1064	1000	1156	761	505	728	1599	1256	289	216	445	448	425	112	137	155	105	97	91	1425	3367	618	323	538
VIT_01s0010g02930	3	2	4	0	0	0	8	14	4	7	2	4	0	0	1	7	7	36	7	1	5	12	0	10	15	6	28	12	4	5	3	3	3	2	0	0	0	2	2	3
VIT_01s0010g02940	6	2	8	0	4	2	11	31	11	9	9	8	10	2	1	16	19	53	2	2	1	8	3	20	7	14	17	14	24	2	11	3	1	2	0	1	2	2	0	1
VIT_01s0010g02950	3	1	2	0	0	1	2	9	7	8	4	6	8	0	6	21	13	28	2	5	1	23	0	39	73	62	67	49	65	9	14	1	3	3	1	0	3	0	1	1
VIT_01s0010g02960	26	20	23	13	22	18	52	81	57	22	20	28	13	4	6	47	29	83	14	56	65	74	8	59	79	65	90	81	114	50	38	20	19	16	7	2	6	5	10	10
VIT_01s0010g02970	69	24	36	1	8	6	81	345	142	70	66	50	19	5	24	122	62	151	14	20	7	50	51	66	41	35	42	73	45	11	19	3	4	1	1	3	1	4	5	3
VIT_01s0010g02980	15	5	8	1	8	7	21	42	31	20	17	25	9	8	16	22	28	39	20	10	10	17	25	26	13	18	64	10	14	3	7	1	2	0	0	1	0	0	1	3
VIT_01s0010g02990	5	2	2	1	1	0	2	12	4	0	4	2	0	0	0	1	2	6	0	1	0	1	5	6	4	2	10	1	3	0	4	0	0	0	0	0	0	0	0	0
VIT_01s0010g03000	1	0	2	0	1	1	5	16	5	0	1	3	0	0	0	1	0	0	2	0	3	3	4	5	9	4	12	0	0	2	0	0	0	0	1	0	0	1	0	0
VIT_01s0010g03010	9	0	1	0	0	1	2	19	9	3	6	3	2	3	13	4	8	10	5	3	4	6	3	8	4	9	24	4	12	3	5	0	3	3	1	6	2	1	0	0
VIT_01s0010g03020	7	9	7	6	10	8	10	32	12	16	20	19	14	9	18	35	32	69	19	14	3	11	41	49	7	9	20	16	13	4	10	1	0	0	0	0	1	0	0	0
VIT_01s0010g03040	3	2	1	1	4	1	3	11	2	4	7	3	7	3	7	16	3	11	7	6	0	6	9	11	6	2	7	6	5	0	4	0	0	0	0	0	0	0	0	0
VIT_01s0010g03050	464	538	474	648	649	657	710	495	626	889	634	576	524	333	561	588	368	760	489	925	500	670	614	529	591	420	343	493	600	454	510	567	156	119	154	580	918	326	294	461
VIT_01s0010g03060	14	23	23	4	18	19	18	16	23	23	16	11	7	11	12	22	17	15	15	39	13	15	1	9	20	14	22	17	12	17	34	32	46	35	23	347	359	203	120	190
VIT_01s0010g03070	16	7	9	18	9	9	15	20	13	8	13	12	2	3	3	6	5	3	11	2	10	9	1	5	30	27	89	7	13	1	3	6	4	0	0	0	1	2	1	2
VIT_01s0010g03080	3	4	7	6	2	1	6	10	9	4	1	3	16	15	16	1	1	1	6	1	1	2	1	3	6	1	8	8	6	1	2	0	1	0	0	2	23	2	2	2
VIT_01s0010g03090	7	14	19	16	26	15	16	2	12	17	15	15	36	34	31	34	21	25	22	105	25	33	25	28	42	53	20	47	17	38	56	62	25	27	9	99	141	44	26	43
VIT_01s0010g03100	0	0	0	0	0	0	1	0	0	0	0	0	0	0	0	0	0	0	0	1	0	0	1	0	0	0	3	1	0	0	0	0	0	0	0	1	1	1	0	0
VIT_01s0010g03110	0	0	0	0	0	0	0	1	0	0	0	0	0	0	0	0	0	0	0	0	0	0	0	0	0	0	1	0	0	0	0	0	0	0	0	0	0	0	0	0
VIT_01s0010g03120	10	11	15	6	13	9	6	6	12	21	10	10	12	12	15	17	10	18	16	10	11	16	11	9	11	4	7	8	9	2	3	6	7	0	2	10	24	9	4	3
VIT_01s0010g03130	0	0	0	0	0	0	0	0	0	0	0	0	0	0	0	0	0	0	0	0	0	0	0	0	0	0	0	0	0	0	0	0	0	0	0	0	0	0	0	0
VIT_01s0010g03140	23	24	24	17	11	23	28	29	37	30	40	26	36	22	49	18	26	31	51	27	17	30	46	34	13	6	9	14	14	5	11	5	5	2	0	20	41	13	6	13
VIT_01s0010g03150	0	0	0	0	0	0	0	0	0	1	0	0	0	0	0	0	0	0	0	0	0	1	0	1	0	0	0	0	1	0	0	0	1	0	0	0	0	0	0	0
VIT_01s0010g03160	0	0	0	0	0	0	1	1	0	0	1	0	0	1	0	0	2	2	4	0	1	0	0	1	1	0	1	3	2	0	0	0	0	0	0	0	0	0	1	1
VIT_01s0010g03170	23	19	12	4	2	7	25	6	12	3	2	2	0	2	3	2	6	2	7	12	15	17	0	3	29	15	73	6	8	13	12	5	24	11	12	55	174	78	60	61
VIT_01s0010g03180	0	0	0	0	0	0	0	0	0	0	0	0	0	0	0	0	0	0	0	0	0	0	0	0	0	0	1	0	0	0	0	0	0	0	0	0	0	0	0	0
VIT_01s0010g03190	6	3	2	4	3	3	9	4	5	7	5	3	4	8	5	2	6	3	7	5	3	6	3	10	7	0	5	7	2	1	2	2	0	3	2	9	15	6	1	2
VIT_01s0010g03200	3	1	1	1	0	0	0	0	1	0	0	3	1	3	0	3	0	1	1	2	0	0	0	2	0	0	1	0	0	0	1	1	0	0	0	1	4	0	2	0
VIT_01s0010g03210	47	21	21	27	13	22	35	58	47	12	16	39	24	19	28	13	13	31	26	23	17	22	18	31	83	60	278	12	26	6	11	14	4	8	5	9	60	21	12	15
VIT_01s0010g03220	0	0	0	0	1	0	2	2	2	1	0	1	1	0	0	0	0	0	3	1	0	0	0	0	0	1	3	0	0	0	1	1	0	0	0	2	0	1	0	1
VIT_01s0010g03230	6	3	1	1	2	1	2	8	7	3	1	5	5	9	14	6	5	6	11	2	1	5	10	6	1	0	4	2	1	0	0	1	1	2	0	1	13	3	3	4
VIT_01s0010g03240	1	0	1	0	1	0	1	2	3	1	0	1	0	0	0	0	0	1	0	0	0	1	1	0	0	0	0	0	1	2	0	0	0	0	0	1	0	0	2	0
VIT_01s0010g03250	5	1	2	2	2	1	2	1	6	7	1	5	10	7	12	6	6	4	5	6	3	7	9	8	3	2	5	0	2	0	0	0	0	0	0	5	16	0	3	6
VIT_01s0010g03260	0	0	1	0	0	2	1	0	2	0	0	1	1	0	2	0	1	2	0	1	2	1	0	0	1	1	2	1	0	0	0	0	0	0	0	1	0	0	0	0
VIT_01s0010g03270	1	5	3	9	7	8	10	7	12	7	8	6	3	3	4	7	7	11	5	6	4	11	10	11	16	11	19	10	16	2	1	3	2	0	2	19	32	6	2	10
VIT_01s0010g03280	4	0	1	0	0	2	1	0	0	0	0	3	0	0	1	1	0	3	1	2	3	2	0	1	5	0	15	0	0	0	0	0	1	0	0	2	0	0	1	0
VIT_01s0010g03290	106	107	111	129	134	129	126	98	101	204	129	134	112	94	145	116	110	140	134	126	99	121	124	98	48	39	36	84	69	35	48	62	28	18	14	123	216	50	39	58
VIT_01s0010g03300	2104	1281	1154	634	922	688	1166	1935	1584	4150	3878	3148	3456	6812	3098	956	7197	2272	1465	1088	864	1050	4048	2232	1645	1048	827	1230	995	696	884	725	2105	2515	619	2514	4444	1293	823	1100
VIT_01s0010g03310	521	579	557	419	574	445	838	451	741	641	489	471	670	593	745	535	416	393	597	1099	546	638	660	527	260	193	175	293	371	180	252	284	81	84	62	734	985	205	160	290
VIT_01s0010g03320	231	422	331	309	398	325	521	284	379	586	397	418	634	555	604	495	283	463	208	641	459	466	1986	1130	281	237	168	406	392	195	330	300	135	129	132	1793	3625	942	517	1090
VIT_01s0010g03330	71	142	106	77	113	94	175	129	123	141	149	159	179	161	160	154	85	140	61	176	114	154	644	360	116	88	76	123	136	66	133	116	67	53	59	597	1165	361	199	321
VIT_01s0010g03340	0	1	0	1	2	0	2	0	1	0	1	2	0	0	0	0	0	0	1	0	1	0	0	0	7	5	9	0	1	1	0	0	0	0	0	0	0	0	0	0
VIT_01s0010g03350	412	630	483	329	515	373	674	330	517	466	345	279	540	500	564	293	239	210	306	599	395	392	408	346	177	125	145	245	214	97	172	145	64	47	50	494	999	198	110	221
VIT_01s0010g03360	601	746	624	450	697	560	911	560	762	857	626	578	934	730	857	669	442	783	543	945	580	653	968	570	667	539	384	609	649	648	652	861	351	306	208	1106	1505	338	349	506
VIT_01s0010g03370	2911	2612	2528	2173	2758	2338	4524	3010	3600	4109	3289	3639	4322	2938	4136	4723	3932	5105	4570	6127	4145	4626	4540	4254	3889	3143	2783	6012	7033	2348	2497	3121	1223	1208	1189	3264	4049	1295	905	1369
VIT_01s0010g03380	5055	7479	6643	14549	12678	13264	11305	9463	11786	21696	17455	17395	17048	6990	12936	28493	27259	31565	29504	29617	30940	31060	13812	25101	28067	22002	17759	37745	44093	16632	16179	17403	4904	3889	4210	9317	10487	5826	4997	6755
VIT_01s0010g03390	980	664	660	487	534	513	1192	1530	1331	1282	982	1026	2348	2155	2196	1521	2141	2212	2234	896	721	1655	1924	2136	560	413	482	792	897	377	420	504	174	134	103	1136	2279	512	308	543
VIT_01s0010g03400	140	87	124	42	55	43	112	144	130	116	96	91	198	187	203	116	179	165	197	230	96	135	306	204	131	94	97	89	84	155	189	226	206	153	218	1160	1860	581	340	618
VIT_01s0010g03410	27	28	21	18	26	24	27	22	26	33	27	17	34	24	28	28	20	25	18	63	36	23	34	24	26	17	45	15	26	25	20	18	12	9	6	28	48	27	11	19
VIT_01s0010g03430	14	1	5	0	1	3	8	11	10	1	1	3	2	1	6	2	7	6	8	3	4	6	3	1	7	10	24	3	2	1	1	1	3	2	1	7	31	7	2	6
VIT_01s0010g03450	0	0	0	1	0	1	1	0	1	0	0	1	0	0	0	0	0	0	0	0	1	0	0	0	0	1	7	0	0	0	1	0	0	0	1	3	7	2	1	5
VIT_01s0010g03460	171	164	146	210	166	181	214	147	197	224	190	201	204	117	193	260	280	237	319	488	249	381	225	252	275	196	355	339	324	123	160	162	28	33	40	322	478	119	96	141
VIT_01s0010g03470	5	10	11	15	3	4	8	7	13	12	8	10	30	32	29	12	3	8	19	9	7	20	30	19	15	13	26	14	16	6	25	17	16	10	9	95	126	25	24	53
VIT_01s0010g03480	0	0	0	0	0	0	0	0	0	0	0	0	0	0	1	0	0	0	0	0	1	0	0	0	1	0	4	0	0	0	0	0	0	0	0	0	4	1	2	0
VIT_01s0010g03490	12	23	21	8	8	20	19	12	21	70	50	26	96	113	138	19	8	4	49	8	6	33	120	64	28	16	20	35	32	38	60	61	57	44	59	408	557	157	93	176
VIT_01s0010g03500	7	10	5	11	6	9	9	8	13	1	3	7	3	1	2	3	1	2	4	3	2	3	1	5	5	4	26	5	3	5	1	3	0	0	0	0	2	0	1	0
VIT_01s0010g03510	19	57	36	24	11	15	22	17	36	94	85	38	54	50	58	24	8	11	25	9	16	21	95	62	21	14	19	42	39	44	69	158	132	110	117	982	1298	376	209	387
VIT_01s0010g03520	0	0	0	0	0	0	0	0	0	0	0	0	0	0	0	0	0	0	0	0	0	1	0	0	1	1	3	0	0	0	2	0	0	0	0	0	0	1	0	0
VIT_01s0010g03530	9	9	7	20	16	20	38	20	38	39	36	42	60	33	72	177	213	152	322	284	113	234	4	174	121	73	87	159	138	38	70	58	20	25	21	224	354	137	60	137
VIT_01s0010g03540	20	24	13	37	27	33	46	15	39	69	53	40	55	43	45	56	56	54	45	290	91	348	5	93	71	59	56	88	134	39	89	35	53	27	65	655	1082	418	169	260
VIT_01s0010g03550	76	227	219	265	270	278	273	39	168	172	129	133	122	53	90	137	103	208	49	899	228	406	9	92	447	297	230	397	517	292	350	357	51	42	55	176	136	45	50	69
VIT_01s0010g03560	4	7	12	9	14	11	10	14	14	7	6	8	2	1	1	2	1	4	3	8	6	12	1	6	12	9	54	9	12	5	13	22	30	8	45	123	177	51	47	73
VIT_01s0010g03570	846	853	867	731	898	808	1241	888	1073	1003	837	743	1355	1296	1705	1374	1288	903	1357	2380	965	1782	1392	1421	561	413	423	947	973	309	500	397	117	91	84	1376	2485	561	337	534
VIT_01s0010g03580	7	5	17	6	6	6	12	6	11	11	9	6	2	0	0	2	6	3	3	14	3	10	7	7	8	10	14	1	5	6	6	4	2	2	1	9	10	3	2	2
VIT_01s0010g03590	25	39	38	23	32	21	79	14	45	41	45	20	27	12	30	26	34	27	7	33	16	55	4	17	22	14	22	14	28	5	8	13	3	0	1	41	32	8	8	13
VIT_01s0010g03600	2554	1062	1365	646	1166	883	1933	3160	2665	2966	2302	1823	1757	1209	2733	2474	2539	2017	1983	3615	2577	3218	2423	2748	3589	2534	2085	3389	2967	2440	2605	1917	1361	1061	1325	6274	9021	3540	3060	4201
VIT_01s0010g03610	1171	1579	1319	1955	1992	1993	2367	1376	1940	2329	1798	1692	1741	1203	1555	1723	1425	2389	1187	3168	2350	2390	1825	1802	2776	2151	1528	2263	2748	1761	1928	2246	656	478	600	2879	3547	780	926	1242
VIT_01s0010g03620	4	14	9	3	7	2	35	1	29	1	1	2	5	0	0	22	15	6	22	7	1	15	6	17	235	146	216	43	29	603	1096	1557	4301	3623	3483	31402	46553	24351	7214	26176
VIT_01s0010g03630	694	1277	1054	362	981	654	994	663	898	1000	816	781	1317	817	1380	2452	2743	1835	1495	2608	1751	3125	1234	2543	3068	2443	1554	3004	2904	1236	1226	1081	1056	923	937	1902	2592	623	670	851
VIT_01s0010g03640	129	132	148	76	127	94	172	417	263	404	320	331	210	49	164	724	394	373	114	111	196	326	444	598	850	555	261	701	382	120	125	80	154	122	170	696	876	254	284	431
VIT_01s0010g03650	507	280	343	253	288	307	487	684	581	513	387	474	474	393	563	502	439	496	336	502	256	437	586	519	237	204	184	281	312	121	168	109	36	27	26	390	752	194	152	221
VIT_01s0010g03660	417	302	337	193	297	264	430	462	479	461	297	420	492	495	605	300	369	378	491	434	280	350	729	491	235	170	373	194	201	116	153	174	90	55	82	664	1294	394	212	400
VIT_01s0010g03670	31	45	47	16	34	27	44	36	37	35	22	22	7	12	11	7	9	6	9	35	6	11	16	14	27	29	36	25	22	220	233	345	126	103	95	1194	1177	263	461	563
VIT_01s0010g03680	293	214	201	71	157	116	268	461	384	299	274	264	184	87	176	303	296	147	68	80	76	100	166	179	183	129	62	171	113	74	50	54	88	74	62	243	222	88	177	158
VIT_01s0010g03690	426	612	547	622	621	583	774	316	566	659	448	377	575	603	724	410	513	306	623	388	209	420	378	512	166	128	176	335	265	78	74	95	27	31	20	288	524	91	66	94
VIT_01s0010g03700	2775	2925	2702	2221	2899	2485	3670	3014	3352	3085	2687	3274	4693	3958	5715	3872	3280	3049	4922	5259	3224	4220	6953	4563	2672	2013	2094	3155	3340	1615	2126	2164	848	719	762	4780	7634	1997	1539	2406
VIT_01s0010g03710	329	392	353	332	443	331	440	242	352	392	278	253	568	555	573	271	405	347	633	683	337	422	223	343	252	158	232	316	331	230	251	274	132	68	102	978	2285	577	264	448
VIT_01s0010g03720	1	0	2	0	0	0	1	0	0	3	2	1	0	0	1	2	0	1	1	2	3	0	0	1	3	2	13	0	0	0	2	0	2	1	0	3	2	3	1	0
VIT_01s0010g03730	417	309	223	92	172	113	240	335	288	329	220	316	959	1043	834	182	565	615	296	247	242	226	980	702	175	140	147	188	198	172	204	236	234	208	140	530	1339	323	345	451
VIT_01s0010g03740	204	235	219	136	150	128	244	167	215	159	127	154	366	392	387	141	166	160	186	300	153	196	239	204	123	91	331	70	92	37	78	64	14	9	17	295	587	115	65	115
VIT_01s0010g03750	2469	1311	1517	1298	1709	1423	1984	4326	2703	3853	3308	3670	1326	642	1800	2166	1353	2708	1274	2706	3708	1910	5622	3915	3400	2511	1576	3002	3303	2400	2284	2625	1102	828	912	3632	4436	1447	1693	2032
VIT_01s0010g03760	531	387	404	332	385	339	529	481	537	520	390	377	701	758	829	485	411	380	569	418	280	404	826	535	87	63	84	240	200	29	69	52	16	20	22	464	1134	273	156	225
VIT_01s0010g03770	168	138	116	232	143	156	131	158	148	199	158	143	123	134	167	153	128	126	192	90	87	105	150	115	35	21	38	102	113	14	33	45	4	7	11	117	252	111	55	83
VIT_01s0010g03780	2185	1044	1231	721	1019	835	1339	1499	1429	1416	1489	2429	3694	3970	4829	1675	2036	1478	4789	1964	1568	2022	10344	5544	950	681	584	1579	1319	766	1011	914	833	705	626	5364	11754	3176	2280	3296
VIT_01s0010g03790	2106	3153	2845	2220	3606	2707	4119	1784	3270	3878	2993	2727	3471	2687	3890	3126	2438	3505	3460	4795	2577	3134	4608	2911	2996	2344	1645	3407	3325	2678	2491	3876	1340	1128	1485	7542	10571	2024	2430	3071
VIT_01s0010g03800	53	49	35	24	25	27	53	78	79	149	122	166	218	177	231	377	507	236	383	262	180	343	473	503	301	200	202	483	331	132	150	137	36	29	62	536	1039	186	189	275
VIT_01s0010g03810	15	1	8	1	6	2	11	13	7	11	11	17	18	26	45	13	21	15	21	9	4	9	32	16	2	2	4	6	11	1	4	1	1	0	0	16	29	8	8	8
VIT_01s0010g03820	30	23	22	18	23	18	27	29	24	20	13	11	36	32	38	12	19	18	16	22	9	13	17	11	9	7	7	6	7	5	7	7	3	4	0	16	13	7	1	7
VIT_01s0010g03830	2552	3378	2833	4215	4350	4049	3608	2957	3551	4799	3803	3856	2505	1677	2513	2926	2641	3290	2943	5217	3847	3425	3264	2965	4152	3080	2421	4344	4885	3012	3107	4095	1324	1041	1224	4121	5179	1857	1909	2340
VIT_01s0010g03840	1	1	1	3	0	0	1	1	2	2	0	0	1	0	2	1	2	3	3	0	0	0	0	2	5	1	8	0	0	0	0	0	3	0	0	2	1	0	0	0
VIT_01s0010g03850	1603	1083	1188	982	1189	1022	1497	1885	1730	2043	1692	1813	3899	3830	4850	2591	2643	2394	3851	1442	1535	2287	4325	3823	1126	864	878	1657	1500	442	566	489	287	232	242	1784	4138	1244	761	1097
VIT_01s0010g03860	347	937	746	1304	1266	1208	797	648	831	940	782	643	352	225	427	505	793	459	942	811	1196	792	420	792	2071	1491	928	1987	2147	1393	1157	1400	805	693	833	1296	1467	435	507	646
VIT_01s0010g03870	11	24	15	10	19	24	41	11	26	35	22	19	10	13	16	5	9	6	13	49	34	16	31	21	127	84	95	63	62	201	151	307	164	141	150	502	572	157	113	199
VIT_01s0010g03880	342	321	370	275	362	296	386	284	376	504	473	578	450	305	525	384	235	346	438	368	258	327	1503	681	378	318	183	296	325	638	598	932	552	417	475	1798	3459	807	622	966
VIT_01s0010g03890	642	493	504	331	507	383	836	1018	815	457	450	654	1565	1904	1903	657	1189	814	1000	2108	506	1233	2478	1931	672	487	469	712	699	335	583	488	102	77	203	1703	4221	689	502	801
VIT_01s0010g03900	36	94	85	13	8	11	669	17	362	11	8	13	2	0	3	5	4	9	5	3	10	13	0	6	22	8	90	7	18	5	4	5	3	1	2	5	7	6	6	16
VIT_01s0010g03910	126	89	80	128	164	113	120	74	165	491	345	405	804	845	858	280	178	338	627	310	387	286	752	358	53	34	45	108	122	54	56	56	33	37	38	426	1181	121	92	163
VIT_01s0010g03920	1237	929	993	618	899	711	1266	1492	1431	1560	1280	1194	2564	2480	2707	1606	1383	1823	1564	1362	1030	1498	2908	2079	667	498	592	831	783	418	496	456	121	122	116	1585	2988	629	460	685
VIT_01s0010g03930	124	205	171	18	22	17	448	232	356	250	263	302	1014	1128	1016	786	54	924	262	6	159	503	1801	947	284	196	168	376	317	68	111	57	82	84	49	494	593	257	436	446
VIT_01s0010g03940	935	460	607	431	447	384	766	669	738	764	751	934	1889	1807	1975	1149	690	1404	1422	494	543	649	2563	1551	397	285	291	519	427	201	231	243	232	192	180	1297	2400	504	619	684
VIT_01s0010g03950	25	72	68	65	54	58	70	21	34	46	33	24	35	42	20	21	12	14	18	40	9	23	56	32	13	18	31	25	20	10	20	14	2	6	3	35	79	20	7	21
VIT_01s0010g03960	49	39	36	19	26	15	71	56	56	41	40	48	98	107	108	30	60	52	67	38	6	15	131	89	1	5	25	11	9	2	5	2	2	9	12	409	843	450	219	414
VIT_01s0010g03970	0	0	1	2	0	3	0	2	0	0	2	0	0	0	1	1	0	0	0	0	1	1	0	0	0	0	3	0	0	0	0	0	0	0	0	0	0	0	0	0
VIT_01s0010g03980	184	258	191	169	212	174	235	189	204	412	363	402	666	527	594	712	258	414	407	880	523	455	1161	530	534	378	211	450	453	353	379	599	365	311	428	1205	1884	467	332	471
VIT_01s0010g03990	471	205	236	93	140	83	176	551	316	141	215	419	1097	961	1072	579	1390	328	907	682	326	510	644	971	491	337	266	502	307	199	218	140	14	4	7	31	110	1	1	0
VIT_01s0010g04010	8	48	20	56	56	34	35	19	27	7	14	2	0	0	1	1	0	1	2	6	3	1	0	3	12	7	10	7	6	4	4	3	1	0	0	0	0	0	0	2
VIT_01s0244g00010	104	50	71	25	41	30	66	177	119	86	106	130	183	169	205	191	99	155	157	107	195	201	175	164	104	90	103	134	179	64	104	109	23	19	22	141	263	53	55	67
VIT_01s0244g00020	850	593	649	700	643	627	927	972	1054	1093	883	834	905	671	1027	916	707	879	1176	916	582	1175	1001	958	468	381	401	631	742	329	363	327	126	77	77	504	919	325	243	298
VIT_01s0244g00030	26	23	28	19	39	24	36	48	27	47	53	90	70	14	35	71	40	95	23	324	40	60	501	212	97	65	61	48	61	100	230	164	192	148	349	3370	4675	1334	367	1545
VIT_01s0244g00060	1763	1382	1401	658	1039	925	1509	2133	1772	1470	1017	1064	2193	2334	2208	1137	1281	1188	1074	1411	577	1151	2066	1883	751	550	595	873	728	474	714	489	243	208	235	2218	4627	1177	794	1081
VIT_01s0244g00070	953	1052	1012	871	1104	979	1387	898	1214	1435	1035	928	1991	1788	2130	1368	1446	1193	2112	2218	1103	1925	1028	1180	992	771	671	1074	1090	523	735	717	261	218	199	1925	3096	596	318	524
VIT_01s0244g00090	132	2	31	3	2	1	9	235	109	7	1	4	1	0	1	4	3	3	0	1	1	3	1	8	9	4	13	4	3	5	5	3	19	8	19	84	162	70	37	70
VIT_01s0244g00100	118	89	84	83	170	126	93	140	163	583	380	368	579	291	414	1222	655	1017	512	576	563	446	128	262	114	109	88	276	325	90	154	129	70	57	41	259	354	83	39	82
VIT_01s0244g00110	135	229	207	333	502	414	270	95	219	343	257	288	305	262	271	278	185	371	368	451	327	437	388	321	446	368	250	329	425	411	445	515	384	317	242	902	1863	657	470	684
VIT_01s0244g00120	159	309	272	208	254	217	254	106	191	249	162	119	206	175	215	164	128	108	139	234	156	140	210	186	69	82	78	128	138	91	129	105	19	19	19	174	234	70	62	64
VIT_01s0244g00130	132	276	240	251	273	238	203	122	163	200	131	144	162	135	170	173	169	136	245	229	241	141	41	118	85	66	91	159	158	80	100	150	22	14	43	141	312	80	32	87
VIT_01s0244g00140	956	869	950	684	837	702	1155	897	957	884	690	684	1357	1372	1529	774	871	822	1338	1356	1097	962	1052	1001	557	445	463	597	585	426	617	510	204	173	141	985	2136	567	297	515
VIT_01s0244g00150	3278	3222	3017	2805	3356	2881	2214	2413	2440	2496	2027	2474	4915	5165	5338	2629	3541	2484	5445	4762	2264	3373	5729	4622	2170	1639	1368	2866	2723	2227	3031	3217	1185	993	976	6322	14133	3956	3006	4553
VIT_01s0244g00160	47	44	50	79	60	52	71	39	59	80	73	65	50	51	72	51	49	44	91	44	58	55	91	70	26	14	17	45	40	13	18	17	11	10	9	87	186	62	29	51
VIT_01s0244g00170	287	316	341	237	417	297	203	113	162	360	325	361	44	46	310	67	37	47	228	41	100	69	577	244	40	36	44	51	36	145	250	206	317	278	435	1298	1804	1453	671	1611
VIT_01s0244g00180	8	0	2	0	4	1	6	9	5	2	6	3	5	2	2	1	3	5	4	3	2	6	0	4	8	1	16	2	0	0	1	2	0	0	2	0	1	2	0	2
VIT_01s0146g00010	8	5	8	2	5	5	9	4	8	6	8	4	13	19	14	7	8	22	9	18	6	5	24	13	2	10	5	3	6	5	11	13	7	6	3	18	28	14	2	6
VIT_01s0146g00020	972	1437	1299	1205	1330	1205	1722	1235	1505	1520	1212	1349	1804	1582	1732	1562	1432	1340	981	2483	1070	1490	2303	1838	2201	1557	1308	1832	1925	904	1021	1298	526	426	467	1510	1954	661	527	740
VIT_01s0146g00030	1	1	2	7	2	3	3	5	4	2	0	3	0	0	2	1	0	1	0	1	2	4	0	1	2	3	16	2	7	1	1	1	0	0	0	0	0	0	0	0
VIT_01s0146g00040	16	33	26	66	61	56	36	33	48	20	14	12	2	0	1	2	0	1	3	3	7	3	0	2	6	12	7	5	9	7	6	1	0	0	0	0	3	0	0	0
VIT_01s0146g00050	7	0	2	0	0	0	1	2	4	1	1	6	2	4	3	6	3	6	6	6	5	5	9	7	18	7	32	5	2	4	3	4	3	8	5	4	5	3	1	5
VIT_01s0146g00060	689	1132	981	702	1016	816	1262	719	1038	1142	823	823	2936	2889	3039	1475	1139	1455	1083	2313	1372	2060	1454	1599	1138	910	709	1242	1145	839	1001	1716	657	456	605	5281	8110	900	633	893
VIT_01s0146g00070	92	30	41	11	32	20	170	131	135	38	43	39	22	23	99	5	3	6	12	48	12	6	314	122	176	126	112	124	87	172	327	178	217	199	177	2007	3322	782	660	907
VIT_01s0146g00090	7	6	9	17	8	11	3	22	9	4	1	5	4	2	0	2	1	1	2	0	8	7	10	7	3	7	9	6	7	5	2	2	6	5	1	42	26	15	38	34
VIT_01s0146g00100	141	276	219	155	216	187	290	103	239	378	253	232	422	391	416	374	176	416	368	622	497	409	394	404	364	295	258	383	315	203	326	385	144	110	142	580	1333	436	346	478
VIT_01s0146g00110	789	893	795	706	896	755	1148	834	933	1187	886	1004	2316	2189	2251	1095	960	1240	1399	2673	1349	1469	2147	1510	976	695	658	847	959	571	798	825	231	135	172	2477	4084	835	423	857
VIT_01s0146g00120	244	440	340	319	437	399	413	215	402	456	319	250	489	483	565	329	276	340	456	572	363	452	208	263	246	172	169	262	327	161	217	247	86	81	57	550	879	180	111	210
VIT_01s0146g00130	895	677	710	452	552	425	862	1003	972	931	690	708	1826	2193	2067	713	793	794	1102	755	515	778	1674	1220	293	232	241	461	516	173	235	206	162	105	90	1353	3013	484	319	458
VIT_01s0146g00140	1459	1067	1136	433	752	577	1366	1765	1540	1217	935	928	3104	3515	3278	1056	1212	1114	1714	1227	660	1130	2834	1823	307	223	269	541	477	227	317	298	188	143	100	2089	5088	898	546	786
VIT_01s0146g00150	4058	235	1103	114	812	497	2906	6465	4164	1775	1390	995	312	236	4538	785	541	399	2420	525	1808	371	681	591	683	500	289	338	303	599	564	33	119	78	42	725	714	392	491	549
VIT_01s0146g00160	3	13	11	2	9	1	26	10	12	16	8	4	1	1	4	1	2	2	0	3	6	0	0	0	14	6	8	3	5	66	59	59	1	2	11	10	20	2	0	3
VIT_01s0146g00170	1319	1066	1085	1279	1224	1206	1640	1503	1598	1908	1575	1794	2343	2342	2853	1721	1701	1487	3047	1902	1135	2265	3046	2283	1174	897	924	1685	1635	602	774	638	300	224	234	1564	3055	760	598	792
VIT_01s0146g00180	202	320	321	36	49	57	405	194	322	276	194	157	75	72	114	32	11	56	3	102	51	72	152	109	44	48	36	43	70	92	64	231	398	317	408	2719	4392	568	1015	1070
VIT_01s0146g00190	1	8	3	5	2	4	5	10	4	1	0	2	2	1	0	0	0	0	0	0	1	1	0	1	6	0	18	0	7	1	0	4	0	0	0	0	0	0	0	1
VIT_01s0146g00210	0	0	0	0	0	0	0	2	0	0	0	3	0	1	2	0	0	0	0	0	0	0	31	13	4	0	3	0	1	1	1	1	1	2	4	5	23	7	4	17
VIT_01s0146g00220	0	0	0	0	3	0	5	3	67	529	401	227	571	15	157	1257	956	1225	353	337	363	341	1	235	393	264	174	354	317	154	149	192	23	12	5	29	25	3	4	6
VIT_01s0146g00230	0	0	0	0	0	0	0	0	0	0	0	0	0	0	0	0	0	0	0	0	0	0	0	0	0	0	0	0	0	0	0	0	0	0	0	0	0	0	0	0
VIT_01s0146g00240	41	125	100	94	109	78	106	38	90	113	80	97	74	63	73	83	42	59	65	174	71	115	105	79	51	49	71	64	95	39	60	47	13	14	13	79	82	14	13	42
VIT_01s0146g00250	1101	511	667	337	437	369	537	1677	1091	805	684	836	1110	994	1191	891	598	896	931	793	744	845	1319	898	757	555	571	804	730	466	555	578	393	285	230	1705	2857	1095	886	1073
VIT_01s0146g00260	16	55	49	17	64	24	45	15	33	44	29	14	8	3	6	2	6	2	3	11	1	3	10	5	3	5	13	3	7	41	47	33	1	0	2	23	31	14	6	11
VIT_01s0146g00270	479	690	582	340	487	467	490	381	489	461	386	334	511	588	668	295	238	222	426	587	396	369	554	413	360	274	249	320	320	323	333	373	219	193	192	968	1237	217	225	295
VIT_01s0146g00280	2803	483	994	87	129	97	819	3957	2189	621	626	1152	1770	2028	2199	490	138	397	398	377	432	383	7721	3134	436	307	300	528	454	570	610	957	747	583	710	4789	8152	2073	1860	2394
VIT_01s0146g00290	731	1189	1128	1869	1721	1729	1747	782	1310	1465	1126	1115	964	514	737	1182	926	1350	782	2341	1321	1497	794	1028	1440	1060	836	1598	1970	933	919	1102	120	89	146	712	768	289	284	491
VIT_01s0146g00300	274	501	449	351	585	436	607	223	393	546	438	375	555	416	592	532	334	428	446	1028	488	570	557	503	409	330	318	483	431	404	487	532	162	128	110	695	951	201	208	309
VIT_01s0146g00310	1427	1801	1532	926	1453	1171	2005	1425	1723	1752	1262	1473	2756	2878	2887	1842	1171	1663	1503	3054	1806	1658	2933	1870	1384	997	900	1374	1302	1309	1447	1899	733	675	497	4371	6429	1454	1312	1851
VIT_01s0146g00320	0	6	3	1	1	1	13	5	7	2	1	1	2	0	0	1	0	2	1	0	0	0	4	1	1	0	0	2	3	4	2	4	0	0	0	4	3	3	0	9
VIT_01s0146g00330	1122	427	530	268	333	290	766	1953	1370	1175	900	955	3369	3388	4125	2466	2457	2177	1210	598	530	1281	2442	2561	532	414	490	833	671	183	247	179	117	103	84	1117	2837	414	363	465
VIT_01s0146g00340	450	1261	1004	3537	1196	2363	1641	675	1549	2840	1888	1271	1939	1487	1661	1553	1899	1594	1740	3794	3311	2432	133	1140	1215	965	692	1635	1901	523	627	797	294	235	249	1368	2185	357	243	404
VIT_01s0146g00350	54	158	112	19	34	22	208	15	150	43	36	12	30	26	37	0	1	2	2	0	1	2	8	9	4	1	5	9	10	19	24	17	476	360	57	1388	2318	425	594	602
VIT_01s0146g00360	189	211	229	139	213	141	238	210	200	202	146	156	426	398	291	271	93	177	358	306	247	147	213	186	136	66	80	133	141	59	92	134	55	32	25	75	196	40	19	35
VIT_01s0146g00370	594	982	856	417	716	584	774	561	700	468	349	339	488	532	616	334	132	212	443	926	677	476	707	364	319	251	199	349	399	310	440	670	152	107	121	524	820	150	131	151
VIT_01s0146g00380	1156	1706	1475	1165	1780	1284	3099	1675	2235	2577	1886	1475	1335	994	1232	1448	1300	1494	609	1234	631	1268	1651	1321	870	655	530	1144	1066	791	641	1135	372	319	415	1740	2449	620	796	1096
VIT_01s0146g00390	19440	24954	22644	16001	20224	17343	28026	33843	31708	26601	21570	23154	50889	55078	49914	18510	37289	27021	37689	21286	18675	16932	17605	18374	6527	5051	5876	10426	10109	6997	10069	7827	2281	1961	2135	29913	56421	16322	8632	12326
VIT_01s0146g00400	4	27	9	9	8	7	38	8	35	56	53	50	474	324	380	402	383	319	818	1463	683	692	57	146	298	232	168	437	538	287	372	579	64	40	60	261	316	33	51	52
VIT_01s0146g00410	121	34	49	7	9	8	83	190	110	35	46	70	42	38	70	82	67	45	118	24	39	59	111	172	121	100	91	138	65	110	74	80	21	19	23	162	378	50	35	76
VIT_01s0146g00420	55	149	141	184	107	131	185	95	100	59	44	34	27	14	33	242	251	36	185	167	137	166	0	288	293	231	253	433	375	250	184	287	28	11	24	114	186	28	6	25
VIT_01s0146g00430	2	2	5	3	1	2	6	17	13	10	7	11	5	1	2	8	16	5	3	0	8	8	7	20	3	4	8	3	6	0	2	2	0	1	1	2	2	0	0	0
VIT_01s0146g00440	276	436	403	168	369	280	725	935	1010	2735	2093	1553	4186	1790	4578	10036	3297	4140	3019	489	7270	3447	791	1635	1071	829	635	2139	1748	551	496	410	219	185	91	838	703	52	61	77
VIT_01s0146g00450	289	401	374	266	295	277	439	228	343	421	289	228	489	461	619	343	333	300	452	460	441	444	698	554	203	154	187	302	271	217	278	261	225	196	166	989	1670	384	317	448
VIT_01s0146g00460	73	60	53	33	31	42	49	86	59	103	58	59	112	127	112	50	111	114	67	42	34	41	22	83	23	17	45	32	33	15	18	15	7	3	4	33	66	12	10	17
VIT_01s0146g00470	0	0	2	0	2	0	0	0	0	0	1	0	0	0	0	0	1	1	1	0	1	2	1	1	3	0	3	1	0	1	2	1	0	0	0	0	0	0	0	0
VIT_01s0146g00480	329	106	155	36	54	47	221	602	470	912	850	1185	820	463	964	1781	879	2148	93	373	270	713	69	1220	1133	869	781	671	591	100	112	117	32	29	7	71	108	27	17	21
VIT_01s0146g00490	25	27	15	20	17	17	28	19	38	54	34	35	36	46	43	11	56	45	19	28	29	26	40	60	30	25	40	24	17	15	22	9	9	9	7	25	35	13	9	16
VIT_01s0146g00500	0	0	0	0	0	0	0	0	0	0	0	0	0	0	0	0	0	0	0	0	0	0	0	0	2	0	7	1	0	0	0	2	0	0	0	0	1	0	0	0
VIT_01s0146g00510	15	7	9	17	5	3	16	5	1	9	17	18	48	63	61	19	31	21	70	79	43	46	81	67	39	34	76	26	35	19	21	36	9	15	9	129	211	30	19	40
VIT_01s0146g00520	502	409	405	343	457	407	428	519	455	552	500	499	516	437	837	721	784	443	1046	696	950	616	755	675	500	410	305	749	594	356	329	438	202	156	209	768	1001	228	195	313
VIT_01s0146g00530	13	7	9	7	11	19	5	12	5	10	9	10	14	11	17	16	17	17	41	13	17	11	6	11	10	5	9	12	13	2	3	2	2	0	1	3	5	2	1	0
VIT_01s0150g00020	44	135	112	98	121	109	72	28	50	115	95	74	174	145	159	222	156	149	167	1068	322	544	74	137	183	159	138	256	387	205	324	333	61	66	46	617	992	207	128	236
VIT_01s0150g00030	1699	891	1010	984	977	884	1255	1629	1536	1800	1353	1379	3144	3115	2972	1580	2282	2010	2226	2087	1151	1878	2733	2808	847	625	726	1235	1194	395	639	495	134	94	86	1514	3662	788	412	716
VIT_01s0150g00040	79	78	57	46	55	56	47	69	53	129	73	54	75	73	56	41	97	71	43	34	28	36	46	56	31	33	35	36	15	29	21	21	13	6	3	49	112	18	9	33
VIT_01s0150g00050	67	68	71	59	53	51	52	121	83	121	92	75	108	155	101	50	39	76	36	31	62	36	77	83	48	38	25	39	53	28	31	21	37	24	42	81	198	69	69	83
VIT_01s0150g00060	19	41	33	58	45	60	77	27	58	26	21	18	19	24	21	15	9	18	18	15	12	9	65	25	26	11	27	7	16	7	16	28	8	15	57	563	1464	158	90	154
VIT_01s0150g00070	110	82	89	43	64	49	272	112	198	134	84	74	327	376	352	116	174	159	231	84	32	109	41	101	32	26	112	28	33	8	8	1	1	3	0	53	126	15	5	8
VIT_01s0150g00080	0	0	0	1	0	0	1	0	0	1	1	1	0	0	0	0	0	0	0	0	0	0	0	0	0	0	1	0	0	0	0	0	0	0	0	0	0	0	0	1
VIT_01s0150g00090	1622	1172	1211	466	924	601	1523	1814	1577	1155	948	956	1942	1975	2157	885	995	1023	1452	1413	755	980	3883	2206	455	357	357	530	535	421	542	534	329	295	261	3341	6992	1545	1038	1553
VIT_01s0150g00100	1811	2526	2259	3513	2767	2993	3639	2208	2868	3162	2295	2388	3139	2732	3188	2708	2559	2159	3192	3999	2554	3447	3000	2955	1445	1099	1077	2506	3233	793	1263	1354	356	353	302	2519	4490	1000	725	1201
VIT_01s0150g00110	972	779	769	439	749	596	850	898	869	828	625	668	1121	1216	1396	645	700	693	880	1008	617	614	1409	989	246	208	255	313	340	144	254	222	73	56	58	912	1737	309	222	355
VIT_01s0150g00120	439	184	215	36	36	43	292	507	379	208	247	304	711	796	795	79	18	56	137	41	23	41	6154	2442	80	44	69	71	46	74	125	57	114	86	56	847	1469	111	115	197
VIT_01s0150g00130	620	366	392	279	360	343	392	459	447	541	528	665	727	723	973	555	620	507	1150	582	458	642	1881	1096	353	260	264	452	417	175	270	284	85	75	153	1569	2633	986	539	1147
VIT_01s0150g00140	2754	6631	5593	3981	5623	4449	7159	1303	4065	3494	2140	1404	1777	1720	1586	879	845	790	727	2359	893	950	903	723	554	339	300	603	736	238	356	418	138	121	75	761	1104	152	91	180
VIT_01s0150g00150	674	671	621	563	572	488	1081	789	901	680	587	452	752	721	723	513	435	576	539	716	421	565	714	615	185	143	137	295	335	108	158	172	33	48	25	485	724	189	107	190
VIT_01s0150g00160	1225	1508	1406	622	1162	903	1842	1252	1605	1402	1114	1205	1793	1573	1843	1300	698	1284	863	2960	1347	1464	1866	1286	1927	1489	1048	1102	1184	2098	2182	2618	1032	859	641	4399	5367	1067	991	1528
VIT_01s0150g00170	1475	2391	2078	3842	3508	3428	3238	1516	2400	3826	2385	1842	931	827	1050	654	408	747	525	1216	1083	771	312	530	501	394	300	707	992	290	406	400	48	50	63	365	674	304	326	370
VIT_01s0150g00180	290	314	305	149	289	211	362	292	337	315	256	249	479	464	571	396	316	265	354	616	374	447	383	336	262	217	186	279	279	233	287	360	291	183	147	1553	1780	518	265	505
VIT_01s0150g00190	3848	7684	6278	4081	6499	5178	7287	2719	5561	5807	4085	3733	8363	8824	9013	3465	1724	3195	3224	5987	3590	3113	6467	4036	4029	3038	2421	3214	2970	4828	5142	9094	5995	4545	3230	18539	24346	4556	4533	5428
VIT_01s0150g00200	281	389	345	524	433	480	610	326	487	543	453	367	371	322	490	314	324	242	498	445	288	462	496	388	226	203	158	266	338	165	231	184	222	157	261	1438	2490	723	387	723
VIT_01s0150g00210	276	451	404	222	446	325	539	223	443	556	388	423	1232	1147	1190	1098	1143	928	1054	3449	1252	1825	1038	1112	1689	1237	826	1510	1613	1171	1634	2120	432	388	183	1890	2822	442	193	404
VIT_01s0150g00220	971	1110	1018	1220	1272	1123	1330	906	1269	1633	1225	1353	1454	1306	1688	1476	1128	1231	1658	1507	1009	1489	1517	1275	957	743	678	1278	1270	480	600	671	254	166	213	1185	1929	518	469	623
VIT_01s0150g00230	6	18	12	17	14	15	15	12	16	7	13	19	5	3	2	5	1	3	2	2	7	4	0	5	6	3	3	1	8	2	3	4	1	0	0	1	2	0	0	1
VIT_01s0150g00240	4	9	11	10	11	8	18	5	20	29	19	9	0	1	2	1	0	3	0	4	5	3	0	1	0	0	1	0	0	2	1	5	5	3	2	35	19	18	4	10
VIT_01s0150g00250	523	937	816	585	916	713	1579	426	1352	2535	1680	1043	200	168	332	148	111	115	72	383	205	215	154	124	85	63	85	116	135	145	190	210	176	139	138	2683	2640	1587	770	1529
VIT_01s0150g00260	690	698	643	444	717	584	878	880	950	1077	873	811	1541	1477	1835	1039	1015	898	1307	916	750	1076	1245	1384	394	294	307	693	571	246	366	335	125	114	135	1073	1934	395	308	502
VIT_01s0150g00270	223	461	403	291	424	360	507	119	310	379	312	297	468	416	587	444	281	318	703	937	688	593	686	479	807	627	581	553	546	895	799	1383	978	758	643	1940	2651	662	682	910
VIT_01s0150g00280	28	39	33	25	23	27	29	17	25	24	28	21	20	16	23	13	12	15	24	84	48	26	72	29	66	62	30	42	33	120	117	217	155	148	168	836	1135	241	170	310
VIT_01s0150g00290	1500	1516	1373	506	1023	736	1534	1482	1524	1096	808	846	2662	2912	2687	876	981	954	1146	1602	836	848	2545	1714	500	348	297	562	536	595	712	925	466	402	274	2570	4439	742	441	802
VIT_01s0150g00300	1429	3763	3143	1024	2685	1917	5611	785	3123	2396	1588	828	34	38	305	40	28	37	7	149	38	32	1	10	18	10	33	20	25	56	50	232	45	30	35	733	1145	141	37	109
VIT_01s0150g00310	5726	12370	10531	6887	11730	9692	15616	4394	11137	14123	10958	9657	15272	11311	17264	16096	9893	13810	13609	23828	13324	14693	13702	11043	15188	11560	8853	11865	12924	11577	11489	15212	6675	5965	4892	17582	18485	3948	4076	5937
VIT_01s0150g00320	94	149	140	102	96	95	262	196	288	725	491	521	902	737	1040	1146	594	946	820	236	433	502	1757	1124	307	270	210	423	349	313	385	568	818	729	630	3807	8049	1692	1151	1856
VIT_01s0150g00330	63	43	53	27	28	29	76	169	97	85	59	60	123	85	116	205	308	266	43	78	26	132	30	134	74	40	77	55	75	27	71	17	46	35	10	351	750	286	308	389
VIT_01s0150g00340	0	0	1	0	0	0	0	1	0	1	0	1	0	0	1	1	0	0	1	0	0	1	0	0	1	0	6	0	0	0	0	0	0	0	0	1	1	1	0	0
VIT_01s0150g00350	354	536	520	455	651	542	609	338	595	933	652	507	1546	1489	1641	973	897	572	881	962	588	871	488	592	313	225	227	474	512	297	334	401	120	92	41	928	1630	252	154	294
VIT_01s0150g00360	0	0	1	5	1	4	4	3	0	6	9	3	5	4	4	6	4	8	4	11	8	6	7	3	4	1	10	6	4	5	5	14	21	13	8	150	399	78	68	140
VIT_01s0150g00370	1	1	3	0	0	0	20	0	7	3	4	6	11	7	11	0	1	2	0	4	1	3	4	3	8	5	9	3	1	4	4	4	7	0	1	20	60	24	21	36
VIT_01s0150g00380	0	0	0	0	0	1	0	1	0	1	0	0	1	1	0	2	4	1	1	11	2	6	0	6	19	5	26	10	9	6	8	7	0	0	1	4	6	0	1	3
VIT_01s0150g00390	1175	2474	2233	1744	2337	1940	3880	497	2294	2902	1949	1245	3238	2963	3469	2285	1790	1588	816	5872	1320	3161	12	827	913	687	537	1264	1786	556	1073	892	184	156	159	1671	1988	313	155	272
VIT_01s0150g00400	4712	5319	5067	3409	4745	4047	6708	4999	6086	6690	5375	5384	9154	8322	10541	8089	5982	5853	8594	10308	6010	7233	10631	7966	4834	3642	3271	6295	5479	1977	3195	2673	717	531	526	9729	14138	2986	1866	2859
VIT_01s0150g00410	54	62	55	13	40	18	101	147	171	440	403	476	1301	1167	1328	1037	645	1000	122	356	288	525	1129	863	589	411	388	352	346	97	168	132	59	48	13	86	196	87	129	151
VIT_01s0150g00420	0	0	2	2	0	0	0	8	2	3	7	9	1	0	3	17	7	6	0	0	5	7	1	14	9	4	8	6	11	0	0	0	0	0	0	1	0	1	0	0
VIT_01s0150g00430	498	591	501	396	529	466	662	719	743	743	604	648	1207	1165	1068	669	734	867	401	667	410	544	945	836	593	422	641	506	620	246	336	385	87	87	67	547	898	192	173	241
VIT_01s0150g00440	158	50	93	5	17	13	216	591	392	314	367	689	3200	3534	3551	1860	893	2068	397	419	710	585	814	1139	693	517	509	424	395	159	293	108	87	113	66	501	1117	214	150	196
VIT_01s0150g00450	1	4	1	1	1	0	0	2	2	0	0	1	1	0	0	3	1	2	2	3	3	1	0	2	6	2	17	0	0	0	0	0	0	0	0	0	0	0	0	0
VIT_01s0150g00460	9	23	21	20	8	21	18	10	35	92	87	144	165	105	195	422	228	260	215	1998	436	437	1	146	1647	1230	935	456	602	662	1153	1344	143	91	180	1273	3136	891	409	839
VIT_01s0150g00480	100	235	207	153	278	214	36	26	50	233	148	143	148	156	128	67	48	93	46	162	89	70	80	35	46	17	37	39	60	39	63	105	17	12	22	131	244	87	31	81
VIT_01s0150g00490	2	1	1	0	0	2	0	2	0	3	0	0	4	6	2	1	1	0	0	2	0	0	1	0	0	0	0	0	1	0	0	0	0	0	0	1	7	1	3	0
VIT_01s0150g00500	8	10	7	2	12	6	2	6	5	33	19	19	30	26	33	7	5	20	5	12	3	1	7	5	5	0	22	2	3	3	4	4	0	1	4	25	37	16	5	14
VIT_01s0150g00510	934	1901	1653	1963	2394	2160	1392	628	1052	974	777	759	589	544	616	305	148	463	247	751	464	326	637	280	208	186	165	197	249	299	405	716	302	268	335	6052	8517	1613	704	1586
VIT_01s0150g00520	670	1132	925	1163	1369	1134	1098	403	741	1254	900	869	1059	729	884	1300	797	1346	1234	3334	1231	870	960	700	733	494	412	853	916	897	1162	1498	127	117	143	981	1509	524	426	711
VIT_01s0150g00530	6	3	2	0	0	4	0	3	3	1	3	1	0	1	1	1	6	4	2	5	0	7	1	1	9	4	22	1	2	9	5	6	14	2	9	44	68	8	4	10
VIT_01s0150g00540	204	335	268	342	279	307	390	112	239	222	143	112	71	36	57	99	78	112	76	157	85	113	11	42	34	18	36	41	61	15	23	31	1	7	8	31	49	7	3	19
VIT_01s0150g00550	108	119	101	39	81	84	140	103	125	113	78	90	275	261	256	104	159	94	167	163	81	73	317	184	69	36	83	55	60	70	91	85	42	39	36	230	331	74	49	77
VIT_01s0150g00570	361	692	564	705	736	733	744	277	505	525	383	434	353	303	358	361	232	445	283	892	433	399	427	299	604	490	335	567	677	590	656	837	171	129	134	695	1109	375	323	474
VIT_01s0150g00580	1903	2672	2287	3664	3256	3282	3094	1460	2853	5233	4262	4458	5655	3502	5005	6591	6186	7863	7102	11339	7540	8464	4405	5083	7144	5431	4212	10004	10878	5957	5180	6159	1167	834	1006	3820	4026	1597	1357	2001
VIT_01s0150g00590	1676	1446	1479	1384	1617	1402	1952	1502	1878	2351	1889	1984	2866	2671	3253	2216	1984	2239	2598	3524	1439	2787	4259	2963	1405	1106	1327	1967	1772	485	844	698	169	120	160	2585	4050	901	642	959
VIT_01s0150g00600	2001	1511	1497	1787	1765	1796	2222	2472	2389	2465	1797	1937	1834	1521	2059	1842	1784	2039	2271	1169	1084	1404	2421	1995	803	600	709	1135	1021	286	427	302	228	453	149	1463	2578	695	496	703
VIT_01s0150g00610	1049	1020	992	552	931	737	1470	1247	1309	1322	1044	1139	2618	2606	2557	1167	872	1432	1020	1642	697	1040	2267	1325	1399	1052	987	1059	997	968	1112	1283	1130	934	781	4189	5697	1340	1354	1806
VIT_01s0150g00620	581	281	330	270	341	295	315	641	532	843	666	683	848	886	1038	392	283	363	554	359	268	359	2487	1088	190	165	168	275	216	161	247	236	148	110	126	1191	2292	555	381	637
VIT_01s0150g00630	149	108	122	49	87	65	132	187	140	133	106	118	308	348	245	117	213	202	168	225	91	140	262	218	103	78	264	55	80	53	55	63	11	7	8	112	340	76	27	65
VIT_01s0150g00640	2181	1054	1156	719	1008	801	1480	2573	1908	1782	1397	1486	1608	1632	1892	921	1118	1380	1192	1174	857	1011	3346	2315	1073	811	906	1000	871	834	929	764	444	338	434	2707	4135	1096	952	1144
VIT_10s0116g00040	38	9	11	9	9	9	23	52	35	16	25	24	58	74	62	22	56	37	35	15	11	31	56	49	27	19	66	6	5	6	5	4	2	0	3	28	99	12	6	11
VIT_10s0116g00060	4823	4811	4592	3783	4586	3952	8352	6036	7391	7317	6109	7017	15318	15461	16814	7576	8529	10173	11138	7813	4153	7946	7415	7672	2900	2111	2882	3951	3749	1294	1947	1296	589	511	723	24730	35864	7924	5210	5604
VIT_10s0116g00070	4	0	3	3	1	1	1	0	1	0	1	0	0	1	0	1	0	2	0	1	5	2	0	2	7	1	10	0	2	1	0	3	0	1	0	0	0	1	0	1
VIT_10s0116g00080	23	82	65	35	89	37	92	16	40	21	17	20	42	23	38	36	28	19	10	486	94	84	1	15	79	53	68	37	72	51	81	94	16	17	13	102	100	16	5	13
VIT_10s0116g00110	0	0	0	0	0	0	0	0	0	0	0	0	0	0	0	0	0	0	0	0	0	0	0	0	0	0	0	0	0	0	0	0	0	0	0	0	0	0	0	0
VIT_10s0116g00120	0	0	0	0	0	0	0	0	0	0	0	0	0	0	0	0	0	0	0	0	0	0	0	0	0	0	0	0	0	0	0	0	0	0	0	0	0	0	0	0
VIT_10s0116g00150	1	1	1	0	0	1	2	2	0	3	0	4	1	0	4	1	0	1	1	0	2	3	1	3	6	4	26	3	6	4	6	3	13	9	6	144	177	119	135	174
VIT_10s0116g00170	2	5	2	2	2	1	11	3	6	2	2	3	1	4	3	1	0	1	2	0	0	2	0	2	5	1	16	5	1	8	9	7	17	28	6	154	265	137	111	165
VIT_10s0116g00240	29	29	35	47	40	37	55	26	37	69	40	56	54	35	63	43	39	36	68	63	28	38	88	60	29	20	40	24	33	14	8	9	4	2	6	31	55	18	11	21
VIT_10s0116g00270	5	4	5	24	2	11	16	8	9	18	18	22	23	4	9	7	6	18	22	13	8	13	28	11	7	3	3	6	10	1	0	2	0	0	1	7	11	6	2	6
VIT_10s0116g00280	136	179	158	170	157	168	272	173	228	303	249	227	479	414	494	314	305	266	364	446	206	342	433	378	121	113	123	143	214	49	93	84	26	21	14	339	460	114	96	122
VIT_10s0116g00300	2	7	2	2	3	3	6	4	5	21	15	11	7	2	7	42	50	21	6	8	0	19	9	48	35	25	30	62	20	10	13	4	5	2	4	63	117	9	7	9
VIT_10s0116g00310	0	0	1	0	2	1	1	3	2	2	0	2	1	1	0	0	5	2	4	1	1	0	1	3	2	3	2	0	0	0	1	1	0	0	0	0	2	1	0	1
VIT_10s0116g00340	0	0	0	0	1	0	0	1	0	1	0	0	1	0	1	1	0	1	1	144	21	3	2	1	135	86	100	34	44	273	259	489	19	19	37	568	1016	2	14	19
VIT_10s0116g00370	189	191	162	69	86	70	224	188	199	248	200	169	276	289	311	198	140	209	298	350	494	231	384	239	149	116	98	225	200	192	203	257	211	162	233	885	1709	542	684	711
VIT_10s0116g00390	217	248	200	212	204	190	282	216	225	258	198	246	331	328	375	275	220	252	276	172	163	245	385	283	96	48	43	125	131	38	77	90	38	26	31	382	744	248	160	315
VIT_10s0116g00410	0	3	0	1	0	0	3	3	5	1	0	2	1	0	4	1	1	1	8	13	6	3	2	5	29	18	33	14	3	15	26	24	7	12	23	505	1152	414	103	341
VIT_10s0116g00420	884	719	735	629	748	730	1307	976	1162	1407	1017	1004	695	521	806	634	368	707	475	735	513	757	1023	700	533	418	349	574	645	334	441	390	176	144	151	1009	1263	482	371	508
VIT_10s0116g00450	1277	1131	1145	885	979	835	1790	1320	1538	1534	1083	901	2420	2247	2432	1331	1216	1224	1474	1467	754	1531	1373	1343	366	341	302	599	643	250	344	343	139	95	80	1029	2115	437	237	396
VIT_10s0116g00470	2	0	0	2	1	0	11	3	2	5	7	3	1	1	2	2	2	4	1	3	1	7	3	2	5	4	6	2	0	0	0	0	0	0	0	1	4	0	0	0
VIT_10s0116g00480	207	165	164	65	112	92	117	266	201	144	104	103	260	240	279	173	177	132	163	227	154	190	207	144	156	127	121	118	118	99	150	132	52	47	61	360	626	191	159	249
VIT_10s0116g00500	4	24	14	5	18	11	63	4	32	14	12	14	12	12	18	7	6	14	10	121	55	33	20	11	141	82	60	57	49	162	267	324	132	97	107	378	1037	461	360	552
VIT_10s0116g00510	917	1136	1067	2024	1654	1725	1928	1066	1573	1931	1471	1488	1162	720	1090	1389	893	1568	1067	1970	1434	1763	1572	1340	978	765	658	1509	1848	617	750	931	145	121	232	1115	1671	485	440	662
VIT_10s0116g00520	5	2	4	3	2	3	5	2	5	9	7	20	10	11	9	13	5	16	3	494	82	34	1	11	501	375	262	147	237	425	453	753	111	124	115	413	774	194	92	198
VIT_10s0116g00530	2	2	2	0	4	2	4	5	5	1	3	4	2	0	3	4	0	7	10	172	21	34	1	10	69	38	74	25	32	114	299	227	98	88	73	307	217	387	197	397
VIT_10s0116g00540	132	154	147	139	156	150	123	124	143	162	134	124	188	156	215	192	125	115	186	229	162	211	179	130	71	53	65	137	140	32	64	78	7	6	5	177	277	71	65	97
VIT_10s0116g00550	334	423	402	116	295	236	460	379	426	338	288	272	551	558	674	394	143	230	226	977	458	397	651	308	499	394	217	268	312	626	512	869	373	305	221	1837	1977	351	252	359
VIT_10s0116g00570	0	0	0	0	0	0	1	0	0	3	4	10	2	0	1	9	7	11	10	221	96	132	4	36	301	211	173	135	196	205	195	219	45	35	28	405	607	124	124	189
VIT_10s0116g00590	0	0	0	0	3	1	11	0	9	18	19	24	17	29	31	22	10	12	38	142	136	41	2	46	385	303	270	148	98	156	328	261	279	247	104	2086	1474	218	154	233
VIT_10s0116g00600	17	21	22	14	21	9	20	17	34	58	40	52	355	389	327	148	64	113	170	448	131	184	32	77	92	60	65	98	105	76	111	138	15	12	29	396	600	195	72	183
VIT_10s0116g00620	1	0	0	0	0	0	0	0	0	0	0	0	0	0	0	1	0	0	0	0	2	1	0	0	0	2	13	0	0	0	0	0	0	0	0	0	0	0	0	0
VIT_10s0116g00680	6394	9254	8077	6045	7889	7002	7891	5159	6814	7209	4898	4026	6182	7036	6717	1197	1163	1320	1317	1338	1343	1271	1230	1172	530	427	466	794	991	362	367	607	42	56	61	606	1214	453	201	389
VIT_10s0116g00710	13	7	7	5	2	5	11	13	5	2	8	4	13	4	8	6	35	6	12	2	5	12	21	22	57	29	63	10	11	5	4	1	0	0	0	7	19	4	1	5
VIT_10s0116g00720	1475	1223	1132	548	788	670	1375	1630	1504	1103	809	871	2823	3086	3254	1116	1191	1108	1893	1752	908	1283	2181	1821	493	362	296	633	644	274	357	423	197	151	153	2222	3901	613	442	715
VIT_10s0116g00760	634	1230	1066	617	831	732	1395	796	1111	1070	770	478	1036	837	941	1184	654	1076	453	1671	727	1455	432	1269	3085	2371	2634	1910	2397	2370	3005	2380	1003	904	635	4811	4441	1872	2138	2559
VIT_10s0116g00770	287	387	356	395	464	396	682	283	507	684	520	463	604	419	539	720	443	966	763	935	699	788	942	622	363	302	233	601	727	418	541	1004	136	129	254	1032	1330	283	193	305
VIT_10s0116g00780	42	42	55	54	54	43	88	37	72	114	70	72	175	166	177	105	100	100	255	117	74	143	191	150	18	24	34	59	48	16	37	30	35	19	16	437	812	204	152	252
VIT_10s0116g00790	73	99	89	94	119	107	167	62	113	218	166	135	252	233	307	188	211	218	408	276	196	277	277	216	96	58	83	130	137	63	88	95	24	12	27	278	540	138	54	140
VIT_10s0116g00800	11	16	21	54	16	37	10	5	15	42	59	131	83	60	90	268	53	373	141	581	321	116	33	70	248	201	146	195	238	198	276	321	46	45	49	51	166	11	5	11
VIT_10s0116g00820	571	781	772	1075	926	982	1472	545	1125	1413	1048	886	821	742	922	627	498	774	561	639	384	526	719	395	176	152	169	307	384	195	323	413	254	191	228	1169	2114	642	476	626
VIT_10s0116g00830	525	649	628	464	594	491	688	514	597	736	503	490	1075	1025	1018	476	497	596	521	753	567	527	369	484	343	262	264	449	462	264	319	396	221	134	75	775	1547	330	199	300
VIT_10s0116g00840	11	19	16	3	15	13	38	7	26	27	22	11	10	2	8	12	6	5	15	41	47	17	31	13	121	81	55	47	40	139	142	253	383	292	284	984	1149	230	264	333
VIT_10s0116g00850	2	2	2	1	5	1	2	6	10	3	2	1	5	3	3	5	2	3	4	5	0	5	0	11	3	4	6	0	5	2	2	1	4	1	5	22	39	23	7	15
VIT_10s0116g00860	641	393	393	380	366	393	745	841	779	970	798	872	1346	1189	1385	1060	1425	901	1067	658	422	762	1542	1556	327	244	240	552	409	145	191	180	49	48	50	497	1113	304	205	336
VIT_10s0116g00870	468	267	283	292	257	285	394	480	440	455	304	308	691	655	637	327	454	376	573	256	192	364	562	457	96	79	94	202	195	70	85	86	51	29	35	504	1037	320	194	283
VIT_10s0116g00900	52	53	64	86	72	59	80	53	67	86	68	59	75	52	78	65	60	55	83	66	59	84	53	71	18	12	23	47	63	23	33	38	8	19	7	52	90	94	65	93
VIT_10s0116g00910	75	87	84	83	81	81	97	64	70	119	83	64	50	43	77	51	59	57	88	139	111	114	71	74	80	46	49	62	83	85	107	138	56	50	28	317	412	89	78	96
VIT_10s0116g00920	265	56	104	32	43	41	210	419	280	211	163	169	293	308	322	75	52	91	94	39	36	52	326	157	26	19	43	30	30	27	37	37	60	37	38	555	1256	312	263	367
VIT_10s0116g00940	2706	2283	2337	2925	2603	2328	2876	5392	3985	4755	4656	4500	2340	1564	2391	2627	3259	2128	1530	3014	1322	2275	902	1710	3801	2920	2274	3732	3590	731	2084	1148	1599	2205	762	3715	6692	1391	1327	1206
VIT_10s0116g00960	330	430	347	396	461	424	797	428	606	861	599	458	969	697	881	867	474	796	178	120	224	253	131	219	52	45	48	127	92	24	13	43	13	10	7	96	275	62	20	53
VIT_10s0116g00970	327	336	350	365	378	344	509	215	429	629	422	343	580	569	598	337	335	313	682	453	288	483	504	446	187	137	139	261	345	118	196	169	83	62	81	1264	2640	566	215	447
VIT_10s0116g00980	512	102	191	88	93	66	123	722	383	167	160	243	445	426	473	339	232	378	445	230	224	411	700	486	148	105	121	226	244	91	114	107	42	50	55	325	482	239	203	267
VIT_10s0116g00990	565	355	377	359	408	336	548	674	613	700	503	448	659	567	810	748	1081	559	1285	516	332	822	710	923	319	230	260	724	649	202	252	158	51	35	44	423	745	215	182	236
VIT_10s0116g01000	1116	1304	1214	1510	1502	1465	1394	1373	1469	1698	1427	1615	1315	1095	1794	1634	1440	1195	2262	1448	1967	1733	2464	2112	1214	903	847	1930	1751	810	857	933	507	382	516	1915	2509	1042	964	1267
VIT_10s0116g01020	1	0	0	2	0	0	1	0	1	0	0	2	0	0	1	0	0	0	0	6	5	1	1	2	3	4	10	3	2	6	3	5	0	1	0	8	25	2	6	4
VIT_10s0116g01030	0	2	1	0	0	0	2	3	1	1	0	0	1	1	0	0	0	4	0	16	4	2	0	0	43	30	34	17	9	31	47	31	9	7	1	44	45	18	5	15
VIT_10s0116g01040	1	1	1	1	3	4	1	2	1	0	1	2	2	1	3	7	21	4	8	107	20	62	0	10	939	694	668	460	386	748	999	562	107	106	50	859	692	366	121	331
VIT_10s0116g01090	1	4	2	1	0	2	2	10	0	10	7	14	0	0	3	0	0	1	0	0	1	2	5	4	1	1	7	1	0	1	18	0	0	0	1	0	0	1	4	3
VIT_10s0116g01140	0	0	4	1	0	1	1	1	1	0	0	0	0	1	0	0	1	1	0	1	0	0	0	0	0	2	3	0	2	2	3	1	0	0	0	2	2	1	0	1
VIT_10s0116g01150	1	0	0	0	0	0	1	0	0	0	1	0	0	0	1	2	0	1	0	0	0	1	1	0	0	0	2	3	0	0	1	0	1	0	0	1	0	2	3	1
VIT_10s0116g01160	1	0	1	1	0	0	0	2	0	0	0	1	0	0	2	0	0	0	0	0	0	1	0	2	19	12	21	1	2	217	135	228	3	0	10	7	4	0	0	1
VIT_10s0116g01180	0	0	0	0	0	0	1	0	2	0	0	1	0	0	1	0	0	0	2	13	6	1	0	1	3	6	12	0	6	13	13	11	14	3	4	54	75	5	1	9
VIT_10s0116g01200	2811	861	1254	111	267	176	1409	5381	3151	1876	1725	2094	5317	5310	5938	3992	2328	4167	1000	596	414	1899	9413	5580	2627	2049	1437	1778	1167	900	1055	215	813	684	176	1582	2205	823	1019	1074
VIT_10s0116g01210	9784	10357	9594	8108	8190	8001	8809	8098	8654	8280	6833	8910	13738	13679	17066	7624	8785	4645	15511	8447	6642	7676	19228	13800	5334	4110	3921	8010	5995	3813	5106	5426	4825	3516	3188	22303	39449	9797	7407	9796
VIT_10s0116g01230	20	20	24	22	20	26	21	18	20	50	37	40	13	12	20	23	24	23	16	46	29	27	46	29	36	29	20	34	41	24	24	27	32	35	46	100	145	20	16	16
VIT_10s0116g01240	13	21	17	23	25	17	10	18	14	36	27	23	13	14	14	20	21	9	9	27	21	16	27	18	19	5	23	25	23	12	12	13	20	9	20	55	110	21	18	26
VIT_10s0116g01260	220	260	239	203	239	220	277	274	297	380	322	338	405	367	437	245	183	218	235	241	250	210	413	322	184	166	129	274	257	143	164	247	83	77	70	555	848	204	194	208
VIT_10s0116g01270	5	3	6	4	6	2	25	89	50	82	56	42	65	32	54	96	75	68	1	1	1	20	15	152	103	73	99	93	22	1	8	2	0	5	2	13	29	16	2	9
VIT_10s0116g01280	49	55	64	40	55	69	67	73	71	104	102	86	95	98	90	63	50	52	71	67	59	56	80	59	58	38	31	82	81	35	38	57	44	26	18	144	173	56	36	62
VIT_10s0116g01290	7	3	5	1	7	4	27	72	50	103	69	44	49	42	67	96	90	74	1	0	5	17	27	139	89	54	102	97	27	3	11	2	8	2	0	15	27	7	7	14
VIT_10s0116g01300	0	0	0	0	0	0	0	0	0	0	0	0	0	0	0	0	0	0	0	0	0	0	0	0	1	0	2	0	0	0	0	1	0	0	0	0	0	0	0	0
VIT_10s0116g01310	0	0	2	1	1	0	7	40	11	21	12	8	21	15	25	32	33	19	1	1	2	3	17	45	35	25	41	52	3	1	9	0	1	1	2	1	4	1	0	1
VIT_10s0116g01330	3	0	3	0	0	0	3	22	15	22	15	9	20	6	21	26	22	19	0	2	1	5	7	44	34	18	18	31	9	2	2	0	0	0	0	2	7	3	3	3
VIT_10s0116g01360	17	4	10	2	7	4	60	162	101	187	116	75	131	70	123	181	270	138	1	20	10	56	51	382	172	123	133	203	61	6	30	2	5	1	3	27	64	23	2	12
VIT_10s0116g01390	567	579	588	880	961	1003	748	519	698	1204	857	794	930	801	1029	841	910	1015	925	986	738	964	924	814	604	433	382	954	827	338	539	498	63	45	78	519	976	267	237	335
VIT_10s0116g01400	1091	1326	1279	2001	2123	2022	1746	1289	1610	2259	1800	1829	1939	1420	2018	1945	2018	2221	2436	2418	1666	2132	2036	1962	1457	1216	953	2127	2098	860	1164	1188	310	278	224	1051	2318	689	646	839
VIT_10s0116g01440	1	9	11	1	2	0	12	81	7	17	15	20	31	26	36	29	21	2	1	0	3	3	17	54	19	22	24	43	5	6	4	1	6	13	0	24	13	1	1	1
VIT_10s0116g01450	0	5	8	2	1	0	6	75	4	8	20	13	15	23	18	15	5	2	1	1	3	4	15	41	19	8	13	23	1	2	4	0	8	4	0	27	12	1	0	0
VIT_10s0116g01480	2453	1946	1915	1190	1698	1398	2392	2872	2660	2278	1795	2045	4862	5134	4980	2210	1916	2482	2359	3727	1928	2090	5318	3432	1844	1381	1293	1615	1550	1314	1894	1781	739	598	411	4884	7913	1857	1505	2045
VIT_10s0116g01490	9	18	10	24	7	10	14	19	19	7	10	14	10	5	8	9	15	6	8	4	12	20	1	21	17	13	19	19	45	0	3	12	0	0	1	1	1	0	0	0
VIT_10s0116g01500	31	64	42	75	68	60	150	40	83	154	100	56	118	90	94	142	112	143	79	95	63	120	40	80	9	9	17	40	44	1	5	7	0	0	1	27	31	4	2	3
VIT_10s0116g01510	114	160	146	149	174	158	409	164	264	305	249	196	343	292	400	347	353	357	221	287	132	308	143	214	37	29	57	99	120	19	25	19	2	1	3	41	126	19	12	10
VIT_10s0116g01520	16	14	14	37	16	20	26	29	22	26	24	30	32	22	36	25	47	38	24	19	12	22	17	30	14	7	14	14	30	5	1	8	0	3	0	8	24	6	1	4
VIT_10s0116g01530	9	9	14	21	16	16	19	10	15	44	32	40	30	26	36	35	41	35	23	13	15	30	16	26	11	6	12	19	13	2	2	1	0	4	0	9	27	15	2	10
VIT_10s0116g01540	88	216	178	231	235	218	262	60	127	241	204	168	370	281	287	434	304	345	327	1922	645	752	159	247	1308	1013	799	666	873	947	1420	1609	444	427	408	8346	11577	2592	854	2428
VIT_10s0116g01550	189	160	143	160	154	150	209	185	218	286	210	171	184	170	286	195	140	178	193	153	125	204	233	194	62	69	58	129	134	65	75	69	60	44	42	587	1010	346	203	394
VIT_10s0116g01560	761	812	814	944	1008	963	1085	819	1028	1476	1148	1093	1420	1209	1547	1319	974	1105	1340	1618	1068	1635	1305	1167	484	385	439	983	1103	216	331	345	115	74	98	1070	1714	391	258	368
VIT_10s0116g01570	0	2	0	0	0	0	1	1	4	0	1	2	0	0	2	0	0	0	0	0	3	3	1	1	5	3	15	0	0	0	2	1	0	0	0	4	35	0	2	1
VIT_10s0116g01580	0	0	0	0	1	0	1	2	0	0	0	0	1	0	1	0	0	0	2	0	0	0	0	0	0	0	18	0	0	0	1	1	58	45	31	181	98	120	9	70
VIT_10s0116g01590	4	12	14	11	11	17	24	3	9	11	5	5	3	1	1	1	1	2	4	0	1	3	0	2	1	1	4	1	1	0	2	0	0	0	0	0	0	0	0	0
VIT_10s0116g01600	4	8	7	11	14	11	13	12	18	12	10	17	20	12	13	58	46	36	46	370	75	128	0	28	76	65	61	53	122	57	121	132	13	8	21	129	161	41	10	50
VIT_10s0116g01610	14	28	19	20	36	26	48	18	30	41	55	92	134	36	87	300	194	176	310	1921	457	786	0	141	565	408	307	349	791	490	738	844	157	118	130	817	781	239	81	227
VIT_10s0116g01620	3	3	3	2	3	3	1	4	1	2	2	0	3	2	0	4	7	2	0	2	1	2	2	2	4	1	10	0	0	2	0	0	0	1	1	3	1	7	2	0
VIT_10s0116g01630	263	607	517	699	587	632	713	163	471	422	309	211	172	101	115	157	122	108	86	467	123	181	41	82	90	71	78	78	91	63	106	95	29	23	11	107	194	27	39	44
VIT_10s0116g01640	431	206	220	107	149	100	164	438	303	203	209	188	285	289	318	268	170	195	303	551	397	387	199	250	447	279	273	375	606	422	535	585	268	251	161	761	1391	374	192	378
VIT_10s0116g01650	886	1622	1510	901	2098	1365	3481	1809	2366	1556	1447	1829	6398	4366	8195	9263	7424	5277	3412	8841	5991	7845	10163	7120	4516	3445	2884	6290	4631	2093	1935	1356	1045	885	1017	10911	23094	1793	1880	2498
VIT_10s0116g01660	3390	6777	5622	8025	6479	6855	7991	3990	6483	7714	5974	5476	4389	3546	5516	4303	3773	2847	4430	3625	3318	3794	3025	3704	2024	1610	1582	3481	2870	856	947	761	183	168	235	2465	4936	962	1792	1776
VIT_10s0116g01670	102	144	155	112	169	117	212	134	177	234	156	137	458	367	494	635	455	609	282	444	362	462	93	352	223	169	187	309	428	159	196	223	75	55	42	207	346	57	55	94
VIT_10s0116g01680	248	640	540	195	383	266	424	80	255	156	145	97	377	253	304	177	139	198	237	725	261	268	25	92	211	157	88	119	135	114	138	250	39	34	16	211	255	24	14	28
VIT_10s0116g01690	13	29	21	11	28	23	29	12	16	17	20	8	26	18	30	22	7	30	37	95	27	46	14	20	81	61	42	78	52	68	65	80	7	9	15	158	271	39	48	83
VIT_10s0116g01700	432	555	522	617	547	541	716	342	538	701	467	382	503	501	599	450	306	390	400	400	288	525	335	295	150	128	139	299	281	170	221	270	104	93	146	534	797	202	329	342
VIT_10s0116g01710	43	43	37	71	49	47	25	30	43	57	33	31	42	41	43	44	44	40	21	109	74	98	6	44	45	35	52	43	69	20	16	17	3	1	2	66	117	33	14	34
VIT_10s0116g01720	12	4	1	2	0	3	2	7	7	4	8	22	3	5	27	16	10	19	20	77	50	25	14	11	27	24	31	46	24	29	31	37	28	20	32	414	806	181	105	231
VIT_10s0116g01730	1392	431	635	266	368	246	771	1584	1160	540	455	570	1637	1772	1708	624	587	915	1275	1276	444	894	3046	1802	364	282	336	598	525	220	324	255	176	133	133	3215	8069	1459	870	1347
VIT_10s0116g01740	1160	1299	1207	780	1076	786	1790	1089	1451	1408	1009	881	2705	2587	2875	1215	1287	1040	1934	1261	694	1282	1415	1426	413	307	314	601	646	268	425	421	290	229	373	8771	13708	3047	1016	2936
VIT_10s0116g01760	41	42	42	34	29	41	157	44	118	79	66	66	7	4	25	3	5	9	31	94	96	71	76	48	54	55	30	91	79	94	80	112	76	70	119	324	544	86	73	103
VIT_10s0116g01770	1304	976	984	929	1004	908	1375	1551	1459	1497	1121	1190	2024	1887	2145	1409	1218	1216	1998	1348	941	1345	2438	1654	663	503	530	914	890	353	472	483	171	148	177	1081	2416	626	366	558
VIT_10s0116g01780	19756	51593	40764	45268	36728	40570	39074	24545	32406	30536	23008	20968	29500	30558	36884	20026	30286	13743	52380	58970	53505	29303	1076	23312	52984	38426	34310	59013	73644	53605	57442	104140	45459	36637	18816	77544	124230	33359	19971	31330
VIT_10s0116g01790	533	1331	1145	885	1159	987	1347	252	949	1299	865	440	226	184	260	166	200	116	172	603	608	241	19	87	36	37	36	119	160	9	12	28	9	4	3	33	117	34	7	25
VIT_10s0116g01800	764	503	598	412	513	480	880	1047	966	837	763	718	2026	1896	2158	1386	1028	1199	1425	1448	838	1540	2030	1609	642	523	443	1065	1016	207	307	300	192	127	138	1640	3384	538	386	600
VIT_10s0116g01810	249	308	310	197	223	201	352	249	293	215	244	302	105	93	424	134	261	111	407	321	279	233	1944	882	634	444	258	531	436	511	406	459	682	632	706	3669	4784	1933	1622	2473
VIT_10s0116g01820	32	46	49	20	33	18	58	50	49	27	40	36	21	16	59	28	44	24	86	86	54	50	355	182	148	93	42	122	94	102	72	82	138	127	157	612	715	379	358	553
VIT_10s0116g01830	321	322	314	263	344	299	291	300	306	573	396	326	669	589	597	410	574	557	459	540	378	360	362	442	222	145	122	309	351	103	173	158	46	27	19	166	322	242	92	178
VIT_10s0116g01840	5	6	3	3	2	3	13	18	12	10	13	13	11	4	6	32	13	52	17	5	3	16	6	19	49	30	15	43	26	15	8	17	12	6	5	30	23	5	7	7
VIT_10s0116g01850	639	947	836	763	916	795	1125	654	919	892	634	590	1183	1046	1473	1279	1185	882	1598	2198	1250	2124	738	1333	1215	932	900	1403	1745	803	1112	927	226	190	196	1536	2362	609	222	468
VIT_10s0116g01860	142	60	61	3	7	9	162	105	156	8	12	18	26	31	25	5	8	4	15	33	5	14	537	237	14	18	19	22	16	43	62	46	165	127	226	1578	2090	769	679	913
VIT_10s0116g01870	13	10	10	7	10	10	11	20	15	14	7	8	12	7	10	12	13	8	18	79	23	58	11	30	41	28	52	38	45	26	39	61	13	16	24	71	79	21	7	23
VIT_10s0116g01880	4	2	2	3	5	8	10	1	7	0	6	9	7	1	8	7	8	5	5	31	10	7	4	7	40	15	38	17	11	31	32	56	51	41	53	446	530	372	275	426
VIT_10s0116g01900	24	56	40	21	41	37	94	25	97	249	185	60	4	2	24	1	1	1	28	111	52	19	24	25	149	108	93	142	127	515	419	661	395	306	300	596	1014	273	463	452
VIT_10s0116g01910	59	61	71	33	68	63	65	73	78	58	35	64	124	102	118	59	42	45	75	93	73	64	161	98	44	37	31	73	44	30	48	34	11	10	18	393	665	148	107	193
VIT_10s0116g01920	265	324	278	173	322	267	348	264	288	295	273	261	415	441	558	223	172	162	302	463	260	281	665	357	242	186	189	248	208	109	240	180	62	75	85	1859	3034	887	422	847
VIT_10s0523g00010	32	54	54	39	33	29	50	39	45	34	26	32	59	60	56	46	16	19	38	84	53	15	43	29	36	22	35	13	18	25	34	37	30	30	14	86	170	57	20	48
VIT_10s0523g00020	467	70	139	48	71	53	109	551	359	319	241	247	565	501	749	871	972	622	625	292	302	759	414	832	315	241	209	661	505	180	167	107	63	55	74	561	866	203	290	366
VIT_10s0523g00030	244	149	164	82	121	110	268	370	291	259	232	276	660	621	681	465	500	462	505	539	206	673	2893	1362	190	155	179	235	348	99	121	171	71	75	96	1495	4563	1132	488	938
VIT_10s0523g00040	237	151	153	198	165	166	199	289	246	203	194	222	355	264	292	189	170	274	241	123	186	140	452	347	70	58	61	175	158	54	78	74	28	31	23	220	435	143	137	207
VIT_10s0523g00050	19	5	6	2	4	0	9	37	24	6	2	12	16	15	35	12	16	10	25	20	17	13	2	21	38	27	18	53	50	19	27	8	14	8	20	288	222	198	173	251
VIT_10s0405g00010	7	4	5	5	7	5	3	5	10	5	4	6	3	0	0	3	0	5	1	1	2	1	0	3	5	6	19	2	0	2	2	2	1	1	0	2	0	3	0	2
VIT_10s0405g00020	660	762	704	532	759	628	795	520	778	959	703	646	793	902	1057	494	609	356	989	876	318	859	1732	1174	490	395	431	601	524	366	529	514	389	294	393	3300	5458	1356	902	1456
VIT_10s0405g00030	523	408	424	363	478	370	648	519	628	862	601	498	807	477	860	1364	1266	1222	1005	1572	881	1491	365	1281	1392	1113	1240	1639	1163	738	1069	974	88	102	89	1249	1703	475	468	700
VIT_10s0405g00040	15	16	5	11	8	5	16	27	16	13	11	11	22	11	20	17	17	15	16	17	10	23	10	16	12	7	10	11	9	7	9	7	23	20	42	210	149	72	44	80
VIT_10s0405g00050	301	376	346	338	347	373	452	265	359	293	224	241	141	126	188	156	123	110	150	170	134	164	314	187	44	43	44	91	108	30	50	91	47	36	56	435	614	185	144	199
VIT_10s0405g00060	54	117	101	84	100	84	107	41	82	113	101	66	79	61	80	83	40	43	66	168	89	73	77	43	46	27	22	45	45	31	49	52	10	6	14	82	127	30	13	36
VIT_10s0405g00070	142	195	169	132	159	127	225	123	181	246	201	154	213	153	247	213	138	161	122	327	180	188	151	156	67	74	56	110	127	52	86	86	22	5	23	238	469	111	58	105
VIT_10s0597g00010	9	2	5	4	4	3	11	6	7	10	10	18	14	2	31	47	75	56	135	1097	565	727	23	248	808	573	701	1132	1469	776	1020	901	163	117	181	13	97	5	4	4
VIT_10s0597g00020	1694	756	971	983	990	927	1715	2702	2262	2671	2065	1827	3183	1597	2684	5264	5377	4426	2468	3132	2238	4709	1022	3859	1922	1488	1648	3355	4599	766	1186	654	187	107	99	879	1579	446	343	456
VIT_10s0597g00030	1458	1742	1648	1272	1755	1448	1719	1691	1679	1726	1415	1579	2405	2207	3088	2280	2246	1677	3232	3200	2774	2214	2656	2229	1627	1224	1203	1982	1834	997	1478	1176	595	426	349	3037	5422	1330	965	1376
VIT_10s0597g00040	246	438	374	324	390	375	421	205	325	421	337	293	547	523	582	397	273	306	331	652	371	389	600	384	182	144	147	270	239	57	116	101	16	17	19	238	320	81	50	91
VIT_10s0597g00050	61	69	68	69	81	73	138	141	181	367	270	399	569	467	576	689	294	814	246	288	390	391	1073	635	229	181	158	379	310	102	242	177	31	19	20	87	176	32	19	37
VIT_10s0003g00010	174	272	224	102	202	167	292	144	206	201	167	179	312	259	365	241	169	181	296	516	246	216	284	193	220	178	136	147	168	132	231	217	50	78	75	1538	1879	324	116	313
VIT_10s0003g00020	143	39	51	26	43	26	46	146	90	46	78	207	254	293	323	178	765	130	623	203	132	176	271	518	232	206	160	491	305	207	168	49	46	46	88	8	78	2	0	0
VIT_10s0003g00030	662	984	848	550	808	605	544	402	498	377	261	206	37	56	77	25	12	24	18	36	30	40	83	45	22	24	14	17	25	19	41	62	27	29	33	278	395	81	63	93
VIT_10s0003g00040	1	0	1	0	0	0	1	1	3	25	36	67	480	437	482	220	290	120	282	675	289	398	220	266	216	157	149	311	327	196	293	292	141	97	103	1288	1784	482	463	710
VIT_10s0003g00050	7	8	7	6	4	3	10	9	9	12	13	14	8	9	27	14	30	11	40	44	10	42	52	48	43	23	24	45	33	16	49	55	38	34	63	369	594	270	116	216
VIT_10s0003g00060	286	266	262	520	358	390	398	258	405	711	553	496	719	518	631	710	662	788	675	865	494	919	848	795	282	208	257	435	682	159	215	282	95	68	83	450	1115	246	191	304
VIT_10s0003g00070	427	334	339	252	331	270	332	490	442	452	341	340	482	460	525	351	245	316	381	495	370	402	1087	568	200	167	187	214	242	172	236	252	189	146	112	918	1779	391	299	466
VIT_10s0003g00080	1444	2369	2111	2052	2389	1986	2757	1020	1922	2266	1639	1349	2487	2338	2566	1838	1603	1646	2199	1486	1198	1266	1733	1292	470	354	367	896	845	276	401	381	104	61	77	800	1637	392	382	490
VIT_10s0003g00090	7305	3495	4027	4084	3986	3647	4115	6915	4949	3599	4921	9447	6404	5985	10281	6104	6637	3532	16363	999	3837	3527	15359	8679	2717	1952	1808	6477	4002	2469	1973	4163	4821	4212	6869	9735	19937	4932	6887	8195
VIT_10s0003g00100	186	116	108	161	123	150	240	195	210	208	161	152	412	441	467	179	214	202	276	96	82	241	244	267	35	17	23	66	82	13	23	19	3	2	5	86	262	33	27	42
VIT_10s0003g00110	627	732	688	760	694	685	1101	502	825	904	668	696	1615	1520	1766	897	972	911	1086	895	702	1012	1005	1001	358	255	278	548	514	150	221	175	56	57	28	564	1193	221	156	233
VIT_10s0003g00120	261	345	290	232	378	327	471	346	490	854	699	643	1317	1277	1521	932	1053	741	1303	1297	719	953	982	940	515	422	404	690	622	348	524	537	192	153	148	1554	2928	561	279	575
VIT_10s0003g00130	272	803	611	465	823	608	455	173	362	654	418	467	1295	1194	1466	743	547	572	1067	856	690	678	588	491	635	454	323	606	566	440	390	634	188	133	95	353	448	230	264	405
VIT_10s0003g00140	834	1300	1175	407	1124	684	1509	1319	1303	1536	1468	1532	1765	1287	2392	2144	1721	2528	1030	3927	826	4023	7770	5174	2208	1745	1284	3143	1642	1878	2093	892	1206	912	317	1267	1755	1817	2097	2673
VIT_10s0003g00150	1357	610	692	359	522	436	1115	3176	2014	1879	1959	2825	3138	2135	3212	3861	2482	3779	860	953	1431	2179	2644	2847	1655	1194	1171	1801	1111	369	592	333	218	193	139	1059	1966	424	397	477
VIT_10s0003g00160	47	89	70	69	77	54	128	54	77	100	74	69	118	87	117	92	54	44	61	133	60	81	117	87	55	28	52	41	52	25	22	20	5	7	5	54	73	23	22	35
VIT_10s0003g00170	382	301	303	280	301	278	436	515	506	875	1026	1741	783	579	890	1082	328	941	638	670	903	1067	1076	1191	1077	852	636	989	1245	504	556	1022	336	241	323	1090	1804	531	377	545
VIT_10s0003g00180	316	218	246	66	148	119	259	342	277	238	194	233	755	772	703	301	209	372	427	746	411	555	380	391	323	220	211	270	310	248	376	382	197	142	134	786	1312	351	349	461
VIT_10s0003g00190	1038	1813	1661	1809	1950	1824	2220	745	1594	1767	1413	1157	1307	1014	1498	1367	992	1150	1118	2200	1146	1885	1868	1620	1552	1267	983	1539	1467	804	1025	1129	261	253	332	2276	3372	822	748	1041
VIT_10s0003g00200	391	335	369	281	374	313	493	308	429	554	374	442	564	505	646	407	322	412	573	601	281	472	823	514	359	203	182	220	286	216	250	254	75	72	59	495	794	176	138	217
VIT_10s0003g00210	21	15	22	15	15	15	21	28	34	53	35	45	25	36	28	28	22	22	38	60	30	20	30	22	32	31	25	35	38	41	66	78	63	32	57	427	565	147	107	180
VIT_10s0003g00220	0	1	2	1	0	3	6	0	4	10	12	15	20	34	35	36	27	11	65	205	107	186	48	86	135	108	133	170	289	61	153	126	253	191	189	5689	5691	831	389	777
VIT_10s0003g00230	61	95	95	78	80	82	78	49	69	68	45	51	48	52	62	33	27	41	64	43	36	72	57	53	93	53	75	54	102	49	61	62	45	39	35	157	240	63	46	87
VIT_10s0003g00240	195	229	217	262	251	250	366	157	306	340	260	271	312	278	355	274	185	232	349	360	221	380	436	353	195	140	143	207	210	95	150	109	35	35	41	335	583	175	113	175
VIT_10s0003g00250	3351	1455	1765	984	1384	1048	2067	5508	3558	2080	1651	1458	2407	2446	3110	1410	1790	1545	1869	1500	1178	1538	865	1228	669	490	653	623	869	300	352	381	293	214	180	1933	4212	753	365	671
VIT_10s0003g00260	4048	555	1373	942	2073	1394	1818	5429	3433	3430	2261	1637	269	167	2527	485	261	385	1663	821	1417	431	1302	737	420	398	242	415	340	375	477	72	74	75	56	1998	2913	950	763	1069
VIT_10s0003g00270	1006	356	380	212	261	224	480	1009	733	660	469	507	1063	1112	982	384	819	852	323	342	273	400	755	965	216	152	224	276	327	98	118	114	56	29	36	372	973	245	158	241
VIT_10s0003g00290	698	319	370	157	245	167	409	802	589	505	341	361	699	669	659	300	621	597	358	423	322	312	579	668	237	179	208	204	275	116	165	142	92	86	74	376	978	231	154	221
VIT_10s0003g00300	338	354	321	201	294	199	323	188	283	318	254	224	342	266	380	253	203	234	401	823	260	373	1351	700	327	234	202	274	321	436	784	950	1011	799	1065	11220	18175	5050	1980	5005
VIT_10s0003g00310	74	44	44	47	46	40	39	78	60	92	52	58	125	116	114	72	83	106	110	66	56	56	104	64	19	8	11	32	43	13	25	32	21	23	25	276	679	149	89	163
VIT_10s0003g00320	68	27	37	40	36	32	41	72	59	52	39	47	81	75	113	52	77	74	88	42	27	46	62	60	24	8	27	24	21	3	6	24	28	28	16	197	479	144	95	173
VIT_10s0003g00330	560	1850	1449	879	1413	1162	1577	269	1087	1258	942	629	2208	1992	2891	2549	1635	1192	3275	7074	2687	4671	242	1300	1715	1260	1062	2143	2783	971	1471	1337	380	286	143	2229	3394	575	229	480
VIT_10s0003g00340	3	6	5	1	3	1	8	4	4	7	10	9	11	13	8	6	11	6	9	13	12	5	3	3	6	6	20	2	3	6	9	24	80	35	20	38	55	14	15	16
VIT_10s0003g00350	84	31	50	30	26	18	62	225	187	503	346	292	269	204	323	364	401	126	123	30	23	55	504	300	42	37	43	118	24	17	27	16	18	27	20	311	464	164	91	129
VIT_10s0003g00360	996	773	826	627	720	649	1531	1316	1444	1574	1092	964	3012	3134	3566	1668	1513	1343	2025	1465	888	1856	2409	2022	219	180	186	906	878	103	122	140	36	30	48	1425	3485	442	256	416
VIT_10s0003g00370	1097	788	807	438	700	517	1312	1285	1237	1216	845	805	2509	2399	2846	1360	1392	1223	1742	1347	736	1440	2015	1786	480	348	479	709	814	239	285	314	177	145	153	1315	2799	566	382	511
VIT_10s0003g00380	5	1	2	0	1	2	14	9	12	9	22	46	31	37	96	17	5	21	72	11	16	18	230	103	37	26	36	33	26	77	66	50	99	70	200	567	833	662	430	628
VIT_10s0003g00390	321	211	250	148	171	160	278	1031	510	371	350	449	439	255	424	567	341	606	212	209	93	292	2570	1184	495	404	235	460	437	254	225	258	510	395	386	833	1586	530	745	827
VIT_10s0003g00400	10	5	5	2	4	3	13	3	18	26	15	15	6	1	8	7	10	15	2	8	6	7	1	9	78	39	61	21	22	20	21	23	14	5	2	12	45	35	90	55
VIT_10s0003g00410	4326	2293	2662	808	2255	1538	5007	9152	7061	7896	7062	8857	2266	1570	2849	4048	3813	3363	383	820	685	1373	805	2816	2993	2310	1940	2184	1594	413	643	83	44	31	10	112	237	144	339	248
VIT_10s0003g00420	314	288	273	95	111	101	535	328	364	339	403	787	1852	1989	2271	1401	1442	1093	2520	2948	1039	2417	2230	1789	969	719	690	1464	1425	878	1146	890	851	618	417	2871	5921	1303	663	1192
VIT_10s0003g00430	238	396	355	249	284	232	510	310	400	390	444	358	116	99	142	39	50	73	91	76	68	40	154	99	490	370	381	502	433	42	149	67	190	308	101	133	361	49	122	48
VIT_10s0003g00440	0	2	0	0	3	2	1	1	4	0	0	4	0	0	2	1	0	0	0	136	6	13	0	2	89	58	45	27	19	24	89	43	3	6	2	29	33	6	2	9
VIT_10s0003g00450	24	20	18	4	10	17	12	19	13	13	7	11	30	29	27	24	21	28	14	21	12	12	15	16	26	21	55	14	7	12	20	8	2	8	4	28	35	14	8	9
VIT_10s0003g00460	3	4	0	1	1	1	0	0	1	1	0	3	0	0	0	0	0	0	2	25	4	0	3	5	16	18	24	2	4	4	28	14	1	2	1	37	39	8	2	9
VIT_10s0003g00470	481	16	140	0	4	4	79	420	166	16	267	709	100	127	292	41	10	27	26	3	6	20	4193	1565	25	10	27	44	39	82	35	148	113	82	152	577	800	95	271	270
VIT_10s0003g00480	508	964	846	323	637	471	1423	1207	1137	1038	920	831	2504	2805	2659	692	34	444	416	133	238	329	5223	2152	271	206	143	382	421	292	390	259	447	367	233	2481	2333	327	520	528
VIT_10s0003g00490	542	339	403	344	434	369	607	1087	802	1081	793	812	963	696	1289	1268	469	1271	583	422	474	689	1375	1041	220	160	181	512	489	83	127	115	34	26	22	472	833	188	155	186
VIT_10s0003g00500	1488	2033	1854	1673	2017	1790	2001	1669	1773	1973	1508	1546	2621	2326	2973	2128	1842	1502	1895	1976	1676	2189	2535	2183	1392	964	907	1909	1964	661	918	899	499	415	390	3251	5224	1273	1024	1351
VIT_10s0003g00510	3030	3363	3084	5166	4760	5024	4714	2979	4289	5907	4556	4349	3175	2067	3322	3837	3680	4213	5499	4097	3801	4871	3129	3550	2713	1985	1727	4917	5185	1421	1657	1771	345	235	429	2807	3832	1129	1209	1609
VIT_10s0003g00520	629	569	550	452	483	469	785	601	709	745	619	555	1256	1230	1290	583	673	667	879	901	469	777	1172	1029	298	191	339	361	418	132	190	168	53	44	48	882	1896	371	168	310
VIT_10s0003g00530	2980	3635	3419	5380	4668	4850	5783	4017	4982	6846	5649	5814	5224	4489	5656	4771	3489	3992	5609	4886	3166	4988	6942	5019	1541	1143	958	4339	4957	512	890	1014	255	203	432	5020	8396	1784	1295	1861
VIT_10s0003g00540	321	193	217	105	183	132	236	258	273	251	180	190	383	397	529	259	418	258	570	353	168	366	637	571	136	90	88	248	144	116	129	119	30	35	62	401	765	171	117	176
VIT_10s0003g00550	761	605	599	269	390	344	647	833	768	959	808	939	740	647	889	759	448	564	603	534	425	636	782	639	531	403	361	675	540	251	285	273	103	143	106	648	794	238	261	323
VIT_10s0003g00560	1984	4854	4030	1645	3202	2322	5183	1221	3440	3726	2614	1826	3718	4391	3990	701	491	621	978	1068	1015	869	460	513	521	407	404	673	607	196	243	348	1	9	3	21	149	12	13	21
VIT_10s0003g00570	2	0	1	0	0	0	1	0	1	1	0	1	1	0	0	0	0	0	0	1	0	2	0	0	9	6	8	2	0	6	10	17	57	31	19	211	227	95	41	101
VIT_10s0003g00580	321	78	142	11	18	21	143	587	337	133	176	283	317	338	477	135	43	102	83	39	23	94	1051	402	122	95	81	117	82	64	60	44	26	27	15	75	133	44	57	75
VIT_10s0003g00590	205	161	166	53	104	69	175	348	275	398	246	109	24	44	75	14	9	8	16	33	30	5	83	41	43	16	20	33	59	37	50	41	10	9	9	121	156	22	41	28
VIT_10s0003g00600	3	4	6	7	5	9	7	11	8	5	6	8	11	3	10	8	12	5	13	8	6	5	1	2	3	2	13	3	1	2	3	2	28	22	38	446	1555	141	54	130
VIT_10s0003g00620	0	0	0	0	0	0	0	1	1	0	0	0	0	0	0	0	0	0	0	7	2	0	1	0	4	8	8	0	2	6	1	10	105	83	61	1148	1927	267	71	221
VIT_10s0003g00630	260	404	354	708	476	561	910	231	564	749	580	400	675	552	690	530	609	560	285	671	229	662	206	344	157	118	102	283	340	64	102	93	23	14	10	180	317	69	33	55
VIT_10s0003g00640	295	419	326	432	473	460	684	283	475	661	499	348	617	448	593	530	464	521	780	642	465	657	554	423	234	204	185	390	420	187	199	218	79	43	56	493	899	229	161	257
VIT_10s0003g00650	1	1	2	0	1	0	2	3	1	3	3	3	9	11	6	14	15	4	4	118	40	47	2	10	9	13	32	20	33	12	14	59	3	0	0	10	47	2	2	3
VIT_10s0003g00660	303	498	453	561	594	478	620	269	462	690	481	397	432	399	531	508	447	426	465	778	530	668	483	441	282	200	221	409	531	169	224	230	67	67	57	377	499	172	117	178
VIT_10s0003g00670	1434	596	612	316	422	310	591	1484	1027	877	731	986	2017	2356	2093	441	1427	1428	863	708	653	621	2590	2025	621	491	1063	440	571	303	360	362	186	145	149	743	2199	633	408	626
VIT_10s0003g00680	8	15	8	7	4	8	6	7	8	7	4	14	10	4	13	1	10	5	0	5	4	8	20	13	7	8	16	8	4	4	7	11	2	1	0	11	19	15	11	11
VIT_10s0003g00700	0	2	1	0	0	1	0	0	1	0	1	1	1	0	0	0	0	0	1	0	0	1	0	2	6	0	10	0	0	0	1	2	0	0	0	0	1	0	0	0
VIT_10s0003g00710	1	0	0	0	0	0	0	0	0	0	0	1	0	0	0	0	0	2	2	0	1	0	0	0	0	1	3	0	0	0	2	0	1	0	0	0	0	1	0	0
VIT_10s0003g00720	0	0	0	0	0	0	0	0	0	0	0	0	0	0	0	0	0	0	0	0	0	1	0	0	4	0	3	0	0	0	0	0	0	0	0	0	0	0	0	1
VIT_10s0003g00750	0	0	0	0	0	0	0	1	1	0	0	0	0	0	0	0	1	0	2	0	0	0	0	0	4	3	11	0	1	0	0	0	0	0	0	0	0	0	0	0
VIT_10s0003g00760	4	3	2	6	5	4	10	12	5	2	2	3	1	0	2	3	6	1	3	1	4	2	0	4	7	5	19	3	14	2	0	1	0	0	0	3	4	5	5	6
VIT_10s0003g00780	3	4	3	2	2	4	3	6	2	0	2	1	0	4	2	1	0	1	5	2	0	0	0	5	3	3	10	0	0	1	0	1	1	0	2	3	4	4	6	3
VIT_10s0003g00790	106	130	114	31	85	48	191	132	155	118	73	69	222	289	281	70	41	90	21	12	12	23	79	69	9	17	24	17	13	11	11	10	5	4	7	46	181	31	10	19
VIT_10s0003g00800	66	83	70	81	65	53	85	53	56	55	29	31	45	37	34	12	13	13	8	22	13	17	3	9	16	8	56	8	5	5	2	4	2	1	3	18	30	4	3	4
VIT_10s0003g00810	650	581	542	458	561	433	821	668	789	772	597	547	1391	1423	1414	668	780	815	1226	705	459	695	1569	1073	218	179	283	369	388	99	122	129	93	84	88	633	1552	348	212	324
VIT_10s0003g00820	28	9	19	0	6	3	19	43	21	19	13	5	0	1	3	0	1	0	0	6	3	4	7	7	0	3	4	1	1	10	3	23	5	8	6	29	46	5	6	6
VIT_10s0003g00830	152	84	98	7	30	13	93	181	129	130	105	68	6	8	14	2	1	1	3	32	22	3	67	24	5	8	18	15	17	48	20	66	12	9	11	149	282	20	15	15
VIT_10s0003g00840	10	10	9	13	4	12	24	2	4	2	1	3	8	7	3	5	1	9	5	19	11	12	0	7	31	14	25	27	8	7	2	8	0	0	0	0	7	1	0	1
VIT_10s0003g00850	5	8	8	2	3	10	11	4	15	25	28	49	174	211	179	87	24	98	24	6	13	11	95	48	46	47	48	43	33	7	14	9	12	9	2	26	41	3	6	2
VIT_10s0003g00860	230	223	226	235	252	234	316	256	299	380	319	259	447	517	552	319	241	301	418	287	188	307	583	374	104	87	127	221	173	63	98	117	59	39	34	979	1757	421	262	379
VIT_10s0003g00870	12	10	12	1	15	6	9	3	7	11	9	8	4	3	7	1	3	5	8	19	9	9	5	10	6	5	3	6	0	4	8	3	0	1	0	9	23	3	2	5
VIT_10s0003g00880	472	554	514	442	549	471	910	640	813	1328	1094	1185	1176	681	1005	1927	918	1736	450	815	994	972	584	1060	1020	793	535	833	836	382	390	516	227	217	130	682	1028	335	293	399
VIT_10s0003g00890	196	356	294	260	405	305	351	100	276	374	264	231	248	253	341	273	186	239	280	728	302	350	360	217	400	259	289	293	352	376	615	608	256	163	292	4074	6304	2019	540	1807
VIT_10s0003g00900	40	104	73	34	62	40	68	33	47	49	47	31	63	85	81	32	12	22	16	39	18	19	78	39	26	21	43	20	22	44	45	107	141	136	105	582	617	55	81	92
VIT_10s0003g00910	37	60	71	46	56	41	190	32	91	53	45	16	37	27	24	40	11	34	9	101	42	67	2	14	16	20	49	16	36	6	14	10	2	3	1	20	55	4	1	7
VIT_10s0003g00940	300	251	264	259	238	189	363	385	326	357	344	486	422	373	539	214	337	273	342	265	210	264	447	410	165	142	163	137	153	102	194	137	50	58	99	428	655	304	129	180
VIT_10s0003g00960	168	433	331	420	364	376	452	127	270	444	275	193	209	136	110	148	188	174	74	183	114	157	14	64	50	34	46	101	128	49	60	169	104	95	104	519	1414	249	240	321
VIT_10s0003g00970	52	60	70	63	53	55	83	65	89	72	68	68	72	41	126	64	36	51	70	75	56	63	124	70	28	36	45	45	49	21	25	26	5	9	8	48	101	31	24	26
VIT_10s0003g00980	184	182	187	38	108	58	250	318	306	275	235	286	427	195	278	681	329	974	124	119	79	296	588	387	464	305	217	401	407	213	206	239	174	165	151	391	521	167	316	372
VIT_10s0003g00990	2214	3952	3330	2489	4883	3467	3521	2161	3007	4492	3281	2872	5639	5274	5875	2797	2134	2535	2264	7867	3725	4175	10422	5917	6013	4631	3262	4519	3758	2834	3913	4521	2974	2573	913	8832	16408	2140	2299	3057
VIT_10s0003g01000	1770	2431	2132	1280	2220	1661	2581	1757	2187	2441	1867	1886	4250	3973	4463	2738	1822	2524	2597	8217	3421	3508	4167	2676	3624	2735	1905	2611	3132	2850	3531	4254	1562	1354	862	8795	10480	2325	1713	2997
VIT_10s0003g01010	86	56	44	35	33	51	67	67	93	75	48	88	84	77	136	74	59	42	127	52	99	82	161	138	104	70	176	79	66	36	49	46	110	103	156	1625	3401	994	477	875
VIT_10s0003g01020	3	5	5	2	7	5	10	2	7	5	3	2	0	0	1	2	0	0	1	0	5	0	3	2	16	18	22	4	12	55	37	90	25	26	17	45	127	10	39	37
VIT_10s0003g01030	9	6	1	1	0	6	24	12	24	23	18	17	4	2	4	7	1	2	1	1	3	4	18	5	11	1	6	4	4	2	0	8	20	13	29	35	72	15	9	18
VIT_10s0003g01040	3	3	0	4	2	1	3	1	2	0	1	1	1	0	0	0	0	0	1	3	2	1	0	1	10	0	20	0	2	0	3	6	1	0	1	2	19	10	8	8
VIT_10s0003g01050	84	267	224	191	330	242	262	44	170	319	254	191	1139	1241	841	847	1167	701	1134	2113	962	1305	58	546	682	490	415	1159	1174	309	565	641	51	59	92	600	789	202	37	154
VIT_10s0003g01060	652	834	793	1406	1089	1251	1409	784	1159	1323	972	914	1167	886	1160	1129	918	1043	1253	1882	1538	1825	1121	1157	995	798	629	1257	1938	827	833	1022	280	202	216	1187	1531	426	370	508
VIT_10s0003g01070	143	367	344	194	367	251	436	91	267	217	162	127	132	83	245	290	250	200	473	965	308	504	186	378	874	633	497	830	974	795	714	894	247	221	163	1544	2248	332	584	538
VIT_10s0003g01080	85	152	104	150	205	151	120	49	107	161	130	165	114	86	103	166	126	206	225	453	205	177	167	130	229	145	167	212	215	326	400	486	165	146	260	1437	2257	704	323	916
VIT_10s0003g01090	1	5	4	1	2	0	6	2	2	2	1	1	1	3	2	5	2	2	3	0	0	1	1	3	1	1	4	0	2	0	0	0	2	1	0	3	9	7	2	8
VIT_10s0003g01100	2	3	1	0	0	1	3	5	3	1	0	3	1	0	1	3	5	5	1	6	1	4	1	3	8	0	8	7	2	4	7	4	0	1	0	14	5	5	1	5
VIT_10s0003g01110	790	602	604	463	516	438	945	945	943	835	608	559	1276	1247	1477	774	977	787	1326	786	525	1046	1122	1098	215	191	203	427	390	162	196	189	82	68	86	647	1533	225	137	232
VIT_10s0003g01120	65	130	95	206	130	152	292	96	183	222	132	103	228	212	269	223	156	187	362	222	121	267	36	83	32	16	31	67	160	20	30	40	1	5	1	11	36	2	2	5
VIT_10s0003g01130	8	11	10	6	8	9	28	9	22	75	70	58	341	301	276	320	232	293	182	284	212	270	438	405	300	217	226	355	253	75	101	109	38	23	10	72	194	34	41	73
VIT_10s0003g01150	1252	998	1113	1146	1056	1082	1350	1341	1316	1541	1193	1063	1574	1482	1457	991	948	966	967	887	765	1123	1536	1311	513	420	364	784	834	300	422	474	271	196	180	1129	2191	616	477	650
VIT_10s0003g01160	73	94	89	106	113	102	169	44	126	293	176	147	453	505	382	122	61	140	114	60	47	82	282	153	10	10	10	47	34	49	41	95	61	34	53	417	777	302	313	469
VIT_10s0003g01170	62	109	111	75	127	107	133	49	129	182	146	95	315	394	280	87	15	51	70	45	31	39	234	101	16	10	12	21	17	40	41	127	72	61	78	512	836	291	310	416
VIT_10s0003g01180	66	130	88	112	141	107	149	59	108	183	127	112	118	116	129	115	74	123	163	132	102	91	15	52	48	33	45	44	64	27	23	23	11	7	5	54	61	15	32	29
VIT_10s0003g01190	13	17	10	33	33	19	28	6	40	56	31	24	30	23	28	19	25	39	36	32	22	15	0	10	1	3	2	10	18	1	3	7	2	0	1	5	7	0	12	7
VIT_10s0003g01200	44	95	97	78	109	70	149	85	97	88	75	37	25	22	25	23	32	46	8	59	33	24	3	22	23	17	25	26	29	9	17	22	2	9	10	22	49	4	7	6
VIT_10s0003g01210	6	3	9	2	8	6	17	10	16	12	8	4	1	3	2	1	6	2	1	2	1	0	1	0	1	0	1	0	2	3	0	1	0	0	0	3	4	0	0	3
VIT_10s0003g01220	246	69	109	17	17	23	148	550	314	155	123	155	109	11	69	219	50	354	4	3	32	94	46	117	42	29	41	77	95	20	31	36	18	12	12	96	105	74	86	62
VIT_10s0003g01230	936	410	509	290	305	299	599	1321	961	639	464	483	1009	1108	1191	507	459	603	781	471	370	596	1346	924	187	140	202	310	319	188	318	205	202	169	157	1288	2685	851	627	1002
VIT_10s0003g01240	1811	2008	1912	3160	2640	2998	2979	2450	2846	3963	3035	2940	3506	2608	3758	3431	2885	3423	4211	3317	3341	3676	3683	3767	3311	2363	2069	3915	4451	2149	2371	2467	1037	937	835	6012	9190	2992	2610	3648
VIT_10s0003g01250	0	1	1	0	0	0	2	1	0	2	1	1	0	2	1	1	1	0	2	0	0	3	0	0	2	2	6	0	0	14	8	29	3	0	0	4	5	0	0	3
VIT_10s0003g01260	6	27	22	4	4	6	33	14	36	52	47	42	49	87	88	27	9	29	15	38	30	35	79	35	122	80	67	88	63	146	137	187	60	81	40	137	347	56	67	59
VIT_10s0003g01270	2118	1308	1418	795	1124	1001	1282	2107	1644	1767	1356	1331	4299	4377	4397	1812	2255	1913	2497	2408	1133	2150	3613	3150	796	600	612	1311	1260	392	619	555	218	184	232	2932	6549	1172	638	1166
VIT_10s0003g01280	9	19	19	24	7	14	18	17	28	14	18	27	16	11	17	11	18	16	6	31	20	32	7	30	93	55	99	53	47	45	51	77	46	45	76	565	972	211	154	235
VIT_10s0003g01290	220	59	94	35	49	41	119	242	151	84	63	58	110	112	113	83	165	114	68	61	16	34	145	161	18	6	11	39	26	12	29	22	8	6	8	46	122	40	34	55
VIT_10s0003g01300	449	266	336	123	250	199	381	592	442	384	291	249	361	353	359	302	530	385	195	270	145	223	470	393	166	93	85	161	166	97	117	145	56	54	42	236	500	162	128	203
VIT_10s0003g01310	17	70	54	47	92	69	57	18	35	17	18	20	3	2	8	7	0	6	7	11	6	9	19	9	58	39	82	19	33	58	55	102	97	75	127	1299	1987	460	303	516
VIT_10s0003g01320	112	152	128	71	128	82	110	111	98	129	74	83	162	182	173	89	64	63	79	182	117	80	179	115	94	71	63	56	59	95	146	141	62	43	47	348	511	111	55	122
VIT_10s0003g01350	197	61	64	45	32	37	115	162	151	114	84	109	423	408	379	111	293	257	280	77	42	122	303	227	28	8	44	27	37	6	6	11	6	4	1	107	317	35	23	41
VIT_10s0003g01360	390	905	804	108	274	185	1097	213	745	854	571	418	327	409	441	155	68	145	156	2043	692	295	523	310	655	490	324	317	325	550	904	928	361	309	310	4779	9885	3162	1356	2694
VIT_10s0003g01370	214	102	133	54	70	61	172	260	240	289	273	346	1299	1402	1255	463	401	606	406	400	308	452	947	617	299	180	206	327	292	115	211	161	69	66	61	892	1961	353	237	380
VIT_10s0003g01380	15	19	12	13	8	5	28	15	24	15	12	14	94	106	81	10	29	18	20	7	9	13	50	45	20	13	24	26	12	6	7	2	3	0	4	23	42	9	12	13
VIT_10s0003g01390	556	456	452	290	415	310	685	692	697	733	641	691	1422	1495	1650	747	398	772	861	477	554	737	2571	1261	263	194	208	400	395	394	420	441	216	200	167	1177	1758	769	793	1043
VIT_10s0003g01400	70	80	86	47	50	41	139	136	163	183	116	94	303	264	298	281	252	189	228	252	152	363	28	141	66	41	70	112	203	82	110	117	19	18	9	416	794	105	60	109
VIT_10s0003g01410	3	5	5	2	2	1	3	1	5	3	0	0	0	0	1	3	6	1	1	5	2	8	3	1	18	6	31	5	2	5	9	8	143	111	321	5189	8609	3165	1355	2804
VIT_10s0003g01420	857	493	490	344	444	350	394	900	585	616	425	354	540	501	489	430	552	448	169	342	202	301	306	490	337	263	218	410	370	198	260	256	70	78	64	382	706	196	172	212
VIT_10s0003g01430	513	863	808	378	597	460	813	676	750	707	576	438	1765	1566	1689	1908	1980	1521	1068	4618	1444	2461	175	1202	1398	1027	811	1472	2053	849	987	1400	410	358	237	1358	1656	531	791	809
VIT_10s0003g01440	1387	890	987	747	899	797	1208	1649	1460	1302	1142	1131	1677	1768	2031	1277	1120	1244	1592	1064	718	1228	2696	1622	446	313	457	687	565	141	226	210	62	51	82	1179	2540	534	396	480
VIT_10s0003g01450	13	17	16	16	12	12	7	22	11	9	12	9	21	11	11	13	88	99	83	23	22	32	36	14	115	93	105	145	115	24	261	52	40	92	22	31	107	26	141	15
VIT_10s0003g01460	206	581	476	356	482	425	679	140	470	313	236	140	479	465	482	478	437	304	568	2645	1053	1096	39	339	693	513	378	545	941	602	895	1020	262	191	114	1126	1247	221	95	209
VIT_10s0003g01470	83	75	78	76	66	74	124	82	105	112	71	52	103	106	105	72	73	69	94	74	47	78	30	70	33	21	92	28	41	21	23	13	20	11	9	190	256	109	50	118
VIT_10s0003g01480	2669	4403	3654	4620	5069	4594	5381	2545	4723	7036	5047	4780	7491	6097	7797	7762	7757	6073	9315	6931	5521	7992	7974	8071	5805	4325	4168	7361	6526	3434	4258	4107	1835	1688	1487	11389	18249	4932	3532	5323
VIT_10s0003g01490	970	2131	1769	2610	2020	2297	2622	907	2179	4313	3007	2163	5204	5118	4826	2978	2643	2390	3190	1750	1891	2101	1704	1897	593	427	474	1131	1157	296	489	351	175	135	80	805	1792	193	94	177
VIT_10s0003g01500	60	34	38	19	16	21	39	89	60	41	43	39	38	45	33	29	50	46	28	40	33	50	76	71	51	39	51	67	59	35	45	50	24	15	26	64	154	69	42	51
VIT_10s0003g01510	8	5	5	10	1	9	9	10	7	8	7	4	11	12	10	11	10	6	9	12	7	11	11	7	0	3	6	8	4	1	1	5	2	0	0	13	30	7	6	3
VIT_10s0003g01520	4650	8479	7292	9362	10347	9764	12200	5558	10216	14372	12178	13553	11885	8019	13212	12406	11081	13799	14922	22629	14818	16168	16029	15188	24325	18314	14093	21571	23505	14224	14375	16086	5552	4383	4670	15426	16985	7457	6877	8511
VIT_10s0003g01530	492	412	465	590	507	558	525	532	550	604	500	535	634	577	740	538	692	602	725	826	462	723	842	666	220	149	212	460	502	79	125	115	30	22	28	579	1053	241	137	241
VIT_10s0003g01540	81	97	87	57	65	59	91	90	101	101	72	90	172	195	221	93	82	91	118	163	84	82	243	159	51	48	53	46	64	30	45	50	12	18	13	174	305	92	51	83
VIT_10s0003g01550	60	118	101	49	90	73	90	22	73	90	61	45	71	64	64	36	38	43	45	200	57	53	6	26	26	38	49	22	35	28	42	64	15	6	7	141	149	26	9	36
VIT_10s0003g01560	42	74	68	39	32	60	109	44	83	52	42	28	34	25	37	24	27	36	15	99	19	36	12	35	49	52	73	30	18	45	88	86	492	376	341	1938	2165	1270	599	1136
VIT_10s0003g01570	501	292	311	315	294	284	506	552	490	565	426	476	589	603	607	398	371	502	581	373	364	421	940	628	235	185	334	257	310	165	184	160	82	83	85	401	862	312	223	282
VIT_10s0003g01580	28	20	22	6	7	11	43	61	72	191	173	244	35	23	60	83	108	227	53	75	52	80	134	196	307	231	190	241	136	85	58	121	121	101	82	475	667	1016	798	904
VIT_10s0003g01590	0	3	6	0	1	3	15	1	7	13	16	37	89	17	47	299	133	283	354	2808	2091	2404	81	543	472	376	324	1249	1923	940	1090	1143	11	8	13	33	75	6	13	20
VIT_10s0003g01600	422	411	359	66	158	103	464	431	408	453	353	469	1018	1221	1119	139	64	153	122	174	127	158	1817	728	181	131	122	191	157	393	284	626	595	435	450	1741	2599	625	761	816
VIT_10s0003g01610	329	444	431	468	581	528	652	274	468	705	556	505	615	450	588	668	575	915	509	1510	475	917	759	612	1020	748	630	888	901	664	884	801	131	114	138	1049	1444	543	329	567
VIT_10s0003g01620	187	221	216	249	271	215	249	137	238	314	228	217	259	201	272	261	245	440	268	616	258	383	356	298	500	426	303	360	444	299	368	392	121	88	108	498	605	260	169	238
VIT_10s0003g01630	11	40	32	7	37	31	17	1	15	13	8	3	2	2	3	3	1	5	1	2	0	6	2	0	5	6	7	1	1	15	8	18	13	9	26	121	148	98	54	86
VIT_10s0003g01640	334	489	427	540	482	496	700	326	586	930	620	476	487	441	650	580	434	459	953	433	376	621	680	521	338	243	291	469	411	161	311	267	338	292	325	3294	6409	1817	876	1573
VIT_10s0003g01650	585	130	246	23	70	27	237	1473	779	765	645	690	353	244	360	792	613	1110	110	58	102	314	273	646	444	347	251	305	244	152	169	32	67	58	14	61	74	81	74	115
VIT_10s0003g01670	24	26	27	19	40	27	93	32	66	45	30	21	85	91	90	8	10	8	8	9	2	13	41	16	12	6	11	6	9	10	12	3	1	0	1	7	19	2	5	3
VIT_10s0003g01680	2868	1225	1493	724	1242	944	1870	4422	2786	1922	1641	2151	3265	3309	4192	2884	3691	2399	3505	1938	752	2153	8209	5256	1187	892	816	2114	1316	593	917	564	350	307	252	3957	8046	2057	1248	1976
VIT_10s0003g01690	57	158	127	161	214	203	74	19	61	71	58	81	142	145	128	55	63	42	130	725	300	294	66	114	501	389	288	367	397	427	572	726	252	237	141	686	765	266	199	312
VIT_10s0003g01700	597	941	841	1029	975	1005	1364	532	1062	1206	941	920	869	592	947	1034	921	814	1006	1726	1054	1464	1050	1143	1109	893	750	1224	1230	671	777	785	189	126	162	849	1159	329	279	370
VIT_10s0003g01710	667	934	900	1130	1161	1044	1221	436	948	1463	1011	879	923	935	1121	629	786	789	1056	871	410	859	892	738	449	329	330	619	562	229	334	342	80	65	117	781	1543	368	301	437
VIT_10s0003g01720	723	797	745	528	705	605	1070	640	893	852	643	690	2812	2916	2694	1477	1853	1638	1846	2484	1032	1930	1472	1934	612	441	446	977	1073	152	398	320	33	29	36	666	1790	481	190	363
VIT_10s0003g01730	1377	319	496	101	186	116	351	2412	1238	372	313	484	518	572	495	315	365	456	164	310	96	187	1415	873	236	168	176	293	230	280	360	143	271	215	103	604	1180	920	911	1058
VIT_10s0003g01740	19	1	0	1	0	0	8	30	9	0	6	4	3	2	2	3	2	4	1	1	0	0	1	2	3	2	12	2	0	1	2	1	4	0	0	29	61	7	3	8
VIT_10s0003g01750	6	3	4	1	7	5	13	7	11	3	3	1	4	6	1	2	4	5	6	4	2	7	5	5	0	5	8	0	2	0	2	2	2	1	0	13	22	9	3	2
VIT_10s0003g01760	54	110	96	49	92	82	134	44	88	63	65	55	73	76	95	55	30	25	57	174	72	78	108	66	41	32	50	47	39	32	26	38	4	5	4	85	94	26	17	30
VIT_10s0003g01770	184	87	79	19	18	22	123	337	175	71	69	82	281	365	248	157	139	227	107	89	56	97	331	224	71	48	68	126	93	74	123	105	88	84	76	841	1518	423	446	544
VIT_10s0003g01780	4	5	5	16	5	17	15	17	11	4	10	10	5	5	3	5	5	2	6	3	8	10	1	5	14	13	31	11	15	1	3	8	1	3	0	0	2	2	1	3
VIT_10s0003g01790	181	179	198	78	117	82	265	167	243	167	150	171	918	867	982	620	558	529	768	1589	796	1017	895	838	659	477	400	687	679	402	591	482	280	248	187	1481	2026	563	756	895
VIT_10s0003g01800	573	585	603	751	610	625	904	815	788	738	576	567	842	744	951	806	651	554	757	835	821	953	715	829	259	213	250	576	703	171	229	249	124	85	102	888	1384	333	257	378
VIT_10s0003g01810	80	109	105	94	125	71	134	50	124	153	99	89	61	40	65	97	43	90	40	211	105	107	90	65	149	94	86	93	117	137	123	167	65	64	42	208	266	53	72	99
VIT_10s0003g01820	24	77	79	46	74	39	104	11	52	22	22	13	45	16	24	38	25	29	17	507	64	105	3	17	125	105	89	43	84	90	147	118	29	20	10	131	115	17	10	31
VIT_10s0003g01830	383	666	564	232	385	299	1494	609	1085	1008	829	932	417	193	276	544	67	661	38	55	252	141	111	121	105	83	81	76	77	26	41	31	32	25	17	120	403	50	31	69
VIT_10s0003g01840	454	317	339	181	306	223	418	591	496	412	329	292	535	490	669	442	318	309	493	463	249	589	553	454	221	169	173	264	274	137	185	177	65	41	36	500	801	164	100	168
VIT_10s0003g01850	369	391	344	284	338	283	716	701	649	681	506	485	963	1036	875	255	114	332	150	177	140	183	1420	656	151	110	98	112	132	92	87	116	180	161	46	163	440	132	118	124
VIT_10s0003g01860	760	482	571	392	450	394	1409	1042	1097	1067	811	724	2428	2739	2398	483	195	821	352	314	201	340	3397	1451	89	70	104	134	163	44	58	58	44	47	9	396	986	179	125	150
VIT_10s0003g01870	10	22	9	11	6	8	15	17	12	6	4	6	2	2	1	7	1	8	12	3	9	15	0	4	16	14	66	8	13	3	5	1	0	0	1	1	1	2	2	1
VIT_10s0003g01880	1511	279	466	274	259	284	576	1870	1215	507	612	974	1492	1603	1702	590	952	679	1373	307	227	440	5050	2615	265	179	437	242	246	78	135	120	76	58	78	646	2267	490	283	450
VIT_10s0003g01890	663	303	387	191	276	208	523	971	679	484	314	269	398	498	536	203	228	175	462	215	102	310	626	451	96	62	98	145	142	63	88	52	8	10	6	59	105	20	17	15
VIT_10s0003g01900	3720	1427	1846	1167	1378	1174	2915	6162	4419	3360	2591	2464	4513	5127	6057	3093	2150	2509	4239	1382	1452	3543	14222	7987	1404	1162	1168	2239	1703	753	939	596	268	239	183	2360	4784	990	845	1079
VIT_10s0003g01910	14	1	5	4	4	2	7	12	10	5	5	14	7	11	8	4	3	10	10	4	5	12	10	9	18	14	91	5	7	3	8	4	0	3	0	4	8	4	0	4
VIT_10s0003g01920	1419	220	403	156	125	149	707	1975	1292	542	845	1757	1124	1365	2091	377	396	383	688	98	134	212	17638	7482	101	81	206	76	112	31	53	49	156	121	76	463	1516	221	265	309
VIT_10s0003g01930	13	7	13	5	2	2	18	29	29	6	4	16	11	5	7	2	4	2	7	6	9	8	80	35	17	22	85	4	12	4	9	3	11	8	4	29	46	15	10	16
VIT_10s0003g01940	312	247	250	174	134	164	827	442	630	354	332	506	701	769	1085	211	209	172	354	88	101	152	6217	2575	31	27	107	56	64	28	61	46	215	216	94	1376	2732	398	548	538
VIT_10s0003g01950	272	26	58	14	19	21	54	550	257	45	40	47	130	143	113	39	151	89	64	42	18	63	140	199	54	25	86	30	48	11	13	5	4	3	3	36	58	19	14	13
VIT_10s0003g01960	299	300	318	289	292	310	646	428	639	977	627	560	925	927	916	715	481	728	848	253	244	593	780	640	146	85	135	227	242	38	56	92	19	9	9	167	446	299	96	208
VIT_10s0003g01970	17	14	16	15	6	14	21	16	14	27	20	22	17	17	15	29	23	19	49	19	21	28	11	20	10	12	37	11	15	7	6	8	0	1	3	18	27	4	3	2
VIT_10s0003g01980	1828	807	959	950	999	931	1447	1915	1807	2182	1569	1513	3071	3222	3453	1656	2336	1971	4236	1200	740	1989	3361	2465	374	291	362	670	754	275	386	399	111	97	107	1235	4721	1181	645	1115
VIT_10s0003g01990	354	123	182	126	120	103	467	774	571	281	201	184	90	37	68	80	84	84	18	72	37	39	22	49	94	73	98	48	60	40	47	54	32	34	22	335	764	246	99	178
VIT_10s0003g02000	89	30	39	40	28	38	95	114	127	199	250	478	2032	2416	2340	933	856	840	1905	440	295	557	745	670	132	119	168	238	240	70	103	75	16	18	13	310	1750	98	61	102
VIT_10s0003g02010	188	144	98	74	76	55	197	266	239	286	161	125	307	414	354	75	66	64	101	106	66	59	753	342	27	26	24	31	33	20	22	26	90	72	17	130	353	25	17	24
VIT_10s0003g02020	215	151	129	70	68	78	253	354	315	307	238	162	548	634	564	96	138	121	169	99	73	106	1194	539	42	30	154	33	40	10	15	9	21	12	6	111	423	20	17	24
VIT_10s0003g02030	6163	481	1605	203	315	230	1539	14892	7476	1858	1837	2662	6261	5232	7943	8142	10048	7445	2162	1454	1621	3404	3958	7172	2636	2055	2222	2651	2609	804	1048	387	331	256	104	1256	2371	694	600	799
VIT_10s0003g02040	1798	289	647	333	129	228	515	1490	951	567	3151	8702	3933	3964	10552	9947	20259	3648	32071	4013	3790	11162	5938	17292	16175	12377	12048	21430	10900	6474	4634	2368	383	347	1031	213	1973	11	2	2
VIT_10s0003g02050	543	649	541	599	693	611	618	438	590	1090	992	1253	784	569	1109	1168	1001	892	1521	1267	1094	1355	1561	1655	1529	1123	1047	2022	1356	753	927	948	330	274	354	1218	1900	547	665	767
VIT_10s0003g02060	1544	436	578	310	366	291	682	2548	1460	760	678	781	927	821	1008	682	633	757	469	678	456	629	1144	897	402	291	334	463	486	216	276	262	320	248	171	1556	3030	840	580	822
VIT_10s0003g02070	23	41	37	11	4	2	402	4	182	0	2	2	2	0	3	1	1	3	2	4	3	13	4	5	23	14	36	2	13	11	22	4	1	4	9	47	78	28	33	41
VIT_10s0003g02080	0	0	0	1	0	0	4	1	1	0	0	2	0	0	0	1	2	0	0	0	0	0	0	2	1	0	4	0	0	0	0	0	0	0	0	0	1	0	0	0
VIT_10s0003g02090	0	1	0	0	2	2	1	1	3	0	1	1	0	0	0	3	0	0	3	1	2	2	0	0	11	2	15	0	1	1	2	0	1	0	0	0	0	1	0	3
VIT_10s0003g02100	2	0	1	0	1	0	1	1	0	0	1	1	0	0	0	0	0	1	0	0	0	2	0	0	1	2	5	1	1	0	0	0	0	0	0	33	2	104	4	93
VIT_10s0003g02110	2	0	1	0	0	0	1	0	1	7	3	12	12	10	5	15	17	16	63	560	243	95	1	70	773	559	591	383	327	339	561	662	60	36	76	353	597	166	35	119
VIT_10s0003g02120	10159	1672	3506	909	1573	1235	2065	15671	9249	6884	5791	7009	8341	8483	10452	6261	2564	5651	2667	1945	1954	2966	4619	4208	2478	1925	1712	3282	3129	880	1267	1316	93	86	103	479	598	141	44	128
VIT_10s0003g02130	3	13	13	6	15	7	11	3	10	5	7	5	0	1	0	1	1	2	4	1	3	2	0	2	2	3	15	1	1	0	3	1	4	4	2	14	18	6	4	7
VIT_10s0003g02140	12	13	11	8	16	11	8	7	5	6	7	4	4	5	3	8	11	5	8	3	14	3	8	10	18	4	19	7	9	2	6	11	3	3	3	13	22	10	3	12
VIT_10s0003g02150	41	103	69	69	73	63	107	56	70	114	85	47	262	269	235	157	234	235	89	159	132	155	7	130	96	65	82	106	153	43	55	50	1	7	2	68	99	29	20	37
VIT_10s0003g02160	145	100	92	83	89	82	204	156	172	190	136	114	492	545	424	224	479	509	169	177	144	198	60	246	122	92	294	99	172	27	53	60	7	4	4	107	193	51	29	55
VIT_10s0003g02170	6	1	2	2	1	0	0	5	5	1	3	24	2	3	3	10	8	6	27	252	24	42	10	36	172	156	137	223	140	114	209	171	13	8	18	323	518	87	25	66
VIT_10s0003g02180	179	227	252	410	330	336	643	172	414	554	377	329	489	365	434	440	356	403	192	974	238	897	65	315	266	155	319	277	526	89	156	128	23	12	10	136	259	45	29	47
VIT_10s0003g02190	77	30	49	26	51	39	24	42	61	114	64	97	129	116	129	135	180	180	168	119	93	79	320	238	80	60	41	97	64	97	136	140	64	37	38	187	425	105	121	142
VIT_10s0003g02200	587	723	706	514	746	575	818	522	725	766	592	608	958	897	1079	771	580	685	840	1339	766	901	1144	902	752	549	512	721	728	620	681	683	241	222	221	1471	2080	428	443	583
VIT_10s0003g02210	602	416	382	463	365	362	502	596	587	759	601	720	1102	1004	1103	562	836	770	889	535	533	705	1076	925	319	250	414	437	443	148	183	165	85	71	106	448	1027	279	196	301
VIT_10s0003g02220	19	9	16	3	6	4	15	17	14	12	15	22	21	28	35	9	32	15	24	18	11	10	24	41	16	7	28	12	14	9	9	11	1	2	2	104	191	31	4	20
VIT_10s0003g02240	825	675	716	702	726	692	1127	1104	1123	1555	1357	1386	1589	1503	1851	1208	883	1047	1262	762	608	1088	2881	1680	307	233	253	611	588	109	150	130	56	30	59	746	1766	429	243	376
VIT_10s0003g02250	2324	3016	2652	5036	3644	4250	4350	3804	4043	5207	4009	4321	3785	2335	3222	4052	3510	3819	3165	3831	3245	4780	3315	4611	2903	2217	1788	5092	6320	1093	1436	1504	270	209	330	2952	4001	1050	845	1119
VIT_10s0003g02260	1	1	0	2	0	0	1	0	0	1	1	1	0	0	0	0	0	1	0	0	1	3	0	1	4	3	9	0	1	0	2	1	2	0	0	3	5	3	1	12
VIT_10s0003g02270	0	2	0	2	0	1	0	1	0	2	2	2	0	0	0	1	0	0	0	1	0	0	0	3	2	1	4	0	1	1	0	2	0	0	0	0	0	2	0	0
VIT_10s0003g02280	28	63	40	0	3	3	143	142	133	228	194	291	197	116	180	297	8	366	127	1	41	84	3	60	79	56	64	102	102	39	22	8	0	0	0	0	0	1	0	1
VIT_10s0003g02290	1	3	0	1	2	2	2	2	2	2	2	2	1	0	0	0	1	2	2	0	0	1	0	0	2	1	7	1	1	1	0	0	2	0	0	0	0	0	0	0
VIT_10s0003g02300	20	53	37	6	6	5	76	16	39	17	23	37	1	1	2	2	2	3	2	0	6	4	0	0	11	4	12	7	7	2	4	2	0	0	0	0	1	2	0	0
VIT_10s0003g02320	34	81	60	97	46	66	60	90	83	61	74	124	51	10	29	126	27	108	45	161	237	135	3	136	165	112	272	324	428	56	39	31	7	4	6	3	5	4	2	5
VIT_10s0003g02330	0	3	0	2	0	1	2	3	2	0	0	2	0	0	1	3	0	2	2	0	0	0	0	0	1	1	9	0	2	0	0	0	0	0	0	0	0	0	0	0
VIT_10s0003g02340	4	5	8	0	1	5	4	5	3	4	4	3	0	0	0	0	0	0	0	0	0	2	0	0	1	1	3	0	0	0	0	0	0	0	0	0	0	0	0	0
VIT_10s0003g02350	9	10	17	5	11	7	24	19	13	19	26	67	0	0	2	2	1	1	0	1	2	0	0	0	4	2	9	3	2	1	1	0	0	0	0	0	0	0	0	0
VIT_10s0003g02360	0	1	2	3	0	0	2	1	1	0	0	1	0	0	0	1	2	0	0	0	1	0	0	0	0	0	7	0	1	0	0	0	0	0	0	0	0	0	0	0
VIT_10s0003g02370	0	1	1	0	1	0	1	0	2	0	0	1	0	0	0	1	1	0	0	0	1	0	0	1	1	0	6	0	0	0	2	0	0	0	0	1	0	0	0	0
VIT_10s0003g02380	0	1	2	1	0	2	3	1	0	1	1	0	0	0	0	0	0	0	0	0	0	0	0	0	1	0	2	0	2	0	2	0	0	0	0	0	0	0	0	0
VIT_10s0003g02390	1	1	1	0	0	0	7	1	2	2	1	3	1	1	1	0	1	0	1	0	2	0	0	0	3	6	13	2	8	0	2	4	0	1	0	1	0	0	0	0
VIT_10s0003g02400	11	30	21	6	12	15	33	63	32	23	81	163	0	1	6	0	0	0	1	3	2	1	0	0	3	0	6	2	0	1	0	0	0	0	1	0	1	0	0	0
VIT_10s0003g02410	9	11	9	12	7	12	11	5	13	27	19	19	9	2	5	3	3	0	0	1	1	1	5	6	3	1	5	1	1	0	0	3	3	1	0	6	15	4	3	2
VIT_10s0003g02420	1	2	2	1	0	1	4	1	3	9	8	5	1	0	2	0	0	0	0	0	0	1	0	0	0	3	1	0	0	1	0	0	0	0	0	0	6	0	0	2
VIT_10s0003g02430	421	510	420	455	516	470	462	386	529	774	677	741	833	821	1092	605	333	421	754	379	449	464	1421	841	344	243	312	468	429	178	271	247	112	88	110	1064	1606	487	394	535
VIT_10s0003g02440	12	12	8	0	0	2	30	1	15	2	6	9	5	10	6	7	8	1	7	13	4	8	9	4	58	54	28	16	19	140	114	209	16	23	12	97	447	22	55	62
VIT_10s0003g02450	24	8	15	2	2	2	35	53	29	12	10	12	34	43	44	7	14	12	3	3	4	11	13	9	4	0	4	2	6	2	1	5	3	8	3	163	72	78	285	240
VIT_10s0003g02460	3	8	5	6	2	6	11	1	6	9	8	14	30	25	35	13	7	14	13	39	22	17	17	12	19	14	16	12	25	17	10	19	15	14	19	81	159	41	23	31
VIT_10s0003g02470	9	11	12	2	3	5	11	6	4	12	13	19	43	36	34	10	16	17	29	39	41	21	10	12	12	6	7	13	15	7	6	27	9	3	6	82	189	37	27	31
VIT_10s0003g02480	1	1	1	0	0	2	0	1	0	0	0	2	0	0	0	0	0	0	0	0	1	1	1	0	0	1	7	0	0	27	29	106	1	0	3	55	113	8	29	21
VIT_10s0003g02490	4	2	2	2	0	0	6	9	3	1	5	2	5	6	2	6	2	1	2	36	3	17	4	7	14	3	18	4	11	7	12	3	0	2	0	5	17	1	1	2
VIT_10s0003g02500	0	1	1	0	0	0	0	3	1	0	0	2	0	1	0	0	0	0	1	24	0	5	1	1	3	2	3	2	1	6	4	1	0	1	1	1	8	0	0	0
VIT_10s0003g02510	5	4	5	4	0	3	7	10	4	3	6	2	0	4	1	4	3	1	2	3	3	3	3	1	7	5	38	5	5	3	2	4	0	5	0	2	11	3	5	5
VIT_10s0003g02520	31	25	23	3	15	12	31	48	31	16	15	17	83	75	74	27	30	31	51	30	15	18	55	51	12	2	4	12	5	4	6	6	3	0	3	27	90	14	4	14
VIT_10s0003g02530	234	267	221	242	231	218	323	320	320	295	206	235	405	301	402	287	324	282	325	372	221	302	308	293	165	112	146	209	219	107	124	163	20	15	21	129	248	67	30	70
VIT_10s0003g02540	216	17	65	0	9	2	33	544	235	26	59	152	54	24	64	279	460	107	106	59	24	93	21	736	584	500	395	574	140	172	115	27	32	29	26	168	454	74	41	60
VIT_10s0003g02550	4	0	0	0	0	0	2	3	3	0	0	1	0	0	0	1	0	4	2	0	1	4	0	2	9	4	25	1	0	2	0	1	0	0	0	0	1	1	0	0
VIT_10s0003g02560	0	1	0	0	0	0	0	2	1	0	0	1	0	1	0	0	1	0	0	1	0	0	0	1	0	0	0	2	1	0	0	0	0	0	0	0	0	0	0	0
VIT_10s0003g02570	10	2	2	0	0	0	4	1	5	0	2	4	0	0	0	2	2	1	2	1	0	6	0	0	3	2	20	0	1	0	0	0	0	0	0	0	0	0	0	0
VIT_10s0003g02580	18	27	29	13	10	4	30	15	23	15	19	14	62	53	54	17	34	28	41	27	11	32	18	35	15	4	16	11	7	3	4	4	2	4	3	36	84	9	10	15
VIT_10s0003g02590	498	593	516	622	634	619	947	518	730	930	741	703	1382	1272	1391	1084	1152	1082	1205	1715	714	1423	769	976	652	436	665	856	885	160	309	287	82	51	92	1422	2404	526	232	480
VIT_10s0003g02610	2011	761	1007	699	770	691	1041	2190	1532	1170	1007	1203	903	872	1050	807	608	869	544	1316	632	666	1894	1015	773	544	555	731	770	344	660	590	214	194	286	3742	6910	2560	1684	2695
VIT_10s0003g02620	19	6	6	5	11	4	3	12	7	7	5	5	4	4	4	4	11	3	6	4	6	3	17	8	2	0	7	1	3	6	6	7	9	5	4	118	306	25	8	27
VIT_10s0003g02630	16	17	16	10	19	11	24	14	14	15	18	16	15	18	21	16	12	21	15	26	17	15	17	11	14	14	25	14	11	5	15	14	7	5	1	4	17	8	4	8
VIT_10s0003g02650	12167	11591	11120	11663	14564	13054	19397	6169	14762	17559	15721	17923	15242	8836	14790	17802	12681	22888	15821	29571	16341	17871	19016	13065	15647	11694	10309	21153	24071	12376	13076	16056	6852	8431	8437	16531	21107	7642	6390	8937
VIT_10s0003g02660	590	648	619	599	651	574	847	558	730	1044	715	630	836	829	1004	700	693	643	980	675	509	868	1283	963	320	251	411	509	482	150	260	192	119	85	81	1303	2264	662	379	634
VIT_10s0003g02670	1237	1063	1077	741	1041	786	1122	1119	1154	1237	893	932	1812	1945	1909	898	1063	847	1180	1142	766	839	1929	1409	324	237	269	544	463	257	421	396	146	132	128	1274	3445	753	635	842
VIT_10s0003g02680	283	407	376	486	449	467	349	204	372	611	530	719	1177	1162	2687	1645	1521	842	3547	1537	1033	2147	1370	1791	677	492	638	1320	1090	162	459	306	76	66	95	1339	3261	797	402	624
VIT_10s0003g02690	2394	744	1038	352	621	495	1088	4058	2477	1065	872	989	2077	2170	2260	1195	2304	1640	1167	1222	414	1268	3849	3012	763	592	540	735	746	415	566	392	215	173	128	2464	4845	1113	663	1033
VIT_10s0003g02700	1992	1049	1022	605	791	729	1469	2350	1755	1274	1114	1324	3395	3733	3588	1203	2394	2073	2263	1083	917	1422	3465	2766	960	719	1065	891	975	380	455	384	219	169	210	1000	2665	585	417	577
VIT_10s0003g02710	152	133	124	82	106	86	90	86	121	201	135	112	155	146	183	111	141	86	190	269	99	132	186	151	142	138	90	116	87	137	164	156	103	84	64	558	972	215	134	290
VIT_10s0003g02720	5	1	6	5	6	0	4	1	6	4	4	0	7	4	3	5	3	2	2	7	0	4	1	6	2	3	11	5	3	7	14	7	1	1	6	28	62	10	8	17
VIT_10s0003g02730	462	226	197	208	176	158	499	726	567	525	477	438	1290	1189	1236	812	1251	989	964	428	267	632	1150	1277	156	138	230	302	333	62	101	69	35	29	26	760	1549	376	190	363
VIT_10s0003g02740	3382	2370	2095	1132	1843	1311	1793	3164	2433	2040	1642	1962	5844	6434	5765	1785	2975	2446	2554	2810	1361	1755	5679	4409	896	673	754	1225	1151	660	1026	995	304	232	228	2283	4621	1141	786	1269
VIT_10s0003g02750	565	419	444	330	401	375	610	592	596	525	418	459	1444	1485	1490	656	887	765	1172	867	485	874	1672	1192	268	200	258	457	466	97	152	136	36	27	36	1029	2103	343	338	464
VIT_10s0003g02760	1115	1191	1137	1048	1343	1150	1751	1030	1445	1578	1326	1317	2273	2163	2473	1484	895	1452	1357	2632	1232	1705	2367	1684	988	768	619	1097	1177	587	913	985	255	160	199	2465	3674	904	619	1064
VIT_10s0003g02770	415	290	319	281	347	344	585	416	603	538	428	385	761	743	840	438	692	493	592	513	175	456	881	842	172	154	175	275	243	111	188	138	37	36	32	573	1055	192	202	256
VIT_10s0003g02780	144	207	202	75	179	95	159	155	191	218	148	133	357	310	358	313	179	229	230	545	248	249	332	261	236	158	111	199	184	191	240	340	99	67	52	595	826	226	122	263
VIT_10s0003g02790	1868	2187	2253	2074	2627	2216	3096	1624	2622	3408	2588	2656	3638	3166	3546	2769	2390	3754	3128	5000	2404	3323	3537	2942	2029	1631	1301	2469	2399	1693	2129	2018	485	381	579	4620	7279	1728	1286	1892
VIT_10s0003g02800	122	74	79	37	65	54	111	176	136	88	78	98	384	470	381	134	176	198	158	136	91	128	554	347	152	92	316	76	75	38	67	71	32	28	24	403	869	250	163	293
VIT_10s0003g02810	456	261	290	25	75	55	597	942	723	530	570	834	2857	3405	3001	806	323	685	209	139	273	270	1726	949	492	422	291	268	183	103	153	71	130	96	17	204	300	19	21	41
VIT_10s0003g02820	201	57	84	30	39	35	116	378	233	79	63	71	276	294	327	137	203	198	159	186	81	168	259	296	70	67	99	64	94	49	65	45	44	46	21	284	612	191	66	138
VIT_10s0003g02830	201	91	87	66	79	83	165	220	196	169	121	123	350	342	351	239	187	180	143	252	116	229	376	272	116	83	81	124	144	59	107	103	70	50	36	815	1159	330	142	286
VIT_10s0003g02840	31	78	55	51	79	88	73	16	67	151	88	88	35	44	50	17	18	12	30	25	19	19	26	16	20	5	52	13	10	4	6	15	18	9	15	202	440	187	167	213
VIT_10s0003g02850	18	11	7	4	3	3	14	16	18	12	6	8	26	18	29	8	19	12	12	7	2	12	19	17	3	6	19	6	2	1	4	4	18	9	21	75	98	33	31	46
VIT_10s0003g02860	191	152	153	113	144	123	202	220	215	207	155	157	264	285	264	156	123	171	181	233	108	178	383	241	99	79	102	130	144	84	96	109	31	23	38	371	596	116	78	126
VIT_10s0003g02870	195	93	127	50	90	61	135	259	197	128	106	97	204	241	246	96	120	114	156	159	109	106	264	222	58	44	92	80	69	20	35	30	12	8	11	140	316	77	40	59
VIT_10s0003g02880	1644	722	917	728	684	591	1117	2005	1508	1171	1012	1120	2135	2234	2434	1000	1592	1296	1627	641	437	873	2245	1748	416	294	740	532	502	110	159	168	129	88	103	2077	5119	1084	453	809
VIT_10s0003g02890	52	181	138	62	136	101	124	20	82	45	34	16	17	1	7	89	87	63	67	690	159	387	170	116	2147	1497	1005	205	319	3387	5901	8380	25693	21405	13925	95212	116636	58401	15161	55132
VIT_10s0003g02900	2	5	1	1	1	3	2	3	3	0	2	1	1	0	0	10	5	2	10	21	5	16	19	11	294	233	186	21	17	709	1901	1850	17233	14100	8618	69133	82508	38975	6308	35184
VIT_10s0003g02910	3	3	0	0	1	0	1	4	6	1	5	19	5	8	27	5	4	1	6	69	7	1	728	267	180	111	88	33	37	251	264	453	204	147	61	316	849	71	31	68
VIT_10s0003g02920	0	1	0	0	0	0	0	1	0	1	1	4	0	0	0	0	0	1	2	1	0	1	5	3	2	0	4	0	0	8	4	31	12	4	4	7	23	0	0	4
VIT_10s0003g02930	20	4	14	12	7	8	19	18	11	10	7	16	10	11	11	5	3	4	7	11	5	18	12	15	35	34	108	7	8	15	15	26	15	16	8	50	129	29	31	34
VIT_10s0003g02940	1496	1423	1426	2248	1614	1794	1808	1443	1676	2256	1628	1589	2709	2249	2334	1923	1245	2010	1620	2944	1371	2370	2234	1889	690	494	403	1297	1633	228	494	355	96	90	116	2730	5682	1273	821	1597
VIT_10s0003g02950	1045	866	846	956	928	998	1095	1308	1228	1343	1124	1070	1506	1610	1634	897	610	883	994	1387	612	1270	1734	1298	414	346	342	624	768	212	451	326	241	171	169	1671	3953	945	609	901
VIT_10s0003g02960	0	4	1	2	0	2	6	0	5	2	1	0	0	0	0	0	1	0	0	0	2	1	0	0	0	1	6	1	1	0	1	1	0	0	3	2	3	0	1	2
VIT_10s0003g02970	0	0	0	0	0	0	0	0	0	0	0	0	0	0	0	0	0	0	1	0	0	0	0	0	2	0	3	0	0	0	0	0	0	0	0	0	0	0	0	0
VIT_10s0003g02980	0	0	0	0	0	0	0	0	1	1	0	0	0	0	0	0	1	0	0	0	0	3	0	2	3	3	8	0	0	0	0	0	0	0	0	0	1	0	0	0
VIT_10s0003g02990	170	207	204	369	269	311	299	238	273	336	272	305	172	102	153	224	227	203	302	308	275	348	307	310	254	181	125	374	420	138	122	150	70	70	54	188	219	65	89	108
VIT_10s0003g03010	1025	677	725	717	637	633	1094	1163	1118	1047	812	779	1502	1491	1633	772	1113	950	1132	624	497	779	1115	1026	359	254	352	458	437	106	163	187	55	54	45	308	867	104	104	146
VIT_10s0003g03030	2131	67	585	7	49	31	157	3391	1624	288	290	381	197	53	446	619	570	466	186	53	125	368	336	555	598	402	487	496	367	189	228	108	19	23	16	64	112	31	70	42
VIT_10s0003g03040	4	5	3	4	4	6	8	6	6	3	0	10	8	8	11	3	16	3	7	5	4	6	6	5	5	3	15	10	3	2	1	0	2	1	0	3	11	4	4	8
VIT_10s0003g03050	289	161	177	113	161	122	247	300	253	249	207	184	540	603	503	178	311	359	214	272	112	232	540	398	139	67	305	113	118	20	33	40	9	10	12	191	465	84	44	91
VIT_10s0003g03060	91	105	117	82	107	106	167	84	160	163	120	127	141	129	201	131	103	151	124	199	105	119	212	117	46	24	30	100	87	20	32	24	4	4	9	105	225	50	30	51
VIT_10s0003g03070	530	778	738	471	778	551	736	549	701	769	586	690	2143	2122	2073	1449	951	1216	1124	2920	1553	1344	865	906	1087	773	602	974	1085	785	1116	1376	232	209	140	1414	2111	486	240	571
VIT_10s0003g03080	442	1114	950	980	1164	1019	2037	234	1192	1468	1042	676	1505	1130	1740	1441	885	1093	403	3154	802	1886	10	466	585	409	400	748	1040	269	534	539	123	80	54	722	959	213	85	159
VIT_10s0003g03090	127	161	139	165	188	169	196	102	188	291	231	184	146	126	210	226	179	202	294	374	140	266	528	269	185	149	142	186	168	146	234	253	135	99	158	1615	2476	605	371	662
VIT_10s0003g03100	0	0	0	0	0	1	0	1	0	0	0	0	0	0	0	0	0	0	1	1	0	2	1	0	2	1	6	0	0	0	1	1	0	0	0	1	1	4	4	0
VIT_10s0003g03110	216	252	276	268	276	251	329	315	285	366	266	259	312	265	366	326	268	208	388	247	150	262	361	307	95	63	98	207	195	41	65	66	17	9	33	257	456	131	91	127
VIT_10s0003g03120	447	620	539	352	681	449	691	434	586	651	533	531	1520	1476	1684	1054	827	781	1626	2615	1545	907	1122	920	1568	1172	1138	1110	960	1204	1415	1853	744	612	597	3410	5480	1017	865	1241
VIT_10s0003g03130	1522	2198	1908	1567	2355	2068	3061	1271	2476	3397	2762	2823	3613	2793	3781	3163	2285	3466	2707	7334	2611	3657	4186	2744	3411	2543	2145	2679	2936	2369	2887	3138	567	428	585	4480	5166	1273	982	1589
VIT_10s0003g03150	3224	4707	4057	4152	5682	4775	6755	2997	6034	9816	7747	8041	9203	5710	8957	11905	9121	12503	10626	19509	8383	12546	10716	8044	9709	7258	5853	9740	10253	5917	7432	8265	1274	1152	1354	9316	10942	2988	2353	3677
VIT_10s0003g03160	957	738	768	444	690	563	977	1002	1012	1043	800	766	890	814	1156	637	667	452	748	587	348	590	1432	1001	386	317	286	435	361	258	315	387	153	160	213	1128	1850	391	364	504
VIT_10s0003g03170	71	123	95	33	103	60	131	132	148	182	139	134	307	226	262	544	1007	335	201	995	155	591	66	707	529	402	301	435	465	183	230	295	82	44	32	252	341	56	30	50
VIT_10s0003g03180	2621	4373	3851	3961	5421	4650	6779	2882	5439	7711	6429	6609	8689	5808	8843	10298	7661	11998	9699	16161	9440	11367	11070	9017	13971	10310	9364	11227	11784	9536	9739	10947	4143	3864	3423	10289	11528	4568	4490	5567
VIT_10s0003g03190	2246	1703	1699	1686	1824	1701	2295	2862	2732	3466	2629	2671	2751	2460	3731	2955	2616	1663	4879	1968	1420	2281	6435	3670	606	524	564	1680	1480	246	405	357	135	128	190	2670	4654	1118	1275	1558
VIT_10s0003g03200	0	0	0	0	0	0	0	0	1	0	3	0	0	0	1	0	1	1	0	1	1	1	0	1	0	0	1	0	0	0	1	1	1	0	0	0	1	0	1	0
VIT_10s0003g03210	11	2	1	1	0	2	6	1	2	0	3	8	2	0	8	1	1	2	12	3	2	11	0	7	10	9	51	0	4	0	1	0	1	0	1	0	3	0	1	1
VIT_10s0003g03220	0	0	0	0	3	2	5	4	2	3	1	2	2	7	5	1	3	0	5	2	0	0	12	5	0	2	1	0	1	1	0	2	0	0	0	3	9	0	1	0
VIT_10s0003g03230	54	51	39	51	50	41	65	56	55	61	54	42	78	62	77	40	68	41	51	84	50	59	74	66	40	40	59	33	56	20	43	32	9	12	5	71	129	30	15	22
VIT_10s0003g03240	0	0	0	0	0	0	0	0	0	0	0	0	0	0	0	0	0	0	0	0	0	0	0	0	0	0	1	0	0	0	0	0	0	0	0	0	0	0	0	0
VIT_10s0003g03250	502	1302	1009	837	1133	960	1489	545	1095	1727	1581	1635	3834	3312	4669	4908	5234	2456	6972	8005	6352	7251	973	4189	8761	6829	5541	9730	10180	4982	5487	6188	1031	794	370	2722	3101	614	546	675
VIT_10s0003g03260	1190	1483	1453	2876	2173	2706	2585	1888	2355	2413	1958	2010	2061	1693	1762	1641	1655	1988	1811	2779	1627	2857	2182	2383	2104	1519	1442	2522	3076	778	1157	1069	83	72	168	1189	2142	568	423	586
VIT_10s0003g03270	109	120	101	90	107	82	115	108	106	176	114	112	243	255	223	104	107	137	87	116	80	84	247	168	55	40	44	84	62	36	53	60	76	36	48	869	1536	384	254	394
VIT_10s0003g03280	929	601	579	296	482	375	568	931	717	767	548	621	1344	1399	1335	594	568	802	599	537	392	521	1408	1093	245	208	268	340	284	170	227	218	84	89	55	795	1692	413	276	389
VIT_10s0003g03290	122	133	110	73	121	89	118	123	113	93	76	69	160	160	169	88	121	92	146	146	119	80	113	92	58	30	115	50	66	21	29	39	13	12	17	90	189	36	22	28
VIT_10s0003g03300	784	827	828	486	661	550	909	759	802	638	521	454	366	228	366	613	438	605	505	791	521	602	679	473	440	394	242	651	642	457	453	701	255	224	231	900	1244	378	384	521
VIT_10s0003g03310	32	40	30	11	30	23	61	15	46	41	30	37	15	30	35	5	2	2	13	7	12	9	4	6	22	15	33	14	16	12	18	16	5	2	7	180	227	129	61	110
VIT_10s0003g03320	1	3	3	3	0	1	3	2	1	3	2	2	1	0	0	1	1	4	0	5	1	0	1	3	5	6	11	2	5	6	4	5	2	4	2	63	158	15	7	15
VIT_10s0003g03330	77	69	82	15	44	32	93	104	125	68	48	44	28	61	62	19	3	10	11	6	4	3	39	11	5	3	23	2	5	3	0	3	16	16	9	61	91	62	45	61
VIT_10s0003g03340	2	1	0	3	1	1	0	2	5	3	0	2	4	0	3	2	0	0	1	12	4	1	0	4	8	4	28	8	3	3	8	4	3	0	2	42	123	13	7	23
VIT_10s0003g03350	1	2	4	5	2	3	6	3	4	3	2	2	6	2	8	4	1	5	3	0	3	4	1	3	2	1	3	1	5	0	1	2	0	0	0	0	2	0	0	1
VIT_10s0003g03360	0	9	5	4	2	1	1	3	4	3	2	3	1	1	2	1	0	2	0	5	3	4	1	3	1	1	17	2	11	2	2	3	3	0	0	34	108	11	4	14
VIT_10s0003g03370	0	1	0	1	0	0	0	0	1	0	0	0	3	1	0	1	0	0	0	0	0	1	0	0	1	0	9	0	1	0	0	1	0	0	0	0	0	0	0	0
VIT_10s0003g03380	0	0	0	1	1	1	1	4	1	0	2	2	0	0	0	1	0	1	0	0	1	0	0	0	5	1	6	1	2	1	3	1	0	0	0	2	16	5	0	4
VIT_10s0003g03390	1	0	0	2	2	1	0	2	2	1	0	2	0	0	1	1	0	3	2	8	0	1	0	1	7	1	7	4	3	2	3	3	0	1	0	23	97	8	5	6
[truncated: 27,973 more rows]

## Sheet: RNAseq mapping details
Supplementary Data 1. Transcriptome read counts used for mapping on the V. vinifera genome sequence.
Stage_replicate	Reads used for mapping	Total number of mapped reads	Percentage of mapped reads (%)	Number of bases used for mapping	Total number of mapped bases	Protein coding nucleotides in the V. vinifera genome	Coverage, x
EI_1	57971160	55396639	95.559	4637692800	4210332480	153858510	27.365
EI_2	73156866	69465349	94.954	5852549280	5166421600	153858510	33.579
EI_3	66806012	63256432	94.6867	5344480960	4713905120	153858510	30.6379
PG1_1	67022412	62902528	93.853	5361792960	4559258880	153858510	29.6328
PG1_2	71128210	68159066	95.8256	5690256800	5107285760	153858510	33.1947
PG1_3	63791084	61024276	95.6627	5103286720	4587618560	153858510	29.8171
G1_1	80399474	76723969	95.4284	6431957920	5743863040	153858510	37.3321
G1_2	87226720	83524937	95.7561	6978137600	6317368320	153858510	41.0596
G1_3	79310596	75988795	95.8117	6344847680	5747025600	153858510	37.3527
G2_1	85042684	81512579	95.849	6803414720	6186246880	153858510	40.2074
G2_2	87372768	81837363	93.6646	6989821440	5954960960	153858510	38.7041
G2_3	80948982	77184731	95.3498	6475918560	5724563520	153858510	37.2067
H_1	83332196	78490213	94.1895	6666575680	5808727040	153858510	37.7537
H_2	82909290	77729810	93.7528	6632743200	5658136480	153858510	36.7749
H_3	92818058	88585596	95.44	7425444640	6671994720	153858510	43.3645
T1_1	72458854	69911000	96.4837	5796708320	5244466400	153858510	34.0863
T1_2	84764982	79366244	93.6309	6781198560	5896956960	153858510	38.3271
T1_3	73698646	69544468	94.3633	5895891680	5185006560	153858510	33.6998
T2_1	91488544	86220245	94.2416	7319083520	6324771040	153858510	41.1077
T2_2	86303604	83028114	96.2047	6904288320	6317544000	153858510	41.0607
T2_3	85612204	82586259	96.4655	6848976320	6277802560	153858510	40.8024
C1_1	82382342	79538284	96.5477	6590587360	6040451680	153858510	39.2598
C1_2	99880502	95922688	96.0375	7990440160	7186079040	153858510	46.7058
C1_3	93129528	90445023	97.1175	7450362240	6922604320	153858510	44.9933
C2_1	171421044	163582532	95.4273	12856578300	11521084500	153858510	74.881
C2_2	127252380	121556833	95.5242	9543928500	8588524350	153858510	55.8209
C2_3	95404148	90700900	95.0702	7155311100	6356940000	153858510	41.3168
C2_4	121961420	115602799	94.7864	9147106500	7994167950	153858510	51.9579
C2_5	132990802	127620122	95.9616	9974310150	8873560050	153858510	57.6735
S_1	79116942	76862166	97.1501	6329355360	5838825120	153858510	37.9493
S_2	79724982	75037654	94.1206	6377998560	5560523200	153858510	36.1405
S_3	80003316	77029888	96.2834	6400265280	5779574720	153858510	37.5642
EP_1	90898078	86365545	95.0136	6817355850	6019828800	153858510	39.1257
EP_2	88786140	83361161	93.8898	6658960500	5675448900	153858510	36.8875
EP_3	75217188	72189310	95.9745	5641289100	5132043000	153858510	33.3556
EP_4	136190684	130942314	96.1463	10214301300	9107319300	153858510	59.1928
EP_5	187595574	178096372	94.9363	14069668050	12177586950	153858510	79.148
JP_1	115324300	111707222	96.8636	9225944000	8340489600	153858510	54.2088
JP_2	79134556	74537523	94.1909	6330764480	5347329760	153858510	34.7549
JP_3	94803382	91975621	97.0172	7584270560	6701227360	153858510	43.5545
AVG	9.21195e+07	8.78878e+07	95.3808	7.2161e+09	6414196627		41.6889
