# Supplementary material for: Developmental phylotranscriptomics in grapevine suggests an ancestral role of somatic embryogenesis
Source: Commun Biol. 2025 Feb 20;8:265. doi: 10.1038/s42003-025-07712-w (PMC11839975; doi:10.1038/s42003-025-07712-w)
Supplement: Supplementary file 7 — Supplementary Data 4 [file 42003_2025_7712_MOESM7_ESM.xlsx]

## Sheet: Final Trans. clusters
Supplementary Data 4. Composition of the final 85 gene clusters.
Cluster	Protein ID	Gene_id	Gene name
1	VIT_01s0010g00580.t01	VIT_01s0010g00580
1	VIT_01s0010g01010.t01	VIT_01s0010g01010
1	VIT_01s0010g01030.t01	VIT_01s0010g01030
1	VIT_01s0010g01180.t01	VIT_01s0010g01180
1	VIT_01s0010g01780.t01	VIT_01s0010g01780
1	VIT_01s0010g01890.t01	VIT_01s0010g01890
1	VIT_01s0010g02050.t01	VIT_01s0010g02050
1	VIT_01s0010g02360.t01	VIT_01s0010g02360
1	VIT_01s0010g02370.t01	VIT_01s0010g02370
1	VIT_01s0010g02470.t01	VIT_01s0010g02470
1	VIT_01s0010g03570.t01	VIT_01s0010g03570
1	VIT_01s0010g03690.t01	VIT_01s0010g03690
1	VIT_01s0010g03740.t01	VIT_01s0010g03740
1	VIT_01s0011g00010.t01	VIT_01s0011g00010
1	VIT_01s0011g00230.t01	VIT_01s0011g00230
1	VIT_01s0011g00240.t01	VIT_01s0011g00240
1	VIT_01s0011g00290.t01	VIT_01s0011g00290
1	VIT_01s0011g00540.t01	VIT_01s0011g00540
1	VIT_01s0011g00610.t01	VIT_01s0011g00610
1	VIT_01s0011g00770.t01	VIT_01s0011g00770
1	VIT_01s0011g00780.t01	VIT_01s0011g00780
1	VIT_01s0011g00840.t01	VIT_01s0011g00840
1	VIT_01s0011g01030.t01	VIT_01s0011g01030
1	VIT_01s0011g01150.t01	VIT_01s0011g01150
1	VIT_01s0011g01180.t01	VIT_01s0011g01180
1	VIT_01s0011g01230.t01	VIT_01s0011g01230
1	VIT_01s0011g01320.t01	VIT_01s0011g01320
1	VIT_01s0011g01570.t01	VIT_01s0011g01570
1	VIT_01s0011g01680.t01	VIT_01s0011g01680
1	VIT_01s0011g01690.t01	VIT_01s0011g01690
1	VIT_01s0011g01700.t01	VIT_01s0011g01700
1	VIT_01s0011g02190.t01	VIT_01s0011g02190
1	VIT_01s0011g02760.t01	VIT_01s0011g02760
1	VIT_01s0011g02850.t01	VIT_01s0011g02850
1	VIT_01s0011g02870.t01	VIT_01s0011g02870
1	VIT_01s0011g03080.t01	VIT_01s0011g03080
1	VIT_01s0011g03510.t01	VIT_01s0011g03510
1	VIT_01s0011g03610.t01	VIT_01s0011g03610
1	VIT_01s0011g03740.t01	VIT_01s0011g03740
1	VIT_01s0011g04230.t01	VIT_01s0011g04230
1	VIT_01s0011g04320.t01	VIT_01s0011g04320
1	VIT_01s0011g04340.t01	VIT_01s0011g04340
1	VIT_01s0011g04420.t01	VIT_01s0011g04420
1	VIT_01s0011g04530.t01	VIT_01s0011g04530
1	VIT_01s0011g04690.t01	VIT_01s0011g04690
1	VIT_01s0011g04970.t01	VIT_01s0011g04970
1	VIT_01s0011g05000.t01	VIT_01s0011g05000
1	VIT_01s0011g05790.t01	VIT_01s0011g05790
1	VIT_01s0011g05880.t01	VIT_01s0011g05880
1	VIT_01s0026g00150.t01	VIT_01s0026g00150
1	VIT_01s0026g00230.t01	VIT_01s0026g00230
1	VIT_01s0026g00640.t01	VIT_01s0026g00640
1	VIT_01s0026g00690.t01	VIT_01s0026g00690
1	VIT_01s0026g00860.t01	VIT_01s0026g00860
1	VIT_01s0026g01240.t01	VIT_01s0026g01240
1	VIT_01s0026g01280.t01	VIT_01s0026g01280
1	VIT_01s0026g01470.t01	VIT_01s0026g01470
1	VIT_01s0026g01520.t01	VIT_01s0026g01520
1	VIT_01s0026g01790.t01	VIT_01s0026g01790
1	VIT_01s0026g02250.t01	VIT_01s0026g02250
1	VIT_01s0026g02280.t01	VIT_01s0026g02280
1	VIT_01s0026g02640.t01	VIT_01s0026g02640
1	VIT_01s0127g00500.t01	VIT_01s0127g00500
1	VIT_01s0127g00570.t01	VIT_01s0127g00570
1	VIT_01s0127g00580.t01	VIT_01s0127g00580
1	VIT_01s0137g00060.t01	VIT_01s0137g00060
1	VIT_01s0137g00300.t01	VIT_01s0137g00300
1	VIT_01s0137g00610.t01	VIT_01s0137g00610
1	VIT_01s0146g00170.t01	VIT_01s0146g00170
1	VIT_01s0150g00110.t01	VIT_01s0150g00110
1	VIT_01s0150g00150.t01	VIT_01s0150g00150
1	VIT_01s0150g00400.t01	VIT_01s0150g00400
1	VIT_01s0150g00590.t01	VIT_01s0150g00590
1	VIT_01s0244g00020.t01	VIT_01s0244g00020
1	VIT_01s0244g00140.t01	VIT_01s0244g00140
1	VIT_10s0003g00080.t01	VIT_10s0003g00080
1	VIT_10s0003g00110.t01	VIT_10s0003g00110
1	VIT_10s0003g00160.t01	VIT_10s0003g00160
1	VIT_10s0003g00200.t01	VIT_10s0003g00200
1	VIT_10s0003g00240.t01	VIT_10s0003g00240
1	VIT_10s0003g00500.t01	VIT_10s0003g00500
1	VIT_10s0003g00630.t01	VIT_10s0003g00630
1	VIT_10s0003g00640.t01	VIT_10s0003g00640
1	VIT_10s0003g00970.t01	VIT_10s0003g00970
1	VIT_10s0003g01110.t01	VIT_10s0003g01110
1	VIT_10s0003g01530.t01	VIT_10s0003g01530
1	VIT_10s0003g01710.t01	VIT_10s0003g01710
1	VIT_10s0003g01800.t01	VIT_10s0003g01800
1	VIT_10s0003g01840.t01	VIT_10s0003g01840
1	VIT_10s0003g02860.t01	VIT_10s0003g02860
1	VIT_10s0003g03010.t01	VIT_10s0003g03010
1	VIT_10s0003g03510.t01	VIT_10s0003g03510
1	VIT_10s0003g03780.t01	VIT_10s0003g03780
1	VIT_10s0003g03860.t01	VIT_10s0003g03860
1	VIT_10s0003g04000.t01	VIT_10s0003g04000
1	VIT_10s0003g04070.t01	VIT_10s0003g04070
1	VIT_10s0003g04370.t01	VIT_10s0003g04370
1	VIT_10s0003g04480.t01	VIT_10s0003g04480
1	VIT_10s0003g04610.t01	VIT_10s0003g04610
1	VIT_10s0003g04720.t01	VIT_10s0003g04720
1	VIT_10s0003g05070.t01	VIT_10s0003g05070
1	VIT_10s0003g05700.t01	VIT_10s0003g05700
1	VIT_10s0003g05800.t01	VIT_10s0003g05800
1	VIT_10s0092g00060.t01	VIT_10s0092g00060
1	VIT_10s0116g00450.t01	VIT_10s0116g00450
1	VIT_10s0116g01510.t01	VIT_10s0116g01510
1	VIT_10s0116g01560.t01	VIT_10s0116g01560
1	VIT_10s0116g01770.t01	VIT_10s0116g01770
1	VIT_10s0116g01830.t01	VIT_10s0116g01830
1	VIT_10s0405g00070.t01	VIT_10s0405g00070
1	VIT_10s0597g00040.t01	VIT_10s0597g00040
1	VIT_01s0010g01080.t01	VIT_01s0010g01080
1	VIT_01s0010g02220.t01	VIT_01s0010g02220
1	VIT_01s0010g02730.t01	VIT_01s0010g02730
1	VIT_01s0010g03700.t01	VIT_01s0010g03700
1	VIT_01s0011g00410.t01	VIT_01s0011g00410
1	VIT_01s0011g00470.t01	VIT_01s0011g00470
1	VIT_01s0011g00580.t01	VIT_01s0011g00580
1	VIT_01s0011g00630.t01	VIT_01s0011g00630
1	VIT_01s0011g00910.t01	VIT_01s0011g00910
1	VIT_01s0011g00940.t01	VIT_01s0011g00940
1	VIT_01s0011g01020.t01	VIT_01s0011g01020
1	VIT_01s0011g01110.t01	VIT_01s0011g01110
1	VIT_01s0011g01710.t01	VIT_01s0011g01710
1	VIT_01s0011g01970.t01	VIT_01s0011g01970
1	VIT_01s0011g01980.t01	VIT_01s0011g01980
1	VIT_01s0011g02180.t01	VIT_01s0011g02180
1	VIT_01s0011g02990.t01	VIT_01s0011g02990
1	VIT_01s0011g03920.t01	VIT_01s0011g03920
1	VIT_01s0011g04670.t01	VIT_01s0011g04670
1	VIT_01s0011g04890.t01	VIT_01s0011g04890
1	VIT_01s0011g05860.t01	VIT_01s0011g05860
1	VIT_01s0011g06630.t01	VIT_01s0011g06630
1	VIT_01s0026g01080.t01	VIT_01s0026g01080
1	VIT_01s0026g01620.t01	VIT_01s0026g01620
1	VIT_01s0026g02650.t01	VIT_01s0026g02650
1	VIT_01s0137g00580.t01	VIT_01s0137g00580
1	VIT_01s0146g00110.t01	VIT_01s0146g00110
1	VIT_01s0150g00030.t01	VIT_01s0150g00030
1	VIT_01s0150g00430.t01	VIT_01s0150g00430
1	VIT_01s0150g00630.t01	VIT_01s0150g00630
1	VIT_01s0182g00070.t01	VIT_01s0182g00070
1	VIT_10s0003g00060.t01	VIT_10s0003g00060
1	VIT_10s0003g01480.t01	VIT_10s0003g01480
1	VIT_10s0003g01720.t01	VIT_10s0003g01720
1	VIT_10s0003g02150.t01	VIT_10s0003g02150
1	VIT_10s0003g02160.t01	VIT_10s0003g02160
1	VIT_10s0003g02590.t01	VIT_10s0003g02590
1	VIT_10s0003g02760.t01	VIT_10s0003g02760
1	VIT_10s0003g03500.t01	VIT_10s0003g03500
1	VIT_10s0003g03980.t01	VIT_10s0003g03980
1	VIT_10s0003g04120.t01	VIT_10s0003g04120
1	VIT_10s0003g05020.t01	VIT_10s0003g05020
1	VIT_10s0003g05630.t01	VIT_10s0003g05630
1	VIT_10s0116g00280.t01	VIT_10s0116g00280
1	VIT_10s0116g00540.t01	VIT_10s0116g00540
1	VIT_10s0116g00790.t01	VIT_10s0116g00790
1	VIT_10s0116g00990.t01	VIT_10s0116g00990
1	VIT_10s0597g00030.t01	VIT_10s0597g00030
1	VIT_10s0042g00140.t01	VIT_10s0042g00140
1	VIT_10s0042g00540.t01	VIT_10s0042g00540
1	VIT_10s0042g01060.t01	VIT_10s0042g01060
1	VIT_10s0071g00270.t01	VIT_10s0071g00270
1	VIT_10s0071g00760.t01	VIT_10s0071g00760
1	VIT_10s0071g00780.t01	VIT_10s0071g00780
1	VIT_10s0071g00930.t01	VIT_10s0071g00930
1	VIT_10s0071g00980.t01	VIT_10s0071g00980
1	VIT_10s0071g01010.t01	VIT_10s0071g01010
1	VIT_10s0071g01150.t01	VIT_10s0071g01150
1	VIT_10s0092g00120.t01	VIT_10s0092g00120
1	VIT_10s0116g00130.t01	VIT_10s0116g00130
1	VIT_10s0116g00460.t01	VIT_10s0116g00460
1	VIT_10s0116g00490.t01	VIT_10s0116g00490
1	VIT_10s0116g00670.t01	VIT_10s0116g00670
1	VIT_10s0116g00950.t01	VIT_10s0116g00950
1	VIT_11s0016g00240.t01	VIT_11s0016g00240
1	VIT_11s0016g00250.t01	VIT_11s0016g00250
1	VIT_11s0016g00370.t01	VIT_11s0016g00370
1	VIT_11s0016g00420.t01	VIT_11s0016g00420
1	VIT_11s0016g00530.t01	VIT_11s0016g00530
1	VIT_11s0016g00630.t01	VIT_11s0016g00630
1	VIT_11s0016g01260.t01	VIT_11s0016g01260
1	VIT_11s0016g01690.t01	VIT_11s0016g01690
1	VIT_11s0016g01890.t01	VIT_11s0016g01890
1	VIT_11s0016g02020.t01	VIT_11s0016g02020
1	VIT_11s0016g02030.t01	VIT_11s0016g02030
1	VIT_11s0016g02130.t01	VIT_11s0016g02130
1	VIT_11s0016g02400.t01	VIT_11s0016g02400
1	VIT_11s0016g02540.t01	VIT_11s0016g02540
1	VIT_11s0016g02550.t01	VIT_11s0016g02550
1	VIT_11s0016g02990.t01	VIT_11s0016g02990
1	VIT_11s0016g03150.t01	VIT_11s0016g03150
1	VIT_11s0016g03230.t01	VIT_11s0016g03230
1	VIT_11s0016g03260.t01	VIT_11s0016g03260
1	VIT_11s0016g03390.t01	VIT_11s0016g03390
1	VIT_11s0016g03680.t01	VIT_11s0016g03680
1	VIT_11s0016g03870.t01	VIT_11s0016g03870
1	VIT_11s0016g04010.t01	VIT_11s0016g04010
1	VIT_11s0016g04060.t01	VIT_11s0016g04060
1	VIT_11s0016g04180.t01	VIT_11s0016g04180
1	VIT_11s0016g04300.t01	VIT_11s0016g04300
1	VIT_11s0016g04550.t01	VIT_11s0016g04550
1	VIT_11s0016g04610.t01	VIT_11s0016g04610
1	VIT_11s0016g04640.t01	VIT_11s0016g04640
1	VIT_11s0016g04790.t01	VIT_11s0016g04790
1	VIT_11s0016g04820.t01	VIT_11s0016g04820
1	VIT_11s0016g04980.t01	VIT_11s0016g04980
1	VIT_11s0016g05240.t01	VIT_11s0016g05240
1	VIT_11s0016g05400.t01	VIT_11s0016g05400
1	VIT_11s0016g05470.t01	VIT_11s0016g05470
1	VIT_11s0016g05490.t01	VIT_11s0016g05490
1	VIT_11s0016g05580.t01	VIT_11s0016g05580
1	VIT_11s0016g05600.t01	VIT_11s0016g05600
1	VIT_11s0016g05700.t01	VIT_11s0016g05700
1	VIT_11s0016g05760.t01	VIT_11s0016g05760
1	VIT_11s0016g05860.t01	VIT_11s0016g05860
1	VIT_11s0016g05870.t01	VIT_11s0016g05870
1	VIT_11s0037g00050.t01	VIT_11s0037g00050
1	VIT_11s0037g00250.t01	VIT_11s0037g00250
1	VIT_11s0037g00400.t01	VIT_11s0037g00400
1	VIT_11s0037g00630.t01	VIT_11s0037g00630
1	VIT_11s0037g00750.t01	VIT_11s0037g00750
1	VIT_11s0037g01080.t01	VIT_11s0037g01080
1	VIT_11s0037g01100.t01	VIT_11s0037g01100
1	VIT_11s0052g00070.t01	VIT_11s0052g00070
1	VIT_11s0052g00080.t01	VIT_11s0052g00080
1	VIT_11s0052g00140.t01	VIT_11s0052g00140
1	VIT_11s0052g00180.t01	VIT_11s0052g00180
1	VIT_11s0052g00190.t01	VIT_11s0052g00190
1	VIT_11s0052g00280.t01	VIT_11s0052g00280
1	VIT_11s0052g00300.t01	VIT_11s0052g00300
1	VIT_11s0052g00320.t01	VIT_11s0052g00320
1	VIT_11s0052g00460.t01	VIT_11s0052g00460
1	VIT_11s0052g00470.t01	VIT_11s0052g00470
1	VIT_11s0052g00480.t01	VIT_11s0052g00480
1	VIT_11s0052g00550.t01	VIT_11s0052g00550
1	VIT_11s0052g01130.t01	VIT_11s0052g01130
1	VIT_11s0052g01370.t01	VIT_11s0052g01370
1	VIT_11s0052g01390.t01	VIT_11s0052g01390
1	VIT_11s0052g01850.t01	VIT_11s0052g01850
1	VIT_11s0065g00070.t01	VIT_11s0065g00070
1	VIT_11s0065g00140.t01	VIT_11s0065g00140
1	VIT_11s0065g00160.t01	VIT_11s0065g00160
1	VIT_11s0065g00340.t01	VIT_11s0065g00340
1	VIT_11s0065g00380.t01	VIT_11s0065g00380
1	VIT_11s0065g00390.t01	VIT_11s0065g00390
1	VIT_11s0065g00450.t01	VIT_11s0065g00450
1	VIT_11s0065g01090.t01	VIT_11s0065g01090
1	VIT_11s0065g01160.t01	VIT_11s0065g01160
1	VIT_11s0078g00250.t01	VIT_11s0078g00250
1	VIT_11s0078g00310.t01	VIT_11s0078g00310
1	VIT_11s0103g00120.t01	VIT_11s0103g00120
1	VIT_11s0103g00250.t01	VIT_11s0103g00250
1	VIT_11s0103g00400.t01	VIT_11s0103g00400
1	VIT_11s0103g00420.t01	VIT_11s0103g00420
1	VIT_11s0103g00650.t01	VIT_11s0103g00650
1	VIT_11s0103g00660.t01	VIT_11s0103g00660
1	VIT_11s0118g00320.t01	VIT_11s0118g00320
1	VIT_11s0118g00660.t01	VIT_11s0118g00660
1	VIT_11s0118g00720.t01	VIT_11s0118g00720
1	VIT_11s0118g00830.t01	VIT_11s0118g00830
1	VIT_11s0149g00020.t01	VIT_11s0149g00020
1	VIT_11s0149g00150.t01	VIT_11s0149g00150
1	VIT_11s0149g00180.t01	VIT_11s0149g00180
1	VIT_12s0028g00110.t01	VIT_12s0028g00110
1	VIT_12s0028g00200.t01	VIT_12s0028g00200
1	VIT_12s0028g00220.t01	VIT_12s0028g00220
1	VIT_12s0028g00350.t01	VIT_12s0028g00350
1	VIT_12s0028g00740.t01	VIT_12s0028g00740
1	VIT_12s0028g00830.t01	VIT_12s0028g00830
1	VIT_12s0028g01010.t01	VIT_12s0028g01010
1	VIT_12s0028g01050.t01	VIT_12s0028g01050
1	VIT_12s0028g01200.t01	VIT_12s0028g01200
1	VIT_12s0028g01210.t01	VIT_12s0028g01210
1	VIT_12s0028g01240.t01	VIT_12s0028g01240
1	VIT_12s0028g01980.t01	VIT_12s0028g01980
1	VIT_12s0028g02100.t01	VIT_12s0028g02100
1	VIT_12s0028g02380.t01	VIT_12s0028g02380
1	VIT_12s0028g02390.t01	VIT_12s0028g02390
1	VIT_12s0028g02580.t01	VIT_12s0028g02580
1	VIT_12s0028g02640.t01	VIT_12s0028g02640
1	VIT_12s0028g02680.t01	VIT_12s0028g02680
1	VIT_12s0028g03020.t01	VIT_12s0028g03020
1	VIT_12s0028g03140.t01	VIT_12s0028g03140
1	VIT_12s0028g03150.t01	VIT_12s0028g03150
1	VIT_12s0028g03340.t01	VIT_12s0028g03340
1	VIT_12s0028g03420.t01	VIT_12s0028g03420
1	VIT_12s0028g03440.t01	VIT_12s0028g03440
1	VIT_12s0028g03470.t01	VIT_12s0028g03470
1	VIT_12s0028g03770.t01	VIT_12s0028g03770
1	VIT_12s0057g00230.t01	VIT_12s0057g00230
1	VIT_12s0057g00610.t01	VIT_12s0057g00610
1	VIT_12s0057g00650.t01	VIT_12s0057g00650
1	VIT_12s0057g00710.t01	VIT_12s0057g00710
1	VIT_12s0057g00740.t01	VIT_12s0057g00740
1	VIT_12s0059g00450.t01	VIT_12s0059g00450
1	VIT_12s0059g00550.t01	VIT_12s0059g00550
1	VIT_12s0059g00610.t01	VIT_12s0059g00610
1	VIT_12s0059g01100.t01	VIT_12s0059g01100
1	VIT_12s0059g01360.t01	VIT_12s0059g01360
1	VIT_12s0059g01570.t01	VIT_12s0059g01570
1	VIT_12s0059g01970.t01	VIT_12s0059g01970
1	VIT_12s0059g02450.t01	VIT_12s0059g02450
1	VIT_12s0134g00460.t01	VIT_12s0134g00460
1	VIT_12s0142g00450.t01	VIT_12s0142g00450
1	VIT_12s0142g00720.t01	VIT_12s0142g00720
1	VIT_10s0042g00130.t01	VIT_10s0042g00130
1	VIT_10s0042g00220.t01	VIT_10s0042g00220
1	VIT_10s0042g00440.t01	VIT_10s0042g00440
1	VIT_10s0042g00800.t01	VIT_10s0042g00800
1	VIT_10s0042g01220.t01	VIT_10s0042g01220
1	VIT_10s0042g01390.t01	VIT_10s0042g01390
1	VIT_10s0071g01070.t01	VIT_10s0071g01070
1	VIT_10s0092g00130.t01	VIT_10s0092g00130
1	VIT_10s0116g00190.t01	VIT_10s0116g00190
1	VIT_11s0016g01120.t01	VIT_11s0016g01120
1	VIT_11s0016g01900.t01	VIT_11s0016g01900
1	VIT_11s0016g02120.t01	VIT_11s0016g02120
1	VIT_11s0016g02170.t01	VIT_11s0016g02170
1	VIT_11s0016g02520.t01	VIT_11s0016g02520
1	VIT_11s0016g03370.t01	VIT_11s0016g03370
1	VIT_11s0016g03980.t01	VIT_11s0016g03980
1	VIT_11s0016g04370.t01	VIT_11s0016g04370
1	VIT_11s0016g04650.t01	VIT_11s0016g04650
1	VIT_11s0016g04800.t01	VIT_11s0016g04800
1	VIT_11s0016g05610.t01	VIT_11s0016g05610	EFTS
1	VIT_11s0016g05630.t01	VIT_11s0016g05630
1	VIT_11s0016g05680.t01	VIT_11s0016g05680
1	VIT_11s0037g00100.t01	VIT_11s0037g00100
1	VIT_11s0037g00160.t01	VIT_11s0037g00160
1	VIT_11s0037g00280.t01	VIT_11s0037g00280
1	VIT_11s0037g00330.t01	VIT_11s0037g00330
1	VIT_11s0037g00410.t01	VIT_11s0037g00410
1	VIT_11s0052g00030.t01	VIT_11s0052g00030
1	VIT_11s0052g00430.t01	VIT_11s0052g00430
1	VIT_11s0052g00510.t01	VIT_11s0052g00510
1	VIT_11s0052g01030.t01	VIT_11s0052g01030
1	VIT_11s0052g01040.t01	VIT_11s0052g01040
1	VIT_11s0052g01770.t01	VIT_11s0052g01770
1	VIT_11s0065g00640.t01	VIT_11s0065g00640
1	VIT_11s0103g00300.t01	VIT_11s0103g00300
1	VIT_11s0103g00580.t01	VIT_11s0103g00580
1	VIT_11s0103g00750.t01	VIT_11s0103g00750
1	VIT_11s0118g00240.t01	VIT_11s0118g00240
1	VIT_11s0118g00440.t01	VIT_11s0118g00440
1	VIT_11s0149g00240.t01	VIT_11s0149g00240
1	VIT_12s0028g00450.t01	VIT_12s0028g00450
1	VIT_12s0028g01400.t01	VIT_12s0028g01400
1	VIT_12s0028g01550.t01	VIT_12s0028g01550
1	VIT_12s0028g01810.t01	VIT_12s0028g01810
1	VIT_12s0028g01860.t01	VIT_12s0028g01860
1	VIT_12s0028g02120.t01	VIT_12s0028g02120
1	VIT_12s0028g02500.t01	VIT_12s0028g02500
1	VIT_12s0028g03170.t01	VIT_12s0028g03170
1	VIT_12s0057g00890.t01	VIT_12s0057g00890
1	VIT_12s0059g00460.t01	VIT_12s0059g00460
1	VIT_12s0059g00900.t01	VIT_12s0059g00900
1	VIT_12s0059g01170.t01	VIT_12s0059g01170
1	VIT_12s0059g01670.t01	VIT_12s0059g01670
1	VIT_12s0059g02040.t01	VIT_12s0059g02040
1	VIT_12s0059g02110.t01	VIT_12s0059g02110
1	VIT_12s0059g02270.t01	VIT_12s0059g02270
1	VIT_12s0059g02440.t01	VIT_12s0059g02440
1	VIT_12s0142g00090.t01	VIT_12s0142g00090
1	VIT_12s0142g00220.t01	VIT_12s0142g00220
1	VIT_12s0178g00050.t01	VIT_12s0178g00050
1	VIT_10s0042g00150.t01	VIT_10s0042g00150
1	VIT_10s0042g01260.t01	VIT_10s0042g01260
1	VIT_10s0071g00290.t01	VIT_10s0071g00290
1	VIT_10s0071g00610.t01	VIT_10s0071g00610
1	VIT_10s0071g00680.t01	VIT_10s0071g00680
1	VIT_10s0071g00950.t01	VIT_10s0071g00950
1	VIT_10s0071g00990.t01	VIT_10s0071g00990
1	VIT_10s0071g01030.t01	VIT_10s0071g01030
1	VIT_10s0071g01040.t01	VIT_10s0071g01040
1	VIT_10s0071g01140.t01	VIT_10s0071g01140
1	VIT_10s0092g00200.t01	VIT_10s0092g00200
1	VIT_10s0116g00180.t01	VIT_10s0116g00180
1	VIT_11s0016g00190.t01	VIT_11s0016g00190
1	VIT_11s0016g00260.t01	VIT_11s0016g00260
1	VIT_11s0016g00610.t01	VIT_11s0016g00610
1	VIT_11s0016g00850.t01	VIT_11s0016g00850
1	VIT_11s0016g01080.t01	VIT_11s0016g01080
1	VIT_11s0016g01090.t01	VIT_11s0016g01090
1	VIT_11s0016g01110.t01	VIT_11s0016g01110
1	VIT_11s0016g01420.t01	VIT_11s0016g01420
1	VIT_11s0016g01740.t01	VIT_11s0016g01740
1	VIT_11s0016g01910.t01	VIT_11s0016g01910
1	VIT_11s0016g02060.t01	VIT_11s0016g02060
1	VIT_11s0016g02270.t01	VIT_11s0016g02270
1	VIT_11s0016g02500.t01	VIT_11s0016g02500
1	VIT_11s0016g02510.t01	VIT_11s0016g02510
1	VIT_11s0016g02620.t01	VIT_11s0016g02620
1	VIT_11s0016g02890.t01	VIT_11s0016g02890
1	VIT_11s0016g03120.t01	VIT_11s0016g03120
1	VIT_11s0016g03280.t01	VIT_11s0016g03280
1	VIT_11s0016g03380.t01	VIT_11s0016g03380
1	VIT_11s0016g03520.t01	VIT_11s0016g03520
1	VIT_11s0016g03530.t01	VIT_11s0016g03530
1	VIT_11s0016g03750.t01	VIT_11s0016g03750
1	VIT_11s0016g04290.t01	VIT_11s0016g04290
1	VIT_11s0016g04350.t01	VIT_11s0016g04350
1	VIT_11s0016g04710.t01	VIT_11s0016g04710
1	VIT_11s0016g04780.t01	VIT_11s0016g04780
1	VIT_11s0016g04970.t01	VIT_11s0016g04970
1	VIT_11s0016g05020.t01	VIT_11s0016g05020
1	VIT_11s0016g05460.t01	VIT_11s0016g05460
1	VIT_11s0037g00480.t01	VIT_11s0037g00480
1	VIT_11s0037g01000.t01	VIT_11s0037g01000
1	VIT_11s0052g00520.t01	VIT_11s0052g00520
1	VIT_11s0052g00860.t01	VIT_11s0052g00860
1	VIT_11s0052g00890.t01	VIT_11s0052g00890
1	VIT_11s0052g00930.t01	VIT_11s0052g00930
1	VIT_11s0065g00480.t01	VIT_11s0065g00480
1	VIT_11s0065g01010.t01	VIT_11s0065g01010
1	VIT_11s0078g00180.t01	VIT_11s0078g00180
1	VIT_11s0103g00540.t01	VIT_11s0103g00540
1	VIT_11s0118g00280.t01	VIT_11s0118g00280
1	VIT_11s0118g00500.t01	VIT_11s0118g00500
1	VIT_11s0149g00070.t01	VIT_11s0149g00070
1	VIT_11s0149g00140.t01	VIT_11s0149g00140
1	VIT_11s0206g00050.t01	VIT_11s0206g00050
1	VIT_12s0028g00370.t01	VIT_12s0028g00370
1	VIT_12s0028g01190.t01	VIT_12s0028g01190
1	VIT_12s0028g01620.t01	VIT_12s0028g01620
1	VIT_12s0028g01750.t01	VIT_12s0028g01750
1	VIT_12s0028g02020.t01	VIT_12s0028g02020
1	VIT_12s0028g02320.t01	VIT_12s0028g02320
1	VIT_12s0028g02620.t01	VIT_12s0028g02620
1	VIT_12s0028g02670.t01	VIT_12s0028g02670
1	VIT_12s0028g03160.t01	VIT_12s0028g03160
1	VIT_12s0028g03430.t01	VIT_12s0028g03430
1	VIT_12s0028g03810.t01	VIT_12s0028g03810
1	VIT_12s0028g03870.t01	VIT_12s0028g03870
1	VIT_12s0028g03880.t01	VIT_12s0028g03880
1	VIT_12s0028g03910.t01	VIT_12s0028g03910
1	VIT_12s0057g00440.t01	VIT_12s0057g00440
1	VIT_12s0057g00670.t01	VIT_12s0057g00670
1	VIT_12s0059g00180.t01	VIT_12s0059g00180
1	VIT_12s0059g00300.t01	VIT_12s0059g00300
1	VIT_12s0059g00520.t01	VIT_12s0059g00520
1	VIT_12s0059g01030.t01	VIT_12s0059g01030
1	VIT_12s0059g01600.t01	VIT_12s0059g01600
1	VIT_12s0059g01660.t01	VIT_12s0059g01660
1	VIT_12s0059g02300.t01	VIT_12s0059g02300
1	VIT_12s0059g02460.t01	VIT_12s0059g02460
1	VIT_12s0142g00390.t01	VIT_12s0142g00390
1	VIT_12s0142g00580.t01	VIT_12s0142g00580
1	VIT_12s0142g00710.t01	VIT_12s0142g00710
1	VIT_10s0042g00180.t01	VIT_10s0042g00180
1	VIT_10s0071g00210.t01	VIT_10s0071g00210
1	VIT_10s0071g00670.t01	VIT_10s0071g00670
1	VIT_10s0071g00750.t01	VIT_10s0071g00750
1	VIT_10s0092g00570.t01	VIT_10s0092g00570
1	VIT_10s0116g00400.t01	VIT_10s0116g00400
1	VIT_10s0116g00930.t01	VIT_10s0116g00930
1	VIT_11s0016g00770.t01	VIT_11s0016g00770
1	VIT_11s0016g00820.t01	VIT_11s0016g00820
1	VIT_11s0016g01470.t01	VIT_11s0016g01470
1	VIT_11s0016g01770.t01	VIT_11s0016g01770
1	VIT_11s0016g01950.t01	VIT_11s0016g01950
1	VIT_11s0016g02050.t01	VIT_11s0016g02050
1	VIT_11s0016g02100.t01	VIT_11s0016g02100
1	VIT_11s0016g02290.t01	VIT_11s0016g02290
1	VIT_11s0016g02530.t01	VIT_11s0016g02530
1	VIT_11s0016g02640.t01	VIT_11s0016g02640
1	VIT_11s0016g03410.t01	VIT_11s0016g03410
1	VIT_11s0016g03960.t01	VIT_11s0016g03960
1	VIT_11s0016g04390.t01	VIT_11s0016g04390
1	VIT_11s0016g04660.t01	VIT_11s0016g04660
1	VIT_11s0016g04730.t01	VIT_11s0016g04730
1	VIT_11s0016g04830.t01	VIT_11s0016g04830
1	VIT_11s0016g05080.t01	VIT_11s0016g05080
1	VIT_11s0016g05810.t01	VIT_11s0016g05810
1	VIT_11s0037g00390.t01	VIT_11s0037g00390
1	VIT_11s0037g00520.t01	VIT_11s0037g00520
1	VIT_11s0037g00810.t01	VIT_11s0037g00810
1	VIT_11s0037g01040.t01	VIT_11s0037g01040
1	VIT_11s0052g00370.t01	VIT_11s0052g00370
1	VIT_11s0052g01720.t01	VIT_11s0052g01720
1	VIT_11s0065g00470.t01	VIT_11s0065g00470
1	VIT_11s0065g00680.t01	VIT_11s0065g00680
1	VIT_11s0065g00700.t01	VIT_11s0065g00700
1	VIT_11s0065g00900.t01	VIT_11s0065g00900
1	VIT_11s0078g00420.t01	VIT_11s0078g00420
1	VIT_11s0103g00230.t01	VIT_11s0103g00230
1	VIT_11s0103g00390.t01	VIT_11s0103g00390
1	VIT_11s0118g00330.t01	VIT_11s0118g00330
1	VIT_11s0118g00510.t01	VIT_11s0118g00510
1	VIT_11s0118g00790.t01	VIT_11s0118g00790
1	VIT_11s0149g00100.t01	VIT_11s0149g00100
1	VIT_11s0149g00120.t01	VIT_11s0149g00120
1	VIT_11s0206g00060.t01	VIT_11s0206g00060	RRB3
1	VIT_12s0028g00400.t01	VIT_12s0028g00400
1	VIT_12s0028g01140.t01	VIT_12s0028g01140
1	VIT_12s0028g01220.t01	VIT_12s0028g01220
1	VIT_12s0028g02130.t01	VIT_12s0028g02130
1	VIT_12s0028g02280.t01	VIT_12s0028g02280
1	VIT_12s0028g03130.t01	VIT_12s0028g03130
1	VIT_12s0028g03630.t01	VIT_12s0028g03630
1	VIT_12s0057g00680.t01	VIT_12s0057g00680
1	VIT_12s0059g00620.t01	VIT_12s0059g00620
1	VIT_12s0059g01470.t01	VIT_12s0059g01470
1	VIT_12s0059g01920.t01	VIT_12s0059g01920
1	VIT_12s0134g00050.t01	VIT_12s0134g00050
1	VIT_12s0142g00130.t01	VIT_12s0142g00130
1	VIT_12s0178g00020.t01	VIT_12s0178g00020
1	VIT_10s0042g00640.t01	VIT_10s0042g00640
1	VIT_10s0042g00830.t01	VIT_10s0042g00830
1	VIT_10s0116g01220.t01	VIT_10s0116g01220
1	VIT_10s0116g01250.t01	VIT_10s0116g01250
1	VIT_10s0116g01340.t01	VIT_10s0116g01340
1	VIT_11s0016g00060.t01	VIT_11s0016g00060
1	VIT_11s0016g00090.t01	VIT_11s0016g00090
1	VIT_11s0016g01800.t01	VIT_11s0016g01800
1	VIT_11s0016g01870.t01	VIT_11s0016g01870
1	VIT_11s0016g02090.t01	VIT_11s0016g02090
1	VIT_11s0016g02190.t01	VIT_11s0016g02190
1	VIT_11s0016g02770.t01	VIT_11s0016g02770
1	VIT_11s0016g03220.t01	VIT_11s0016g03220
1	VIT_11s0016g03550.t01	VIT_11s0016g03550
1	VIT_11s0016g03860.t01	VIT_11s0016g03860
1	VIT_11s0016g04070.t01	VIT_11s0016g04070
1	VIT_11s0016g04090.t01	VIT_11s0016g04090
1	VIT_11s0016g04320.t01	VIT_11s0016g04320
1	VIT_11s0016g04900.t01	VIT_11s0016g04900
1	VIT_11s0016g05150.t01	VIT_11s0016g05150
1	VIT_11s0016g05790.t01	VIT_11s0016g05790
1	VIT_11s0016g05800.t01	VIT_11s0016g05800
1	VIT_11s0016g05880.t01	VIT_11s0016g05880
1	VIT_11s0037g00820.t01	VIT_11s0037g00820
1	VIT_11s0037g01390.t01	VIT_11s0037g01390
1	VIT_11s0052g00090.t01	VIT_11s0052g00090
1	VIT_11s0052g00110.t01	VIT_11s0052g00110
1	VIT_11s0052g00150.t01	VIT_11s0052g00150
1	VIT_11s0052g01830.t01	VIT_11s0052g01830
1	VIT_11s0065g00360.t01	VIT_11s0065g00360
1	VIT_11s0065g00490.t01	VIT_11s0065g00490
1	VIT_11s0065g00500.t01	VIT_11s0065g00500
1	VIT_11s0065g00550.t01	VIT_11s0065g00550
1	VIT_11s0065g00580.t01	VIT_11s0065g00580
1	VIT_11s0065g00610.t01	VIT_11s0065g00610
1	VIT_11s0065g00760.t01	VIT_11s0065g00760
1	VIT_11s0065g00840.t01	VIT_11s0065g00840
1	VIT_11s0078g00280.t01	VIT_11s0078g00280
1	VIT_11s0103g00340.t01	VIT_11s0103g00340
1	VIT_11s0118g00590.t01	VIT_11s0118g00590
1	VIT_12s0028g00720.t01	VIT_12s0028g00720
1	VIT_12s0028g00810.t01	VIT_12s0028g00810
1	VIT_12s0028g00910.t01	VIT_12s0028g00910
1	VIT_12s0028g01000.t01	VIT_12s0028g01000
1	VIT_12s0028g01330.t01	VIT_12s0028g01330	GATA
1	VIT_12s0028g01960.t01	VIT_12s0028g01960
1	VIT_12s0028g02610.t01	VIT_12s0028g02610
1	VIT_12s0028g03370.t01	VIT_12s0028g03370
1	VIT_12s0028g04010.t01	VIT_12s0028g04010
1	VIT_12s0057g00900.t01	VIT_12s0057g00900
1	VIT_12s0059g00530.t01	VIT_12s0059g00530
1	VIT_12s0059g00780.t01	VIT_12s0059g00780
1	VIT_12s0059g00790.t01	VIT_12s0059g00790
1	VIT_12s0059g01090.t01	VIT_12s0059g01090
1	VIT_12s0059g01140.t01	VIT_12s0059g01140
1	VIT_12s0059g01350.t01	VIT_12s0059g01350
1	VIT_12s0059g01430.t01	VIT_12s0059g01430
1	VIT_12s0059g02680.t01	VIT_12s0059g02680
1	VIT_12s0142g00080.t01	VIT_12s0142g00080
1	VIT_12s0028g00970.t01	VIT_12s0028g00970
1	VIT_12s0034g00950.t01	VIT_12s0034g00950
1	VIT_12s0034g00970.t01	VIT_12s0034g00970
1	VIT_12s0034g01010.t01	VIT_12s0034g01010
1	VIT_12s0034g01100.t01	VIT_12s0034g01100
1	VIT_12s0034g01130.t01	VIT_12s0034g01130
1	VIT_12s0034g01440.t01	VIT_12s0034g01440
1	VIT_12s0034g01810.t01	VIT_12s0034g01810
1	VIT_12s0034g02010.t01	VIT_12s0034g02010
1	VIT_12s0034g02020.t01	VIT_12s0034g02020
1	VIT_12s0035g00190.t01	VIT_12s0035g00190
1	VIT_12s0035g00240.t01	VIT_12s0035g00240
1	VIT_12s0035g00320.t01	VIT_12s0035g00320
1	VIT_12s0035g00390.t01	VIT_12s0035g00390
1	VIT_12s0035g00400.t01	VIT_12s0035g00400
1	VIT_12s0035g00640.t01	VIT_12s0035g00640
1	VIT_12s0035g00830.t01	VIT_12s0035g00830
1	VIT_12s0035g00970.t01	VIT_12s0035g00970
1	VIT_12s0035g01430.t01	VIT_12s0035g01430
1	VIT_12s0035g01450.t01	VIT_12s0035g01450
1	VIT_12s0035g01850.t01	VIT_12s0035g01850
1	VIT_12s0035g01870.t01	VIT_12s0035g01870
1	VIT_12s0035g01980.t01	VIT_12s0035g01980
1	VIT_12s0055g00730.t01	VIT_12s0055g00730
1	VIT_12s0057g00960.t01	VIT_12s0057g00960
1	VIT_12s0057g01100.t01	VIT_12s0057g01100
1	VIT_12s0057g01120.t01	VIT_12s0057g01120
1	VIT_12s0057g01340.t01	VIT_12s0057g01340
1	VIT_12s0142g00430.t01	VIT_12s0142g00430	AOX2
1	VIT_13s0019g00580.t01	VIT_13s0019g00580
1	VIT_13s0019g00700.t01	VIT_13s0019g00700
1	VIT_13s0019g00850.t01	VIT_13s0019g00850
1	VIT_13s0019g01230.t01	VIT_13s0019g01230
1	VIT_13s0019g01290.t01	VIT_13s0019g01290
1	VIT_13s0019g01450.t01	VIT_13s0019g01450
1	VIT_13s0019g01490.t01	VIT_13s0019g01490
1	VIT_13s0019g01610.t01	VIT_13s0019g01610
1	VIT_13s0019g01640.t01	VIT_13s0019g01640
1	VIT_13s0019g01770.t01	VIT_13s0019g01770
1	VIT_13s0019g01820.t01	VIT_13s0019g01820
1	VIT_13s0019g01860.t01	VIT_13s0019g01860
1	VIT_13s0019g02240.t01	VIT_13s0019g02240
1	VIT_13s0019g02370.t01	VIT_13s0019g02370
1	VIT_13s0019g03200.t01	VIT_13s0019g03200
1	VIT_13s0019g03240.t01	VIT_13s0019g03240
1	VIT_13s0019g03290.t01	VIT_13s0019g03290
1	VIT_13s0019g03330.t01	VIT_13s0019g03330
1	VIT_13s0019g03510.t01	VIT_13s0019g03510
1	VIT_13s0019g03590.t01	VIT_13s0019g03590
1	VIT_13s0019g03600.t01	VIT_13s0019g03600
1	VIT_13s0019g03660.t01	VIT_13s0019g03660
1	VIT_13s0019g04320.t01	VIT_13s0019g04320
1	VIT_13s0019g04410.t01	VIT_13s0019g04410
1	VIT_13s0019g04430.t01	VIT_13s0019g04430
1	VIT_13s0019g04670.t01	VIT_13s0019g04670
1	VIT_13s0019g04950.t01	VIT_13s0019g04950
1	VIT_13s0047g00120.t01	VIT_13s0047g00120
1	VIT_13s0047g00460.t01	VIT_13s0047g00460
1	VIT_13s0047g00940.t01	VIT_13s0047g00940
1	VIT_13s0047g01110.t01	VIT_13s0047g01110
1	VIT_13s0047g01120.t01	VIT_13s0047g01120
1	VIT_13s0064g00360.t01	VIT_13s0064g00360
1	VIT_13s0064g00580.t01	VIT_13s0064g00580
1	VIT_13s0064g00730.t01	VIT_13s0064g00730
1	VIT_13s0064g00980.t01	VIT_13s0064g00980
1	VIT_13s0067g00100.t01	VIT_13s0067g00100
1	VIT_13s0067g00360.t01	VIT_13s0067g00360
1	VIT_13s0067g00720.t01	VIT_13s0067g00720
1	VIT_13s0067g00830.t01	VIT_13s0067g00830
1	VIT_13s0067g01060.t01	VIT_13s0067g01060
1	VIT_13s0067g01440.t01	VIT_13s0067g01440
1	VIT_13s0067g01910.t01	VIT_13s0067g01910
1	VIT_13s0067g01950.t01	VIT_13s0067g01950
1	VIT_13s0067g01990.t01	VIT_13s0067g01990
1	VIT_13s0067g02000.t01	VIT_13s0067g02000
1	VIT_13s0067g02240.t01	VIT_13s0067g02240
1	VIT_13s0067g02250.t01	VIT_13s0067g02250
1	VIT_13s0067g03080.t01	VIT_13s0067g03080
1	VIT_13s0067g03100.t01	VIT_13s0067g03100
1	VIT_13s0067g03150.t01	VIT_13s0067g03150
1	VIT_13s0067g03400.t01	VIT_13s0067g03400
1	VIT_13s0067g03810.t01	VIT_13s0067g03810
1	VIT_13s0073g00430.t01	VIT_13s0073g00430
1	VIT_13s0073g00650.t01	VIT_13s0073g00650
1	VIT_13s0073g00670.t01	VIT_13s0073g00670
1	VIT_13s0073g00710.t01	VIT_13s0073g00710
1	VIT_13s0074g00190.t01	VIT_13s0074g00190
1	VIT_13s0084g00020.t01	VIT_13s0084g00020
1	VIT_13s0084g00030.t01	VIT_13s0084g00030
1	VIT_13s0084g00100.t01	VIT_13s0084g00100
1	VIT_13s0084g00110.t01	VIT_13s0084g00110
1	VIT_13s0084g00340.t01	VIT_13s0084g00340
1	VIT_13s0084g00650.t01	VIT_13s0084g00650
1	VIT_13s0101g00410.t01	VIT_13s0101g00410
1	VIT_13s0106g00500.t01	VIT_13s0106g00500
1	VIT_13s0106g00620.t01	VIT_13s0106g00620
1	VIT_13s0106g00710.t01	VIT_13s0106g00710
1	VIT_13s0106g00810.t01	VIT_13s0106g00810
1	VIT_13s0106g00820.t01	VIT_13s0106g00820
1	VIT_13s0147g00210.t01	VIT_13s0147g00210
1	VIT_13s0156g00350.t01	VIT_13s0156g00350
1	VIT_13s0156g00650.t01	VIT_13s0156g00650
1	VIT_13s0158g00330.t01	VIT_13s0158g00330
1	VIT_13s0158g00350.t01	VIT_13s0158g00350
1	VIT_13s0175g00130.t01	VIT_13s0175g00130
1	VIT_13s0175g00180.t01	VIT_13s0175g00180
1	VIT_12s0028g00300.t01	VIT_12s0028g00300
1	VIT_12s0034g00320.t01	VIT_12s0034g00320
1	VIT_12s0034g00480.t01	VIT_12s0034g00480
1	VIT_12s0034g00960.t01	VIT_12s0034g00960
1	VIT_12s0034g01790.t01	VIT_12s0034g01790
1	VIT_12s0034g01820.t01	VIT_12s0034g01820
1	VIT_12s0034g02030.t01	VIT_12s0034g02030
1	VIT_12s0034g02260.t01	VIT_12s0034g02260
1	VIT_12s0034g02420.t01	VIT_12s0034g02420
1	VIT_12s0035g00620.t01	VIT_12s0035g00620
1	VIT_12s0035g00660.t01	VIT_12s0035g00660
1	VIT_12s0035g00860.t01	VIT_12s0035g00860
1	VIT_12s0035g00870.t01	VIT_12s0035g00870
1	VIT_12s0035g00890.t01	VIT_12s0035g00890
1	VIT_12s0035g00960.t01	VIT_12s0035g00960
1	VIT_12s0035g01080.t01	VIT_12s0035g01080
1	VIT_12s0035g01090.t01	VIT_12s0035g01090
1	VIT_12s0035g01270.t01	VIT_12s0035g01270
1	VIT_12s0035g01360.t01	VIT_12s0035g01360
1	VIT_12s0035g01420.t01	VIT_12s0035g01420
1	VIT_12s0035g01470.t01	VIT_12s0035g01470
1	VIT_12s0035g01480.t01	VIT_12s0035g01480
1	VIT_12s0035g01520.t01	VIT_12s0035g01520
1	VIT_12s0035g01700.t01	VIT_12s0035g01700
1	VIT_12s0035g01740.t01	VIT_12s0035g01740
1	VIT_12s0035g01780.t01	VIT_12s0035g01780
1	VIT_12s0035g01810.t01	VIT_12s0035g01810
1	VIT_12s0035g01830.t01	VIT_12s0035g01830
1	VIT_12s0035g01890.t01	VIT_12s0035g01890
1	VIT_12s0035g01990.t01	VIT_12s0035g01990
1	VIT_12s0035g02290.t01	VIT_12s0035g02290
1	VIT_12s0055g00360.t01	VIT_12s0055g00360
1	VIT_12s0055g00710.t01	VIT_12s0055g00710
1	VIT_12s0055g00830.t01	VIT_12s0055g00830
1	VIT_12s0057g01170.t01	VIT_12s0057g01170
1	VIT_12s0057g01360.t01	VIT_12s0057g01360
1	VIT_12s0057g01500.t01	VIT_12s0057g01500
1	VIT_12s0142g00320.t01	VIT_12s0142g00320
1	VIT_13s0019g00430.t01	VIT_13s0019g00430
1	VIT_13s0019g00590.t01	VIT_13s0019g00590
1	VIT_13s0019g00650.t01	VIT_13s0019g00650
1	VIT_13s0019g00670.t01	VIT_13s0019g00670
1	VIT_13s0019g00880.t01	VIT_13s0019g00880
1	VIT_13s0019g01690.t01	VIT_13s0019g01690
1	VIT_13s0019g02030.t01	VIT_13s0019g02030
1	VIT_13s0019g03490.t01	VIT_13s0019g03490
1	VIT_13s0019g03670.t01	VIT_13s0019g03670
1	VIT_13s0019g03690.t01	VIT_13s0019g03690
1	VIT_13s0019g03870.t01	VIT_13s0019g03870
1	VIT_13s0019g03950.t01	VIT_13s0019g03950
1	VIT_13s0019g03960.t01	VIT_13s0019g03960
1	VIT_13s0019g04100.t01	VIT_13s0019g04100
1	VIT_13s0019g04310.t01	VIT_13s0019g04310
1	VIT_13s0019g04520.t01	VIT_13s0019g04520
1	VIT_13s0019g04640.t01	VIT_13s0019g04640
1	VIT_13s0019g04820.t01	VIT_13s0019g04820
1	VIT_13s0019g05080.t01	VIT_13s0019g05080
1	VIT_13s0019g05230.t01	VIT_13s0019g05230
1	VIT_13s0019g05360.t01	VIT_13s0019g05360
1	VIT_13s0019g05400.t01	VIT_13s0019g05400
1	VIT_13s0047g00330.t01	VIT_13s0047g00330
1	VIT_13s0047g00350.t01	VIT_13s0047g00350
1	VIT_13s0047g00510.t01	VIT_13s0047g00510
1	VIT_13s0047g01180.t01	VIT_13s0047g01180
1	VIT_13s0064g00150.t01	VIT_13s0064g00150
1	VIT_13s0064g00180.t01	VIT_13s0064g00180
1	VIT_13s0064g00300.t01	VIT_13s0064g00300
1	VIT_13s0064g00400.t01	VIT_13s0064g00400
1	VIT_13s0064g00630.t01	VIT_13s0064g00630
1	VIT_13s0064g00640.t01	VIT_13s0064g00640
1	VIT_13s0064g00720.t01	VIT_13s0064g00720
1	VIT_13s0064g00870.t01	VIT_13s0064g00870
1	VIT_13s0064g01150.t01	VIT_13s0064g01150
1	VIT_13s0064g01190.t01	VIT_13s0064g01190
1	VIT_13s0064g01360.t01	VIT_13s0064g01360
1	VIT_13s0067g00010.t01	VIT_13s0067g00010
1	VIT_13s0067g00060.t01	VIT_13s0067g00060
1	VIT_13s0067g00670.t01	VIT_13s0067g00670
1	VIT_13s0067g00780.t01	VIT_13s0067g00780
1	VIT_13s0067g00850.t01	VIT_13s0067g00850
1	VIT_13s0067g00950.t01	VIT_13s0067g00950
1	VIT_13s0067g01140.t01	VIT_13s0067g01140
1	VIT_13s0067g01210.t01	VIT_13s0067g01210
1	VIT_13s0067g01260.t01	VIT_13s0067g01260
1	VIT_13s0067g01430.t01	VIT_13s0067g01430
1	VIT_13s0067g01520.t01	VIT_13s0067g01520
1	VIT_13s0067g01630.t01	VIT_13s0067g01630
1	VIT_13s0067g01780.t01	VIT_13s0067g01780
1	VIT_13s0067g01900.t01	VIT_13s0067g01900
1	VIT_13s0067g01920.t01	VIT_13s0067g01920
1	VIT_13s0067g02550.t01	VIT_13s0067g02550
1	VIT_13s0067g02770.t01	VIT_13s0067g02770
1	VIT_13s0067g03330.t01	VIT_13s0067g03330
1	VIT_13s0067g03420.t01	VIT_13s0067g03420
1	VIT_13s0067g03760.t01	VIT_13s0067g03760
1	VIT_13s0073g00330.t01	VIT_13s0073g00330
1	VIT_13s0073g00440.t01	VIT_13s0073g00440
1	VIT_13s0074g00030.t01	VIT_13s0074g00030
1	VIT_13s0074g00150.t01	VIT_13s0074g00150
1	VIT_13s0074g00240.t01	VIT_13s0074g00240
1	VIT_13s0074g00430.t01	VIT_13s0074g00430
1	VIT_13s0074g00510.t01	VIT_13s0074g00510
1	VIT_13s0074g00760.t01	VIT_13s0074g00760
1	VIT_13s0084g00040.t01	VIT_13s0084g00040
1	VIT_13s0084g00120.t01	VIT_13s0084g00120
1	VIT_13s0084g00370.t01	VIT_13s0084g00370
1	VIT_13s0084g00600.t01	VIT_13s0084g00600
1	VIT_13s0101g00380.t01	VIT_13s0101g00380
1	VIT_13s0101g00510.t01	VIT_13s0101g00510
1	VIT_13s0106g00740.t01	VIT_13s0106g00740
1	VIT_13s0139g00160.t01	VIT_13s0139g00160
1	VIT_13s0147g00090.t01	VIT_13s0147g00090
1	VIT_13s0156g00020.t01	VIT_13s0156g00020
1	VIT_13s0156g00360.t01	VIT_13s0156g00360
1	VIT_13s0156g00410.t01	VIT_13s0156g00410
1	VIT_13s0158g00310.t01	VIT_13s0158g00310
1	VIT_12s0034g02160.t01	VIT_12s0034g02160
1	VIT_12s0034g02190.t01	VIT_12s0034g02190
1	VIT_12s0035g00030.t01	VIT_12s0035g00030
1	VIT_12s0035g00310.t01	VIT_12s0035g00310
1	VIT_12s0035g00520.t01	VIT_12s0035g00520
1	VIT_12s0035g00760.t01	VIT_12s0035g00760
1	VIT_12s0035g01020.t01	VIT_12s0035g01020
1	VIT_12s0035g01040.t01	VIT_12s0035g01040
1	VIT_12s0035g01120.t01	VIT_12s0035g01120
1	VIT_12s0035g01130.t01	VIT_12s0035g01130
1	VIT_12s0035g01150.t01	VIT_12s0035g01150
1	VIT_12s0035g01680.t01	VIT_12s0035g01680
1	VIT_12s0035g01750.t01	VIT_12s0035g01750
1	VIT_12s0035g01800.t01	VIT_12s0035g01800
1	VIT_12s0035g01960.t01	VIT_12s0035g01960
1	VIT_12s0035g02120.t01	VIT_12s0035g02120
1	VIT_12s0055g00440.t01	VIT_12s0055g00440
1	VIT_12s0055g00490.t01	VIT_12s0055g00490
1	VIT_12s0055g00900.t01	VIT_12s0055g00900
1	VIT_12s0057g01200.t01	VIT_12s0057g01200
1	VIT_12s0142g00110.t01	VIT_12s0142g00110
1	VIT_12s0142g00120.t01	VIT_12s0142g00120
1	VIT_12s0142g00170.t01	VIT_12s0142g00170
1	VIT_13s0019g00220.t01	VIT_13s0019g00220
1	VIT_13s0019g00360.t01	VIT_13s0019g00360
1	VIT_13s0019g00940.t01	VIT_13s0019g00940
1	VIT_13s0019g01140.t01	VIT_13s0019g01140
1	VIT_13s0019g01800.t01	VIT_13s0019g01800
1	VIT_13s0019g01960.t01	VIT_13s0019g01960
1	VIT_13s0019g01970.t01	VIT_13s0019g01970
1	VIT_13s0019g02080.t01	VIT_13s0019g02080
1	VIT_13s0019g02250.t01	VIT_13s0019g02250
1	VIT_13s0019g02410.t01	VIT_13s0019g02410
1	VIT_13s0019g02440.t01	VIT_13s0019g02440
1	VIT_13s0019g03470.t01	VIT_13s0019g03470
1	VIT_13s0019g03940.t01	VIT_13s0019g03940
1	VIT_13s0019g04740.t01	VIT_13s0019g04740
1	VIT_13s0019g04860.t01	VIT_13s0019g04860
1	VIT_13s0019g05150.t01	VIT_13s0019g05150
1	VIT_13s0019g05290.t01	VIT_13s0019g05290
1	VIT_13s0047g00100.t01	VIT_13s0047g00100
1	VIT_13s0047g00320.t01	VIT_13s0047g00320
1	VIT_13s0047g00540.t01	VIT_13s0047g00540
1	VIT_13s0047g00990.t01	VIT_13s0047g00990
1	VIT_13s0047g01140.t01	VIT_13s0047g01140
1	VIT_13s0064g00530.t01	VIT_13s0064g00530
1	VIT_13s0064g00540.t01	VIT_13s0064g00540
1	VIT_13s0064g00590.t01	VIT_13s0064g00590
1	VIT_13s0064g01770.t01	VIT_13s0064g01770
1	VIT_13s0064g01780.t01	VIT_13s0064g01780
1	VIT_13s0064g01830.t01	VIT_13s0064g01830
1	VIT_13s0067g00080.t01	VIT_13s0067g00080
1	VIT_13s0067g00210.t01	VIT_13s0067g00210
1	VIT_13s0067g00710.t01	VIT_13s0067g00710
1	VIT_13s0067g01690.t01	VIT_13s0067g01690
1	VIT_13s0067g02210.t01	VIT_13s0067g02210
1	VIT_13s0067g02260.t01	VIT_13s0067g02260
1	VIT_13s0067g02370.t01	VIT_13s0067g02370
1	VIT_13s0067g03060.t01	VIT_13s0067g03060
1	VIT_13s0067g03320.t01	VIT_13s0067g03320
1	VIT_13s0067g03410.t01	VIT_13s0067g03410
1	VIT_13s0067g03440.t01	VIT_13s0067g03440
1	VIT_13s0067g03600.t01	VIT_13s0067g03600
1	VIT_13s0073g00080.t01	VIT_13s0073g00080
1	VIT_13s0073g00550.t01	VIT_13s0073g00550
1	VIT_13s0074g00170.t01	VIT_13s0074g00170
1	VIT_13s0074g00390.t01	VIT_13s0074g00390
1	VIT_13s0084g00660.t01	VIT_13s0084g00660
1	VIT_13s0084g00700.t01	VIT_13s0084g00700
1	VIT_13s0101g00240.t01	VIT_13s0101g00240
1	VIT_13s0106g00490.t01	VIT_13s0106g00490
1	VIT_13s0106g00700.t01	VIT_13s0106g00700
1	VIT_13s0139g00230.t01	VIT_13s0139g00230
1	VIT_13s0139g00270.t01	VIT_13s0139g00270
1	VIT_13s0139g00290.t01	VIT_13s0139g00290
1	VIT_13s0147g00190.t01	VIT_13s0147g00190
1	VIT_13s0156g00080.t01	VIT_13s0156g00080
1	VIT_13s0156g00320.t01	VIT_13s0156g00320
1	VIT_13s0156g00420.t01	VIT_13s0156g00420
1	VIT_13s0156g00470.t01	VIT_13s0156g00470
1	VIT_13s0156g00530.t01	VIT_13s0156g00530
1	VIT_13s0175g00120.t01	VIT_13s0175g00120
1	VIT_12s0034g00270.t01	VIT_12s0034g00270
1	VIT_12s0034g00280.t01	VIT_12s0034g00280
1	VIT_12s0034g00290.t01	VIT_12s0034g00290
1	VIT_12s0034g00370.t01	VIT_12s0034g00370
1	VIT_12s0034g00640.t01	VIT_12s0034g00640
1	VIT_12s0034g00660.t01	VIT_12s0034g00660
1	VIT_12s0034g00670.t01	VIT_12s0034g00670
1	VIT_12s0034g00690.t01	VIT_12s0034g00690
1	VIT_12s0034g00760.t01	VIT_12s0034g00760
1	VIT_12s0034g00770.t01	VIT_12s0034g00770
1	VIT_12s0034g00780.t01	VIT_12s0034g00780
1	VIT_12s0034g00850.t01	VIT_12s0034g00850
1	VIT_12s0034g00860.t01	VIT_12s0034g00860
1	VIT_12s0034g00910.t01	VIT_12s0034g00910
1	VIT_12s0034g00920.t01	VIT_12s0034g00920
1	VIT_12s0034g00980.t01	VIT_12s0034g00980
1	VIT_12s0034g01800.t01	VIT_12s0034g01800
1	VIT_12s0035g00720.t01	VIT_12s0035g00720
1	VIT_12s0035g00820.t01	VIT_12s0035g00820
1	VIT_12s0035g01770.t01	VIT_12s0035g01770
1	VIT_12s0035g02200.t01	VIT_12s0035g02200
1	VIT_12s0055g00580.t01	VIT_12s0055g00580
1	VIT_12s0055g00590.t01	VIT_12s0055g00590
1	VIT_12s0055g00660.t01	VIT_12s0055g00660
1	VIT_12s0055g00780.t01	VIT_12s0055g00780
1	VIT_12s0121g00080.t01	VIT_12s0121g00080
1	VIT_12s0121g00290.t01	VIT_12s0121g00290
1	VIT_12s0142g00590.t01	VIT_12s0142g00590
1	VIT_13s0019g00640.t01	VIT_13s0019g00640
1	VIT_13s0019g00790.t01	VIT_13s0019g00790
1	VIT_13s0019g02220.t01	VIT_13s0019g02220
1	VIT_13s0019g02230.t01	VIT_13s0019g02230
1	VIT_13s0019g03560.t01	VIT_13s0019g03560
1	VIT_13s0019g03980.t01	VIT_13s0019g03980
1	VIT_13s0019g04940.t01	VIT_13s0019g04940
1	VIT_13s0019g05110.t01	VIT_13s0019g05110
1	VIT_13s0019g05280.t01	VIT_13s0019g05280
1	VIT_13s0047g00490.t01	VIT_13s0047g00490
1	VIT_13s0064g00050.t01	VIT_13s0064g00050
1	VIT_13s0064g00280.t01	VIT_13s0064g00280
1	VIT_13s0064g01250.t01	VIT_13s0064g01250
1	VIT_13s0067g00560.t01	VIT_13s0067g00560
1	VIT_13s0067g00580.t01	VIT_13s0067g00580
1	VIT_13s0067g00920.t01	VIT_13s0067g00920
1	VIT_13s0067g01510.t01	VIT_13s0067g01510
1	VIT_13s0067g01710.t01	VIT_13s0067g01710
1	VIT_13s0067g01730.t01	VIT_13s0067g01730
1	VIT_13s0067g01740.t01	VIT_13s0067g01740
1	VIT_13s0067g01750.t01	VIT_13s0067g01750
1	VIT_13s0067g01810.t01	VIT_13s0067g01810
1	VIT_13s0067g01890.t01	VIT_13s0067g01890
1	VIT_13s0067g03640.t01	VIT_13s0067g03640
1	VIT_13s0073g00290.t01	VIT_13s0073g00290
1	VIT_13s0073g00490.t01	VIT_13s0073g00490
1	VIT_13s0074g00200.t01	VIT_13s0074g00200
1	VIT_13s0074g00360.t01	VIT_13s0074g00360
1	VIT_13s0084g00080.t01	VIT_13s0084g00080
1	VIT_13s0084g00220.t01	VIT_13s0084g00220
1	VIT_13s0106g00520.t01	VIT_13s0106g00520
1	VIT_13s0139g00150.t01	VIT_13s0139g00150
1	VIT_13s0139g00280.t01	VIT_13s0139g00280
1	VIT_13s0156g00010.t01	VIT_13s0156g00010
1	VIT_13s0156g00260.t01	VIT_13s0156g00260
1	VIT_13s0175g00030.t01	VIT_13s0175g00030
1	VIT_13s0019g01850.t01	VIT_13s0019g01850
1	VIT_14s0006g00600.t01	VIT_14s0006g00600
1	VIT_14s0006g01100.t01	VIT_14s0006g01100
1	VIT_14s0006g01750.t01	VIT_14s0006g01750
1	VIT_14s0006g02480.t01	VIT_14s0006g02480
1	VIT_14s0006g02630.t01	VIT_14s0006g02630
1	VIT_14s0006g02750.t01	VIT_14s0006g02750
1	VIT_14s0006g02910.t01	VIT_14s0006g02910
1	VIT_14s0030g00540.t01	VIT_14s0030g00540
1	VIT_14s0030g00550.t01	VIT_14s0030g00550
1	VIT_14s0030g00560.t01	VIT_14s0030g00560
1	VIT_14s0030g00570.t01	VIT_14s0030g00570
1	VIT_14s0030g00600.t01	VIT_14s0030g00600
1	VIT_14s0030g00610.t01	VIT_14s0030g00610
1	VIT_14s0030g00800.t01	VIT_14s0030g00800
1	VIT_14s0030g00980.t01	VIT_14s0030g00980
1	VIT_14s0030g01270.t01	VIT_14s0030g01270
1	VIT_14s0030g01380.t01	VIT_14s0030g01380
1	VIT_14s0030g01480.t01	VIT_14s0030g01480
1	VIT_14s0030g01630.t01	VIT_14s0030g01630
1	VIT_14s0030g01840.t01	VIT_14s0030g01840
1	VIT_14s0030g02010.t01	VIT_14s0030g02010
1	VIT_14s0030g02050.t01	VIT_14s0030g02050
1	VIT_14s0030g02080.t01	VIT_14s0030g02080
1	VIT_14s0036g00520.t01	VIT_14s0036g00520
1	VIT_14s0036g00840.t01	VIT_14s0036g00840
1	VIT_14s0036g01020.t01	VIT_14s0036g01020
1	VIT_14s0036g01350.t01	VIT_14s0036g01350
1	VIT_14s0060g00200.t01	VIT_14s0060g00200	FEN1
1	VIT_14s0060g01230.t01	VIT_14s0060g01230
1	VIT_14s0060g01330.t01	VIT_14s0060g01330
1	VIT_14s0060g01430.t01	VIT_14s0060g01430
1	VIT_14s0060g01460.t01	VIT_14s0060g01460
1	VIT_14s0060g02100.t01	VIT_14s0060g02100
1	VIT_14s0060g02120.t01	VIT_14s0060g02120
1	VIT_14s0066g00360.t01	VIT_14s0066g00360
1	VIT_14s0066g00380.t01	VIT_14s0066g00380
1	VIT_14s0066g00860.t01	VIT_14s0066g00860
1	VIT_14s0066g01200.t01	VIT_14s0066g01200
1	VIT_14s0066g02200.t01	VIT_14s0066g02200
1	VIT_14s0066g02210.t01	VIT_14s0066g02210
1	VIT_14s0066g02220.t01	VIT_14s0066g02220
1	VIT_14s0068g00080.t01	VIT_14s0068g00080
1	VIT_14s0068g00780.t01	VIT_14s0068g00780
1	VIT_14s0068g01240.t01	VIT_14s0068g01240
1	VIT_14s0068g01350.t01	VIT_14s0068g01350
1	VIT_14s0081g00160.t01	VIT_14s0081g00160
1	VIT_14s0081g00480.t01	VIT_14s0081g00480
1	VIT_14s0081g00650.t01	VIT_14s0081g00650
1	VIT_14s0083g00060.t01	VIT_14s0083g00060
1	VIT_14s0083g00240.t01	VIT_14s0083g00240
1	VIT_14s0083g00390.t01	VIT_14s0083g00390
1	VIT_14s0083g00420.t01	VIT_14s0083g00420
1	VIT_14s0083g00440.t01	VIT_14s0083g00440
1	VIT_14s0083g00800.t01	VIT_14s0083g00800
1	VIT_14s0083g01000.t01	VIT_14s0083g01000
1	VIT_14s0083g01180.t01	VIT_14s0083g01180
1	VIT_14s0108g00100.t01	VIT_14s0108g00100
1	VIT_14s0108g00380.t01	VIT_14s0108g00380
1	VIT_14s0128g00010.t01	VIT_14s0128g00010
1	VIT_14s0128g00400.t01	VIT_14s0128g00400
1	VIT_14s0128g00700.t01	VIT_14s0128g00700
1	VIT_14s0171g00440.t01	VIT_14s0171g00440
1	VIT_14s0171g00520.t01	VIT_14s0171g00520
1	VIT_14s0219g00110.t01	VIT_14s0219g00110
1	VIT_14s0219g00270.t01	VIT_14s0219g00270
1	VIT_15s0021g00030.t01	VIT_15s0021g00030
1	VIT_15s0021g00210.t01	VIT_15s0021g00210
1	VIT_15s0021g00480.t01	VIT_15s0021g00480
1	VIT_15s0021g00640.t01	VIT_15s0021g00640
1	VIT_15s0021g01160.t01	VIT_15s0021g01160
1	VIT_15s0021g01210.t01	VIT_15s0021g01210
1	VIT_15s0021g01230.t01	VIT_15s0021g01230
1	VIT_15s0021g01810.t01	VIT_15s0021g01810
1	VIT_15s0021g02180.t01	VIT_15s0021g02180
1	VIT_15s0021g02340.t01	VIT_15s0021g02340
1	VIT_15s0024g00130.t01	VIT_15s0024g00130
1	VIT_15s0024g00370.t01	VIT_15s0024g00370
1	VIT_15s0024g00700.t01	VIT_15s0024g00700
1	VIT_15s0024g00800.t01	VIT_15s0024g00800
1	VIT_15s0024g01200.t01	VIT_15s0024g01200
1	VIT_15s0024g01210.t01	VIT_15s0024g01210
1	VIT_15s0024g01490.t01	VIT_15s0024g01490
1	VIT_15s0024g01620.t01	VIT_15s0024g01620
1	VIT_15s0045g00040.t01	VIT_15s0045g00040
1	VIT_15s0045g00090.t01	VIT_15s0045g00090
1	VIT_15s0045g00120.t01	VIT_15s0045g00120
1	VIT_15s0045g00150.t01	VIT_15s0045g00150
1	VIT_15s0045g00160.t01	VIT_15s0045g00160
1	VIT_15s0045g00200.t01	VIT_15s0045g00200
1	VIT_15s0107g00120.t01	VIT_15s0107g00120
1	VIT_15s0107g00190.t01	VIT_15s0107g00190
1	VIT_14s0006g02020.t01	VIT_14s0006g02020
1	VIT_14s0006g02220.t01	VIT_14s0006g02220
1	VIT_14s0006g02720.t01	VIT_14s0006g02720
1	VIT_14s0030g00170.t01	VIT_14s0030g00170
1	VIT_14s0030g00700.t01	VIT_14s0030g00700
1	VIT_14s0030g00720.t01	VIT_14s0030g00720
1	VIT_14s0030g01760.t01	VIT_14s0030g01760
1	VIT_14s0030g01870.t01	VIT_14s0030g01870
1	VIT_14s0030g02260.t01	VIT_14s0030g02260
1	VIT_14s0030g02280.t01	VIT_14s0030g02280
1	VIT_14s0060g00380.t01	VIT_14s0060g00380
1	VIT_14s0060g00570.t01	VIT_14s0060g00570
1	VIT_14s0060g00930.t01	VIT_14s0060g00930
1	VIT_14s0060g01290.t01	VIT_14s0060g01290
1	VIT_14s0060g01390.t01	VIT_14s0060g01390
1	VIT_14s0060g01920.t01	VIT_14s0060g01920
1	VIT_14s0060g02210.t01	VIT_14s0060g02210
1	VIT_14s0066g00990.t01	VIT_14s0066g00990
1	VIT_14s0066g01310.t01	VIT_14s0066g01310
1	VIT_14s0066g01330.t01	VIT_14s0066g01330
1	VIT_14s0066g01530.t01	VIT_14s0066g01530
1	VIT_14s0066g02280.t01	VIT_14s0066g02280
1	VIT_14s0068g00260.t01	VIT_14s0068g00260
1	VIT_14s0068g00390.t01	VIT_14s0068g00390
1	VIT_14s0068g00760.t01	VIT_14s0068g00760
1	VIT_14s0068g01200.t01	VIT_14s0068g01200	ICE1
1	VIT_14s0068g01330.t01	VIT_14s0068g01330
1	VIT_14s0068g01370.t01	VIT_14s0068g01370
1	VIT_14s0068g01510.t01	VIT_14s0068g01510
1	VIT_14s0068g01520.t01	VIT_14s0068g01520
1	VIT_14s0068g02010.t01	VIT_14s0068g02010
1	VIT_14s0081g00140.t01	VIT_14s0081g00140
1	VIT_14s0081g00330.t01	VIT_14s0081g00330
1	VIT_14s0081g00410.t01	VIT_14s0081g00410
1	VIT_14s0083g00610.t01	VIT_14s0083g00610
1	VIT_14s0083g00710.t01	VIT_14s0083g00710
1	VIT_14s0108g00370.t01	VIT_14s0108g00370
1	VIT_14s0108g00570.t01	VIT_14s0108g00570
1	VIT_14s0108g00710.t01	VIT_14s0108g00710
1	VIT_14s0108g01040.t01	VIT_14s0108g01040
1	VIT_14s0108g01530.t01	VIT_14s0108g01530
1	VIT_14s0108g01550.t01	VIT_14s0108g01550
1	VIT_14s0128g00300.t01	VIT_14s0128g00300
1	VIT_14s0128g00330.t01	VIT_14s0128g00330
1	VIT_14s0128g00380.t01	VIT_14s0128g00380
1	VIT_14s0128g00740.t01	VIT_14s0128g00740
1	VIT_14s0171g00430.t01	VIT_14s0171g00430
1	VIT_15s0021g00530.t01	VIT_15s0021g00530
1	VIT_15s0021g00760.t01	VIT_15s0021g00760
1	VIT_15s0021g01010.t01	VIT_15s0021g01010
1	VIT_15s0021g01220.t01	VIT_15s0021g01220
1	VIT_15s0021g01380.t01	VIT_15s0021g01380
1	VIT_15s0021g01540.t01	VIT_15s0021g01540
1	VIT_15s0021g01710.t01	VIT_15s0021g01710
1	VIT_15s0021g01760.t01	VIT_15s0021g01760
1	VIT_15s0024g01010.t01	VIT_15s0024g01010
1	VIT_15s0024g01680.t01	VIT_15s0024g01680
1	VIT_15s0045g00310.t01	VIT_15s0045g00310
1	VIT_15s0045g00630.t01	VIT_15s0045g00630
1	VIT_15s0045g01120.t01	VIT_15s0045g01120
1	VIT_15s0045g01340.t01	VIT_15s0045g01340
1	VIT_14s0006g00650.t01	VIT_14s0006g00650
1	VIT_14s0006g01020.t01	VIT_14s0006g01020
1	VIT_14s0006g01240.t01	VIT_14s0006g01240
1	VIT_14s0006g01430.t01	VIT_14s0006g01430
1	VIT_14s0006g01440.t01	VIT_14s0006g01440
1	VIT_14s0006g01840.t01	VIT_14s0006g01840
1	VIT_14s0006g01880.t01	VIT_14s0006g01880
1	VIT_14s0006g02890.t01	VIT_14s0006g02890
1	VIT_14s0006g03200.t01	VIT_14s0006g03200
1	VIT_14s0030g00010.t01	VIT_14s0030g00010
1	VIT_14s0030g00460.t01	VIT_14s0030g00460
1	VIT_14s0030g00480.t01	VIT_14s0030g00480
1	VIT_14s0030g00490.t01	VIT_14s0030g00490
1	VIT_14s0030g00640.t01	VIT_14s0030g00640
1	VIT_14s0030g01680.t01	VIT_14s0030g01680
1	VIT_14s0030g01730.t01	VIT_14s0030g01730
1	VIT_14s0030g01850.t01	VIT_14s0030g01850
1	VIT_14s0036g00470.t01	VIT_14s0036g00470
1	VIT_14s0036g00680.t01	VIT_14s0036g00680
1	VIT_14s0036g00700.t01	VIT_14s0036g00700
1	VIT_14s0036g00850.t01	VIT_14s0036g00850
1	VIT_14s0036g00930.t01	VIT_14s0036g00930
1	VIT_14s0036g01030.t01	VIT_14s0036g01030
1	VIT_14s0036g01130.t01	VIT_14s0036g01130
1	VIT_14s0036g01520.t01	VIT_14s0036g01520
1	VIT_14s0060g00580.t01	VIT_14s0060g00580
1	VIT_14s0060g00590.t01	VIT_14s0060g00590
1	VIT_14s0060g00610.t01	VIT_14s0060g00610
1	VIT_14s0060g00860.t01	VIT_14s0060g00860
1	VIT_14s0060g01150.t01	VIT_14s0060g01150
1	VIT_14s0060g01250.t01	VIT_14s0060g01250
1	VIT_14s0060g01360.t01	VIT_14s0060g01360
1	VIT_14s0060g01410.t01	VIT_14s0060g01410
1	VIT_14s0060g01690.t01	VIT_14s0060g01690
1	VIT_14s0060g01700.t01	VIT_14s0060g01700
1	VIT_14s0060g01970.t01	VIT_14s0060g01970
1	VIT_14s0060g02260.t01	VIT_14s0060g02260
1	VIT_14s0060g02290.t01	VIT_14s0060g02290
1	VIT_14s0060g02350.t01	VIT_14s0060g02350
1	VIT_14s0060g02410.t01	VIT_14s0060g02410
1	VIT_14s0060g02420.t01	VIT_14s0060g02420
1	VIT_14s0060g02640.t01	VIT_14s0060g02640
1	VIT_14s0060g02680.t01	VIT_14s0060g02680
1	VIT_14s0066g00260.t01	VIT_14s0066g00260
1	VIT_14s0066g00320.t01	VIT_14s0066g00320
1	VIT_14s0066g00390.t01	VIT_14s0066g00390
1	VIT_14s0066g00640.t01	VIT_14s0066g00640
1	VIT_14s0066g00660.t01	VIT_14s0066g00660
1	VIT_14s0066g00790.t01	VIT_14s0066g00790
1	VIT_14s0066g00870.t01	VIT_14s0066g00870
1	VIT_14s0066g00920.t01	VIT_14s0066g00920
1	VIT_14s0066g00950.t01	VIT_14s0066g00950
1	VIT_14s0066g01030.t01	VIT_14s0066g01030
1	VIT_14s0066g01170.t01	VIT_14s0066g01170
1	VIT_14s0066g01230.t01	VIT_14s0066g01230
1	VIT_14s0066g01430.t01	VIT_14s0066g01430
1	VIT_14s0066g01890.t01	VIT_14s0066g01890
1	VIT_14s0066g01910.t01	VIT_14s0066g01910
1	VIT_14s0066g02230.t01	VIT_14s0066g02230
1	VIT_14s0066g02260.t01	VIT_14s0066g02260
1	VIT_14s0066g02530.t01	VIT_14s0066g02530
1	VIT_14s0066g02630.t01	VIT_14s0066g02630
1	VIT_14s0068g00310.t01	VIT_14s0068g00310
1	VIT_14s0068g00410.t01	VIT_14s0068g00410
1	VIT_14s0068g00420.t01	VIT_14s0068g00420
1	VIT_14s0068g00700.t01	VIT_14s0068g00700
1	VIT_14s0068g00770.t01	VIT_14s0068g00770
1	VIT_14s0068g00980.t01	VIT_14s0068g00980
1	VIT_14s0068g01090.t01	VIT_14s0068g01090
1	VIT_14s0068g01100.t01	VIT_14s0068g01100
1	VIT_14s0068g01170.t01	VIT_14s0068g01170
1	VIT_14s0068g01310.t01	VIT_14s0068g01310
1	VIT_14s0068g01450.t01	VIT_14s0068g01450
1	VIT_14s0068g01560.t01	VIT_14s0068g01560
1	VIT_14s0068g01730.t01	VIT_14s0068g01730
1	VIT_14s0068g02130.t01	VIT_14s0068g02130
1	VIT_14s0081g00110.t01	VIT_14s0081g00110
1	VIT_14s0081g00220.t01	VIT_14s0081g00220
1	VIT_14s0081g00240.t01	VIT_14s0081g00240
1	VIT_14s0081g00490.t01	VIT_14s0081g00490
1	VIT_14s0081g00560.t01	VIT_14s0081g00560
1	VIT_14s0081g00580.t01	VIT_14s0081g00580
1	VIT_14s0081g00680.t01	VIT_14s0081g00680
1	VIT_14s0081g00760.t01	VIT_14s0081g00760
1	VIT_14s0083g00360.t01	VIT_14s0083g00360
1	VIT_14s0083g00450.t01	VIT_14s0083g00450
1	VIT_14s0083g00540.t01	VIT_14s0083g00540
1	VIT_14s0083g00550.t01	VIT_14s0083g00550
1	VIT_14s0083g00590.t01	VIT_14s0083g00590
1	VIT_14s0083g00720.t01	VIT_14s0083g00720
1	VIT_14s0083g00730.t01	VIT_14s0083g00730
1	VIT_14s0083g00790.t01	VIT_14s0083g00790
1	VIT_14s0083g00870.t01	VIT_14s0083g00870
1	VIT_14s0083g01090.t01	VIT_14s0083g01090
1	VIT_14s0108g00040.t01	VIT_14s0108g00040
1	VIT_14s0108g00130.t01	VIT_14s0108g00130
1	VIT_14s0108g00350.t01	VIT_14s0108g00350
1	VIT_14s0108g00470.t01	VIT_14s0108g00470
1	VIT_14s0108g01360.t01	VIT_14s0108g01360
1	VIT_14s0108g01490.t01	VIT_14s0108g01490
1	VIT_14s0108g01540.t01	VIT_14s0108g01540
1	VIT_14s0128g00250.t01	VIT_14s0128g00250
1	VIT_14s0128g00290.t01	VIT_14s0128g00290
1	VIT_14s0128g00310.t01	VIT_14s0128g00310
1	VIT_14s0128g00370.t01	VIT_14s0128g00370
1	VIT_14s0128g00480.t01	VIT_14s0128g00480
1	VIT_14s0128g00510.t01	VIT_14s0128g00510
1	VIT_14s0128g00550.t01	VIT_14s0128g00550
1	VIT_14s0128g00850.t01	VIT_14s0128g00850
1	VIT_14s0128g00870.t01	VIT_14s0128g00870
1	VIT_14s0128g00900.t01	VIT_14s0128g00900
1	VIT_14s0171g00080.t01	VIT_14s0171g00080
1	VIT_14s0171g00270.t01	VIT_14s0171g00270
1	VIT_14s0219g00010.t01	VIT_14s0219g00010
1	VIT_14s0219g00190.t01	VIT_14s0219g00190
1	VIT_14s0219g00260.t01	VIT_14s0219g00260
1	VIT_15s0021g00090.t01	VIT_15s0021g00090
1	VIT_15s0021g00370.t01	VIT_15s0021g00370
1	VIT_15s0021g00450.t01	VIT_15s0021g00450
1	VIT_15s0021g01350.t01	VIT_15s0021g01350
1	VIT_15s0021g01560.t01	VIT_15s0021g01560
1	VIT_15s0021g01580.t01	VIT_15s0021g01580
1	VIT_15s0021g01640.t01	VIT_15s0021g01640
1	VIT_15s0021g01910.t01	VIT_15s0021g01910
1	VIT_15s0021g02200.t01	VIT_15s0021g02200
1	VIT_15s0021g02230.t01	VIT_15s0021g02230
1	VIT_15s0021g02240.t01	VIT_15s0021g02240
1	VIT_15s0021g02450.t01	VIT_15s0021g02450
1	VIT_15s0024g00790.t01	VIT_15s0024g00790
1	VIT_15s0024g01470.t01	VIT_15s0024g01470
1	VIT_15s0024g01510.t01	VIT_15s0024g01510
1	VIT_15s0045g00770.t01	VIT_15s0045g00770
1	VIT_15s0021g02520.t01	VIT_15s0021g02520
1	VIT_15s0021g02770.t01	VIT_15s0021g02770
1	VIT_15s0046g00090.t01	VIT_15s0046g00090
1	VIT_15s0046g00380.t01	VIT_15s0046g00380
1	VIT_15s0046g01010.t01	VIT_15s0046g01010
1	VIT_15s0046g01020.t01	VIT_15s0046g01020
1	VIT_15s0046g01290.t01	VIT_15s0046g01290
1	VIT_15s0046g01330.t01	VIT_15s0046g01330
1	VIT_15s0046g01350.t01	VIT_15s0046g01350
1	VIT_15s0046g01370.t01	VIT_15s0046g01370
1	VIT_15s0046g01530.t01	VIT_15s0046g01530
1	VIT_15s0046g01740.t01	VIT_15s0046g01740
1	VIT_15s0046g01850.t01	VIT_15s0046g01850
1	VIT_15s0046g02040.t01	VIT_15s0046g02040
1	VIT_15s0046g02180.t01	VIT_15s0046g02180
1	VIT_15s0046g02440.t01	VIT_15s0046g02440
1	VIT_15s0046g02850.t01	VIT_15s0046g02850
1	VIT_15s0046g02890.t01	VIT_15s0046g02890
1	VIT_15s0046g03410.t01	VIT_15s0046g03410
1	VIT_15s0046g03530.t01	VIT_15s0046g03530
1	VIT_15s0048g00300.t01	VIT_15s0048g00300
1	VIT_15s0048g00380.t01	VIT_15s0048g00380
1	VIT_15s0048g00690.t01	VIT_15s0048g00690
1	VIT_15s0048g00860.t01	VIT_15s0048g00860
1	VIT_15s0048g00890.t01	VIT_15s0048g00890
1	VIT_15s0048g01040.t01	VIT_15s0048g01040
1	VIT_15s0048g01790.t01	VIT_15s0048g01790
1	VIT_15s0048g02020.t01	VIT_15s0048g02020
1	VIT_15s0048g02360.t01	VIT_15s0048g02360
1	VIT_15s0048g02670.t01	VIT_15s0048g02670
1	VIT_16s0013g00200.t01	VIT_16s0013g00200
1	VIT_16s0013g00300.t01	VIT_16s0013g00300
1	VIT_16s0013g00930.t01	VIT_16s0013g00930
1	VIT_16s0013g00940.t01	VIT_16s0013g00940
1	VIT_16s0013g01720.t01	VIT_16s0013g01720
1	VIT_16s0022g00060.t01	VIT_16s0022g00060
1	VIT_16s0022g01240.t01	VIT_16s0022g01240
1	VIT_16s0022g01250.t01	VIT_16s0022g01250
1	VIT_16s0022g01800.t01	VIT_16s0022g01800
1	VIT_16s0022g02030.t01	VIT_16s0022g02030
1	VIT_16s0039g00250.t01	VIT_16s0039g00250
1	VIT_16s0039g00940.t01	VIT_16s0039g00940
1	VIT_16s0039g02110.t01	VIT_16s0039g02110
1	VIT_16s0039g02410.t01	VIT_16s0039g02410
1	VIT_16s0039g02460.t01	VIT_16s0039g02460
1	VIT_16s0039g02470.t01	VIT_16s0039g02470
1	VIT_16s0039g02490.t01	VIT_16s0039g02490
1	VIT_16s0039g02760.t01	VIT_16s0039g02760
1	VIT_16s0039g02790.t01	VIT_16s0039g02790
1	VIT_16s0050g00450.t01	VIT_16s0050g00450
1	VIT_16s0050g00590.t01	VIT_16s0050g00590
1	VIT_16s0050g00740.t01	VIT_16s0050g00740
1	VIT_16s0050g01080.t01	VIT_16s0050g01080
1	VIT_16s0050g01420.t01	VIT_16s0050g01420
1	VIT_16s0050g02160.t01	VIT_16s0050g02160
1	VIT_16s0050g02340.t01	VIT_16s0050g02340
1	VIT_16s0050g02360.t01	VIT_16s0050g02360
1	VIT_16s0050g02490.t01	VIT_16s0050g02490
1	VIT_16s0050g02550.t01	VIT_16s0050g02550
1	VIT_16s0050g02580.t01	VIT_16s0050g02580
1	VIT_16s0098g00370.t01	VIT_16s0098g00370
1	VIT_16s0098g00550.t01	VIT_16s0098g00550
1	VIT_16s0098g00580.t01	VIT_16s0098g00580
1	VIT_16s0098g01410.t01	VIT_16s0098g01410
1	VIT_16s0098g01610.t01	VIT_16s0098g01610
1	VIT_16s0098g01660.t01	VIT_16s0098g01660
1	VIT_16s0098g01680.t01	VIT_16s0098g01680
1	VIT_16s0098g01820.t01	VIT_16s0098g01820
1	VIT_16s0100g00530.t01	VIT_16s0100g00530
1	VIT_16s0100g01300.t01	VIT_16s0100g01300
1	VIT_16s0100g01310.t01	VIT_16s0100g01310
1	VIT_16s0115g00160.t01	VIT_16s0115g00160
1	VIT_17s0000g00140.t01	VIT_17s0000g00140
1	VIT_17s0000g00190.t01	VIT_17s0000g00190
1	VIT_17s0000g00910.t01	VIT_17s0000g00910
1	VIT_17s0000g01270.t01	VIT_17s0000g01270
1	VIT_17s0000g01390.t01	VIT_17s0000g01390
1	VIT_17s0000g01720.t01	VIT_17s0000g01720
1	VIT_17s0000g01990.t01	VIT_17s0000g01990
1	VIT_17s0000g02030.t01	VIT_17s0000g02030
1	VIT_17s0000g02190.t01	VIT_17s0000g02190
1	VIT_17s0000g02220.t01	VIT_17s0000g02220
1	VIT_17s0000g02270.t01	VIT_17s0000g02270
1	VIT_17s0000g02610.t01	VIT_17s0000g02610	RPL22
1	VIT_17s0000g03060.t01	VIT_17s0000g03060
1	VIT_17s0000g03190.t01	VIT_17s0000g03190
1	VIT_17s0000g04100.t01	VIT_17s0000g04100
1	VIT_17s0000g04170.t01	VIT_17s0000g04170
1	VIT_15s0021g02650.t01	VIT_15s0021g02650
1	VIT_15s0046g00050.t01	VIT_15s0046g00050
1	VIT_15s0046g00060.t01	VIT_15s0046g00060
1	VIT_15s0046g00420.t01	VIT_15s0046g00420
1	VIT_15s0046g00750.t01	VIT_15s0046g00750
1	VIT_15s0046g00950.t01	VIT_15s0046g00950	ATG6
1	VIT_15s0046g00990.t01	VIT_15s0046g00990
1	VIT_15s0046g01030.t01	VIT_15s0046g01030
1	VIT_15s0046g01070.t01	VIT_15s0046g01070
1	VIT_15s0046g01120.t01	VIT_15s0046g01120
1	VIT_15s0046g01490.t01	VIT_15s0046g01490
1	VIT_15s0046g01620.t01	VIT_15s0046g01620
1	VIT_15s0046g01790.t01	VIT_15s0046g01790
1	VIT_15s0046g01890.t01	VIT_15s0046g01890
1	VIT_15s0046g01940.t01	VIT_15s0046g01940
1	VIT_15s0046g02130.t01	VIT_15s0046g02130
1	VIT_15s0046g02450.t01	VIT_15s0046g02450
1	VIT_15s0046g02630.t01	VIT_15s0046g02630
1	VIT_15s0046g02660.t01	VIT_15s0046g02660
1	VIT_15s0046g03200.t01	VIT_15s0046g03200
1	VIT_15s0046g03720.t01	VIT_15s0046g03720
1	VIT_15s0048g00080.t01	VIT_15s0048g00080
1	VIT_15s0048g00230.t01	VIT_15s0048g00230
1	VIT_15s0048g00290.t01	VIT_15s0048g00290
1	VIT_15s0048g00390.t01	VIT_15s0048g00390
1	VIT_15s0048g00600.t01	VIT_15s0048g00600
1	VIT_15s0048g00720.t01	VIT_15s0048g00720
1	VIT_15s0048g00730.t01	VIT_15s0048g00730
1	VIT_15s0048g00820.t01	VIT_15s0048g00820
1	VIT_15s0048g01090.t01	VIT_15s0048g01090
1	VIT_15s0048g01220.t01	VIT_15s0048g01220
1	VIT_15s0048g01310.t01	VIT_15s0048g01310
1	VIT_15s0048g01340.t01	VIT_15s0048g01340
1	VIT_15s0048g01660.t01	VIT_15s0048g01660
1	VIT_15s0048g01720.t01	VIT_15s0048g01720
1	VIT_15s0048g01760.t01	VIT_15s0048g01760
1	VIT_15s0048g01980.t01	VIT_15s0048g01980
1	VIT_15s0048g02150.t01	VIT_15s0048g02150
1	VIT_15s0048g02210.t01	VIT_15s0048g02210
1	VIT_15s0048g02700.t01	VIT_15s0048g02700
1	VIT_15s0048g02730.t01	VIT_15s0048g02730
1	VIT_16s0013g00130.t01	VIT_16s0013g00130
1	VIT_16s0013g00920.t01	VIT_16s0013g00920
1	VIT_16s0013g01550.t01	VIT_16s0013g01550
1	VIT_16s0013g02120.t01	VIT_16s0013g02120
1	VIT_16s0013g02140.t01	VIT_16s0013g02140
1	VIT_16s0022g00480.t01	VIT_16s0022g00480
1	VIT_16s0022g00980.t01	VIT_16s0022g00980
1	VIT_16s0022g01120.t01	VIT_16s0022g01120
1	VIT_16s0022g01280.t01	VIT_16s0022g01280
1	VIT_16s0022g01780.t01	VIT_16s0022g01780
1	VIT_16s0022g01890.t01	VIT_16s0022g01890
1	VIT_16s0022g02000.t01	VIT_16s0022g02000
1	VIT_16s0022g02140.t01	VIT_16s0022g02140
1	VIT_16s0022g02350.t01	VIT_16s0022g02350
1	VIT_16s0039g00160.t01	VIT_16s0039g00160
1	VIT_16s0039g00210.t01	VIT_16s0039g00210
1	VIT_16s0039g00340.t01	VIT_16s0039g00340
1	VIT_16s0039g00370.t01	VIT_16s0039g00370
1	VIT_16s0039g00690.t01	VIT_16s0039g00690
1	VIT_16s0039g01020.t01	VIT_16s0039g01020
1	VIT_16s0039g01690.t01	VIT_16s0039g01690
1	VIT_16s0039g02010.t01	VIT_16s0039g02010
1	VIT_16s0039g02130.t01	VIT_16s0039g02130
1	VIT_16s0039g02150.t01	VIT_16s0039g02150
1	VIT_16s0039g02190.t01	VIT_16s0039g02190
1	VIT_16s0039g02220.t01	VIT_16s0039g02220
1	VIT_16s0039g02290.t01	VIT_16s0039g02290
1	VIT_16s0039g02390.t01	VIT_16s0039g02390
1	VIT_16s0039g02450.t01	VIT_16s0039g02450
1	VIT_16s0039g02570.t01	VIT_16s0039g02570
1	VIT_16s0039g02650.t01	VIT_16s0039g02650
1	VIT_16s0039g02800.t01	VIT_16s0039g02800
1	VIT_16s0050g00110.t01	VIT_16s0050g00110
1	VIT_16s0050g00230.t01	VIT_16s0050g00230
1	VIT_16s0050g00600.t01	VIT_16s0050g00600
1	VIT_16s0050g00700.t01	VIT_16s0050g00700
1	VIT_16s0050g00810.t01	VIT_16s0050g00810
1	VIT_16s0050g01470.t01	VIT_16s0050g01470
1	VIT_16s0050g02290.t01	VIT_16s0050g02290
1	VIT_16s0050g02440.t01	VIT_16s0050g02440
1	VIT_16s0050g02590.t01	VIT_16s0050g02590
1	VIT_16s0098g00320.t01	VIT_16s0098g00320
1	VIT_16s0098g00350.t01	VIT_16s0098g00350
1	VIT_16s0098g00680.t01	VIT_16s0098g00680
1	VIT_16s0098g01020.t01	VIT_16s0098g01020
1	VIT_16s0098g01270.t01	VIT_16s0098g01270
1	VIT_16s0098g01430.t01	VIT_16s0098g01430
1	VIT_16s0098g01500.t01	VIT_16s0098g01500
1	VIT_16s0098g01600.t01	VIT_16s0098g01600
1	VIT_16s0098g01760.t01	VIT_16s0098g01760
1	VIT_16s0100g00350.t01	VIT_16s0100g00350
1	VIT_16s0100g00450.t01	VIT_16s0100g00450
1	VIT_16s0100g00500.t01	VIT_16s0100g00500
1	VIT_16s0100g01260.t01	VIT_16s0100g01260
1	VIT_16s0100g01270.t01	VIT_16s0100g01270
1	VIT_17s0000g00120.t01	VIT_17s0000g00120
1	VIT_17s0000g00230.t01	VIT_17s0000g00230
1	VIT_17s0000g00300.t01	VIT_17s0000g00300
1	VIT_17s0000g00480.t01	VIT_17s0000g00480
1	VIT_17s0000g00860.t01	VIT_17s0000g00860
1	VIT_17s0000g00960.t01	VIT_17s0000g00960
1	VIT_17s0000g00990.t01	VIT_17s0000g00990
1	VIT_17s0000g01150.t01	VIT_17s0000g01150
1	VIT_17s0000g02250.t01	VIT_17s0000g02250
1	VIT_17s0000g02280.t01	VIT_17s0000g02280
1	VIT_17s0000g02320.t01	VIT_17s0000g02320
1	VIT_17s0000g02710.t01	VIT_17s0000g02710
1	VIT_17s0000g02730.t01	VIT_17s0000g02730
1	VIT_17s0000g02740.t01	VIT_17s0000g02740
1	VIT_17s0000g02830.t01	VIT_17s0000g02830
1	VIT_17s0000g02860.t01	VIT_17s0000g02860
1	VIT_17s0000g03250.t01	VIT_17s0000g03250
1	VIT_17s0000g03610.t01	VIT_17s0000g03610
1	VIT_17s0000g03710.t01	VIT_17s0000g03710
1	VIT_17s0000g03970.t01	VIT_17s0000g03970
1	VIT_17s0000g04080.t01	VIT_17s0000g04080
1	VIT_17s0000g04120.t01	VIT_17s0000g04120
1	VIT_17s0000g04250.t01	VIT_17s0000g04250
1	VIT_17s0000g04280.t01	VIT_17s0000g04280
1	VIT_17s0000g04310.t01	VIT_17s0000g04310
1	VIT_15s0046g00160.t01	VIT_15s0046g00160
1	VIT_15s0046g01430.t01	VIT_15s0046g01430
1	VIT_15s0046g01590.t01	VIT_15s0046g01590
1	VIT_15s0046g02250.t01	VIT_15s0046g02250
1	VIT_15s0046g02640.t01	VIT_15s0046g02640
1	VIT_15s0046g02670.t01	VIT_15s0046g02670
1	VIT_15s0046g02680.t01	VIT_15s0046g02680
1	VIT_15s0046g02700.t01	VIT_15s0046g02700
1	VIT_15s0046g03350.t01	VIT_15s0046g03350
1	VIT_15s0046g03400.t01	VIT_15s0046g03400
1	VIT_15s0048g00100.t01	VIT_15s0048g00100
1	VIT_15s0048g00220.t01	VIT_15s0048g00220
1	VIT_15s0048g00310.t01	VIT_15s0048g00310
1	VIT_15s0048g00540.t01	VIT_15s0048g00540
1	VIT_15s0048g00710.t01	VIT_15s0048g00710
1	VIT_15s0048g00770.t01	VIT_15s0048g00770
1	VIT_15s0048g01100.t01	VIT_15s0048g01100
1	VIT_15s0048g01140.t01	VIT_15s0048g01140
1	VIT_15s0048g01230.t01	VIT_15s0048g01230
1	VIT_15s0048g01300.t01	VIT_15s0048g01300
1	VIT_15s0048g01870.t01	VIT_15s0048g01870
1	VIT_15s0048g02010.t01	VIT_15s0048g02010
1	VIT_15s0048g02080.t01	VIT_15s0048g02080
1	VIT_15s0048g02190.t01	VIT_15s0048g02190
1	VIT_15s0048g02350.t01	VIT_15s0048g02350
1	VIT_15s0048g02400.t01	VIT_15s0048g02400
1	VIT_15s0048g02770.t01	VIT_15s0048g02770
1	VIT_16s0013g00080.t01	VIT_16s0013g00080
1	VIT_16s0013g00600.t01	VIT_16s0013g00600
1	VIT_16s0013g01400.t01	VIT_16s0013g01400
1	VIT_16s0013g01410.t01	VIT_16s0013g01410
1	VIT_16s0013g01540.t01	VIT_16s0013g01540
1	VIT_16s0013g01680.t01	VIT_16s0013g01680
1	VIT_16s0022g01670.t01	VIT_16s0022g01670
1	VIT_16s0022g02410.t01	VIT_16s0022g02410
1	VIT_16s0039g00150.t01	VIT_16s0039g00150
1	VIT_16s0039g00490.t01	VIT_16s0039g00490
1	VIT_16s0039g00610.t01	VIT_16s0039g00610
1	VIT_16s0039g00740.t01	VIT_16s0039g00740
1	VIT_16s0039g01400.t01	VIT_16s0039g01400
1	VIT_16s0039g01430.t01	VIT_16s0039g01430
1	VIT_16s0039g01440.t01	VIT_16s0039g01440
1	VIT_16s0039g01840.t01	VIT_16s0039g01840
1	VIT_16s0039g02050.t01	VIT_16s0039g02050
1	VIT_16s0039g02210.t01	VIT_16s0039g02210
1	VIT_16s0039g02640.t01	VIT_16s0039g02640
1	VIT_16s0039g02680.t01	VIT_16s0039g02680
1	VIT_16s0039g02780.t01	VIT_16s0039g02780
1	VIT_16s0050g00030.t01	VIT_16s0050g00030
1	VIT_16s0050g00630.t01	VIT_16s0050g00630
1	VIT_16s0050g00720.t01	VIT_16s0050g00720
1	VIT_16s0050g00880.t01	VIT_16s0050g00880
1	VIT_16s0050g01170.t01	VIT_16s0050g01170
1	VIT_16s0050g01440.t01	VIT_16s0050g01440
1	VIT_16s0050g02180.t01	VIT_16s0050g02180
1	VIT_16s0050g02660.t01	VIT_16s0050g02660
1	VIT_16s0098g00630.t01	VIT_16s0098g00630
1	VIT_16s0098g01030.t01	VIT_16s0098g01030
1	VIT_16s0098g01260.t01	VIT_16s0098g01260
1	VIT_16s0100g00310.t01	VIT_16s0100g00310
1	VIT_16s0100g00340.t01	VIT_16s0100g00340
1	VIT_16s0100g00370.t01	VIT_16s0100g00370
1	VIT_16s0115g00220.t01	VIT_16s0115g00220
1	VIT_17s0000g00320.t01	VIT_17s0000g00320
1	VIT_17s0000g00660.t01	VIT_17s0000g00660
1	VIT_17s0000g01380.t01	VIT_17s0000g01380
1	VIT_17s0000g01430.t01	VIT_17s0000g01430
1	VIT_17s0000g01850.t01	VIT_17s0000g01850
1	VIT_17s0000g02240.t01	VIT_17s0000g02240
1	VIT_17s0000g02300.t01	VIT_17s0000g02300
1	VIT_17s0000g02400.t01	VIT_17s0000g02400
1	VIT_17s0000g02560.t01	VIT_17s0000g02560
1	VIT_17s0000g02580.t01	VIT_17s0000g02580
1	VIT_17s0000g02700.t01	VIT_17s0000g02700
1	VIT_17s0000g02840.t01	VIT_17s0000g02840
1	VIT_17s0000g03110.t01	VIT_17s0000g03110
1	VIT_17s0000g03850.t01	VIT_17s0000g03850
1	VIT_17s0000g04000.t01	VIT_17s0000g04000
1	VIT_17s0000g04010.t01	VIT_17s0000g04010
1	VIT_17s0000g04730.t01	VIT_17s0000g04730
1	VIT_17s0000g04770.t01	VIT_17s0000g04770
1	VIT_17s0000g04820.t01	VIT_17s0000g04820
1	VIT_17s0000g04870.t01	VIT_17s0000g04870
1	VIT_17s0000g05150.t01	VIT_17s0000g05150
1	VIT_17s0000g05290.t01	VIT_17s0000g05290
1	VIT_17s0000g05300.t01	VIT_17s0000g05300
1	VIT_17s0000g05310.t01	VIT_17s0000g05310
1	VIT_17s0000g05350.t01	VIT_17s0000g05350
1	VIT_17s0000g05770.t01	VIT_17s0000g05770
1	VIT_17s0000g05890.t01	VIT_17s0000g05890
1	VIT_17s0000g06060.t01	VIT_17s0000g06060
1	VIT_17s0000g06090.t01	VIT_17s0000g06090
1	VIT_17s0000g06340.t01	VIT_17s0000g06340
1	VIT_17s0000g06770.t01	VIT_17s0000g06770
1	VIT_17s0000g06810.t01	VIT_17s0000g06810
1	VIT_17s0000g07140.t01	VIT_17s0000g07140
1	VIT_17s0000g07250.t01	VIT_17s0000g07250
1	VIT_17s0000g07270.t01	VIT_17s0000g07270
1	VIT_17s0000g07280.t01	VIT_17s0000g07280
1	VIT_17s0000g07900.t01	VIT_17s0000g07900
1	VIT_17s0000g07980.t01	VIT_17s0000g07980
1	VIT_17s0000g08170.t01	VIT_17s0000g08170
1	VIT_17s0000g08510.t01	VIT_17s0000g08510
1	VIT_17s0000g08620.t01	VIT_17s0000g08620
1	VIT_17s0000g08880.t01	VIT_17s0000g08880
1	VIT_17s0000g08890.t01	VIT_17s0000g08890
1	VIT_17s0000g08930.t01	VIT_17s0000g08930
1	VIT_17s0000g08940.t01	VIT_17s0000g08940
1	VIT_17s0000g09070.t01	VIT_17s0000g09070
1	VIT_17s0000g09670.t01	VIT_17s0000g09670
1	VIT_17s0000g09740.t01	VIT_17s0000g09740
1	VIT_17s0000g09750.t01	VIT_17s0000g09750
1	VIT_17s0000g09890.t01	VIT_17s0000g09890
1	VIT_17s0000g09980.t01	VIT_17s0000g09980
1	VIT_17s0000g10080.t01	VIT_17s0000g10080
1	VIT_17s0000g10110.t01	VIT_17s0000g10110
1	VIT_17s0000g10120.t01	VIT_17s0000g10120
1	VIT_17s0000g10130.t01	VIT_17s0000g10130
1	VIT_17s0000g10170.t01	VIT_17s0000g10170
1	VIT_17s0053g00600.t01	VIT_17s0053g00600
1	VIT_18s0001g00070.t01	VIT_18s0001g00070
1	VIT_18s0001g00100.t01	VIT_18s0001g00100
1	VIT_18s0001g00480.t01	VIT_18s0001g00480
1	VIT_18s0001g00500.t01	VIT_18s0001g00500
1	VIT_18s0001g00510.t01	VIT_18s0001g00510
1	VIT_18s0001g00580.t01	VIT_18s0001g00580
1	VIT_18s0001g01580.t01	VIT_18s0001g01580
1	VIT_18s0001g01650.t01	VIT_18s0001g01650
1	VIT_18s0001g01770.t01	VIT_18s0001g01770
1	VIT_18s0001g01950.t01	VIT_18s0001g01950
1	VIT_18s0001g02160.t01	VIT_18s0001g02160
1	VIT_18s0001g02730.t01	VIT_18s0001g02730
1	VIT_18s0001g02820.t01	VIT_18s0001g02820
1	VIT_18s0001g02830.t01	VIT_18s0001g02830
1	VIT_18s0001g03250.t01	VIT_18s0001g03250
1	VIT_18s0001g03680.t01	VIT_18s0001g03680
1	VIT_18s0001g03990.t01	VIT_18s0001g03990
1	VIT_18s0001g04190.t01	VIT_18s0001g04190
1	VIT_18s0001g04420.t01	VIT_18s0001g04420
1	VIT_18s0001g04580.t01	VIT_18s0001g04580
1	VIT_18s0001g04590.t01	VIT_18s0001g04590
1	VIT_18s0001g04610.t01	VIT_18s0001g04610
1	VIT_18s0001g04970.t01	VIT_18s0001g04970
1	VIT_18s0001g05130.t01	VIT_18s0001g05130
1	VIT_18s0001g05340.t01	VIT_18s0001g05340
1	VIT_18s0001g05550.t01	VIT_18s0001g05550
1	VIT_18s0001g05590.t01	VIT_18s0001g05590
1	VIT_18s0001g05620.t01	VIT_18s0001g05620
1	VIT_18s0001g05640.t01	VIT_18s0001g05640
1	VIT_18s0001g07000.t01	VIT_18s0001g07000
1	VIT_18s0001g07060.t01	VIT_18s0001g07060
1	VIT_18s0001g07430.t01	VIT_18s0001g07430
1	VIT_18s0001g07510.t01	VIT_18s0001g07510
1	VIT_18s0001g07620.t01	VIT_18s0001g07620
1	VIT_18s0001g07670.t01	VIT_18s0001g07670
1	VIT_18s0001g07750.t01	VIT_18s0001g07750
1	VIT_18s0001g07780.t01	VIT_18s0001g07780
1	VIT_18s0001g07790.t01	VIT_18s0001g07790
1	VIT_18s0001g08020.t01	VIT_18s0001g08020
1	VIT_18s0001g08180.t01	VIT_18s0001g08180
1	VIT_18s0001g08190.t01	VIT_18s0001g08190
1	VIT_18s0001g08210.t01	VIT_18s0001g08210	SUC11
1	VIT_18s0001g08280.t01	VIT_18s0001g08280
1	VIT_18s0001g08480.t01	VIT_18s0001g08480
1	VIT_18s0001g08640.t01	VIT_18s0001g08640
1	VIT_18s0001g09050.t01	VIT_18s0001g09050
1	VIT_18s0001g09320.t01	VIT_18s0001g09320
1	VIT_18s0001g09690.t01	VIT_18s0001g09690
1	VIT_18s0001g09960.t01	VIT_18s0001g09960
1	VIT_18s0001g11200.t01	VIT_18s0001g11200
1	VIT_18s0001g11220.t01	VIT_18s0001g11220
1	VIT_18s0001g11690.t01	VIT_18s0001g11690
1	VIT_18s0001g11770.t01	VIT_18s0001g11770
1	VIT_18s0001g11850.t01	VIT_18s0001g11850
1	VIT_18s0001g12250.t01	VIT_18s0001g12250
1	VIT_18s0001g12420.t01	VIT_18s0001g12420
1	VIT_18s0001g12540.t01	VIT_18s0001g12540
1	VIT_18s0001g12630.t01	VIT_18s0001g12630
1	VIT_18s0001g12840.t01	VIT_18s0001g12840
1	VIT_18s0001g12910.t01	VIT_18s0001g12910
1	VIT_18s0001g12940.t01	VIT_18s0001g12940
1	VIT_18s0001g13060.t01	VIT_18s0001g13060
1	VIT_18s0001g13090.t01	VIT_18s0001g13090
1	VIT_18s0001g13190.t01	VIT_18s0001g13190
1	VIT_18s0001g13560.t01	VIT_18s0001g13560
1	VIT_18s0001g13720.t01	VIT_18s0001g13720
1	VIT_18s0001g13940.t01	VIT_18s0001g13940
1	VIT_18s0001g14120.t01	VIT_18s0001g14120
1	VIT_18s0001g14190.t01	VIT_18s0001g14190
1	VIT_18s0001g14300.t01	VIT_18s0001g14300
1	VIT_18s0001g14380.t01	VIT_18s0001g14380
1	VIT_18s0001g14500.t01	VIT_18s0001g14500
1	VIT_18s0001g14650.t01	VIT_18s0001g14650
1	VIT_18s0001g15050.t01	VIT_18s0001g15050
1	VIT_18s0001g15090.t01	VIT_18s0001g15090
1	VIT_18s0001g15280.t01	VIT_18s0001g15280
1	VIT_18s0001g15290.t01	VIT_18s0001g15290
1	VIT_18s0001g15530.t01	VIT_18s0001g15530
1	VIT_18s0001g15560.t01	VIT_18s0001g15560
1	VIT_18s0072g00200.t01	VIT_18s0072g00200
1	VIT_18s0122g00530.t01	VIT_18s0122g00530
1	VIT_18s0122g00560.t01	VIT_18s0122g00560
1	VIT_18s0122g00860.t01	VIT_18s0122g00860
1	VIT_18s0122g00880.t01	VIT_18s0122g00880
1	VIT_18s0122g01020.t01	VIT_18s0122g01020
1	VIT_18s0122g01050.t01	VIT_18s0122g01050
1	VIT_18s0122g01060.t01	VIT_18s0122g01060
1	VIT_18s0122g01120.t01	VIT_18s0122g01120
1	VIT_18s0122g01200.t01	VIT_18s0122g01200
1	VIT_18s0122g01290.t01	VIT_18s0122g01290
1	VIT_18s0122g01370.t01	VIT_18s0122g01370
1	VIT_18s0166g00300.t01	VIT_18s0166g00300
1	VIT_17s0000g06500.t01	VIT_17s0000g06500
1	VIT_17s0000g06600.t01	VIT_17s0000g06600
1	VIT_17s0000g06740.t01	VIT_17s0000g06740
1	VIT_17s0000g07550.t01	VIT_17s0000g07550
1	VIT_17s0000g07870.t01	VIT_17s0000g07870
1	VIT_17s0000g07970.t01	VIT_17s0000g07970
1	VIT_17s0000g08210.t01	VIT_17s0000g08210
1	VIT_17s0000g09300.t01	VIT_17s0000g09300
1	VIT_17s0000g09490.t01	VIT_17s0000g09490
1	VIT_17s0000g10180.t01	VIT_17s0000g10180
1	VIT_17s0000g10280.t01	VIT_17s0000g10280
1	VIT_17s0053g00140.t01	VIT_17s0053g00140
1	VIT_17s0053g00680.t01	VIT_17s0053g00680
1	VIT_18s0001g00910.t01	VIT_18s0001g00910
1	VIT_18s0001g01230.t01	VIT_18s0001g01230
1	VIT_18s0001g01810.t01	VIT_18s0001g01810
1	VIT_18s0001g02000.t01	VIT_18s0001g02000
1	VIT_18s0001g02010.t01	VIT_18s0001g02010
1	VIT_18s0001g02190.t01	VIT_18s0001g02190
1	VIT_18s0001g03820.t01	VIT_18s0001g03820
1	VIT_18s0001g04010.t01	VIT_18s0001g04010
1	VIT_18s0001g04270.t01	VIT_18s0001g04270
1	VIT_18s0001g04290.t01	VIT_18s0001g04290
1	VIT_18s0001g06220.t01	VIT_18s0001g06220
1	VIT_18s0001g06350.t01	VIT_18s0001g06350
1	VIT_18s0001g07070.t01	VIT_18s0001g07070
1	VIT_18s0001g07680.t01	VIT_18s0001g07680
1	VIT_18s0001g08560.t01	VIT_18s0001g08560
1	VIT_18s0001g08790.t01	VIT_18s0001g08790
1	VIT_18s0001g09260.t01	VIT_18s0001g09260
1	VIT_18s0001g09410.t01	VIT_18s0001g09410
1	VIT_18s0001g10240.t01	VIT_18s0001g10240
1	VIT_18s0001g10760.t01	VIT_18s0001g10760
1	VIT_18s0001g11270.t01	VIT_18s0001g11270
1	VIT_18s0001g11340.t01	VIT_18s0001g11340
1	VIT_18s0001g11350.t01	VIT_18s0001g11350
1	VIT_18s0001g12270.t01	VIT_18s0001g12270
1	VIT_18s0001g12460.t01	VIT_18s0001g12460
1	VIT_18s0001g13510.t01	VIT_18s0001g13510
1	VIT_18s0001g13550.t01	VIT_18s0001g13550
1	VIT_18s0001g13750.t01	VIT_18s0001g13750
1	VIT_18s0001g13930.t01	VIT_18s0001g13930
1	VIT_18s0001g14960.t01	VIT_18s0001g14960
1	VIT_18s0001g15370.t01	VIT_18s0001g15370
1	VIT_18s0072g00240.t01	VIT_18s0072g00240
1	VIT_18s0086g00230.t01	VIT_18s0086g00230
1	VIT_18s0122g00080.t01	VIT_18s0122g00080
1	VIT_18s0122g00190.t01	VIT_18s0122g00190
1	VIT_18s0122g00710.t01	VIT_18s0122g00710
1	VIT_18s0122g00920.t01	VIT_18s0122g00920
1	VIT_02s0025g00030.t01	VIT_02s0025g00030
1	VIT_02s0025g00080.t01	VIT_02s0025g00080
1	VIT_02s0025g00400.t01	VIT_02s0025g00400
1	VIT_02s0025g00690.t01	VIT_02s0025g00690
1	VIT_02s0025g00830.t01	VIT_02s0025g00830
1	VIT_02s0025g01420.t01	VIT_02s0025g01420
1	VIT_02s0025g01490.t01	VIT_02s0025g01490
1	VIT_02s0234g00080.t01	VIT_02s0234g00080
1	VIT_18s0001g01820.t01	VIT_18s0001g01820
1	VIT_18s0001g02170.t01	VIT_18s0001g02170
1	VIT_18s0001g03700.t01	VIT_18s0001g03700
1	VIT_18s0001g04950.t01	VIT_18s0001g04950
1	VIT_18s0001g05700.t01	VIT_18s0001g05700
1	VIT_18s0001g05980.t01	VIT_18s0001g05980
1	VIT_18s0001g06780.t01	VIT_18s0001g06780
1	VIT_18s0001g06830.t01	VIT_18s0001g06830
1	VIT_18s0041g01440.t01	VIT_18s0041g01440
1	VIT_18s0041g01830.t01	VIT_18s0041g01830
1	VIT_18s0041g01930.t01	VIT_18s0041g01930
1	VIT_18s0072g00630.t01	VIT_18s0072g00630
1	VIT_18s0072g00880.t01	VIT_18s0072g00880
1	VIT_18s0072g00910.t01	VIT_18s0072g00910
1	VIT_18s0072g00940.t01	VIT_18s0072g00940
1	VIT_18s0072g01160.t01	VIT_18s0072g01160
1	VIT_18s0075g00090.t01	VIT_18s0075g00090
1	VIT_18s0075g00210.t01	VIT_18s0075g00210
1	VIT_18s0089g00280.t01	VIT_18s0089g00280
1	VIT_18s0089g00870.t01	VIT_18s0089g00870
1	VIT_18s0089g01070.t01	VIT_18s0089g01070
1	VIT_18s0089g01190.t01	VIT_18s0089g01190
1	VIT_18s0117g00160.t01	VIT_18s0117g00160
1	VIT_18s0117g00230.t01	VIT_18s0117g00230
1	VIT_19s0014g00060.t01	VIT_19s0014g00060
1	VIT_19s0014g00480.t01	VIT_19s0014g00480
1	VIT_19s0014g00950.t01	VIT_19s0014g00950
1	VIT_19s0014g01190.t01	VIT_19s0014g01190
1	VIT_19s0014g01270.t01	VIT_19s0014g01270
1	VIT_19s0014g01630.t01	VIT_19s0014g01630
1	VIT_19s0014g01810.t01	VIT_19s0014g01810
1	VIT_19s0014g01860.t01	VIT_19s0014g01860
1	VIT_19s0014g02250.t01	VIT_19s0014g02250
1	VIT_19s0014g02610.t01	VIT_19s0014g02610
1	VIT_19s0014g02960.t01	VIT_19s0014g02960
1	VIT_19s0014g02990.t01	VIT_19s0014g02990
1	VIT_19s0014g03430.t01	VIT_19s0014g03430
1	VIT_19s0014g03600.t01	VIT_19s0014g03600
1	VIT_19s0014g03630.t01	VIT_19s0014g03630
1	VIT_19s0014g03900.t01	VIT_19s0014g03900
1	VIT_19s0014g04710.t01	VIT_19s0014g04710
1	VIT_19s0014g04740.t01	VIT_19s0014g04740
1	VIT_19s0015g00260.t01	VIT_19s0015g00260
1	VIT_19s0015g00640.t01	VIT_19s0015g00640
1	VIT_19s0015g00700.t01	VIT_19s0015g00700
1	VIT_19s0015g00830.t01	VIT_19s0015g00830
1	VIT_19s0015g00840.t01	VIT_19s0015g00840
1	VIT_19s0015g01020.t01	VIT_19s0015g01020
1	VIT_19s0015g01130.t01	VIT_19s0015g01130
1	VIT_19s0015g01140.t01	VIT_19s0015g01140
1	VIT_19s0015g01250.t01	VIT_19s0015g01250
1	VIT_19s0015g01390.t01	VIT_19s0015g01390
1	VIT_19s0015g01790.t01	VIT_19s0015g01790
1	VIT_19s0015g01950.t01	VIT_19s0015g01950
1	VIT_19s0027g00080.t01	VIT_19s0027g00080
1	VIT_19s0027g00210.t01	VIT_19s0027g00210
1	VIT_19s0027g00440.t01	VIT_19s0027g00440
1	VIT_19s0027g00470.t01	VIT_19s0027g00470
1	VIT_19s0027g00500.t01	VIT_19s0027g00500
1	VIT_19s0027g01220.t01	VIT_19s0027g01220
1	VIT_19s0027g01920.t01	VIT_19s0027g01920
1	VIT_19s0085g00020.t01	VIT_19s0085g00020
1	VIT_19s0085g00290.t01	VIT_19s0085g00290
1	VIT_19s0085g00450.t01	VIT_19s0085g00450
1	VIT_19s0085g00490.t01	VIT_19s0085g00490
1	VIT_19s0085g00530.t01	VIT_19s0085g00530
1	VIT_19s0085g00630.t01	VIT_19s0085g00630
1	VIT_19s0085g00730.t01	VIT_19s0085g00730
1	VIT_19s0085g00840.t01	VIT_19s0085g00840
1	VIT_19s0085g01120.t01	VIT_19s0085g01120
1	VIT_19s0090g00300.t01	VIT_19s0090g00300
1	VIT_19s0090g00350.t01	VIT_19s0090g00350
1	VIT_19s0090g00440.t01	VIT_19s0090g00440
1	VIT_19s0090g00810.t01	VIT_19s0090g00810
1	VIT_19s0090g01190.t01	VIT_19s0090g01190
1	VIT_19s0090g01310.t01	VIT_19s0090g01310
1	VIT_19s0093g00470.t01	VIT_19s0093g00470
1	VIT_19s0093g00500.t01	VIT_19s0093g00500
1	VIT_19s0140g00200.t01	VIT_19s0140g00200
1	VIT_19s0177g00210.t01	VIT_19s0177g00210
1	VIT_02s0025g00070.t01	VIT_02s0025g00070
1	VIT_02s0025g00910.t01	VIT_02s0025g00910
1	VIT_02s0025g01030.t01	VIT_02s0025g01030
1	VIT_02s0025g01190.t01	VIT_02s0025g01190
1	VIT_02s0025g01400.t01	VIT_02s0025g01400
1	VIT_02s0025g01550.t01	VIT_02s0025g01550
1	VIT_02s0234g00100.t01	VIT_02s0234g00100
1	VIT_18s0001g06010.t01	VIT_18s0001g06010
1	VIT_18s0041g00420.t01	VIT_18s0041g00420
1	VIT_18s0041g01470.t01	VIT_18s0041g01470
1	VIT_18s0041g01520.t01	VIT_18s0041g01520
1	VIT_18s0041g01570.t01	VIT_18s0041g01570
1	VIT_18s0041g01870.t01	VIT_18s0041g01870
1	VIT_18s0041g02390.t01	VIT_18s0041g02390
1	VIT_18s0041g02400.t01	VIT_18s0041g02400
1	VIT_18s0072g00690.t01	VIT_18s0072g00690
1	VIT_18s0075g00570.t01	VIT_18s0075g00570
1	VIT_18s0117g00190.t01	VIT_18s0117g00190
1	VIT_19s0014g00280.t01	VIT_19s0014g00280
1	VIT_19s0014g00300.t01	VIT_19s0014g00300
1	VIT_19s0014g01100.t01	VIT_19s0014g01100
1	VIT_19s0014g01170.t01	VIT_19s0014g01170
1	VIT_19s0014g01460.t01	VIT_19s0014g01460
1	VIT_19s0014g02320.t01	VIT_19s0014g02320
1	VIT_19s0014g02630.t01	VIT_19s0014g02630
1	VIT_19s0014g02640.t01	VIT_19s0014g02640
1	VIT_19s0014g03080.t01	VIT_19s0014g03080
1	VIT_19s0014g03120.t01	VIT_19s0014g03120
1	VIT_19s0015g00160.t01	VIT_19s0015g00160
1	VIT_19s0015g00760.t01	VIT_19s0015g00760
1	VIT_19s0015g00770.t01	VIT_19s0015g00770
1	VIT_19s0015g01070.t01	VIT_19s0015g01070	CBL02
1	VIT_19s0015g01090.t01	VIT_19s0015g01090
1	VIT_19s0015g01160.t01	VIT_19s0015g01160
1	VIT_19s0015g01200.t01	VIT_19s0015g01200
1	VIT_19s0015g01770.t01	VIT_19s0015g01770
1	VIT_19s0027g00380.t01	VIT_19s0027g00380
1	VIT_19s0027g01760.t01	VIT_19s0027g01760
1	VIT_19s0085g00520.t01	VIT_19s0085g00520
1	VIT_19s0085g00600.t01	VIT_19s0085g00600
1	VIT_19s0085g01160.t01	VIT_19s0085g01160
1	VIT_19s0085g01180.t01	VIT_19s0085g01180
1	VIT_19s0090g00230.t01	VIT_19s0090g00230
1	VIT_19s0090g00370.t01	VIT_19s0090g00370
1	VIT_19s0090g00380.t01	VIT_19s0090g00380
1	VIT_19s0090g00940.t01	VIT_19s0090g00940
1	VIT_19s0090g01130.t01	VIT_19s0090g01130
1	VIT_19s0090g01230.t01	VIT_19s0090g01230
1	VIT_19s0090g01720.t01	VIT_19s0090g01720
1	VIT_19s0138g00120.t01	VIT_19s0138g00120
1	VIT_19s0177g00350.t01	VIT_19s0177g00350
1	VIT_01s0011g00020.t01	VIT_01s0011g00020
1	VIT_02s0025g00040.t01	VIT_02s0025g00040
1	VIT_02s0025g00410.t01	VIT_02s0025g00410
1	VIT_02s0234g00120.t01	VIT_02s0234g00120
1	VIT_18s0001g01870.t01	VIT_18s0001g01870
1	VIT_18s0001g02040.t01	VIT_18s0001g02040
1	VIT_18s0001g02150.t01	VIT_18s0001g02150
1	VIT_18s0001g02250.t01	VIT_18s0001g02250
1	VIT_18s0001g04020.t01	VIT_18s0001g04020
1	VIT_18s0001g05290.t01	VIT_18s0001g05290
1	VIT_18s0001g05630.t01	VIT_18s0001g05630
1	VIT_18s0041g00680.t01	VIT_18s0041g00680
1	VIT_18s0041g02080.t01	VIT_18s0041g02080
1	VIT_18s0041g02350.t01	VIT_18s0041g02350
1	VIT_18s0041g02450.t01	VIT_18s0041g02450
1	VIT_18s0072g01050.t01	VIT_18s0072g01050
1	VIT_18s0075g00120.t01	VIT_18s0075g00120
1	VIT_18s0075g00150.t01	VIT_18s0075g00150
1	VIT_18s0075g00200.t01	VIT_18s0075g00200
1	VIT_18s0075g00240.t01	VIT_18s0075g00240
1	VIT_18s0075g00710.t01	VIT_18s0075g00710
1	VIT_18s0075g00790.t01	VIT_18s0075g00790
1	VIT_18s0075g00820.t01	VIT_18s0075g00820
1	VIT_18s0089g00710.t01	VIT_18s0089g00710
1	VIT_18s0089g00720.t01	VIT_18s0089g00720
1	VIT_18s0089g00730.t01	VIT_18s0089g00730
1	VIT_18s0089g00740.t01	VIT_18s0089g00740
1	VIT_18s0089g00790.t01	VIT_18s0089g00790
1	VIT_18s0089g00800.t01	VIT_18s0089g00800
1	VIT_18s0089g01100.t01	VIT_18s0089g01100
1	VIT_18s0089g01110.t01	VIT_18s0089g01110
1	VIT_18s0089g01280.t01	VIT_18s0089g01280
1	VIT_19s0014g00030.t01	VIT_19s0014g00030
1	VIT_19s0014g00340.t01	VIT_19s0014g00340
1	VIT_19s0014g00650.t01	VIT_19s0014g00650
1	VIT_19s0014g01140.t01	VIT_19s0014g01140
1	VIT_19s0014g01240.t01	VIT_19s0014g01240
1	VIT_19s0014g01330.t01	VIT_19s0014g01330
1	VIT_19s0014g01390.t01	VIT_19s0014g01390
1	VIT_19s0014g01830.t01	VIT_19s0014g01830
1	VIT_19s0014g02360.t01	VIT_19s0014g02360
1	VIT_19s0014g02940.t01	VIT_19s0014g02940
1	VIT_19s0014g03170.t01	VIT_19s0014g03170
1	VIT_19s0014g03680.t01	VIT_19s0014g03680
1	VIT_19s0014g03910.t01	VIT_19s0014g03910
1	VIT_19s0014g04290.t01	VIT_19s0014g04290
1	VIT_19s0014g04300.t01	VIT_19s0014g04300
1	VIT_19s0014g04960.t01	VIT_19s0014g04960
1	VIT_19s0015g00610.t01	VIT_19s0015g00610
1	VIT_19s0015g01380.t01	VIT_19s0015g01380
1	VIT_19s0015g01800.t01	VIT_19s0015g01800
1	VIT_19s0015g01870.t01	VIT_19s0015g01870
1	VIT_19s0027g00410.t01	VIT_19s0027g00410
1	VIT_19s0027g00520.t01	VIT_19s0027g00520
1	VIT_19s0027g00850.t01	VIT_19s0027g00850
1	VIT_19s0085g00220.t01	VIT_19s0085g00220
1	VIT_19s0085g01200.t01	VIT_19s0085g01200
1	VIT_19s0090g01220.t01	VIT_19s0090g01220
1	VIT_02s0025g00230.t01	VIT_02s0025g00230
1	VIT_02s0025g00280.t01	VIT_02s0025g00280
1	VIT_02s0025g00390.t01	VIT_02s0025g00390
1	VIT_18s0001g04060.t01	VIT_18s0001g04060
1	VIT_18s0001g04820.t01	VIT_18s0001g04820
1	VIT_18s0041g01230.t01	VIT_18s0041g01230
1	VIT_18s0041g01890.t01	VIT_18s0041g01890
1	VIT_18s0041g02240.t01	VIT_18s0041g02240
1	VIT_18s0089g01060.t01	VIT_18s0089g01060
1	VIT_19s0014g00490.t01	VIT_19s0014g00490
1	VIT_19s0014g01090.t01	VIT_19s0014g01090
1	VIT_19s0014g01640.t01	VIT_19s0014g01640
1	VIT_19s0014g02290.t01	VIT_19s0014g02290
1	VIT_19s0014g02690.t01	VIT_19s0014g02690
1	VIT_19s0014g03460.t01	VIT_19s0014g03460
1	VIT_19s0014g03490.t01	VIT_19s0014g03490
1	VIT_19s0014g03500.t01	VIT_19s0014g03500
1	VIT_19s0014g04770.t01	VIT_19s0014g04770
1	VIT_19s0015g00890.t01	VIT_19s0015g00890
1	VIT_19s0015g01410.t01	VIT_19s0015g01410
1	VIT_19s0027g01690.t01	VIT_19s0027g01690
1	VIT_19s0085g00400.t01	VIT_19s0085g00400
1	VIT_19s0085g00480.t01	VIT_19s0085g00480
1	VIT_19s0090g00490.t01	VIT_19s0090g00490
1	VIT_19s0090g00670.t01	VIT_19s0090g00670
1	VIT_02s0012g00020.t01	VIT_02s0012g00020
1	VIT_02s0012g00030.t01	VIT_02s0012g00030
1	VIT_02s0012g00050.t01	VIT_02s0012g00050
1	VIT_02s0012g00850.t01	VIT_02s0012g00850
1	VIT_02s0012g00870.t01	VIT_02s0012g00870
1	VIT_02s0012g00910.t01	VIT_02s0012g00910
1	VIT_02s0012g01000.t01	VIT_02s0012g01000
1	VIT_02s0012g01290.t01	VIT_02s0012g01290
1	VIT_02s0012g01620.t01	VIT_02s0012g01620
1	VIT_02s0012g01750.t01	VIT_02s0012g01750
1	VIT_02s0012g01810.t01	VIT_02s0012g01810
1	VIT_02s0012g02250.t01	VIT_02s0012g02250
1	VIT_02s0012g02420.t01	VIT_02s0012g02420
1	VIT_02s0012g02530.t01	VIT_02s0012g02530
1	VIT_02s0012g02700.t01	VIT_02s0012g02700
1	VIT_02s0012g02780.t01	VIT_02s0012g02780
1	VIT_02s0012g03240.t01	VIT_02s0012g03240
1	VIT_02s0025g02050.t01	VIT_02s0025g02050
1	VIT_02s0025g02760.t01	VIT_02s0025g02760
1	VIT_02s0025g03050.t01	VIT_02s0025g03050
1	VIT_02s0025g03280.t01	VIT_02s0025g03280
1	VIT_02s0025g03370.t01	VIT_02s0025g03370
1	VIT_02s0025g03440.t01	VIT_02s0025g03440
1	VIT_02s0025g03550.t01	VIT_02s0025g03550
1	VIT_02s0025g03760.t01	VIT_02s0025g03760
1	VIT_02s0025g03790.t01	VIT_02s0025g03790
1	VIT_02s0025g03910.t01	VIT_02s0025g03910
1	VIT_02s0025g04030.t01	VIT_02s0025g04030
1	VIT_02s0025g04050.t01	VIT_02s0025g04050
1	VIT_02s0025g04500.t01	VIT_02s0025g04500
1	VIT_02s0025g04640.t01	VIT_02s0025g04640
1	VIT_02s0025g04760.t01	VIT_02s0025g04760
1	VIT_02s0025g04770.t01	VIT_02s0025g04770
1	VIT_02s0025g04780.t01	VIT_02s0025g04780
1	VIT_02s0033g00030.t01	VIT_02s0033g00030
1	VIT_02s0033g00540.t01	VIT_02s0033g00540
1	VIT_02s0033g00550.t01	VIT_02s0033g00550
1	VIT_02s0033g01290.t01	VIT_02s0033g01290
1	VIT_02s0087g00070.t01	VIT_02s0087g00070
1	VIT_02s0087g00350.t01	VIT_02s0087g00350
1	VIT_02s0087g00360.t01	VIT_02s0087g00360
1	VIT_02s0087g00650.t01	VIT_02s0087g00650
1	VIT_02s0087g00830.t01	VIT_02s0087g00830
1	VIT_02s0109g00260.t01	VIT_02s0109g00260
1	VIT_02s0154g00020.t01	VIT_02s0154g00020
1	VIT_02s0154g00540.t01	VIT_02s0154g00540
1	VIT_02s0154g00550.t01	VIT_02s0154g00550
1	VIT_02s0241g00170.t01	VIT_02s0241g00170
1	VIT_03s0017g00460.t01	VIT_03s0017g00460
1	VIT_03s0017g00530.t01	VIT_03s0017g00530
1	VIT_03s0017g01020.t01	VIT_03s0017g01020
1	VIT_03s0017g01640.t01	VIT_03s0017g01640
1	VIT_03s0017g01670.t01	VIT_03s0017g01670
1	VIT_03s0017g01780.t01	VIT_03s0017g01780
1	VIT_03s0017g01810.t01	VIT_03s0017g01810
1	VIT_03s0017g01830.t01	VIT_03s0017g01830
1	VIT_03s0017g02160.t01	VIT_03s0017g02160
1	VIT_03s0017g02380.t01	VIT_03s0017g02380
1	VIT_03s0038g00110.t01	VIT_03s0038g00110
1	VIT_03s0038g00860.t01	VIT_03s0038g00860
1	VIT_03s0038g00870.t01	VIT_03s0038g00870
1	VIT_03s0038g00970.t01	VIT_03s0038g00970
1	VIT_03s0038g01240.t01	VIT_03s0038g01240
1	VIT_03s0038g01490.t01	VIT_03s0038g01490
1	VIT_03s0038g01810.t01	VIT_03s0038g01810
1	VIT_03s0038g01920.t01	VIT_03s0038g01920
1	VIT_03s0038g02570.t01	VIT_03s0038g02570
1	VIT_03s0038g02620.t01	VIT_03s0038g02620
1	VIT_03s0038g02640.t01	VIT_03s0038g02640
1	VIT_03s0038g02940.t01	VIT_03s0038g02940
1	VIT_03s0038g02970.t01	VIT_03s0038g02970
1	VIT_03s0038g03060.t01	VIT_03s0038g03060
1	VIT_03s0038g03100.t01	VIT_03s0038g03100
1	VIT_03s0038g03740.t01	VIT_03s0038g03740
1	VIT_03s0038g03870.t01	VIT_03s0038g03870
1	VIT_03s0038g04090.t01	VIT_03s0038g04090
1	VIT_03s0038g04140.t01	VIT_03s0038g04140
1	VIT_03s0038g04150.t01	VIT_03s0038g04150
1	VIT_03s0038g04280.t01	VIT_03s0038g04280
1	VIT_03s0038g04460.t01	VIT_03s0038g04460
1	VIT_03s0038g04610.t01	VIT_03s0038g04610
1	VIT_03s0063g00900.t01	VIT_03s0063g00900
1	VIT_03s0063g01030.t01	VIT_03s0063g01030
1	VIT_03s0063g01430.t01	VIT_03s0063g01430
1	VIT_03s0063g02060.t01	VIT_03s0063g02060
1	VIT_03s0063g02410.t01	VIT_03s0063g02410
[truncated: 24,183 more rows]

## Sheet: Trans. profiles
Supplementary Data 4. Standardized expression values used for visualization of transcriptomic profiles, clustering and cluster profiles
Gene_ID	Protein_ID	Gene_name	Arabidopsis_Gene_ID	Arabidopsis_Gene_name	EI	PG	G1	G2	H	T1	T2	C1	C2	S	EP	JP
VIT_01s0011g00010	VIT_01s0011g00010.t01				0.0735554	0.497203	0.279312	0.406038	0.696634	0.279233	-0.117179	-0.077508	-1.27094	-1.72756	-2.94668	-2.24098
VIT_01s0011g00030	VIT_01s0011g00030.t01				-3.15255	-3.97223	-3.39335	-1.49418	-0.50151	2.45842	2.55928	2.68132	1.58659	1.0999	-0.514313	0.371428
VIT_01s0011g00050	VIT_01s0011g00050.t01				0.0626328	-0.0654758	0.730952	0.398714	0.519472	0.457837	-0.393104	0.43124	-2.0913	-2.93223	-4.05105	-1.83891
VIT_01s0011g00060	VIT_01s0011g00060.t01				-0.807941	-0.140689	-0.868838	-0.0508339	-0.686171	-0.0532436	0.516318	0.0491036	0.896062	2.1669	1.94292	1.39534
VIT_01s0011g00070	VIT_01s0011g00070.t01				0.125952	-0.120849	0.305335	0.0245977	0.855171	0.170052	-0.0250244	0.327821	-1.71956	-2.54644	-3.47301	-1.70048
VIT_01s0011g00080	VIT_01s0011g00080.t01				-0.0802082	0.0759829	-1.32101	-0.0999108	-1.52762	-1.31806	0.312225	-1.58619	1.00291	2.99707	3.06951	3.23988
VIT_01s0011g00090	VIT_01s0011g00090.t01				-0.334969	-0.530733	-0.757346	0.726783	0.0360398	-0.69405	0.342057	0.090121	0.971128	-0.439272	1.033	-0.0369632
VIT_01s0011g00100	VIT_01s0011g00100.t01	AP1			-0.601826	0.272935	0.762529	0.386061	-2.05663	0.0277234	-0.0282666	0.202238	0.91405	-0.635604	-2.08513	-1.18525
VIT_01s0011g00110	VIT_01s0011g00110.t01				0.513911	0.0247675	0.968627	0.241544	1.33014	0.944832	-0.0252001	-0.600881	-0.748745	-0.649976	-1.90689	-1.6817
VIT_01s0011g00120	VIT_01s0011g00120.t01				-1.47652	-0.672283	-1.316	-0.763139	-1.22782	-1.9175	0.456793	0.643273	2.68805	4.25207	5.90304	6.38318
VIT_01s0011g00130	VIT_01s0011g00130.t01				0.223146	0.940638	-0.890478	0.507869	-0.0412095	0.040065	-0.32538	0.185208	-1.13917	-1.42395	-0.935764	0.683469
VIT_01s0011g00140	VIT_01s0011g00140.t01				0.617776	1.11714	0.221363	-0.419872	-1.0114	1.26886	-0.285277	-0.435894	-0.146903	0.342501	-0.375656	0.133317
VIT_01s0011g00150	VIT_01s0011g00150.t01				1.46124	1.53037	1.65138	0.988745	0.559516	0.175704	-0.200109	-0.619017	-0.682973	-0.603333	-2.62905	-2.78267
VIT_01s0011g00160	VIT_01s0011g00160.t01				-0.0751893	-0.736013	-0.276509	0.071464	0.677064	0.233894	-0.413996	-0.293652	0.604033	1.28349	-0.524951	0.1579
VIT_01s0011g00170	VIT_01s0011g00170.t01				-0.844717	-0.937084	0.295089	0.735019	0.796554	-0.0077419	-0.452314	1.36422	0.00770057	-1.27823	-0.587418	0.273836
VIT_01s0011g00190	VIT_01s0011g00190.t01				4.23161	4.36215	3.58987	2.11549	0.569853	0.405185	-0.565456	-2.33833	-1.97792	-2.49846	-5.80118	-6.52269
VIT_01s0011g00210	VIT_01s0011g00210.t01				0.102263	0.674743	0.130316	0.413512	-0.119742	0.381295	0.319494	-0.110068	-0.803279	-0.322821	-1.94192	-1.57441
VIT_01s0011g00230	VIT_01s0011g00230.t01				0.0809891	0.636498	-0.13418	0.193518	0.0699999	0.296906	0.386482	-0.0735703	-0.954212	-0.597694	-1.81809	-1.00368
VIT_01s0011g00240	VIT_01s0011g00240.t01				0.301421	0.644329	0.0128452	-0.0129606	0.312942	0.0659227	0.349273	-0.249234	-0.959653	-1.64726	-3.60265	-2.29299
VIT_01s0011g00250	VIT_01s0011g00250.t01				-0.000699869	-0.314148	-0.343014	-0.476428	0.0693819	-0.731644	0.262781	0.00069953	-0.97675	0.416241	0.690445	0.870929
VIT_01s0011g00280	VIT_01s0011g00280.t01				0.397223	-0.798541	0.0221515	-0.714836	-0.138659	-0.950643	-0.106169	1.10655	-0.0224969	1.51531	2.60903	2.44655
VIT_01s0011g00290	VIT_01s0011g00290.t01				-0.0841053	0.44109	-0.228068	0.430355	0.0794711	0.244622	0.430554	0.264842	-0.514319	-1.17625	-2.88203	-1.66249
VIT_01s0011g00300	VIT_01s0011g00300.t01				0.322885	-0.258954	0.649807	0.219471	1.03437	0.492029	-0.359604	0.625946	-1.08836	-1.16944	-2.07032	-0.621088
VIT_01s0011g00350	VIT_01s0011g00350.t01				-0.992466	-0.532743	-1.34432	-2.21457	-1.07652	0.959011	-0.725595	0.388201	0.979597	1.66333	2.86585	2.33026
VIT_01s0011g00370	VIT_01s0011g00370.t01				-0.0351981	0.62061	-0.746301	-0.370806	-0.702041	0.58187	0.653812	-0.434597	0.536665	1.47426	-0.500306	0.0343598
VIT_01s0011g00380	VIT_01s0011g00380.t01				-0.0979864	-1.46093	1.23078	0.68686	2.0153	1.82392	-1.14378	1.12287	0.0917524	-1.45385	-1.79906	-1.09203
VIT_01s0011g00390	VIT_01s0011g00390.t01				0.179671	-0.393823	0.773461	0.455608	1.12809	0.999671	-0.205273	1.07655	-0.829956	-1.67026	-2.79478	-1.13814
VIT_01s0011g00400	VIT_01s0011g00400.t01				0.681865	0.276218	0.248092	-0.116102	0.675109	0.10745	0.298398	-0.657	-0.457658	-0.564288	-4.17565	-3.0577
VIT_01s0011g00410	VIT_01s0011g00410.t01				0.0308792	-0.299953	0.431436	-0.174353	1.00471	1.31307	1.55494	2.7585	-0.211175	-0.0315546	-3.85133	-0.810309
VIT_01s0011g00420	VIT_01s0011g00420.t01				0.486289	-0.426477	0.779607	-0.243871	0.728784	0.817622	0.208547	0.578562	-0.406832	-0.3201	-1.52374	-1.36997
VIT_01s0011g00440	VIT_01s0011g00440.t01				0.347269	0.274514	0.454848	0.301099	0.284781	-0.133932	-0.371353	0.122548	-1.3295	-1.98938	-1.46167	-0.824769
VIT_01s0011g00450	VIT_01s0011g00450.t01				0.942895	1.5166	0.510134	0.542499	-0.239728	0.159809	0.152698	-0.170794	-0.759701	-0.427115	-1.87989	-0.787747
VIT_01s0011g00460	VIT_01s0011g00460.t01				0.529438	0.18301	0.461106	-0.209644	0.257598	-0.41737	0.738549	-0.873718	-1.50767	-1.52059	-1.53122	1.34841
VIT_01s0011g00470	VIT_01s0011g00470.t01				0.106196	0.0406994	0.0710426	-0.0740899	-0.0418809	0.0960867	0.154837	0.508913	-0.261683	-0.324373	-0.847425	-0.453014
VIT_01s0011g00490	VIT_01s0011g00490.t01				0.0755907	-0.394093	-0.476135	-0.398931	0.860438	0.146349	1.40873	-0.0797714	1.0032	1.54489	-0.407592	-1.06934
VIT_01s0011g00500	VIT_01s0011g00500.t01				0.470876	-0.491293	0.837252	0.0336531	1.34915	0.934639	-0.0344569	0.889158	-1.22588	-1.30194	-1.43671	-0.880018
VIT_01s0011g00510	VIT_01s0011g00510.t01				0.549665	0.989939	0.634239	0.501298	-0.313576	0.218208	0.231574	-0.257197	-0.900889	-1.61424	-2.61021	-1.8958
VIT_01s0011g00520	VIT_01s0011g00520.t01				1.16356	0.790398	0.315566	-0.0134863	-0.183397	-0.0509907	0.845474	0.35382	0.0133614	-0.140906	-0.266402	-0.435256
VIT_01s0011g00530	VIT_01s0011g00530.t01				0.972115	0.782887	1.43342	1.55781	-0.463693	0.0338116	-0.828277	0.0726365	-0.0346231	-1.59425	-2.48683	-2.03224
VIT_01s0011g00540	VIT_01s0011g00540.t01				0.0950523	-0.109865	0.0099051	0.140757	0.424693	-0.00997358	0.0128935	0.342663	-0.74219	-0.790172	-1.89729	-1.19651
VIT_01s0011g00550	VIT_01s0011g00550.t01				0.454075	1.07442	0.143805	0.241662	-0.159743	0.464849	0.539577	-0.406035	-0.623741	-0.470784	-1.645	-0.903593
VIT_01s0011g00570	VIT_01s0011g00570.t01				-1.6636	-1.64427	-1.79698	-0.776846	0.439344	-0.0301598	1.26533	0.0295422	0.0762538	0.982411	0.217064	-0.208574
VIT_01s0011g00580	VIT_01s0011g00580.t01				0.187841	-0.236352	0.0451224	-0.0465794	1.05132	0.533599	0.617692	0.564721	-0.709886	-0.34646	-1.87344	-1.13983
VIT_01s0011g00590	VIT_01s0011g00590.t01				0.0767991	-0.0811184	-0.354383	0.153681	-0.150268	-0.171405	0.792457	-0.176642	-0.32524	1.07677	0.72016	0.468008
VIT_01s0011g00600	VIT_01s0011g00600.t01				0.350064	-0.232831	0.200425	-0.302559	0.432775	-1.16031	-0.562935	1.194	-0.501631	0.701311	-0.535241	0.258159
VIT_01s0011g00610	VIT_01s0011g00610.t01				-0.0985352	0.591844	0.159817	0.34456	-0.376906	0.133209	0.0922335	0.251311	-0.8239	-0.73213	-2.11261	-1.4955
VIT_01s0011g00620	VIT_01s0011g00620.t01				0.45988	0.461584	0.364243	0.105224	0.137675	-0.242003	-0.280684	-0.113507	-0.608	0.122455	-0.537121	-1.17458
VIT_01s0011g00630	VIT_01s0011g00630.t01				0.499076	0.535231	-0.0510538	-0.0384985	0.142441	-0.0722281	0.678975	0.0425799	0.00412764	-0.00413948	-2.28787	-1.28767
VIT_01s0011g00640	VIT_01s0011g00640.t01				0.034793	-0.355286	0.526464	0.355505	-0.186989	0.567576	-0.358158	0.144025	-0.00523041	0.00521152	-1.10264	-0.752107
VIT_01s0011g00650	VIT_01s0011g00650.t01				0.11417	-0.16621	-0.0902056	0.430167	0.644343	0.554385	-0.426283	0.541088	-0.416821	-0.271083	-0.422432	0.0848958
VIT_01s0011g00660	VIT_01s0011g00660.t01				-0.392371	-0.598773	-0.0336337	0.0270688	0.84825	-0.0275865	0.169244	1.31252	-0.478531	-0.315117	0.265466	0.61288
VIT_01s0011g00670	VIT_01s0011g00670.t01				2.07973	2.01404	1.87881	-0.226033	-1.60403	0.285285	0.494537	-1.51713	-0.238379	0.195369	-1.75995	-2.1408
VIT_01s0011g00680	VIT_01s0011g00680.t01				-0.172008	0.384413	-0.110847	0.338671	-0.607968	0.313348	0.077168	-0.0815301	0.274914	0.556225	-1.40357	-1.48533
VIT_01s0011g00690	VIT_01s0011g00690.t01				-0.135303	-1.97409	0.677496	0.0661254	0.204256	1.10647	-0.738478	-0.0693025	0.841043	0.21793	-0.532249	-0.601839
VIT_01s0011g00700	VIT_01s0011g00700.t01				0.505401	0.0561076	0.250589	0.00355986	0.0880088	-0.00356866	0.0106689	-0.221825	-1.05443	-1.25819	-1.91203	-0.91488
VIT_01s0011g00710	VIT_01s0011g00710.t01				1.56421	1.51275	0.16369	-0.0408991	0.389485	-0.148339	0.499153	0.0397715	-0.222145	-0.404068	-3.63344	-3.33779
VIT_01s0011g00720	VIT_01s0011g00720.t01				0.327891	-0.847913	0.953184	0.169854	0.367556	-0.120245	-1.77592	-0.00878224	-1.35582	-1.36233	0.159383	0.0087291
VIT_01s0011g00730	VIT_01s0011g00730.t01				0.463061	0.449208	-0.109466	0.101742	0.254518	0.442364	0.201577	-1.29956	-1.98039	-2.43187	-3.52293	-2.35281
VIT_01s0011g00740	VIT_01s0011g00740.t01				0.800667	-0.482819	1.99003	0.631028	1.06367	1.07915	-0.365421	0.291318	-1.16386	-2.39779	-2.30151	-2.49823
VIT_01s0011g00750	VIT_01s0011g00750.t01				-3.50545	-4.11363	-2.60186	-0.93369	1.6174	0.293125	1.02827	0.908562	-0.368274	0.480459	0.981049	-2.91624
VIT_01s0011g00760	VIT_01s0011g00760.t01	BG1			-2.3937	-4.21338	-1.97861	-1.11243	-0.47962	0.80634	1.36505	0.348249	0.563544	0.74967	-0.460001	1.92543
VIT_01s0011g00770	VIT_01s0011g00770.t01				0.366565	0.48833	0.192479	0.431323	0.0587785	-0.0852145	-0.0256991	0.0252493	-0.953361	-1.14502	-2.28732	-1.0014
VIT_01s0011g00780	VIT_01s0011g00780.t01				0.0677421	-0.0028095	0.321965	-0.109712	0.00777917	0.195475	0.00280404	0.131773	-0.329307	-0.667557	-1.5914	-0.802838
VIT_01s0011g00790	VIT_01s0011g00790.t01				0.333595	0.0095597	0.48306	0.348258	0.837707	-0.0470789	-0.00962347	0.273486	-1.2452	-1.9707	-2.27818	-1.05984
VIT_01s0011g00800	VIT_01s0011g00800.t01				0.28935	-1.60149	-1.34554	0.535874	0.877586	1.99403	0.370849	-0.180985	0.160791	-1.59773	-1.88894	-1.7222
VIT_01s0011g00820	VIT_01s0011g00820.t01				0.0843949	-1.06602	1.00595	-1.03953	0.0200376	0.0890352	-1.43012	0.415642	-1.91104	-2.29178	-0.0203199	1.62011
VIT_01s0011g00830	VIT_01s0011g00830.t01				-0.388995	-3.57334	0.930135	-0.244608	-0.588632	0.21893	-1.90378	0.742029	-0.691987	0.209085	1.2546	0.893423
VIT_01s0011g00840	VIT_01s0011g00840.t01				-0.105881	0.626097	0.224014	0.548417	0.00600068	0.435455	-0.00602574	0.311066	-1.42826	-1.74044	-3.32523	-1.65045
VIT_01s0011g00850	VIT_01s0011g00850.t01				-0.00182036	-0.491353	-0.0174552	-0.187332	-0.592536	0.00181807	-0.348287	1.43973	0.215719	0.0507843	1.37475	1.8217
VIT_01s0011g00860	VIT_01s0011g00860.t01				0.290684	0.359948	0.74308	-0.931423	-0.230293	-0.41291	0.294521	-1.32635	-1.25545	0.366635	-0.532823	0.198543
VIT_01s0011g00870	VIT_01s0011g00870.t01				0.162037	-0.0654587	0.307548	0.194434	0.145973	0.0626172	-0.444768	0.28932	-0.67419	-0.937353	-1.52262	-0.49406
VIT_01s0011g00880	VIT_01s0011g00880.t01				0.377555	0.345124	0.14518	0.226677	0.000993642	-0.411614	0.0619801	-0.000994327	-1.44624	-1.4859	-2.18058	-0.389711
VIT_01s0011g00890	VIT_01s0011g00890.t01				0.0221252	0.482322	-0.0224698	0.173535	0.0803538	0.116844	-0.306382	0.243486	-0.673892	-0.88791	-2.07718	-2.66448
VIT_01s0011g00900	VIT_01s0011g00900.t01				0.766749	0.693241	0.251326	0.302727	0.35159	-0.215146	-0.306715	0.187186	-0.880188	-1.12264	-1.79915	-1.63943
VIT_01s0011g00910	VIT_01s0011g00910.t01				0.686302	0.572385	-0.26229	-0.174539	0.819714	0.187124	0.418551	0.155683	-0.652605	-0.876657	-2.22626	-0.879584
VIT_01s0011g00920	VIT_01s0011g00920.t01				0.623098	0.440823	0.116136	-0.115892	-0.130274	0.245274	-0.384653	0.244847	0.107271	-0.142571	-1.09783	-1.37165
VIT_01s0011g00930	VIT_01s0011g00930.t01				-0.248701	-1.24996	0.740853	-0.31894	-0.878774	0.632251	-0.657215	0.212067	-1.66909	1.03927	4.43313	5.4794
VIT_01s0011g00940	VIT_01s0011g00940.t01				-0.0906125	-0.0135039	0.0547881	0.164274	0.0133786	0.720935	0.209548	0.321246	-0.990329	-0.703304	-2.59063	-1.58909
VIT_01s0011g00950	VIT_01s0011g00950.t01				-0.167444	-0.595755	0.580104	2.06349	0.150015	-1.52652	-0.971097	-0.533078	-0.265906	2.37211	1.7418	0.45249
VIT_01s0011g00960	VIT_01s0011g00960.t01				-0.864245	-1.69594	0.476814	1.93159	-1.31166	-1.04175	-0.486318	0.363065	0.732323	2.56224	1.44897	-0.799697
VIT_01s0011g00970	VIT_01s0011g00970.t01				0.729709	0.798973	0.696678	0.829531	-1.37623	-1.59921	0.52566	-0.201805	0.0452972	-0.0467656	-3.18025	-2.16979
VIT_01s0011g00990	VIT_01s0011g00990.t01				0.0466823	-2.14045	-0.0482435	0.932606	-1.41992	1.07377	-1.43351	1.0149	1.52612	1.31042	-0.8411	-0.646682
VIT_01s0011g01000	VIT_01s0011g01000.t01				0.214932	0.388402	0.163032	-0.308278	-0.751094	-0.205549	-0.183831	-0.302705	0.701433	0.841704	0.202175	-0.206486
VIT_01s0011g01010	VIT_01s0011g01010.t01				1.58727	0.976917	1.258	0.847177	-1.36365	-1.73906	-0.108769	-0.00718553	0.75251	0.00714992	-0.991262	-0.749458
VIT_01s0011g01020	VIT_01s0011g01020.t01				0.267601	0.100051	-0.236584	-0.53225	0.559908	0.243881	0.377563	0.169469	-0.237426	-0.10751	-1.6023	-0.940516
VIT_01s0011g01030	VIT_01s0011g01030.t01				0.54897	0.160939	0.0844524	-0.0512323	0.491291	-0.313921	0.0494752	0.109076	-0.880747	-1.2371	-1.89133	-1.21946
VIT_01s0011g01040	VIT_01s0011g01040.t01				0.394745	0.0735885	0.0976163	-0.0697218	0.571757	-0.162807	0.0665071	0.130256	-1.71457	-2.3563	-3.7451	-1.16374
VIT_01s0011g01050	VIT_01s0011g01050.t01				0.609822	-0.722873	0.31089	0.115067	1.25768	-0.288444	-1.46124	-0.125046	-1.41025	-0.734013	0.59475	0.637919
VIT_01s0011g01060	VIT_01s0011g01060.t01				0.596042	0.35179	0.80688	0.415703	0.740865	-0.144103	-0.261851	0.131008	-1.40203	-2.5366	-2.90468	-1.57203
VIT_01s0011g01070	VIT_01s0011g01070.t01				0.559901	0.501346	0.188121	0.249685	0.143904	-0.40063	0.171286	-0.268838	-0.567004	-0.159865	-1.11582	-1.1283
VIT_01s0011g01080	VIT_01s0011g01080.t01				-0.0626048	0.388889	-0.0651581	0.264571	0.0469922	-0.0485745	0.698323	0.310733	-0.345679	-0.548142	-1.48721	0.224846
VIT_01s0011g01090	VIT_01s0011g01090.t01				-0.0141826	0.443702	-0.248809	0.0140446	-0.900497	0.211672	0.439295	-0.188314	0.433779	0.643125	-1.01507	-0.660974
VIT_01s0011g01100	VIT_01s0011g01100.t01				0.136533	0.44666	-0.0259159	0.0329358	0.326712	-0.662896	0.0254586	0.37497	-0.560721	-0.419552	-2.01312	-0.654728
VIT_01s0011g01110	VIT_01s0011g01110.t01				-0.00350886	0.625145	-0.0621978	0.0780847	0.00350035	0.247026	0.536268	0.71981	-0.391041	-0.299164	-1.72665	-0.855767
VIT_01s0011g01120	VIT_01s0011g01120.t01				-0.279246	-0.48404	0.0277296	0.202563	0.220274	-0.028273	-0.69741	-0.0891257	-0.392974	0.473135	0.0847643	0.385543
VIT_01s0011g01130	VIT_01s0011g01130.t01				0.447871	-0.531655	0.910709	-0.175752	0.939791	0.268026	0.156648	0.311595	-1.17355	-1.38109	-2.23261	-1.39662
VIT_01s0011g01140	VIT_01s0011g01140.t01				-0.0927853	-1.30456	0.213605	-0.584078	0.248116	-1.1115	0.0871768	0.693657	-0.473007	0.415925	0.420378	-0.388073
VIT_01s0011g01150	VIT_01s0011g01150.t01				0.542703	0.347987	0.633784	0.265203	0.00484245	0.198915	-0.265561	-0.00485876	-1.38066	-1.63	-2.88264	-2.26348
VIT_01s0011g01160	VIT_01s0011g01160.t01				-0.32499	0.935183	-0.156217	0.363179	-0.134562	0.515174	0.123075	0.311335	-0.189708	0.140518	-2.63497	-3.58912
VIT_01s0011g01170	VIT_01s0011g01170.t01				-0.132355	0.756506	0.121226	0.172674	0.30888	0.58498	-0.153974	0.230383	-0.704922	-0.560392	-2.94868	-3.1596
VIT_01s0011g01180	VIT_01s0011g01180.t01				-0.0630926	0.431846	0.13928	0.369222	0.0604487	0.150637	-0.355607	0.143336	-1.31198	-1.47867	-3.12538	-2.18422
VIT_01s0011g01190	VIT_01s0011g01190.t01				1.96607	2.92842	2.50419	0.527582	-0.488736	0.143509	-0.159377	-1.45832	0.197544	-0.770453	-0.429317	-1.74078
VIT_01s0011g01200	VIT_01s0011g01200.t01				1.53058	-0.00969999	-0.259998	-1.69153	-1.02789	-0.757979	1.91293	-0.400937	0.988066	0.0096352	0.740116	0.48407
VIT_01s0011g01230	VIT_01s0011g01230.t01				-0.00491761	0.0369533	0.0272821	-0.0460212	0.163885	0.00490091	0.190866	0.173632	-0.80664	-1.42444	-3.202	-1.87052
VIT_01s0011g01240	VIT_01s0011g01240.t01				0.0474613	0.306377	0.253897	0.0816946	0.247591	-0.049076	-0.220922	0.0741645	-1.51269	-1.72161	-3.05524	-1.32348
VIT_01s0011g01250	VIT_01s0011g01250.t01				0.870113	0.289339	1.62932	0.691981	0.255811	-0.31116	-0.980779	0.36413	-2.01255	-0.889111	-0.94269	-1.01358
VIT_01s0011g01260	VIT_01s0011g01260.t01				0.813918	0.328002	0.628087	0.103829	0.372382	-0.110439	-0.310225	0.0643778	-1.06633	-0.0673853	-1.36673	-0.247351
VIT_01s0011g01270	VIT_01s0011g01270.t01				0.0752243	0.400238	0.126479	0.196006	-0.36075	0.0661145	0.250728	-0.0692905	-0.9073	-0.306122	-1.64806	-1.6105
VIT_01s0011g01280	VIT_01s0011g01280.t01	ZIP3			0.0556927	-0.14465	0.00948667	-2.6085	-2.80326	-1.43072	1.72525	-0.00954946	1.46537	2.31737	0.765221	-0.314059
VIT_01s0011g01290	VIT_01s0011g01290.t01				0.640028	0.676541	0.649358	0.15041	-0.245261	0.270122	0.260462	-0.167936	-1.11402	-0.402724	-2.10784	-1.43718
VIT_01s0011g01300	VIT_01s0011g01300.t01				1.13975	0.03056	0.1357	-0.333995	2.13867	-0.12977	-0.531976	-0.0312214	-0.733675	-0.417588	1.02972	0.77987
VIT_01s0011g01310	VIT_01s0011g01310.t01				5.00521	4.79249	3.97621	2.72133	-0.362977	-0.252011	1.30342	-0.409286	-0.740976	0.214467	-1.57377	-0.775488
VIT_01s0011g01320	VIT_01s0011g01320.t01				0.0828584	0.132207	0.235471	0.0662192	0.226156	-0.0770423	-0.0694055	0.283056	-0.570899	-0.904555	-2.1413	-1.30357
VIT_01s0011g01330	VIT_01s0011g01330.t01				1.00782	0.601184	0.768129	0.469824	0.0781126	-0.440008	0.298986	-0.0825852	-1.02615	-0.357953	-1.17955	-0.987854
VIT_01s0011g01340	VIT_01s0011g01340.t01				0.862409	1.03879	1.02513	1.16089	0.0100788	-0.118025	-0.0101497	-0.0594832	-1.62936	0.125887	-0.550143	-1.25948
VIT_01s0011g01350	VIT_01s0011g01350.t01				-1.04313	-4.31992	0.424179	0.721589	1.83379	2.1408	-0.603421	1.71341	0.490763	-1.2145	-3.21059	-2.77328
VIT_01s0011g01360	VIT_01s0011g01360.t01				0.348146	0.0383778	-0.0394267	0.0414429	1.17211	0.473546	-0.224743	0.859732	-0.957286	-1.03705	-0.665786	-0.934806
VIT_01s0011g01370	VIT_01s0011g01370.t01				0.354741	0.563402	0.402648	0.211294	-0.0747386	-0.00203187	0.0902362	0.00202901	-0.762936	-0.656469	-2.46328	-2.12986
VIT_01s0011g01380	VIT_01s0011g01380.t01				0.501081	0.438503	0.217005	0.193456	-0.0854012	-0.0862375	0.213715	0.0806271	-1.0044	-0.222708	-2.84967	-2.38379
VIT_01s0011g01390	VIT_01s0011g01390.t01				-0.18427	0.0953318	0.238745	0.0911235	0.646766	0.186711	-0.0972694	0.503547	-0.621598	-1.09381	-0.87693	-0.778911
VIT_01s0011g01400	VIT_01s0011g01400.t01				-0.23916	-0.0424707	0.0412561	0.544746	1.23441	0.975352	0.72029	1.17943	-1.24041	-1.0099	-2.16629	-0.668995
VIT_01s0011g01410	VIT_01s0011g01410.t01				-1.00034	-0.313148	-1.3572	-0.00224455	0.00224106	1.15472	1.79361	0.385114	0.836418	0.816435	-2.46366	-6.26741
VIT_01s0011g01420	VIT_01s0011g01420.t01				-0.0309943	-0.478527	0.416521	0.138165	-0.619877	-0.841445	-0.491529	0.492387	-0.726049	0.0303424	0.370277	0.658532
VIT_01s0011g01430	VIT_01s0011g01430.t01				0.186667	0.577578	0.246746	0.225835	-0.212855	0.18545	-0.566639	0.288448	-0.699109	-0.898445	-3.16062	-1.63745
VIT_01s0011g01440	VIT_01s0011g01440.t01				0.451258	0.83363	0.129575	0.156092	-0.108291	-0.0394871	0.376404	-0.0953904	-0.201386	0.038435	-0.81499	-1.05148
VIT_01s0011g01450	VIT_01s0011g01450.t01				0.173859	0.372472	-0.054674	0.0611371	-0.645184	-0.124526	0.289069	-0.210387	0.0526774	0.10298	-1.4795	-1.32846
VIT_01s0011g01460	VIT_01s0011g01460.t01				0.047566	0.00675944	-0.399498	-0.237354	0.168715	-0.00679126	0.319811	-0.0264796	-0.529682	0.501696	-0.0435221	0.469557
VIT_01s0011g01470	VIT_01s0011g01470.t01				0.399667	0.0900034	0.407278	-0.0384341	0.828483	0.0374367	-0.19921	0.0479518	-2.33398	-2.42236	-3.33481	-1.4478
VIT_01s0011g01480	VIT_01s0011g01480.t01				0.781713	-0.271164	0.734877	0.228172	1.60378	0.661765	-0.469496	0.715277	-1.78667	-2.0657	-2.66439	-1.20057
VIT_01s0011g01490	VIT_01s0011g01490.t01				0.46389	-0.13747	0.528387	0.0985968	1.33451	-0.0127326	0.0126212	0.649993	-1.34538	-1.30883	-1.35549	-0.023891
VIT_01s0011g01500	VIT_01s0011g01500.t01				1.23227	-0.951839	0.625796	0.536256	0.614934	0.124877	-0.559728	1.2568	-1.40608	-1.75577	-0.13672	-0.399885
VIT_01s0011g01510	VIT_01s0011g01510.t01				-0.266355	-0.548398	0.237824	0.224759	0.753442	0.466264	-0.452304	0.942332	-1.18439	-0.971555	-1.25968	0.478769
VIT_01s0011g01520	VIT_01s0011g01520.t01				0.266681	0.483583	0.0233672	0.171486	-0.236478	0.0942541	-0.312307	0.111183	-0.968063	-0.860838	-1.44518	-0.0237519
VIT_01s0011g01530	VIT_01s0011g01530.t01				0.565247	0.295687	0.456307	0.0284444	0.05596	-0.0290165	-0.355222	0.212452	-0.538599	-1.2978	-0.972052	-1.11788
VIT_01s0011g01540	VIT_01s0011g01540.t01				0.943514	0.439488	-0.0201637	-0.14043	0.0198858	-0.632939	0.543387	0.219641	-0.0736393	0.511516	-0.040396	-0.214734
VIT_01s0011g01560	VIT_01s0011g01560.t01				-0.796286	0.525445	0.488177	-0.963933	0.195686	0.730746	-0.267803	0.374428	0.300913	-0.226457	-2.37936	-0.961377
VIT_01s0011g01570	VIT_01s0011g01570.t01				0.192871	0.0406101	0.374092	-0.0190127	0.283795	-0.415375	0.0187654	0.146138	-0.756104	-0.87366	-1.32645	-1.01089
VIT_01s0011g01580	VIT_01s0011g01580.t01				2.03545	1.25053	1.85044	0.501173	0.00155364	-0.00155532	-0.434622	0.0928329	-0.980969	-1.26054	-3.80459	-3.15291
VIT_01s0011g01590	VIT_01s0011g01590.t01				0.15091	-0.203443	0.844769	0.230579	1.32298	1.26168	-0.16856	0.281107	-0.922063	-1.64675	-2.61233	-1.87236
VIT_01s0011g01600	VIT_01s0011g01600.t01				0.576787	0.26919	0.232942	-0.00865423	0.0646493	0.00860263	0.0534848	-0.213525	-0.289982	-0.0594569	-1.13677	-0.785238
VIT_01s0011g01610	VIT_01s0011g01610.t01				0.0100454	0.31575	0.194633	0.295254	-0.507132	0.218598	0.452823	-0.0101159	-0.380582	-0.211608	-1.46761	-1.09927
VIT_01s0011g01620	VIT_01s0011g01620.t01				0.035158	0.211234	-0.196091	-0.0260651	-0.501237	-0.114148	0.249501	0.322632	-0.213984	0.0839841	-0.491117	0.0256025
VIT_01s0011g01630	VIT_01s0011g01630.t01				0.36357	-0.105132	0.166093	-0.433669	1.38898	0.0979885	0.61077	0.357	-0.559046	-0.809898	-1.81703	-0.963022
VIT_01s0011g01640	VIT_01s0011g01640.t01				0.296222	-0.0222124	0.542857	0.119724	0.820647	0.0218756	-0.336487	0.28573	-1.07583	-1.94374	-2.77595	-1.27085
VIT_01s0011g01650	VIT_01s0011g01650.t01				0.612233	0.644096	0.466305	0.353505	0.210865	-0.238668	0.204733	-0.40543	-0.639422	-0.714893	-1.49241	-0.55695
VIT_01s0011g01660	VIT_01s0011g01660.t01				0.0785129	0.358877	-0.0919197	0.0547462	-0.0569059	0.308184	0.309266	0.123905	-0.387739	-0.596855	-0.93834	-1.25794
VIT_01s0011g01670	VIT_01s0011g01670.t01				0.36611	0.133956	-0.293338	0.0796264	0.000288694	-0.127192	0.148256	0.111642	-0.16948	-0.000288752	-0.383478	-0.936528
VIT_01s0011g01680	VIT_01s0011g01680.t01				0.107999	0.558448	0.0430498	0.276156	0.0464339	-0.23703	-0.044374	0.0638363	-1.06665	-1.68611	-2.91318	-2.3205
VIT_01s0011g01690	VIT_01s0011g01690.t01				-0.125641	0.249445	0.0517902	0.0971443	0.213734	0.341532	0.45298	-0.0537188	-0.781722	-1.20778	-2.54872	-1.82748
VIT_01s0011g01700	VIT_01s0011g01700.t01				0.216407	0.475668	-0.0142235	0.448477	0.0140846	0.659034	0.809049	-0.400631	-1.00244	-1.31222	-3.03265	-1.33777
VIT_01s0011g01710	VIT_01s0011g01710.t01				-0.102099	0.0305141	0.020806	0.0302527	0.440735	0.134511	0.750252	-0.0211105	-0.657025	-1.46252	-3.13367	-1.48944
VIT_01s0011g01720	VIT_01s0011g01720.t01				0.0737593	0.546317	0.0105667	0.17557	0.0455998	0.245378	-0.284689	-0.227333	-0.249423	-0.0106447	-2.95646	-2.11083
VIT_01s0011g01730	VIT_01s0011g01730.t01				-0.101359	-0.700506	-0.166591	-0.266249	-0.373149	-0.906618	0.0947029	0.730354	2.1227	4.71335	3.74998	3.66917
VIT_01s0011g01740	VIT_01s0011g01740.t01				-0.353333	-1.19834	-0.615642	-0.936912	-0.119637	-1.31613	0.110471	0.880486	2.75266	5.20657	4.45644	3.75446
VIT_01s0011g01750	VIT_01s0011g01750.t01				-0.341571	-1.13294	-0.224909	-0.792496	-0.202584	-1.65544	0.177608	0.862421	2.69045	5.02253	3.94335	3.28397
VIT_01s0011g01760	VIT_01s0011g01760.t01				-0.129995	-0.487545	0.0882316	-0.059785	-0.353637	-1.02122	-0.118706	0.0950876	0.0574058	1.90972	1.9896	2.01284
VIT_01s0011g01770	VIT_01s0011g01770.t01				-0.893694	-0.128413	0.521387	0.165179	1.73984	0.928804	-0.515768	0.922251	0.117911	-1.92665	-0.28517	-2.09717
VIT_01s0011g01780	VIT_01s0011g01780.t01				-1.72561	-3.03485	-0.289153	-2.05718	1.12618	0.0402845	0.802864	1.29507	-0.0414417	0.452315	-2.03124	0.346442
VIT_01s0011g01790	VIT_01s0011g01790.t01				0.149686	-2.27909	1.4501	-0.454979	3.10514	1.67262	-0.167033	2.08111	-1.50349	-1.358	-0.344457	1.74475
VIT_01s0011g01800	VIT_01s0011g01800.t01				0.133037	-0.312635	0.483574	-0.131761	1.13875	0.825432	0.120728	0.488806	-0.756905	-0.379002	-1.46979	-0.499439
VIT_01s0011g01810	VIT_01s0011g01810.t01				-0.27281	-1.1283	0.564816	-0.600673	2.04993	0.363458	-1.23819	0.615122	-0.209964	0.183253	-0.520699	0.350367
VIT_01s0011g01820	VIT_01s0011g01820.t01				-0.0935804	0.209828	-0.326159	0.0878783	-0.312388	0.653896	0.592378	-0.230341	0.328492	0.39054	-1.00315	-1.4897
VIT_01s0011g01830	VIT_01s0011g01830.t01				0.16993	0.316548	0.153574	0.520364	0.0491654	-0.0509002	-0.224748	0.535224	-0.835394	-0.711706	-0.848045	-0.409207
VIT_01s0011g01850	VIT_01s0011g01850.t01				-0.0353933	0.0444006	-0.24717	0.0345458	-0.390359	-0.305097	0.0972908	-0.58435	-0.243087	0.0529493	0.770704	0.23932
VIT_01s0011g01860	VIT_01s0011g01860.t01				-0.176147	-2.52346	0.619949	-0.784694	0.690841	-0.939051	0.103162	0.273794	-0.11111	-0.175839	0.826202	2.2262
VIT_01s0011g01870	VIT_01s0011g01870.t01				0.358641	0.554779	-0.0359726	-0.0948307	0.397427	0.0350975	0.563979	-0.0926801	-0.673877	0.0945653	-0.464975	-0.161658
VIT_01s0011g01880	VIT_01s0011g01880.t01				0.794248	0.0234764	0.142761	0.349523	-0.412692	0.157842	0.283819	-0.321789	-1.05462	-0.0238647	-1.60626	-1.53025
VIT_01s0011g01890	VIT_01s0011g01890.t01				0.842917	1.04734	0.669288	0.548165	-0.0321335	0.0314334	0.185077	-2.05791	-0.974453	-0.325791	-0.67575	-0.436036
VIT_01s0011g01900	VIT_01s0011g01900.t01				0.519567	-0.0675248	0.565831	-0.170434	0.747435	-0.0147261	-0.46821	0.245877	-0.626645	-0.106299	0.0145773	0.742588
VIT_01s0011g01910	VIT_01s0011g01910.t01				0.566793	0.582618	0.23783	-0.0731085	0.0695818	-0.756123	0.676796	-0.553991	-0.475296	0.196016	-1.19379	-1.46592
VIT_01s0011g01920	VIT_01s0011g01920.t01				0.894995	-0.290554	0.633146	0.148468	1.2544	-1.66614	-0.114973	-1.30701	-0.208443	0.296719	0.106483	-0.937386
VIT_01s0011g01930	VIT_01s0011g01930.t01				0.784724	0.0390203	1.08873	0.148521	0.796237	-0.0401051	-0.444859	0.265534	-1.21546	-0.834016	-1.57442	-0.475174
VIT_01s0011g01940	VIT_01s0011g01940.t01				0.665847	-0.00536073	1.33376	0.00588232	0.474831	0.040245	-0.127823	0.00534088	-1.64385	-1.87593	-2.66974	-0.768866
VIT_01s0011g01960	VIT_01s0011g01960.t01				0.1885	0.137401	-0.0114346	0.0113447	0.392856	0.289773	0.14643	-0.0343462	-0.726014	-0.276249	-2.0236	-1.48695
VIT_01s0011g01970	VIT_01s0011g01970.t01				0.0181368	0.309843	-0.555916	-0.0183678	0.0298048	0.214193	0.388759	0.539222	-0.5236	-0.486818	-2.57723	-0.903525
VIT_01s0011g01980	VIT_01s0011g01980.t01				0.286542	0.364836	-0.357923	-0.726019	0.376058	0.653057	0.292421	1.08454	-0.998523	-0.98658	-2.77809	-0.828637
VIT_01s0011g01990	VIT_01s0011g01990.t01				0.0217938	0.00427941	-0.199673	-0.00429214	-0.0545585	0.172988	0.436063	-0.403557	0.126271	0.735291	-1.06309	-0.882389
VIT_01s0011g02000	VIT_01s0011g02000.t01				1.54359	1.18749	1.33886	0.497246	0.081801	0.209976	-0.371387	-0.0867194	-0.668667	-1.14732	-1.08358	-0.879468
VIT_01s0011g02010	VIT_01s0011g02010.t01				0.0448156	-0.0462525	1.02987	0.97264	0.752629	0.401334	-0.641426	0.772913	-2.05041	-2.61345	-3.06757	-2.38429
VIT_01s0011g02020	VIT_01s0011g02020.t01				0.0103759	-0.0104511	0.892701	0.843613	0.658092	0.634609	-0.683006	0.603009	-3.29974	-2.75875	-3.75671	-2.10813
VIT_01s0011g02030	VIT_01s0011g02030.t01				-0.787947	-0.424841	-1.88233	-1.36437	-0.470149	-0.260594	0.704137	0.433096	0.220647	0.692003	0.439398	0.816219
VIT_01s0011g02040	VIT_01s0011g02040.t01				0.536564	0.00150706	0.510523	-0.029803	0.896198	-0.00150864	0.0583265	0.181853	-1.66113	-1.85338	-3.02265	-1.2668
VIT_01s0011g02050	VIT_01s0011g02050.t01				0.369602	0.120625	0.853743	0.0840366	0.886944	-0.0892362	-0.368952	0.275097	-2.03883	-1.88496	-3.30835	-1.01894
VIT_01s0011g02060	VIT_01s0011g02060.t01				2.06021	1.61365	1.27099	1.0994	0.526467	-0.655591	-0.399922	-0.637151	-1.50913	-1.31028	0.312782	-1.06204
VIT_01s0011g02070	VIT_01s0011g02070.t01				0.778703	0.913655	0.669836	0.45027	0.820226	-0.00548356	-0.455698	0.00546279	-0.960095	-1.03919	-0.989965	-0.633213
VIT_01s0011g02080	VIT_01s0011g02080.t01				0.29986	0.188654	0.338467	0.729421	-0.26527	0.377768	0.185097	-0.212389	-0.965989	-0.781484	-1.97874	-1.52369
VIT_01s0011g02090	VIT_01s0011g02090.t01				0.00575493	0.570913	0.167051	0.315656	-0.570814	0.342449	-0.00577797	-0.0517145	-0.246755	0.0947545	-1.9634	-1.61468
VIT_01s0011g02100	VIT_01s0011g02100.t01				0.46584	-0.0484509	0.499278	0.0468765	0.382777	-0.140229	0.161204	0.11061	-1.12515	-0.466327	-1.99365	-1.17783
VIT_01s0011g02110	VIT_01s0011g02110.t01				0.480782	0.315045	0.441019	-0.00507923	0.751002	0.00506141	-0.296194	0.308238	-1.12762	-2.05519	-3.39418	-1.44473
VIT_01s0011g02120	VIT_01s0011g02120.t01				0.657979	-0.273553	0.842853	0.1294	1.71699	0.856156	-0.14216	0.824959	-1.28689	-1.90107	-2.75196	-1.08132
VIT_01s0011g02130	VIT_01s0011g02130.t01				-0.0341736	-0.529582	0.34165	0.0475556	0.289064	0.0333828	-0.660162	0.265522	-1.05819	-1.58337	-2.94259	0.0878599
VIT_01s0011g02150	VIT_01s0011g02150.t01				-0.282859	-0.70088	0.239326	-0.0283262	0.0277807	0.102248	-0.428794	1.09272	-0.962032	-0.208685	1.64698	2.64795
VIT_01s0011g02160	VIT_01s0011g02160.t01				0.766841	-0.42262	1.0095	0.278032	2.39098	0.803071	-0.344721	1.06579	-1.27614	-1.10407	-1.08469	-0.812972
VIT_01s0011g02170	VIT_01s0011g02170.t01				-0.108799	-0.270114	0.0216693	-0.0618586	-0.274069	1.42367	-0.0219997	0.528993	1.02743	4.37946	0.0676943	-1.00401
VIT_01s0011g02180	VIT_01s0011g02180.t01				-0.113523	-0.0347258	0.0339096	0.670677	1.27283	1.1092	0.311329	0.754754	-0.379789	-0.518803	-1.98427	-1.33847
VIT_01s0011g02190	VIT_01s0011g02190.t01				0.159294	0.111862	0.0937052	-0.0887571	0.428616	-0.142185	0.100839	0.0836117	-0.809332	-0.829738	-1.81828	-1.16424
VIT_01s0011g02200	VIT_01s0011g02200.t01	GS			0.814365	0.308381	0.587964	0.784307	-0.748252	-0.428252	-0.0808027	-1.45593	-1.53857	-0.722053	0.670397	0.0765161
VIT_01s0011g02210	VIT_01s0011g02210.t01				0.34755	0.0372053	0.560875	0.0575393	-0.142931	0.283615	-0.0211672	0.0208611	-0.744819	-0.380705	-1.12882	-0.84422
VIT_01s0011g02220	VIT_01s0011g02220.t01				0.208395	-0.241554	0.571021	0.117236	0.753517	0.363571	-0.127612	0.44638	-1.08823	-1.84449	-3.07511	-1.33048
VIT_01s0011g02230	VIT_01s0011g02230.t01				0.377865	0.0569801	0.278684	0.0506975	0.130145	-0.0525441	0.224076	-0.0665701	-1.03472	-0.78069	-1.8011	-1.91692
VIT_01s0011g02240	VIT_01s0011g02240.t01				5.72975	4.67458	5.16669	3.78141	0.716653	0.293212	-0.654428	-0.368412	-0.87856	-0.370115	-3.97387	-2.81812
VIT_01s0011g02250	VIT_01s0011g02250.t01				3.49115	3.66547	4.04062	3.765	-0.856737	0.178767	-0.212542	1.12894	-0.204094	-1.82803	-3.20272	-3.20272
VIT_01s0011g02260	VIT_01s0011g02260.t01				1.98213	1.23685	1.66719	1.40645	0.463321	-0.686666	-1.73991	3.36714	-2.7151	-1.81736	-2.33178	-3.79525
VIT_01s0011g02270	VIT_01s0011g02270.t01				0.41626	-0.234023	0.506405	-0.030156	1.06335	0.412875	0.0295385	0.573473	-0.853525	-1.31435	-1.78709	-0.873041
VIT_01s0011g02280	VIT_01s0011g02280.t01				0.0536589	-0.298619	0.173771	0.0625344	0.976518	0.380943	-0.0557321	0.263254	-1.3991	-1.63931	-1.71169	-1.23852
VIT_01s0011g02290	VIT_01s0011g02290.t01				0.158404	-0.0763147	1.23643	0.638327	0.0724799	0.302831	-0.795745	0.652421	-0.494774	-1.87455	-1.66279	-1.88879
VIT_01s0011g02300	VIT_01s0011g02300.t01				0.25879	-0.0439975	0.701338	0.0426954	0.316995	0.0473816	-0.111269	0.175434	-1.22789	-0.975232	-1.06065	-0.806349
VIT_01s0011g02310	VIT_01s0011g02310.t01				-0.924616	-2.0936	-0.0395239	-0.987355	-0.171139	-0.501298	0.627232	0.714479	0.135012	1.2974	0.0384699	0.236985
VIT_01s0011g02320	VIT_01s0011g02320.t01				1.51773	-1.61547	2.04372	0.861948	-0.216391	0.0980033	-0.991874	2.05555	-0.490348	-0.105149	0.191973	-0.422241
VIT_01s0011g02330	VIT_01s0011g02330.t01				-0.0282937	-1.19492	0.0277495	0.420602	0.032712	-1.08642	-2.07531	0.578212	-1.71223	-0.260485	0.740674	1.36031
VIT_01s0011g02340	VIT_01s0011g02340.t01				0.146421	-0.816188	0.671189	-0.162978	1.16437	0.872765	0.253929	0.81057	-1.1626	-0.913193	-1.95575	-1.06922
VIT_01s0011g02350	VIT_01s0011g02350.t01				-0.276231	-0.815822	-0.240045	-0.156792	0.14141	0.329425	1.11875	-0.502124	1.89071	0.770709	1.18267	-1.04333
VIT_01s0011g02360	VIT_01s0011g02360.t01				-1.31237	-1.43761	-0.664224	1.05048	-2.0255	1.20643	-0.258187	0.21892	6.65216	0.799997	-0.91757	0.373095
VIT_01s0011g02400	VIT_01s0011g02400.t01				-0.31415	-0.0873262	0.695947	0.759223	0.0823407	0.35934	-0.488064	-0.96131	0.999505	0.108746	-0.272846	-1.97207
VIT_01s0011g02430	VIT_01s0011g02430.t01				0.858599	0.921242	1.20001	0.94005	0.462029	0.0423719	-0.0436541	-0.462687	-0.758366	-0.871621	-2.02282	-1.60835
VIT_01s0011g02440	VIT_01s0011g02440.t01				0.870295	1.03157	0.987539	0.983303	0.28836	0.145174	-0.161434	-0.18213	-0.675837	-1.11826	-2.26063	-1.92249
VIT_01s0011g02450	VIT_01s0011g02450.t01				-0.102316	0.493041	0.393852	0.556053	0.450272	-0.361712	0.0955379	0.231493	-0.642326	-0.505391	-1.25112	-1.73447
VIT_01s0011g02460	VIT_01s0011g02460.t01				0.020104	-0.751048	0.879884	0.0979331	0.963541	0.491214	-0.152236	0.560274	-0.0203881	-0.234583	-1.56739	-0.923405
VIT_01s0011g02470	VIT_01s0011g02470.t01				-0.41446	-2.2426	0.876602	0.0875397	-0.980542	0.598377	-1.08446	0.0174723	1.65194	0.248789	-0.0176865	-0.221096
VIT_01s0011g02480	VIT_01s0011g02480.t01				0.507631	-0.617552	1.47775	0.72825	0.957615	1.45971	-0.966669	0.240009	-0.288065	-1.49919	-1.24145	-1.05015
VIT_01s0011g02490	VIT_01s0011g02490.t01				-0.112265	-0.376079	0.104156	0.19748	1.41727	0.619317	0.105497	0.410231	-0.986058	-1.50613	-2.26471	-1.25252
VIT_01s0011g02500	VIT_01s0011g02500.t01				-0.559534	0.0790344	-0.82244	-0.0836163	-0.23042	0.18107	-0.310892	-1.06322	1.59464	0.407515	1.44892	2.37948
VIT_01s0011g02510	VIT_01s0011g02510.t01				0.150192	-0.0359975	0.649943	0.411603	0.113209	0.172837	-0.115311	0.0351211	-1.63263	-1.14662	-1.40254	-0.675481
VIT_01s0011g02520	VIT_01s0011g02520.t01				-0.593132	-0.060875	0.05841	0.232717	-0.378217	-1.45906	-0.44823	-0.30539	0.275255	3.69406	6.07202	6.83085
VIT_01s0011g02530	VIT_01s0011g02530.t01				1.16255	1.02468	1.63547	1.03793	-0.195796	-0.104249	0.0972213	1.20316	-1.06881	-0.728694	-0.546683	-0.582939
VIT_01s0011g02540	VIT_01s0011g02540.t01				0.222816	-0.276898	0.139093	-1.02351	-0.836624	-0.153949	-0.171733	-0.735925	1.0161	1.13594	3.28162	3.8447
VIT_01s0011g02550	VIT_01s0011g02550.t01				0.928377	1.00761	1.50515	0.105128	-0.113395	-0.471516	0.664008	0.508846	-2.22861	-2.57156	-1.16073	-2.66742
VIT_01s0011g02560	VIT_01s0011g02560.t01				0.935823	0.396232	1.97201	-0.889127	-0.0394623	0.0384116	0.800991	-1.29007	-0.838088	-0.6022	1.30673	-0.803468
VIT_01s0011g02580	VIT_01s0011g02580.t01				-0.229792	-2.76962	1.63764	0.73256	-0.692014	2.56425	-0.736041	1.92599	1.66894	0.19817	-0.438638	-2.973
VIT_01s0011g02590	VIT_01s0011g02590.t01				-0.7994	0.175211	0.360079	-0.19947	-1.02067	1.75962	-1.3959	2.33151	1.9508	0.502512	-0.693432	-1.02817
VIT_01s0011g02600	VIT_01s0011g02600.t01				-4.63299	-4.63299	-4.8596	-1.14489	-0.600608	1.95712	-0.125398	1.6674	1.85663	1.06249	0.489184	0.115365
VIT_01s0011g02620	VIT_01s0011g02620.t01				-4.22635	-5.36306	-1.71324	-1.10395	0.709116	2.03311	1.05162	1.99298	1.72424	0.618011	-1.89799	-2.25777
VIT_01s0011g02660	VIT_01s0011g02660.t01				-3.68575	-4.00894	-1.07561	-0.0908589	-0.92941	2.88002	-0.267014	2.46422	1.69284	0.577589	0.191744	0.0854742
VIT_01s0011g02670	VIT_01s0011g02670.t01				0.245485	-0.687109	0.30867	0.0965052	1.26105	-0.103426	-0.404681	0.727983	-0.24877	-0.721179	0.168848	-0.970947
VIT_01s0011g02680	VIT_01s0011g02680.t01				1.52711	0.683306	0.87128	-0.577924	-0.653039	-0.732281	0.112193	-1.05675	-0.126063	1.07913	-0.121659	0.173854
VIT_01s0011g02700	VIT_01s0011g02700.t01				1.03325	0.259191	0.447615	1.16232	-1.31911	-1.52945	-1.18177	-1.13205	-0.379803	-0.316182	1.80383	1.22618
VIT_01s0011g02730	VIT_01s0011g02730.t01				-0.169201	1.57195	-2.99807	-2.42981	-2.02093	-1.4286	0.151423	-0.678244	1.46646	3.78255	4.07362	4.45603
VIT_01s0011g02740	VIT_01s0011g02740.t01				0.251031	0.207511	-0.18954	-0.166179	1.25026	0.41036	0.4391	-0.240714	-1.23641	-0.943533	-1.01996	0.148999
VIT_01s0011g02750	VIT_01s0011g02750.t01				-0.195225	0.0115492	-0.0116424	2.08735	1.4109	2.6284	1.07335	0.597653	-0.586583	-1.14944	-3.50317	-4.25668
VIT_01s0011g02760	VIT_01s0011g02760.t01				0.386273	0.228964	0.344003	0.12923	0.508936	-0.126572	-0.244378	0.116357	-0.858758	-1.30898	-2.37961	-1.37807
VIT_01s0011g02770	VIT_01s0011g02770.t01				0.203353	-0.0115237	0.386244	0.179854	0.522106	0.0114323	-0.135353	0.271971	-0.87832	-1.67184	-3.45496	-1.30331
VIT_01s0011g02780	VIT_01s0011g02780.t01				-2.84736	-3.65598	-3.49213	-0.450007	1.39971	0.640092	0.44852	-0.587393	0.61905	0.574409	0.34251	-2.03478
VIT_01s0011g02790	VIT_01s0011g02790.t01				1.68379	-1.01248	2.74916	3.11518	0.903069	0.270266	-2.60773	1.08781	-1.58295	-0.332844	-0.526744	-0.947684
VIT_01s0011g02800	VIT_01s0011g02800.t01				2.11929	1.9095	0.447478	0.0328423	-1.11195	-0.0336073	1.06085	-0.947052	-0.576586	2.30127	-1.46573	-0.929949
VIT_01s0011g02810	VIT_01s0011g02810.t01				0.0922176	-0.243139	0.501409	0.192039	1.4623	0.546174	-0.0985172	0.503937	-0.743857	-1.24443	-1.5307	-0.776251
VIT_01s0011g02820	VIT_01s0011g02820.t01				0.824418	0.00268699	0.226175	-0.0150146	1.30292	0.288185	-0.002692	0.411223	-1.04416	-0.512181	-1.2941	-0.73515
VIT_01s0011g02830	VIT_01s0011g02830.t01				0.887682	0.0680016	-0.201112	-0.0713661	0.825219	0.710181	0.0855364	1.16597	-0.765495	-2.10035	-0.257729	-0.370244
VIT_01s0011g02840	VIT_01s0011g02840.t01				-1.56014	0.24399	-2.74107	-0.794848	-0.605113	0.344707	2.67297	-0.473893	1.62624	3.00173	1.34962	-0.293825
VIT_01s0011g02850	VIT_01s0011g02850.t01				0.465281	0.138095	0.533839	0.0161053	0.331822	-0.0265472	0.317026	-0.0162871	-1.05829	-1.29953	-2.20593	-1.42822
VIT_01s0011g02860	VIT_01s0011g02860.t01				-1.07062	-1.29428	-0.808503	-0.23386	0.869468	0.21038	0.221509	1.1487	-1.12777	-1.66035	0.201186	3.8273
VIT_01s0011g02870	VIT_01s0011g02870.t01				0.238181	0.665493	0.351153	0.400773	-0.129065	0.118461	0.20175	-0.283385	-1.28212	-1.12909	-2.47102	-1.9754
VIT_01s0011g02880	VIT_01s0011g02880.t01				1.58538	0.306482	1.91426	0.924201	-1.41787	-2.26726	-0.987624	-1.54683	-1.23236	0.0720501	0.385211	-0.0758384
VIT_01s0011g02890	VIT_01s0011g02890.t01				1.24567	-0.971593	1.09962	0.437028	-0.875683	-2.52468	-1.3017	-1.00574	-0.629975	2.50156	1.83647	1.57887
VIT_01s0011g02900	VIT_01s0011g02900.t01				3.19116	2.04479	2.53792	2.80611	0.0703463	-0.817285	-0.962297	-1.37595	-1.25711	1.12707	-0.0739531	-0.802454
VIT_01s0011g02910	VIT_01s0011g02910.t01				0.261079	0.178381	0.00650863	0.258915	0.0106257	-0.00653813	-0.181776	0.0270882	-0.94839	-0.894221	-1.90399	-0.659193
VIT_01s0011g02920	VIT_01s0011g02920.t01				3.68925	2.54382	3.56564	1.14598	0.0402002	-0.0937125	-0.0413525	-1.3403	-2.07313	-1.86727	0.384869	-0.516329
VIT_01s0011g02930	VIT_01s0011g02930.t01				0.816342	-0.451275	0.0390057	-0.982594	-0.881017	1.56484	-0.0400897	0.767404	0.807399	1.84697	-0.930925	-0.870816
VIT_01s0011g02940	VIT_01s0011g02940.t01				-2.5289	-2.48376	-0.670861	-0.352453	0.112375	1.69107	-0.525059	1.33127	0.989102	0.713156	-0.121873	1.87606
VIT_01s0011g02950	VIT_01s0011g02950.t01				0.252533	-0.491325	0.955263	0.496617	1.35967	1.11707	-0.306317	1.01905	-1.30656	-1.97741	-1.97991	-1.02256
VIT_01s0011g02960	VIT_01s0011g02960.t01	LAR1			-0.183057	-1.02244	0.162424	-0.340258	-0.37229	-0.331116	1.74678	-0.925626	3.05646	4.69715	2.64915	5.53111
VIT_01s0011g02970	VIT_01s0011g02970.t01				0.176355	-0.414395	0.399858	-0.119751	0.772584	0.448098	0.110568	0.713404	-0.746288	-1.39478	-2.16121	-0.664133
VIT_01s0011g02980	VIT_01s0011g02980.t01				0.237012	-0.562335	0.684372	-0.283753	0.918425	0.411082	0.437405	0.596322	-0.936427	-1.2496	-2.23498	-0.797662
VIT_01s0011g02990	VIT_01s0011g02990.t01				-0.271143	0.264033	-0.212119	0.413076	0.184892	0.894265	0.346171	0.264455	-0.919861	-1.53838	-3.69841	-2.50739
VIT_01s0011g03000	VIT_01s0011g03000.t01				-2.5925	-3.57952	-3.45326	-1.50704	-0.632312	0.438142	2.75354	-0.715336	1.91773	2.85518	4.16421	4.12374
VIT_01s0011g03010	VIT_01s0011g03010.t01				-0.419224	-0.461551	-0.317326	0.129187	0.458408	0.188795	-0.141903	1.93517	-0.566608	-0.73311	1.72942	3.75767
VIT_01s0011g03020	VIT_01s0011g03020.t01				2.17301	-1.96628	1.21859	1.74168	0.256747	-3.6344	-3.53605	-4.50292	-2.23575	-0.312547	3.09676	1.65924
VIT_01s0011g03030	VIT_01s0011g03030.t01				0.278393	0.0140986	0.811456	-0.0142377	-0.439581	-0.747545	-0.219905	0.327797	0.398702	0.0638625	-1.27316	-1.00856
VIT_01s0011g03040	VIT_01s0011g03040.t01				0.128663	0.473359	-0.119381	-2.02446	-1.35372	-1.05298	1.23941	-2.60385	0.886401	1.53214	0.110253	-0.471273
VIT_01s0011g03050	VIT_01s0011g03050.t01				0.906613	0.0356327	1.26508	0.335129	-1.7634	-0.0365351	-0.940492	-0.561624	0.165549	0.151249	-0.899869	-1.6053
VIT_01s0011g03060	VIT_01s0011g03060.t01				0.245726	-0.629815	0.641933	0.103634	1.15899	1.01631	-0.111658	0.589135	-0.953259	-1.41437	-2.56047	-1.82683
VIT_01s0011g03070	VIT_01s0011g03070.t01				-1.68487	-4.61747	-0.0209743	-0.251457	0.425891	0.442061	-1.30336	0.890733	0.180359	0.0206737	-0.636096	1.07649
VIT_01s0011g03080	VIT_01s0011g03080.t01				0.0159862	-0.0612501	0.14254	0.0685181	0.334952	0.207367	-0.0161654	0.233619	-0.457565	-0.946766	-2.1715	-1.20232
VIT_01s0011g03090	VIT_01s0011g03090.t01				-1.39576	-3.64842	-0.165753	2.327	1.40727	3.49361	0.148656	1.54792	2.70733	-1.75146	-2.55984	-3.61718
VIT_01s0011g03100	VIT_01s0011g03100.t01				3.19741	3.14944	1.21658	0.914653	-3.51053	0.178948	0.20621	-0.809571	-0.204329	-0.639932	-5.63855	-6.80978
VIT_01s0011g03110	VIT_01s0011g03110.t01				-0.753822	-1.92813	-0.0449389	0.341568	2.19361	1.44884	-0.253867	1.57532	0.258391	0.0435812	-0.878025	-0.234275
VIT_01s0011g03120	VIT_01s0011g03120.t01				-0.196186	-0.199089	-0.252382	0.308423	1.842	0.590464	0.172673	1.7351	-0.303373	-0.229633	-0.714672	0.303308
VIT_01s0011g03130	VIT_01s0011g03130.t01				0.205837	0.251248	0.335605	0.558867	-0.100233	0.093719	-0.355192	0.506529	-0.867734	-1.03145	-1.48089	-0.461991
VIT_01s0011g03140	VIT_01s0011g03140.t01				0.480579	-0.110011	0.447548	0.102213	1.01133	0.132968	-0.392101	0.63088	-0.670959	-0.842977	-0.846318	-0.962279
VIT_01s0011g03160	VIT_01s0011g03160.t01				0.619527	-0.615918	1.09088	0.173449	1.91063	1.33758	-0.197188	1.4926	-1.17144	-1.69413	-2.18498	-0.88795
VIT_01s0011g03170	VIT_01s0011g03170.t01				0.525436	-0.0483377	0.201009	0.0389524	1.37901	0.209691	-0.0400334	1.04895	-1.79716	-1.61188	-2.67823	-0.560826
VIT_01s0011g03180	VIT_01s0011g03180.t01				-0.328028	-0.819899	-1.21999	-1.13674	-0.838539	-0.153591	0.138802	0.505819	1.24453	3.01315	5.15691	5.92508
VIT_01s0011g03190	VIT_01s0011g03190.t01				-0.00978107	0.146935	0.00971521	0.150469	0.170158	-0.170227	0.0520582	0.10075	-0.528582	-0.192137	-0.933668	-0.486718
VIT_01s0011g03200	VIT_01s0011g03200.t01				0.0298605	0.577348	0.116063	0.517901	-0.535945	0.080651	-0.0304916	0.0900865	-0.447419	-0.314529	-1.06896	-0.510803
VIT_01s0011g03210	VIT_01s0011g03210.t01				1.94516	1.19431	0.226227	-0.577262	-0.958358	-0.26842	0.758559	-0.360948	0.567221	1.64863	-0.752902	-1.24775
VIT_01s0011g03220	VIT_01s0011g03220.t01				0.228323	0.194136	0.280154	0.106065	0.0669711	0.0593016	-0.061844	-0.163559	-1.14021	-0.528391	-0.617291	-0.992816
VIT_01s0011g03230	VIT_01s0011g03230.t01				-0.492556	-0.230772	-1.53513	-0.0998889	1.45023	0.358552	1.32902	0.0934184	0.158267	1.4992	-2.91977	-5.17239
VIT_01s0011g03240	VIT_01s0011g03240.t01				0.115381	-1.28926	-0.125417	0.419367	-0.647794	-0.667125	0.64126	-1.97556	-0.537797	2.30482	2.98789	0.911902
VIT_01s0011g03250	VIT_01s0011g03250.t01				-0.502074	-1.62731	0.101512	0.852595	2.43544	0.00825529	-2.15224	0.202816	-0.928058	-0.0083028	0.548888	-1.40157
VIT_01s0011g03260	VIT_01s0011g03260.t01				-0.417568	-0.488348	0.604483	0.769169	0.38299	-0.651665	0.318801	-0.344027	1.19459	-0.396886	-2.27307	0.277581
VIT_01s0011g03270	VIT_01s0011g03270.t01				-3.81156	-3.15412	-2.70417	-0.454198	2.8604	-1.612	-1.1821	0.344924	2.81051	1.79253	2.55349	3.08084
VIT_01s0011g03280	VIT_01s0011g03280.t01				0.367677	0.455312	0.419096	0.112793	0.218639	-0.111036	-0.372982	0.103098	-0.966711	-0.805663	-1.24795	-0.675496
VIT_01s0011g03290	VIT_01s0011g03290.t01				-0.0308572	-0.376505	0.08798	0.449101	0.088738	-0.978793	0.030211	0.356416	-0.765777	-0.28603	-0.223062	1.10442
VIT_01s0011g03300	VIT_01s0011g03300.t01				1.00322	1.603	0.0632973	-0.619392	-0.141293	-0.19369	0.322558	-1.05045	-1.12788	0.384478	0.0885112	-0.0662024
VIT_01s0011g03310	VIT_01s0011g03310.t01				0.732406	0.832919	0.266667	0.426361	-0.287846	0.20569	0.522152	-0.611181	-0.400092	-0.239971	-0.470354	-0.427618
VIT_01s0011g03320	VIT_01s0011g03320.t01				0.763096	0.98585	1.12553	0.608323	0.137892	0.247426	-0.152477	-0.764582	-0.352788	-1.01402	-1.53922	-2.50148
VIT_01s0011g03330	VIT_01s0011g03330.t01				0.448281	-0.653841	1.63553	1.49018	1.21246	0.985499	-1.77573	1.35801	-0.874617	-0.812433	-1.60249	-1.83582
VIT_01s0011g03340	VIT_01s0011g03340.t01				-0.0013511	0.00134984	1.34895	0.675844	1.67313	1.34211	-0.405599	1.7243	-1.02367	-1.79112	-1.36372	-1.01342
VIT_01s0011g03350	VIT_01s0011g03350.t01				0.294663	-0.558081	0.7824	0.490201	1.25087	1.38814	-0.37071	1.10825	-0.619087	-1.1416	-1.21551	-0.750669
VIT_01s0011g03360	VIT_01s0011g03360.t01				-0.058368	-3.00976	0.904493	0.222428	2.65571	0.0560981	-0.87839	2.02135	-0.630974	-0.953747	-0.32092	0.0607387
VIT_01s0011g03370	VIT_01s0011g03370.t01				0.0749327	-0.621539	0.775554	0.437823	0.430261	0.759003	-0.0790389	0.990948	-0.766552	-1.04024	-2.63781	-1.20739
VIT_01s0011g03380	VIT_01s0011g03380.t01				0.286888	-0.114272	-0.0239672	-0.0311027	0.660225	0.350021	1.54145	0.0235756	-0.049704	0.870755	-0.645359	-1.1147
VIT_01s0011g03390	VIT_01s0011g03390.t01				-0.00978388	-0.547694	1.50852	1.72845	-0.495114	1.62064	-1.08189	0.514727	0.00971798	-1.54524	-1.47591	0.420345
VIT_01s0011g03400	VIT_01s0011g03400.t01				-0.629249	0.129266	-0.141999	-3.94533	-5.48615	-2.93613	-0.313017	0.360177	0.89129	2.48354	1.63814	1.62021
VIT_01s0011g03410	VIT_01s0011g03410.t01				0.570193	0.0189044	0.48566	-0.0191554	0.625443	-0.255758	0.0797	0.465202	-1.11276	-0.46227	-1.10968	-0.493295
VIT_01s0011g03420	VIT_01s0011g03420.t01				-0.965242	-1.19458	-0.422493	0.225271	-0.267074	0.61023	-0.805608	0.787916	0.659951	0.686591	-0.381676	1.14649
VIT_01s0011g03430	VIT_01s0011g03430.t01				-0.995598	-0.503003	0.944899	1.43834	-0.0150167	1.19606	-0.714227	0.014862	1.03641	1.10766	-3.05614	-0.547171
VIT_01s0011g03440	VIT_01s0011g03440.t01				-0.0793525	-0.0498132	0.311932	0.690764	-0.85657	0.527561	-0.403021	0.437133	0.275053	0.0481505	-1.97578	-1.2727
VIT_01s0011g03450	VIT_01s0011g03450.t01				0.356508	-0.110112	-0.0272387	-0.469319	0.0599799	-0.313852	1.65089	-1.37217	0.0267339	1.65819	0.54714	-1.1632
VIT_01s0011g03460	VIT_01s0011g03460.t01				0.534724	-0.0602648	0.299281	0.457225	0.910866	-0.365668	0.057848	-0.123796	-0.904024	0.262306	-1.23643	-1.35069
VIT_01s0011g03470	VIT_01s0011g03470.t01				0.0932386	-0.303874	0.092803	0.386323	0.675308	0.367458	-0.0446062	0.0432683	-1.1663	-0.0595183	-1.6362	-1.14171
VIT_01s0011g03480	VIT_01s0011g03480.t01				0.732851	-1.7709	1.78074	0.219696	-0.259268	-1.69418	-3.15832	1.89515	-1.33007	-0.896756	0.289989	0.400942
VIT_01s0011g03490	VIT_01s0011g03490.t01				0.886968	-0.365695	-0.831373	-1.97899	-1.86283	-0.0454438	1.92502	-0.726779	0.741374	2.22839	1.16148	0.044056
VIT_01s0011g03500	VIT_01s0011g03500.t01				-0.319777	-1.85669	0.848572	0.433134	0.613473	1.87612	0.261598	0.490943	-0.89002	-0.402896	-2.55369	-2.52457
VIT_01s0011g03510	VIT_01s0011g03510.t01				0.395282	0.351318	0.0455509	-0.0470361	0.24266	0.436592	0.47312	-0.140312	-0.999795	-0.496476	-1.62051	-0.955985
VIT_01s0011g03520	VIT_01s0011g03520.t01				2.30936	-0.471806	2.83892	-0.843769	-2.03853	-0.946483	-0.332098	0.140209	-0.155316	3.27227	4.55831	6.93745
VIT_01s0011g03530	VIT_01s0011g03530.t01				0.878553	-2.94713	1.15944	1.3065	2.68852	1.26807	-1.00247	0.208222	-0.364397	-0.243427	-2.09958	-0.251722
VIT_01s0011g03540	VIT_01s0011g03540.t01				0.71319	0.733042	-0.470841	-0.42783	1.86951	0.903777	1.13489	0.0115068	-0.162365	-0.0115993	-3.82858	-5.8698
VIT_01s0011g03550	VIT_01s0011g03550.t01				-0.616361	-0.131554	-0.998775	-0.7577	-0.169276	0.150089	0.120555	-0.138864	0.458014	1.06783	0.470878	1.19949
VIT_01s0011g03560	VIT_01s0011g03560.t01				0.744127	1.02938	0.0962425	-0.160284	-0.265033	0.112842	0.363318	-0.422765	-0.103125	0.301063	-1.33692	-1.40837
VIT_01s0011g03580	VIT_01s0011g03580.t01				0.383543	0.233509	0.381219	0.172151	-0.362455	-0.0760912	0.148414	0.0722782	-0.368451	-0.173965	-0.982894	-0.180045
VIT_01s0011g03590	VIT_01s0011g03590.t01				0.144944	0.381724	-0.286365	-0.284757	-0.762568	-0.744986	0.490601	-0.228462	0.0438416	0.723953	-0.0452158	0.833712
VIT_01s0011g03600	VIT_01s0011g03600.t01				-3.72532	-3.72658	-2.15081	-1.15997	0.611984	1.8756	2.74134	2.15822	1.35264	1.62371	-1.08424	-3.88799
VIT_01s0011g03610	VIT_01s0011g03610.t01				0.0821532	0.261819	0.00817695	0.083956	-0.00822356	-0.0174809	0.0502814	0.161828	-0.879285	-0.78262	-1.86504	-0.696841
VIT_01s0011g03620	VIT_01s0011g03620.t01				0.0876541	-0.466227	0.48359	0.363891	0.951544	0.250082	-0.0933262	0.347042	-0.792482	-0.754825	-2.26398	-0.951693
VIT_01s0011g03630	VIT_01s0011g03630.t01				0.904929	0.455892	0.140193	0.293804	0.293767	-0.347574	-0.43961	0.229021	-0.439803	-0.155297	-2.21857	-1.60099
VIT_01s0011g03640	VIT_01s0011g03640.t01				-0.777697	-0.33245	-1.47809	-0.429317	1.85583	-0.0155538	1.07551	-0.376789	0.569125	0.547507	0.0153879	0.656085
VIT_01s0011g03650	VIT_01s0011g03650.t01				-0.288766	-3.38943	0.508278	1.51489	1.26825	1.81471	-2.98467	0.782252	0.240495	-0.802896	-0.545232	-1.09016
VIT_01s0011g03660	VIT_01s0011g03660.t01				-0.249357	-1.8002	0.286337	0.501967	0.0555449	1.06449	-2.5362	2.46289	0.306231	-0.706701	-0.0577693	-0.393896
VIT_01s0011g03670	VIT_01s0011g03670.t01				-3.03483	-3.85451	-2.69066	-0.917027	-0.272786	-0.0847702	0.0800645	0.567714	1.44061	1.62741	2.16635	2.20631
VIT_01s0011g03680	VIT_01s0011g03680.t01				0.0471395	-0.0925072	-0.048732	-0.289787	-0.877605	-0.638175	0.393026	-0.885926	0.0709878	0.294324	0.674435	2.05969
VIT_01s0011g03690	VIT_01s0011g03690.t01				0.136056	-0.0437076	0.770322	1.18341	-0.0629338	-0.185068	-0.184186	0.439583	-0.479439	-0.0638956	0.0424223	1.04901
VIT_01s0011g03700	VIT_01s0011g03700.t01				0.00549281	-0.323677	0.598795	0.475732	0.00996269	-0.174774	-0.0515451	0.29009	-0.147396	-0.0055138	-0.0323364	0.978774
VIT_01s0011g03710	VIT_01s0011g03710.t01				-0.000473018	-0.294943	0.000472863	-0.0707469	0.600445	0.211473	0.350791	0.15836	-1.10431	-0.484086	-0.702444	0.408123
VIT_01s0011g03730	VIT_01s0011g03730.t01				-0.613795	-0.701767	-0.372272	-0.23942	1.20183	0.208704	-0.857808	3.29976	1.05496	-0.968675	0.205285	0.713787
VIT_01s0011g03740	VIT_01s0011g03740.t01				0.203041	0.193222	0.439039	0.77187	0.324962	0.735229	-0.529292	-0.223163	-1.85588	-2.89404	-4.52022	-3.30297
VIT_01s0011g03750	VIT_01s0011g03750.t01				0.506876	0.196559	-0.406204	-0.712236	-0.0292138	0.429901	0.536435	-0.565597	0.0865955	0.0286339	-2.4548	-2.44353
VIT_01s0011g03760	VIT_01s0011g03760.t01				0.190486	-0.388777	0.0436355	0.116411	0.042417	0.730239	0.14177	-0.64435	-0.043702	-0.489573	-0.692852	-0.0701456
VIT_01s0011g03770	VIT_01s0011g03770.t01				-0.0740808	-0.893762	-1.35944	-0.415711	-0.160004	0.555773	1.88881	1.05458	1.73616	2.84716	0.0704619	-0.826166
VIT_01s0011g03780	VIT_01s0011g03780.t01				-1.85394	-3.43472	-1.95724	-1.70196	-0.127302	-1.02141	0.617095	0.349121	0.116974	1.63537	2.15243	1.66127
VIT_01s0011g03790	VIT_01s0011g03790.t01				0.294489	-0.238836	0.578688	0.204856	0.80721	0.346116	-0.381977	0.697784	-1.09013	-1.5772	-2.00187	-0.54057
VIT_01s0011g03800	VIT_01s0011g03800.t01				0.744027	0.481284	0.836527	0.079837	0.928919	1.08407	-0.448533	-0.0845153	-1.47964	-1.05206	-1.30344	-1.87365
VIT_01s0011g03810	VIT_01s0011g03810.t01				0.0224287	-0.628735	0.144201	-0.541594	0.486034	-0.0227829	0.135394	0.168522	-0.438104	-1.01808	-0.279069	0.950195
VIT_01s0011g03820	VIT_01s0011g03820.t01				0.291555	-0.0110279	0.412959	0.0821865	0.731765	0.0109443	-0.324194	0.619551	-1.06644	-1.77422	-2.61217	-0.793311
VIT_01s0011g03830	VIT_01s0011g03830.t01				0.340591	-0.0891817	0.19642	-0.120126	1.03718	0.160301	0.0839883	0.451695	-0.980245	-0.571004	-0.883119	-0.490192
VIT_01s0011g03840	VIT_01s0011g03840.t01				0.362958	-0.120201	-0.34992	-0.271351	0.0315345	0.0265396	-0.520938	-0.027037	0.562734	1.3978	0.680041	-0.0414685
VIT_01s0011g03850	VIT_01s0011g03850.t01				0.375638	-2.66669	1.95558	0.153532	-0.171838	1.14654	-2.77703	1.22573	-0.538128	-0.286171	-0.373857	2.27876
VIT_01s0011g03860	VIT_01s0011g03860.t01				0.696257	0.214378	0.0350518	-0.0359247	0.70424	-0.0650665	0.290826	-1.33845	-1.07192	0.418242	-1.93151	-2.53903
VIT_01s0011g03870	VIT_01s0011g03870.t01				1.60036	-0.132108	0.0527596	0.115223	-1.76654	-2.49998	-0.0547625	-3.01667	-0.209579	0.935819	1.61966	2.52348
VIT_01s0011g03880	VIT_01s0011g03880.t01				-0.0297071	0.188761	0.105139	0.0291077	0.56267	0.771004	-0.555684	-0.0928093	-0.261736	0.271698	-1.73006	-1.62581
VIT_01s0011g03890	VIT_01s0011g03890.t01				-0.592774	-1.64717	0.733446	0.454166	1.43372	0.256174	0.276434	0.765941	-0.679605	-0.73678	-1.10714	-0.311698
VIT_01s0011g03900	VIT_01s0011g03900.t01				0.943925	1.10012	0.869947	0.423849	-1.00751	0.00645753	-0.595186	-0.00648656	0.508848	-0.504063	-1.85498	-2.32056
VIT_01s0011g03910	VIT_01s0011g03910.t01				0.561238	0.263963	1.39931	-0.371362	-0.724746	0.218268	-0.341816	-0.25728	-0.265987	0.247307	-1.8058	0.279217
VIT_01s0011g03920	VIT_01s0011g03920.t01				0.141766	-0.224231	0.138913	-0.0395632	0.29721	0.223205	0.0385071	0.433962	-0.421766	-0.130623	-1.08402	-0.336945
VIT_01s0011g03930	VIT_01s0011g03930.t01				0.249889	-0.00133477	-0.33797	0.00133353	0.0264614	0.338416	1.47419	-0.130563	-0.0459343	0.474845	-0.96672	-1.14499
VIT_01s0011g03940	VIT_01s0011g03940.t01				0.242899	0.0929395	0.284684	0.293528	0.0533927	-0.0554449	0.0894182	-0.714361	-0.346584	-1.17849	-1.06509	-1.20942
VIT_01s0011g03950	VIT_01s0011g03950.t01				-0.556691	-0.167492	-0.0236284	-0.843309	-0.185681	0.0232476	-0.153192	0.0776751	0.778477	0.925156	1.08952	3.64321
VIT_01s0011g03960	VIT_01s0011g03960.t01				0.154459	-0.519425	0.158482	0.291335	1.74735	0.595502	-0.173	1.20306	-0.411256	-0.856299	-1.05549	-0.727092
VIT_01s0011g03980	VIT_01s0011g03980.t01				0.251772	-1.24744	0.911881	0.374882	2.397	0.927894	-0.819787	2.35168	-0.634897	-1.26236	-1.60514	-0.305198
VIT_01s0011g03990	VIT_01s0011g03990.t01				0.776691	0.0664891	-1.16012	-0.141066	-1.59021	0.427779	0.392578	-0.0125666	0.0124581	-0.220596	-0.0841404	1.56026
VIT_01s0011g04000	VIT_01s0011g04000.t01				0.321567	0.20235	-0.33162	0.274328	0.189305	0.148883	-0.166034	1.20241	-0.61803	-0.838726	-1.07646	-0.385476
VIT_01s0011g04010	VIT_01s0011g04010.t01				1.8709	-1.74992	2.29834	0.174857	-3.5549	-2.06152	-2.29894	0.697464	-1.53786	-0.199012	1.86977	5.78304
VIT_01s0011g04020	VIT_01s0011g04020.t01				0.739151	0.926593	-0.130659	0.450363	-0.340688	-0.243101	-0.122474	0.24925	-0.0411544	0.0400129	-0.281482	0.131931
VIT_01s0011g04030	VIT_01s0011g04030.t01				-2.61177	-1.95755	-1.6448	-1.02653	-1.9373	-1.63876	0.593697	0.698443	2.84572	4.66851	6.94174	6.40151
VIT_01s0011g04040	VIT_01s0011g04040.t01				-0.372081	-0.600709	0.169572	1.36132	1.20202	0.554198	-0.233473	1.04205	0.100604	-0.108149	-0.973752	-0.800179
VIT_01s0011g04050	VIT_01s0011g04050.t01				0.136655	-0.150966	0.36044	0.253615	0.599208	0.139153	-0.474486	0.49734	-1.15773	-1.26036	-1.41351	-0.762442
VIT_01s0011g04060	VIT_01s0011g04060.t01				-0.0689709	-0.310974	-1.04377	-0.685413	0.931929	0.372975	0.715497	0.0658235	0.452932	0.494333	-1.1634	-0.854767
VIT_01s0011g04080	VIT_01s0011g04080.t01				0.151911	-0.445925	-0.448568	-0.566013	0.0930902	0.96187	2.17108	-0.43246	0.992316	0.717706	-0.0995138	-0.321576
VIT_01s0011g04090	VIT_01s0011g04090.t01				-0.113615	-0.697916	0.309034	0.105317	0.680794	0.232142	0.167632	0.939346	-1.34933	-1.32081	-2.39379	-0.600246
VIT_01s0011g04100	VIT_01s0011g04100.t01				0.17705	0.00409529	-0.395324	-0.287275	0.0450243	0.0154774	-0.00410695	-1.08341	0.13398	0.593403	-0.16248	-1.39126
VIT_01s0011g04110	VIT_01s0011g04110.t01				0.38493	-0.0259168	0.290333	-0.00131749	1.21133	0.428887	0.0331282	0.00131629	-0.673327	-0.271526	-0.113239	-0.606683
VIT_01s0011g04120	VIT_01s0011g04120.t01				-0.0193589	-0.753407	-0.0427286	0.0066092	0.323245	0.315937	0.207092	0.745749	-0.492606	-0.00663962	0.053862	-0.326985
VIT_01s0011g04130	VIT_01s0011g04130.t01				0.0458517	-0.265048	0.26955	-0.047357	0.520188	0.685422	0.173068	0.532763	-0.514971	-0.848678	-1.64601	-0.945109
VIT_01s0011g04140	VIT_01s0011g04140.t01				0.514253	-0.463362	0.184229	-0.16945	0.53237	-1.07829	-1.06114	1.29245	-1.48318	-0.30625	0.151623	0.597391
VIT_01s0011g04160	VIT_01s0011g04160.t01				-0.0427515	-0.455196	0.491072	-0.563702	0.041521	-0.441399	-0.244649	0.362164	-0.293702	0.8568	1.87239	2.07938
VIT_01s0011g04170	VIT_01s0011g04170.t01				-0.549389	-0.817994	0.0837129	-0.724701	-0.0111462	-0.0977559	0.0425489	0.0110608	-0.414581	0.392854	0.453513	1.32373
VIT_01s0011g04180	VIT_01s0011g04180.t01				-0.265598	-0.783838	0.791939	-0.0730186	0.0695003	1.05969	0.323121	0.717487	0.223646	-0.251012	-1.37257	-0.859514
VIT_01s0011g04190	VIT_01s0011g04190.t01				-0.537865	-2.30008	-0.155858	1.50592	1.34424	-0.300633	-1.54783	2.98026	-0.807239	0.14065	0.712547	1.19324
VIT_01s0011g04200	VIT_01s0011g04200.t01				-0.0200824	-0.843133	0.0198067	0.418553	0.777936	0.821451	0.0906219	0.106877	-0.614501	-0.168687	-0.779875	-1.36845
VIT_01s0011g04210	VIT_01s0011g04210.t01				0.417536	-0.4029	0.593542	0.650046	-0.0266494	0.835007	0.371376	-0.191314	0.0249529	-0.0253921	-1.3267	-0.59966
VIT_01s0011g04220	VIT_01s0011g04220.t01				-0.173359	1.0417	-0.358393	1.99685	0.438099	0.123047	1.77372	3.33889	-0.134529	-0.732403	-1.99687	-2.33161
VIT_01s0011g04230	VIT_01s0011g04230.t01				0.0794232	0.829946	0.432244	0.260101	-0.113656	0.290677	0.15201	-0.0840516	-1.18447	-1.44427	-3.96774	-2.55297
VIT_01s0011g04240	VIT_01s0011g04240.t01				-0.0349371	0.319317	0.0324328	0.137804	1.05886	1.147	-0.0331787	1.04874	-0.512513	-1.52246	-1.84619	-0.971998
VIT_01s0011g04250	VIT_01s0011g04250.t01				-0.027331	0.226619	0.0268229	0.177377	1.04571	1.07662	-0.173607	0.665981	-0.567005	-2.34719	-2.4758	-1.02467
VIT_01s0011g04260	VIT_01s0011g04260.t01				-1.64977	-0.0350654	-0.365312	0.182578	-1.37726	0.0342333	-0.328444	0.229434	-0.360218	0.260678	2.0574	3.02875
VIT_01s0011g04270	VIT_01s0011g04270.t01				1.19524	0.564194	0.852851	-0.233563	0.301759	1.18103	0.200967	-0.564364	-0.594489	-0.417204	-1.04318	-1.24447
VIT_01s0011g04280	VIT_01s0011g04280.t01				0.371287	-0.462271	1.50537	0.551121	0.26425	1.56883	-0.941845	-0.323754	-0.363879	-0.588491	-0.846687	0.311326
VIT_01s0011g04290	VIT_01s0011g04290.t01				0.786408	0.903694	0.991537	0.333723	-1.10205	0.278539	-1.0622	-0.345502	-1.65984	-0.968729	-1.46904	1.32261
VIT_01s0011g04300	VIT_01s0011g04300.t01				0.791863	0.393605	1.00519	-0.194749	-0.678134	0.599522	-0.924777	-0.258401	-0.745444	-0.535854	0.17156	1.39194
VIT_01s0011g04310	VIT_01s0011g04310.t01				-0.289825	-1.52116	0.124306	-1.23201	-0.654342	-0.0843359	0.569796	-0.167988	0.079677	0.169529	0.564733	0.992586
VIT_01s0011g04320	VIT_01s0011g04320.t01				0.272772	0.300468	1.07462	0.742635	-0.33666	0.528425	-0.517325	0.361151	-0.987284	-1.74579	-3.83685	-2.19327
VIT_01s0011g04330	VIT_01s0011g04330.t01				0.189488	0.441297	0.210458	0.332931	-0.839832	0.14766	0.196271	-0.164515	-0.361675	-0.217443	-1.60931	-1.60843
VIT_01s0011g04340	VIT_01s0011g04340.t01				0.0498179	0.229175	0.0850276	0.0755638	0.148681	-0.0515999	-0.217681	0.0835446	-1.26438	-1.2382	-1.95131	-1.61089
VIT_01s0011g04350	VIT_01s0011g04350.t01				0.0529429	-0.39827	-0.180651	-0.241082	1.11334	0.1259	0.490476	0.33108	-0.383602	0.284515	-0.05496	-0.15883
VIT_01s0011g04360	VIT_01s0011g04360.t01				0.360782	-0.592322	0.747221	0.0391946	0.993222	0.923302	-0.0402893	1.17465	-0.913419	-1.17009	-2.25993	-1.04724
VIT_01s0011g04370	VIT_01s0011g04370.t01				-0.000854937	-0.555192	0.502701	0.23718	1.12035	0.0871969	0.00085443	0.198586	-1.32885	-1.20566	-2.91974	-1.95208
VIT_01s0011g04380	VIT_01s0011g04380.t01				0.849736	-0.69009	0.980204	0.297515	1.72166	0.894323	-0.375245	0.718125	-1.1566	-2.09093	-1.88066	-1.63044
VIT_01s0011g04390	VIT_01s0011g04390.t01				0.518815	0.531177	0.198498	0.0447902	0.0297308	-0.263853	0.26778	-0.0303564	-0.982285	-0.622491	-2.66535	-0.384391
VIT_01s0011g04400	VIT_01s0011g04400.t01				0.373628	1.47802	0.704675	1.00074	-0.428788	0.619195	-0.109673	-0.430534	0.101921	-0.343394	-2.50247	-2.377
VIT_01s0011g04410	VIT_01s0011g04410.t01				-0.145865	0.0216772	-0.187378	-0.0329538	0.175374	-0.115778	0.0111285	0.181955	-0.351684	0.209923	-0.011215	0.738531
VIT_01s0011g04420	VIT_01s0011g04420.t01				0.241648	0.438551	0.273847	0.380065	-0.0677434	0.0647046	-0.158798	0.153648	-0.789833	-0.837128	-2.16986	-0.93395
VIT_01s0011g04430	VIT_01s0011g04430.t01				3.23648	2.78408	3.23243	2.45663	-0.108579	0.100976	-0.398017	0.318276	-0.414551	-1.43108	-2.48461	-1.44961
VIT_01s0011g04440	VIT_01s0011g04440.t01				-0.165182	0.0151367	0.590914	-0.270222	0.485859	-0.797676	-1.5801	0.168626	-0.0152972	0.168901	-1.4626	0.0463765
VIT_01s0011g04450	VIT_01s0011g04450.t01				-0.232968	-0.171996	0.129802	0.00470638	0.452632	-0.00472178	-0.294991	1.17055	-0.0230711	-0.0459237	0.32146	0.683972
VIT_01s0011g04460	VIT_01s0011g04460.t01				-2.10655	-2.2952	-1.69529	-0.556428	-0.800346	-0.0439269	1.04202	0.0426289	0.557729	1.87382	2.63431	2.21802
VIT_01s0011g04480	VIT_01s0011g04480.t01				-0.400697	-0.473826	0.208977	0.470033	0.160823	1.18521	-0.130207	0.295489	0.119422	-0.61036	-3.42603	-3.28939
VIT_01s0011g04490	VIT_01s0011g04490.t01				0.660981	-0.00167398	0.263148	-0.134923	0.639406	-0.383448	0.357146	0.00167204	-0.289866	0.684248	-0.047593	-0.511969
VIT_01s0011g04500	VIT_01s0011g04500.t01				0.441487	-0.0781931	0.786212	0.605592	0.0713413	-0.0569163	-0.225498	0.0547558	-1.6347	-0.577158	-1.0912	0.292048
VIT_01s0011g04510	VIT_01s0011g04510.t01				-0.151103	0.176232	0.286173	0.733261	-0.336018	0.457171	0.136766	0.622017	-2.39229	-2.66036	-3.27917	-1.81429
VIT_01s0011g04520	VIT_01s0011g04520.t01				0.731812	-0.111341	1.09102	0.379029	1.06017	0.0484374	-0.0572848	0.857231	-1.00869	-0.675228	-0.513223	-0.0501203
VIT_01s0011g04530	VIT_01s0011g04530.t01				0.0470423	0.520836	0.525818	0.714336	-0.0486281	0.457123	-0.129109	0.618692	-0.393887	-1.0437	-2.20452	-1.22215
VIT_01s0011g04540	VIT_01s0011g04540.t01				0.387332	-1.13036	2.34347	1.54219	-0.787062	1.08386	-0.531098	0.985603	1.83403	-2.0389	-2.30701	-2.63659
VIT_01s0011g04550	VIT_01s0011g04550.t01				-1.06519	-2.10554	0.368456	0.494427	-0.191461	1.28235	-1.0128	0.979077	0.681197	0.169003	-2.27988	-0.732674
VIT_01s0011g04560	VIT_01s0011g04560.t01				0.203034	-0.0186162	0.569974	0.0555438	0.349494	0.018379	-0.804414	0.0505289	-1.46276	-2.08603	-2.47244	-1.63704
VIT_01s0011g04570	VIT_01s0011g04570.t01				6.29411	6.70772	6.12618	4.63926	0.0810369	-0.0225927	0.0222443	-3.17925	-6.00753	-4.07634	-9.56546	-10.1688
VIT_01s0011g04580	VIT_01s0011g04580.t01				5.60704	5.38108	5.66103	3.42133	0.639102	-1.49284	-0.48201	-0.368214	-0.34319	0.277037	-3.07388	-3.07388
VIT_01s0011g04590	VIT_01s0011g04590.t01				0.0164208	0.503562	-0.0166099	0.706639	0.544932	0.579828	-0.390123	0.861287	-0.355201	-1.08608	-0.42188	-0.30405
VIT_01s0011g04600	VIT_01s0011g04600.t01				0.217647	-0.0836582	0.470808	0.112095	0.622535	0.0790718	-0.130335	0.37354	-1.28028	-1.62797	-2.97324	-1.50471
VIT_01s0011g04610	VIT_01s0011g04610.t01				0.277377	0.238953	0.360699	0.0834456	-0.00267605	-0.090298	0.00267109	0.088704	-0.852517	-0.629489	-1.22154	-0.475068
VIT_01s0011g04620	VIT_01s0011g04620.t01				0.441439	0.0515409	0.110073	0.129057	-0.0635686	-0.0534507	-0.11352	0.323395	-0.960646	-0.441936	-0.208482	0.832322
VIT_01s0011g04630	VIT_01s0011g04630.t01				0.0359196	-0.00600954	0.0525035	-0.416271	-0.900752	0.719082	-0.139408	0.00598461	1.22661	0.0095938	-0.836554	-0.174345
VIT_01s0011g04640	VIT_01s0011g04640.t01				0.328979	0.0200471	-0.0912349	-0.0203296	0.390069	0.045436	-0.143365	0.312744	-0.428196	0.0352632	-0.400525	-0.111953
VIT_01s0011g04650	VIT_01s0011g04650.t01				-0.614382	-1.69783	0.2386	0.310894	-1.7032	-0.0757073	-3.00119	0.107187	0.440267	0.0719318	-0.649295	0.800913
VIT_01s0011g04660	VIT_01s0011g04660.t01				0.386805	-0.764883	2.0054	0.770518	-2.60902	-0.851051	-2.6947	-0.3465	-0.945544	0.279186	0.354108	1.63578
VIT_01s0011g04670	VIT_01s0011g04670.t01				0.0457487	0.0351044	-0.269865	0.0620014	-0.0359799	0.319429	0.190101	0.128748	-0.813629	-0.356967	-1.67562	-0.488885
VIT_01s0011g04680	VIT_01s0011g04680.t01				0.552387	-0.223799	0.416892	-0.066119	0.673739	0.0632211	0.0639603	0.101041	-1.03855	-0.740334	-2.00338	-1.69332
VIT_01s0011g04690	VIT_01s0011g04690.t01				0.279975	0.436166	0.06778	0.0807925	-0.0711221	-0.634492	0.150941	0.166325	-0.865726	-1.08832	-2.433	-1.67411
VIT_01s0011g04700	VIT_01s0011g04700.t01				1.25648	-1.32774	3.2088	-0.507524	-1.68342	-2.72179	-3.02305	0.738002	-1.67108	0.374702	1.32449	3.0799
VIT_01s0011g04710	VIT_01s0011g04710.t01				-3.74166	-3.43948	-3.04186	-0.51341	1.99481	2.15473	2.71934	1.87211	1.61464	0.377885	-3.16045	-2.66126
VIT_01s0011g04720	VIT_01s0011g04720.t01				-0.163408	-0.581564	-0.46733	-0.808075	0.616447	-0.468322	0.188109	-0.358765	0.146769	0.684122	0.176637	0.573096
VIT_01s0011g04730	VIT_01s0011g04730.t01				0.367388	0.422176	0.357281	-0.0556079	-1.08002	0.0535439	0.897317	-0.916203	-0.158035	0.7191	-0.530284	-0.930634
VIT_01s0011g04740	VIT_01s0011g04740.t01				0.0176337	-1.20602	-0.514765	-0.505576	0.536699	-0.448362	0.46552	-0.0178519	-0.15234	1.62954	1.71997	0.995146
VIT_01s0011g04750	VIT_01s0011g04750.t01				0.724387	0.665186	0.920443	0.130839	-0.764365	-0.143899	1.06749	-0.189633	-0.193762	0.241579	-0.894317	-0.632908
VIT_01s0011g04760	VIT_01s0011g04760.t01	MYBC2-L1			0.899152	-0.405956	1.43286	1.79456	-3.35561	-3.14606	-0.338052	-1.41419	-1.97642	0.273685	2.40501	4.69566
VIT_01s0011g04770	VIT_01s0011g04770.t01				1.21286	0.60626	1.30344	0.329582	0.100813	-0.108391	0.161149	-0.21483	-0.7058	-0.462061	-2.19932	-1.49371
VIT_01s0011g04780	VIT_01s0011g04780.t01				1.50305	1.44551	0.358739	0.910314	1.89475	0.780003	-2.12446	-0.478557	-2.45656	-3.74249	-3.47644	-4.3417
VIT_01s0011g04790	VIT_01s0011g04790.t01				0.369464	-0.131667	0.457975	0.361687	1.15722	0.120649	-0.629729	0.626131	-1.93392	-1.74955	-3.03723	-1.10838
VIT_01s0011g04800	VIT_01s0011g04800.t01				0.0864878	0.146166	-0.0178988	0.244315	0.155509	0.0176794	-0.195639	0.46945	-0.595306	-1.1531	-1.93476	-0.345935
VIT_01s0011g04810	VIT_01s0011g04810.t01				0.453039	-0.130417	-0.0498861	0.0300847	0.403484	-0.258106	0.43292	0.00611062	-0.00613661	0.629215	-0.217332	-0.24279
VIT_01s0011g04820	VIT_01s0011g04820.t01				-1.06092	-1.5272	0.598519	0.0984016	-2.37134	0.0211403	1.7718	-0.246175	1.13284	2.35955	-3.24153	-0.0214547
VIT_01s0011g04830	VIT_01s0011g04830.t01				0.549005	-0.557023	0.163512	-0.184441	-0.894514	-4.50963	-2.69642	0.218724	-0.506116	2.31853	1.84523	2.19964
VIT_01s0011g04840	VIT_01s0011g04840.t01				1.27244	0.396707	0.623289	-0.0321335	-0.272701	-2.868	-3.89754	0.734252	-2.31823	0.0314333	-0.484206	0.510232
VIT_01s0011g04850	VIT_01s0011g04850.t01				0.0329862	0.0318454	0.380391	0.660229	0.409334	-0.0325643	-0.301221	0.136632	-2.10765	-2.3841	-3.64274	-2.02027
VIT_01s0011g04860	VIT_01s0011g04860.t01				2.78644	2.32973	0.986498	0.696512	-0.0963763	-0.916779	-0.936569	0.464665	-2.12072	-0.881609	-0.897047	0.0903393
VIT_01s0011g04870	VIT_01s0011g04870.t01				1.58553	1.51068	1.24076	1.74357	0.126935	0.960828	-0.470702	-0.139191	-1.3679	-2.26481	-3.33447	-2.55747
VIT_01s0011g04880	VIT_01s0011g04880.t01				0.308709	-0.0191285	0.504884	0.0188782	0.822145	0.296165	-0.294221	0.337915	-1.26681	-1.86114	-2.71154	-1.45057
VIT_01s0011g04890	VIT_01s0011g04890.t01				0.0773129	-0.0816918	-0.123749	0.11611	0.142767	0.0814122	0.321481	0.4117	-0.377378	-0.229867	-2.07808	-1.01596
VIT_01s0011g04900	VIT_01s0011g04900.t01				-1.69277	-2.6824	-1.26532	-1.47127	2.05035	0.317333	1.0732	1.26076	0.483434	0.868001	-0.842609	-0.407411
VIT_01s0011g04910	VIT_01s0011g04910.t01				-2.39641	-3.03963	-2.02835	-2.01097	0.558478	-1.23612	1.4629	0.860155	1.22388	2.5933	-0.55276	0.398662
VIT_01s0011g04920	VIT_01s0011g04920.t01				0.282609	0.37505	0.0651533	0.893319	0.973717	-0.0250804	-1.29418	0.0246518	-2.49089	-2.67714	-3.29873	-2.32881
VIT_01s0011g04940	VIT_01s0011g04940.t01				0.836443	0.493402	0.827495	-0.0148488	0.613343	0.331571	0.0146976	-0.442947	-1.47207	-2.24156	-2.76991	-2.82546
VIT_01s0011g04950	VIT_01s0011g04950.t01				0.0683556	-0.0717561	0.759729	1.37346	0.481199	0.683344	-0.230547	0.757953	-1.16701	-1.1821	-1.3846	-1.16386
VIT_01s0011g04960	VIT_01s0011g04960.t01				-0.00340806	0.00340003	0.376977	0.390458	0.680764	0.32506	-0.623972	0.566786	-0.947616	-2.03907	-2.54002	-1.43445
VIT_01s0011g04970	VIT_01s0011g04970.t01				0.053557	0.155879	0.0692082	-0.0556221	0.169297	0.215657	0.0943872	-0.135695	-1.0448	-0.70162	-1.98177	-1.10754
VIT_01s0011g04980	VIT_01s0011g04980.t01				-0.945309	-2.6834	-1.82715	-2.3838	-2.92634	0.0462425	0.787226	-0.047774	1.59163	3.68116	3.88054	5.41662
VIT_01s0011g04990	VIT_01s0011g04990.t01				-0.688661	-0.235996	0.508585	1.34171	-0.795477	0.202764	1.08089	-0.61357	0.346574	0.586759	-2.97956	-2.74302
VIT_01s0011g05000	VIT_01s0011g05000.t01				0.307945	0.18761	0.313935	-0.0126049	0.170875	0.300875	-0.41363	0.0124957	-1.15147	-1.73279	-3.31643	-1.67377
VIT_01s0011g05010	VIT_01s0011g05010.t01				0.478848	-0.526527	0.736866	0.219904	0.950376	0.140964	-0.156244	1.11928	-0.935475	-0.259924	-0.923136	-0.364765
VIT_01s0011g05020	VIT_01s0011g05020.t01				-0.18768	-0.949898	0.457362	0.55228	1.64929	1.58871	-0.475276	0.343613	-0.759267	-1.33924	0.166051	-0.894531
VIT_01s0011g05030	VIT_01s0011g05030.t01				-0.511879	-0.871288	0.955483	0.406387	0.0344121	1.59938	-0.312521	1.26791	0.86254	-0.035253	-2.25676	-0.418014
VIT_01s0011g05040	VIT_01s0011g05040.t01				0.611442	0.0711652	0.343946	0.181124	0.151429	-0.174047	0.224088	-0.0748587	-0.982866	-1.51037	-1.73584	-1.8501
VIT_01s0011g05050	VIT_01s0011g05050.t01				0.652292	0.560803	0.0342993	0.252881	0.441795	0.0579049	-0.24335	-0.0351347	-0.780581	-0.415262	-0.848797	-0.308485
VIT_01s0011g05060	VIT_01s0011g05060.t01				-0.252453	-1.20732	-0.0430274	0.0417812	-1.03439	-1.03073	-0.256728	0.20658	0.983315	2.62573	3.53467	5.07027
VIT_01s0011g05110	VIT_01s0011g05110.t01	GRIP61			-1.28868	0.27583	0.307451	2.17478	3.01117	1.81965	-1.81322	-0.858412	-2.8749	-1.53222	-0.341337	0.281484
VIT_01s0011g05120	VIT_01s0011g05120.t01				1.88461	-3.1201	2.24467	-0.480456	-2.72523	-3.86883	-2.0239	-0.974923	0.359801	2.62116	5.31636	5.78331
VIT_01s0011g05130	VIT_01s0011g05130.t01				1.95718	2.2377	1.96378	-1.10927	-1.91528	-5.63516	-3.07973	-1.31978	-1.38716	0.619622	2.33239	3.28637
VIT_01s0011g05140	VIT_01s0011g05140.t01				3.12306	4.05794	2.02086	1.80579	1.69342	0.0872657	-0.427696	-0.092886	-0.706795	-1.46531	-1.20893	-2.58978
VIT_01s0011g05150	VIT_01s0011g05150.t01				1.09856	0.276401	1.48774	-0.342213	-3.89174	-3.92111	-1.40875	-1.57219	-0.681867	2.50658	4.22252	3.57351
VIT_01s0011g05170	VIT_01s0011g05170.t01				0.394668	-1.08067	0.895772	-0.212561	-3.24456	-2.03468	-1.88278	-0.247316	0.185227	0.71234	3.46109	4.18181
VIT_01s0011g05180	VIT_01s0011g05180.t01				-1.12362	-0.493522	0.328776	-0.116874	-1.11069	1.36391	-0.773787	0.108112	-0.717928	1.40664	6.74692	8.58976
VIT_01s0011g05190	VIT_01s0011g05190.t01				0.141354	-2.77414	0.969565	-0.363306	-3.54212	-2.68853	-2.18245	0.291192	-0.156723	0.58234	2.58107	3.99906
VIT_01s0011g05200	VIT_01s0011g05200.t01				1.47638	0.988845	0.246951	0.116769	-2.13379	-0.271609	-2.40135	-0.600091	-0.747955	-0.127059	4.26973	6.59116
VIT_01s0011g05210	VIT_01s0011g05210.t01				-3.28592	-3.73309	-3.19691	-3.50803	-2.93036	0.150984	1.53349	0.859471	0.890414	0.750691	-0.168652	2.90205
VIT_01s0011g05220	VIT_01s0011g05220.t01				-3.07407	-5.09946	-5.49645	-0.322308	0.263288	3.40083	5.18117	2.99992	4.52267	4.44916	-0.579868	-1.13221
VIT_01s0011g05230	VIT_01s0011g05230.t01				-0.442242	0.000953757	-0.190303	0.0311631	-0.792131	-0.217109	0.159294	-0.000954388	0.105488	0.0497038	-1.13913	0.00242009
VIT_01s0011g05240	VIT_01s0011g05240.t01				-0.615693	-1.92119	-0.543677	-1.1389	-0.624884	0.413497	0.741119	-0.0331661	0.0324208	1.61039	0.0754318	1.02227
VIT_01s0011g05250	VIT_01s0011g05250.t01				-0.545323	-1.72575	-0.428112	-0.720736	0.0105111	0.425014	0.285264	0.487558	-0.0105883	1.20639	-0.350063	0.69596
VIT_01s0011g05260	VIT_01s0011g05260.t01	GAI1			0.839922	-0.0422272	-0.408489	-0.384758	-0.358184	-1.24453	0.0410263	-0.145932	0.192601	1.24224	0.784247	0.376366
VIT_01s0011g05270	VIT_01s0011g05270.t01				0.0299188	0.113023	0.015997	0.169968	0.755421	-0.0815107	-0.0161763	0.289971	-1.2834	-1.11374	-2.00186	-1.00036
VIT_01s0011g05280	VIT_01s0011g05280.t01				0.0577714	-0.183118	0.222154	0.235836	0.587199	0.163246	-0.0601816	0.27752	-0.753553	-0.599587	-1.1605	-0.39619
VIT_01s0011g05290	VIT_01s0011g05290.t01				0.0683671	-0.265008	-0.283485	-0.0408119	-0.372632	-0.598701	0.0396891	0.75089	-0.0743771	0.545849	3.44923	4.53721
VIT_01s0011g05300	VIT_01s0011g05300.t01				0.0251612	-0.0955651	-0.0256078	0.0311293	0.643235	0.158617	0.335946	0.375883	-0.755374	-1.23393	-1.98067	-0.692357
VIT_01s0011g05310	VIT_01s0011g05310.t01				0.339366	0.131665	-0.0980547	-0.0526652	-0.482134	0.0508102	0.32663	-0.359877	-1.24685	-0.437798	0.149206	0.965389
VIT_01s0011g05320	VIT_01s0011g05320.t01				-0.559513	0.620806	0.518511	0.0988561	-1.56704	-0.737014	0.025565	-2.0655	0.822775	0.0677221	-0.822211	-0.0260262
VIT_01s0011g05330	VIT_01s0011g05330.t01				-0.178273	-0.170646	0.158331	0.1335	0.321759	0.308208	0.367124	0.404425	-0.492641	-0.299972	-0.359606	-0.147125
VIT_01s0011g05340	VIT_01s0011g05340.t01				0.0826962	-0.533672	0.311237	-0.0877261	0.322516	-0.982841	-0.734657	-0.206287	-0.520588	0.226133	0.25611	1.29508
VIT_01s0011g05350	VIT_01s0011g05350.t01				0.193441	-0.45803	0.715739	0.313158	0.617517	0.553804	-0.223455	0.719168	-0.743809	-0.920191	-2.14139	-0.736277
VIT_01s0011g05360	VIT_01s0011g05360.t01				0.0189732	-0.534854	-0.571514	-0.0192261	0.728639	0.566575	1.0861	0.359186	-0.0285891	0.933247	-0.581279	-0.894743
VIT_01s0011g05370	VIT_01s0011g05370.t01				0.0386758	-0.320777	0.0174284	-0.0948226	0.993808	0.418044	0.454755	0.335415	-0.519543	-0.537953	-1.50347	-0.0176415
VIT_01s0011g05380	VIT_01s0011g05380.t01				0.47295	-0.00680702	-0.419016	-0.280152	-0.845999	-0.412969	-0.714224	0.467235	2.19331	0.00677505	1.83334	4.30447
VIT_01s0011g05390	VIT_01s0011g05390.t01				-2.44277	-3.0218	-4.00415	-2.55247	-0.977817	-1.21539	2.439	1.35473	3.31727	4.44644	1.36965	0.577492
VIT_01s0011g05400	VIT_01s0011g05400.t01				-0.250586	0.14235	-0.015692	0.0452311	-0.182844	0.0899369	0.0155232	0.154252	-0.0689442	-0.26064	-1.00022	0.775668
VIT_01s0011g05410	VIT_01s0011g05410.t01				-0.906518	-1.17087	-1.49478	-1.82682	0.32644	-0.964449	1.68115	0.107661	-0.116347	2.27767	3.35865	2.36392
VIT_01s0011g05420	VIT_01s0011g05420.t01				0.389274	0.750583	1.20083	-0.534775	1.53637	-0.859057	-1.01458	0.538212	-0.85109	-0.610418	0.606636	-1.06617
VIT_01s0011g05430	VIT_01s0011g05430.t01				0.414179	-1.12565	1.79929	0.93505	-0.583247	-1.54123	-1.82095	-1.663	-1.52065	1.00714	1.88018	1.65718
VIT_01s0011g05440	VIT_01s0011g05440.t01				0.736058	-0.742368	0.962181	0.555174	-0.662555	-1.81449	-2.43767	-1.44886	-0.400404	0.313076	1.23179	1.31799
VIT_01s0011g05450	VIT_01s0011g05450.t01				-0.607386	0.192637	-0.101258	0.185457	-1.11188	-0.0818288	-0.378476	-0.317534	0.0774356	0.113723	1.22255	1.53815
VIT_01s0011g05470	VIT_01s0011g05470.t01				-1.95514	-4.28638	-0.25249	-0.718789	-0.187555	1.47871	-1.12123	0.948483	1.31364	0.286802	0.165953	1.36033
VIT_01s0011g05480	VIT_01s0011g05480.t01				0.930463	1.42591	0.16522	0.563214	-0.224288	0.333646	0.514459	-0.952469	-0.904574	-0.186618	-1.91791	-0.979106
VIT_01s0011g05490	VIT_01s0011g05490.t01				0.00507469	0.379519	0.222695	-0.0050926	-0.346941	-0.661993	-1.12314	1.45136	-0.856215	-0.157547	0.622269	2.09943
VIT_01s0011g05500	VIT_01s0011g05500.t01				-0.114676	0.0435695	-0.195626	-0.0449264	1.4855	0.840245	1.43804	1.17956	-0.447229	0.847925	-1.58289	-1.08965
VIT_01s0011g05520	VIT_01s0011g05520.t01				1.15562	0.158615	0.906729	0.060632	1.05895	-0.281118	-0.0632924	0.259509	-1.47685	-0.502272	-0.272227	-0.285233
VIT_01s0011g05540	VIT_01s0011g05540.t01				0.822755	-0.379376	1.14389	0.0481416	1.61198	0.21903	-0.0498037	0.898903	-1.41432	-1.34792	-1.74939	-0.577751
VIT_01s0011g05560	VIT_01s0011g05560.t01				-0.241953	-1.14629	-0.0320864	0.00907204	0.954519	0.683	0.414013	1.11725	0.267247	-0.00912945	-0.841457	-0.179442
VIT_01s0011g05570	VIT_01s0011g05570.t01				0.160315	-0.378022	0.374333	-0.0438158	0.206025	0.217338	-0.190943	0.42693	-0.244332	-0.338987	-0.433408	0.0425242
VIT_01s0011g05580	VIT_01s0011g05580.t01				0.174011	-1.00627	1.23938	-0.228667	1.53138	1.60535	0.384218	1.37049	-0.197916	-0.351982	-1.15538	-0.993125
VIT_01s0011g05590	VIT_01s0011g05590.t01				0.286916	0.114636	-0.0352323	-0.0341894	-0.626577	-0.011968	0.0118695	0.313455	1.50212	1.515	-0.0579081	-0.784414
VIT_01s0011g05600	VIT_01s0011g05600.t01				0.224872	-0.910222	-1.07665	-1.4963	-0.0842345	-0.162248	0.927054	0.0795864	1.39052	2.03682	1.05656	-0.251905
VIT_01s0011g05610	VIT_01s0011g05610.t01				-0.0298439	-0.110584	0.365313	0.782401	0.642547	1.04484	0.0292391	0.448941	-0.125392	-1.14588	-1.84016	-0.802911
VIT_01s0011g05620	VIT_01s0011g05620.t01				0.28583	0.580944	0.631415	0.0241949	-0.213521	-0.0246076	-0.081937	0.103195	0.363134	-0.604863	-1.70103	-1.4308
VIT_01s0011g05630	VIT_01s0011g05630.t01				-0.0672452	0.414531	0.0471431	0.204931	-0.131754	0.451621	0.259833	0.0977398	-0.0487358	-0.211499	-1.37123	-0.954191
VIT_01s0011g05650	VIT_01s0011g05650.t01				0.145741	-0.653472	-0.162135	0.189709	-0.329756	-1.92199	-0.785838	1.46333	-0.463511	0.267614	1.97823	1.78035
VIT_01s0011g05660	VIT_01s0011g05660.t01				0.269025	0.154314	0.0593909	-0.121994	0.154597	-0.0619412	0.513289	0.673627	-1.79919	-1.83058	-2.5742	-1.4125
VIT_01s0011g05670	VIT_01s0011g05670.t01				-0.0649807	-0.99497	0.889389	0.0621796	-0.836821	1.01441	-0.578466	1.44691	-0.226913	-0.412867	1.37433	2.01742
VIT_01s0011g05680	VIT_01s0011g05680.t01				-2.08743	-3.76666	-0.777428	0.777925	-0.430799	1.50923	0.444927	0.687787	3.068	0.331303	-1.39724	-0.6181
VIT_01s0011g05690	VIT_01s0011g05690.t01				-0.019203	0.0189508	-0.0638216	0.150458	0.785415	0.824489	0.228303	0.247641	-0.676386	-0.986036	-2.53129	-1.29357
VIT_01s0011g05700	VIT_01s0011g05700.t01				-0.0308497	-0.12205	-0.264314	0.0302038	0.207196	0.216829	0.0672465	0.38509	-0.0848776	-0.427587	-0.730826	0.208659
VIT_01s0011g05710	VIT_01s0011g05710.t01				0.288265	-0.115432	0.274511	0.143763	0.767506	0.106876	-0.267997	0.467863	-0.996689	-0.966845	-1.89529	-1.15772
VIT_01s0011g05720	VIT_01s0011g05720.t01				-0.301969	1.14629	-0.727452	0.297961	0.430528	0.257056	-0.0226596	0.595432	-0.0569049	-0.406271	0.0223092	-0.502929
VIT_01s0011g05730	VIT_01s0011g05730.t01				0.505926	-0.0795591	0.262728	-0.190793	0.842781	0.145923	0.0754	0.377098	-1.04592	-0.888286	-1.48343	-1.3518
VIT_01s0011g05740	VIT_01s0011g05740.t01				-0.0306098	0.0299738	0.289839	0.298447	-0.366706	0.485228	0.357432	0.285967	-0.362064	-0.241135	-1.90942	-1.8775
VIT_01s0011g05750	VIT_01s0011g05750.t01				0.407019	-0.138322	0.478101	0.037542	0.456849	-0.14381	0.110715	0.329632	-1.15372	-0.0385451	-1.24555	-0.0981641
VIT_01s0011g05760	VIT_01s0011g05760.t01				0.554266	-0.0599477	0.444009	0.0575558	0.535727	-0.116493	0.247972	0.350782	-0.520565	-0.121956	-0.255592	-0.130407
VIT_01s0011g05780	VIT_01s0011g05780.t01				0.766243	0.538097	0.522339	-0.0110713	0.0348151	0.010987	0.183864	-0.417347	-0.130738	-0.392108	-1.91772	-1.62706
VIT_01s0011g05790	VIT_01s0011g05790.t01				0.247843	-0.11687	0.210955	0.0174587	0.580539	0.292951	0.548613	-0.0176726	-1.04404	-1.24868	-2.22177	-1.26113
VIT_01s0011g05800	VIT_01s0011g05800.t01				1.03293	-0.482772	1.41493	0.0332123	-0.714198	0.077513	-0.880275	0.000851052	0.143163	-0.000851554	-0.899321	-2.45153
VIT_01s0011g05810	VIT_01s0011g05810.t01				1.45451	1.4252	0.814795	0.388051	-0.422201	0.244341	-0.2972	0.755579	-0.833945	-0.294335	-2.03748	-0.555202
VIT_01s0011g05820	VIT_01s0011g05820.t01				-1.99286	-2.01547	-2.6518	-0.0164457	-0.739829	-0.710927	0.637956	0.749088	0.0162604	1.96706	2.11912	1.97359
VIT_01s0011g05830	VIT_01s0011g05830.t01				0.0236387	-0.465188	-0.0240324	0.0279879	0.680556	0.0560806	0.173214	0.273584	-0.91544	-0.869263	-1.62659	-0.526606
VIT_01s0011g05840	VIT_01s0011g05840.t01				0.0299928	-0.162266	-0.0306296	0.111644	0.836327	0.275773	0.494538	0.412955	-0.829242	-0.770361	-1.50719	-0.389301
VIT_01s0011g05850	VIT_01s0011g05850.t01				1.57745	2.03099	1.27959	1.22813	0.533378	-0.23136	-0.322956	-0.154818	-0.908328	0.0608931	-0.988574	-0.063577
VIT_01s0011g05860	VIT_01s0011g05860.t01				0.115457	-0.137607	-0.0584718	-0.0908265	0.603834	0.321139	0.331043	0.462249	-0.371705	0.056194	-2.41813	-1.88892
VIT_01s0011g05870	VIT_01s0011g05870.t01				1.68247	1.16649	2.41309	1.34355	0.362872	0.0313439	-0.372087	-0.0320401	-0.32387	-1.78346	-1.07657	-0.664485
VIT_01s0011g05880	VIT_01s0011g05880.t01				0.41685	0.284517	0.504085	0.255099	0.0590557	0.412231	-0.355918	-0.0615767	-1.11212	-1.97175	-3.53412	-1.40138
VIT_01s0011g05890	VIT_01s0011g05890.t01				0.627294	-0.596359	0.776925	0.618657	1.62772	0.045821	-0.663713	1.50493	-0.23788	-0.0473242	-0.0781756	-0.89426
VIT_01s0011g05900	VIT_01s0011g05900.t01				0.146506	0.173685	1.09862	-0.0935573	-0.653392	1.49892	-1.45819	-1.41242	0.0290998	-0.356081	1.49884	-0.0296989
VIT_01s0011g05910	VIT_01s0011g05910.t01				0.635601	-0.126618	0.795215	-1.03948	-0.953695	-0.946432	-0.375802	-1.36404	1.64898	0.116396	2.06363	1.72034
VIT_01s0011g05920	VIT_01s0011g05920.t01				0.0980055	-0.0672207	-0.253847	-0.118089	-0.683936	-0.190551	1.15699	1.21426	1.20775	0.0642276	0.874811	-0.661262
VIT_01s0011g05930	VIT_01s0011g05930.t01				0.749826	-3.61831	1.68991	0.886895	1.71781	-2.2757	-3.30523	2.89832	-1.04389	-1.35046	-0.0963797	0.0903423
VIT_01s0011g05950	VIT_01s0011g05950.t01				0.261641	-1.95626	1.60854	0.773723	1.30347	0.306228	-1.73141	1.31049	-1.0517	-0.87763	-0.513065	-0.31984
VIT_01s0011g05960	VIT_01s0011g05960.t01				0.374592	-0.0886249	-0.0280917	0.0275552	0.964885	0.552498	0.27511	0.835104	-0.683579	-0.754227	-1.0137	-0.401386
VIT_01s0011g05970	VIT_01s0011g05970.t01				0.243436	-0.293021	1.09904	0.825409	0.342196	1.63177	-0.467534	0.910148	-1.18666	-2.20358	-3.13273	-0.706225
VIT_01s0011g05980	VIT_01s0011g05980.t01				0.180895	-0.108922	0.750648	0.720001	0.101273	1.43316	-0.527986	0.414506	-1.38107	-3.04595	-3.90154	-1.95311
VIT_01s0011g05990	VIT_01s0011g05990.t01				1.29286	0.484246	0.603531	-0.0377034	-1.14348	0.228852	-0.318146	0.967869	-0.980985	0.0367431	-0.880618	-2.34429
VIT_01s0011g06000	VIT_01s0011g06000.t01				1.08337	1.37254	0.437314	0.658009	-0.455004	0.157863	-0.177283	0.446563	-0.766434	-1.03919	-2.12642	-2.47438
VIT_01s0011g06010	VIT_01s0011g06010.t01				-1.19072	-0.680893	-1.79719	-0.948135	-1.63921	1.18731	2.00975	0.95355	1.05294	1.71606	0.189605	-0.21835
VIT_01s0011g06020	VIT_01s0011g06020.t01				-0.415163	0.561382	-0.0789764	0.575201	0.0748765	0.875282	0.841031	0.193308	-0.232334	-0.400275	-2.43081	-1.77991
VIT_01s0011g06030	VIT_01s0011g06030.t01				-0.0390826	-0.023531	0.0782249	0.343807	0.154951	0.18185	0.0231534	0.483171	-0.414949	-1.01555	-1.23867	-0.27942
VIT_01s0011g06040	VIT_01s0011g06040.t01				-1.00934	0.0418664	0.209069	-1.23145	-1.67522	0.620209	0.15733	0.843881	1.68586	-0.0431177	-1.34863	-1.34863
VIT_01s0011g06050	VIT_01s0011g06050.t01				-0.356923	-0.0002003	0.358172	0.664022	0.000200273	0.782684	0.303356	-0.520788	-0.189292	0.0718504	-1.66866	-1.44416
VIT_01s0011g06060	VIT_01s0011g06060.t01				0.0704515	-0.00526669	0.4811	0.357306	0.405968	1.16411	0.00524754	-0.353941	-0.442912	-0.88091	-2.8618	-2.72951
VIT_01s0011g06070	VIT_01s0011g06070.t01				0.217279	-0.387253	0.518609	-0.00727717	0.563487	0.147495	0.00724064	0.6882	-0.978095	-1.18471	-2.70656	-0.744112
VIT_01s0011g06080	VIT_01s0011g06080.t01				0.0140791	-1.10306	0.0114221	-0.378485	-0.0115132	0.336967	-0.979024	-0.731283	-0.680921	1.20275	0.682089	1.17161
VIT_01s0011g06090	VIT_01s0011g06090.t01				0.280514	-0.550092	0.548188	-0.348551	1.26496	0.305998	0.308897	0.741479	-1.07436	-1.69102	-2.03407	-0.964243
VIT_01s0011g06120	VIT_01s0011g06120.t01				0.503563	-0.236083	0.557238	-0.411624	0.977164	0.0736925	0.0410489	0.700148	-0.683297	-0.736623	-0.928985	-0.0422511
VIT_01s0011g06130	VIT_01s0011g06130.t01				0.295923	0.117588	0.388629	0.254777	-0.0413651	-0.0268046	-0.12106	0.0263156	-0.268002	0.27583	-1.05489	-0.451336
VIT_01s0011g06140	VIT_01s0011g06140.t01				-0.00287596	-2.45457	1.17115	0.97722	0.28128	1.48608	-2.85022	0.245214	0.00287024	-1.16584	-5.13733	-2.96482
VIT_01s0011g06150	VIT_01s0011g06150.t01				0.693741	0.225873	1.09941	0.267055	-0.136742	-0.277604	0.59297	0.0669278	-0.396546	-0.0701843	-0.960894	-0.446977
VIT_01s0011g06190	VIT_01s0011g06190.t01				0.213455	-0.0937955	-0.264508	-0.780027	0.745487	0.534755	0.506332	0.275813	-0.327766	0.0880679	-1.57059	-1.0563
VIT_01s0011g06200	VIT_01s0011g06200.t01				-0.0701445	-0.3779	-0.312858	-0.319194	0.460603	-0.499184	0.414109	0.0668916	-0.238565	1.39945	0.149409	1.11839
VIT_01s0011g06210	VIT_01s0011g06210.t01				0.073076	-0.234262	0.421878	0.186343	0.588661	0.402424	-0.0769759	0.131088	-0.284639	-0.74311	-1.25987	-1.1464
VIT_01s0011g06220	VIT_01s0011g06220.t01				0.0163816	0.196701	1.09751	-1.08866	-1.47484	1.36349	0.186422	0.672119	-0.0376187	-0.0165698	-0.368022	-1.03081
VIT_01s0011g06250	VIT_01s0011g06250.t01				0.677622	-0.0404983	0.358049	0.0393925	-0.0456003	-0.83294	-1.40557	-0.410154	-1.17185	0.54733	1.11744	1.63109
VIT_01s0011g06260	VIT_01s0011g06260.t01				0.437921	0.312863	0.418897	0.355449	0.034972	-0.0358409	0.465028	-0.10442	-0.0496579	-0.230748	-0.800217	-0.636217
VIT_01s0011g06270	VIT_01s0011g06270.t01				-0.0272061	-1.25923	0.688421	0.33151	0.723801	2.03644	-0.306779	0.727659	0.0267025	-0.924809	-2.05712	-1.01783
VIT_01s0011g06280	VIT_01s0011g06280.t01				0.357687	0.311675	0.330533	0.303864	0.616357	-0.0127639	-0.0700871	0.012652	-1.14019	-0.809674	-1.83247	-0.19733
VIT_01s0011g06290	VIT_01s0011g06290.t01				-3.04635	-1.66509	-3.06519	-1.62329	-2.98402	0.153218	-0.171445	0.396644	1.93982	2.31152	0.389937	2.06354
VIT_01s0011g06300	VIT_01s0011g06300.t01				-0.103837	-0.110322	0.184304	0.534264	0.557657	0.43793	0.0968627	0.971358	-0.41563	-1.02616	-1.57887	-0.675896
VIT_01s0011g06310	VIT_01s0011g06310.t01				-2.05013	-2.77283	-0.00254911	-0.100276	0.378906	-0.405261	-2.96568	1.49026	0.00254461	3.2046	4.18835	4.18083
VIT_01s0011g06320	VIT_01s0011g06320.t01				1.59391	1.46867	2.31902	0.226369	-1.2904	0.0336301	-0.0344328	-1.04303	-1.05459	-0.277159	-0.37332	0.789987
VIT_01s0011g06330	VIT_01s0011g06330.t01				-0.0319512	0.0312589	-0.207618	0.126126	0.913618	0.762232	0.375906	0.245118	-0.775012	-1.33603	-1.78064	-0.612378
VIT_01s0011g06340	VIT_01s0011g06340.t01				0.280856	0.17718	0.0158559	-0.260465	0.164839	-0.0245853	0.245253	-0.0160321	-0.216724	0.334251	-0.394294	-0.751696
VIT_01s0011g06350	VIT_01s0011g06350.t01				-3.88762	-3.62196	-4.01243	-1.11326	0.239307	2.63583	3.3427	2.29224	2.37526	2.08268	-1.00786	-0.287053
VIT_01s0011g06360	VIT_01s0011g06360.t01				5.16841	5.62199	3.69243	3.02809	-0.917075	-0.70752	0.460804	-1.97565	-0.0968279	0.0907359	-4.5905	-4.58003
VIT_01s0011g06370	VIT_01s0011g06370.t01				4.33743	4.48825	3.03275	2.52421	-0.562044	0.527869	-0.687251	0.189652	-0.218411	-1.45739	-4.18444	-5.25448
VIT_01s0011g06380	VIT_01s0011g06380.t01				0.787549	1.12076	0.192078	0.032202	0.127536	0.0108112	-0.0108928	-0.10593	-1.25515	-0.735332	-2.22401	-1.57415
VIT_01s0011g06390	VIT_01s0011g06390.t01				0.354641	0.798738	0.550646	0.0620098	0.194053	-0.0647953	0.353048	-1.03336	-2.10074	-2.34549	-1.79781	-3.17559
VIT_01s0011g06400	VIT_01s0011g06400.t01				-4.48954	-2.94361	-2.21458	-3.97481	-1.53509	-0.294029	1.08763	1.41758	0.605773	2.17434	0.244131	0.617257
VIT_01s0011g06410	VIT_01s0011g06410.t01				0.0611346	-1.06657	-1.89047	-1.38124	-0.281603	-0.0638402	0.580962	0.432646	0.265556	0.346636	0.767148	-0.207595
VIT_01s0011g06430	VIT_01s0011g06430.t01				1.27935	2.22883	0.679745	0.68687	-0.915453	-0.446989	0.20296	-0.677883	-0.236262	1.63866	-1.2192	-1.8287
VIT_01s0011g06440	VIT_01s0011g06440.t01				0.145483	-0.161816	0.205562	-0.655574	-1.99795	-1.47346	-1.08965	0.750838	0.336317	-0.583486	2.86221	1.98723
VIT_01s0011g06450	VIT_01s0011g06450.t01				0.0507211	-0.73375	0.66816	0.366552	2.57413	-0.0525695	-3.10447	2.06487	-2.56524	-1.87425	-0.437383	0.341483
VIT_01s0011g06460	VIT_01s0011g06460.t01				-0.0730156	0.0694976	-0.192758	-0.684399	0.603735	-0.126355	0.175671	0.634865	-1.65029	-0.963836	0.212558	0.754947
VIT_01s0011g06470	VIT_01s0011g06470.t01				-0.469549	0.0892818	0.289654	-0.0951737	-1.14044	-0.143982	1.64534	-1.7125	0.158728	-1.60959	1.35824	3.61292
VIT_01s0011g06480	VIT_01s0011g06480.t01				0.528433	-1.72423	-1.14845	-0.00958946	0.00952614	-1.14241	0.141301	0.759392	-0.845363	-1.82727	0.353757	0.353757
VIT_01s0011g06490	VIT_01s0011g06490.t01				0.00707466	-0.00710953	-0.233723	1.66544	0.47068	-0.170427	-0.407847	2.08605	-0.428003	0.0843516	0.512932	-0.363651
VIT_01s0011g06500	VIT_01s0011g06500.t01				-0.121841	-0.96565	1.00784	0.504073	4.05142	-0.0593087	-1.12173	1.3418	-0.486182	-1.15479	0.0569665	1.05934
VIT_01s0011g06510	VIT_01s0011g06510.t01				-1.46383	-0.30194	-0.88698	0.249554	0.683707	-0.52482	0.729926	1.30804	-1.21876	2.34384	0.81893	-0.6926
VIT_01s0011g06540	VIT_01s0011g06540.t01				0.274088	-0.0598671	0.089408	-0.133853	0.149961	-0.283906	0.0574814	0.0608961	-0.100314	0.353425	-0.239506	-0.458158
VIT_01s0011g06550	VIT_01s0011g06550.t01	SOS1			0.390412	-0.545325	0.814836	0.27851	1.55561	1.30815	-0.345457	1.23842	-0.748624	-1.0757	-0.863723	-0.361472
VIT_01s0011g06560	VIT_01s0011g06560.t01				0.2957	-0.692559	0.999864	0.0910554	0.499317	0.0983634	-0.0971918	-0.447392	-2.1508	-1.44284	-1.40885	0.643829
VIT_01s0011g06570	VIT_01s0011g06570.t01				0.656582	0.241901	-0.342347	-1.20649	-1.63484	-0.290798	1.27948	0.490052	0.833342	0.668407	-1.00677	-1.61886
VIT_01s0011g06580	VIT_01s0011g06580.t01				-0.810071	-3.43711	-0.691404	-1.50608	-0.551346	-1.21386	0.397931	0.539557	1.00561	2.25859	2.67686	3.03119
VIT_01s0011g06590	VIT_01s0011g06590.t01				-4.87837	-4.87162	-4.86491	-1.64537	-2.29267	0.154912	2.60398	-0.17357	1.9965	2.61539	1.05172	0.232842
VIT_01s0011g06600	VIT_01s0011g06600.t01				0.192532	-0.0128754	0.526247	1.34712	1.24835	1.36563	-1.52802	0.0127615	-0.570775	-0.607378	-0.370266	-2.57346
VIT_01s0011g06610	VIT_01s0011g06610.t01				-0.98348	-0.938344	-0.346344	-0.014899	-1.76542	-1.3124	0.0147467	0.132775	3.18519	4.5677	6.72179	4.7426
VIT_01s0011g06620	VIT_01s0011g06620.t01				1.10948	1.01968	0.734566	0.8821	0.435666	-0.393337	-0.740675	0.308749	-1.31245	-0.971831	-1.00154	-1.21494
VIT_01s0011g06630	VIT_01s0011g06630.t01				0.140669	-0.202898	0.0983763	-0.00544498	0.572518	0.383789	0.482508	0.0054245	-1.15467	-0.557166	-2.27684	-1.11388
VIT_01s0011g06640	VIT_01s0011g06640.t01				-1.25009	-0.505613	-0.0169795	1.10458	-0.897539	2.0799	0.016782	0.717835	1.85948	0.405706	-1.0736	-0.881559
VIT_01s0011g06650	VIT_01s0011g06650.t01				-1.46113	-0.391871	0.991261	-1.68324	-0.777285	-0.225084	-0.779226	0.805253	1.35893	0.19466	1.74102	0.809294
VIT_01s0011g06670	VIT_01s0011g06670.t01				-1.88548	-1.53665	-0.763711	0.0529937	-1.66328	2.17705	1.89733	0.473604	0.66489	-0.341026	2.71365	-0.0550148
VIT_01s0137g00010	VIT_01s0137g00010.t01				0.829437	0.824788	0.675481	0.373718	-0.224994	-0.111549	0.10354	-0.112758	-0.158563	0.399826	-1.05483	-0.534983
VIT_01s0137g00020	VIT_01s0137g00020.t01				0.707777	0.127689	0.828148	-0.0152133	0.7589	-0.08384	-0.105481	0.25823	-0.485709	0.0150545	-1.84073	-1.22158
VIT_01s0137g00030	VIT_01s0137g00030.t01				0.125428	-0.314998	1.02187	0.18718	0.666362	0.491807	0.336282	-0.13738	-1.04455	-1.32334	-1.53313	-1.57657
VIT_01s0137g00040	VIT_01s0137g00040.t01				0.174933	1.64328	0.267433	1.5296	-0.199109	0.899639	1.17877	-0.901537	-0.478398	-0.754235	-2.47694	-4.44275
VIT_01s0137g00050	VIT_01s0137g00050.t01				0.341408	0.100761	1.0766	1.26427	0.903659	-0.10833	0.506127	-0.141735	-0.58554	-0.300277	-2.91509	-3.59079
VIT_01s0137g00060	VIT_01s0137g00060.t01				0.0905009	0.295751	0.178639	0.000715188	-0.000715543	0.0307991	-0.157351	0.0995035	-1.07735	-1.38614	-2.83929	-1.48902
VIT_01s0137g00070	VIT_01s0137g00070.t01				-0.128824	0.764332	0.118258	-0.67674	-6.37065	-4.86071	0.312667	1.02653	1.00363	1.73032	-3.83242	-1.92009
VIT_01s0137g00080	VIT_01s0137g00080.t01				-0.202786	0.60145	0.957729	0.510595	-0.0204354	0.418091	-0.072461	0.851885	0.02015	-0.307089	-0.0507121	-1.17281
VIT_01s0137g00090	VIT_01s0137g00090.t01				-0.850603	-0.864788	0.493562	-1.96166	-2.29801	-0.109999	0.264289	0.526839	0.611335	0.116445	-1.14802	0.102203
VIT_01s0137g00100	VIT_01s0137g00100.t01				-0.0400302	1.26771	0.99654	-1.14507	0.512558	-1.21753	0.545048	0.0389494	-0.806856	-0.858143	-0.151987	0.535956
VIT_01s0137g00110	VIT_01s0137g00110.t01				-0.223675	-0.690422	-0.090517	0.233023	-0.383008	0.975886	0.323428	0.154485	0.0851716	1.1766	-0.667806	-0.893806
VIT_01s0137g00120	VIT_01s0137g00120.t01				-0.303606	-0.0541115	-0.275236	-0.0492746	0.048944	0.766919	1.04623	0.0476471	0.74183	0.205143	-1.11044	-1.24918
VIT_01s0137g00170	VIT_01s0137g00170.t01				3.55967	3.86158	3.04645	2.7987	-2.13921	-1.41071	-1.3033	0.146106	-1.39153	-1.74089	-0.162588	2.64132
VIT_01s0137g00180	VIT_01s0137g00180.t01				0.53586	0.730731	0.317879	0.592938	-0.240601	-0.793739	0.322855	-0.927029	-0.311885	0.206152	-1.30596	-1.44256
VIT_01s0137g00190	VIT_01s0137g00190.t01				-0.0254635	-0.258946	0.32023	0.103306	1.26062	0.137113	0.0250219	0.289728	-2.1994	-2.73236	-3.96089	-2.36889
VIT_01s0137g00200	VIT_01s0137g00200.t01				-1.7074	-1.14782	-3.12977	-3.57898	-0.444384	0.902916	1.46877	0.107542	-0.116209	0.795413	1.45818	0.431913
VIT_01s0137g00210	VIT_01s0137g00210.t01				-1.56849	-1.72942	0.474046	-1.30995	-1.12653	-0.963826	0.191767	-0.221222	3.71838	6.70189	7.94544	8.94237
VIT_01s0137g00220	VIT_01s0137g00220.t01				0.257642	-0.117367	0.205108	0.0608018	0.768794	0.217342	-0.0634775	0.594303	-1.16542	-1.90174	-2.83153	-1.19032
VIT_01s0137g00230	VIT_01s0137g00230.t01				0.162099	-0.0833203	0.150713	0.34867	0.422099	0.0787699	-0.25134	0.566396	-1.09299	-0.678551	-1.00166	-0.144928
VIT_01s0137g00240	VIT_01s0137g00240.t01				0.607681	0.19561	0.270424	-0.226355	-1.79466	-1.9327	-1.09693	-1.86556	-0.448021	0.586591	0.59337	1.7904
VIT_01s0137g00250	VIT_01s0137g00250.t01				-0.0883858	-0.473447	0.203926	0.0832821	0.614464	0.172583	0.250708	0.331793	-1.01884	-1.45114	-2.47818	-1.34061
VIT_01s0137g00260	VIT_01s0137g00260.t01				0.38216	-1.38984	1.40271	0.349377	2.18347	1.76631	-0.501528	1.83179	-1.63733	-2.16395	-1.62514	-0.46198
VIT_01s0137g00270	VIT_01s0137g00270.t01				0.580563	-0.639273	0.490251	0.118162	1.32497	0.813383	-0.356784	0.570905	-1.46491	-0.709792	-0.892445	-0.128711
VIT_01s0137g00280	VIT_01s0137g00280.t01				-0.236399	-0.683416	-0.0902682	-0.238169	0.23752	0.0849512	0.122195	0.165435	0.340369	0.135285	-0.0939276	-0.774438
VIT_01s0137g00290	VIT_01s0137g00290.t01				0.116708	-0.0743583	-0.123806	0.395365	0.398734	0.0405693	0.396777	-0.897895	-0.680975	0.110895	-1.22167	-0.0417433
VIT_01s0137g00300	VIT_01s0137g00300.t01				0.209714	-0.108493	0.260051	0.0558688	0.573461	0.140496	0.0992603	-0.0581197	-0.948824	-1.62657	-3.08983	-1.6458
VIT_01s0137g00310	VIT_01s0137g00310.t01				-0.167531	0.276822	0.297622	0.511554	0.204581	0.150085	-0.544919	0.449533	-1.51759	-2.32125	-3.07102	-1.57884
VIT_01s0137g00330	VIT_01s0137g00330.t01				0.271226	0.246514	0.331304	-0.529831	-0.00776932	0.900775	-0.963903	0.391153	0.0077277	-0.798367	-1.25444	-1.94521
VIT_01s0137g00340	VIT_01s0137g00340.t01				0.0732339	-0.033633	-0.144221	0.0560589	-0.219259	-0.269641	0.0328668	0.15534	0.0795533	0.695209	-0.537035	-0.869145
VIT_01s0137g00350	VIT_01s0137g00350.t01				-0.150692	-0.862382	0.13643	-0.961297	-0.482115	-1.82703	-1.06465	0.344609	0.141775	2.45761	1.1441	3.88229
VIT_01s0137g00360	VIT_01s0137g00360.t01				-0.611059	-2.04944	-0.836486	-0.503315	1.37507	-0.346626	-0.107312	0.891051	0.0998797	1.64316	0.844043	0.355118
VIT_01s0137g00370	VIT_01s0137g00370.t01				0.296049	0.0800073	0.205496	0.0667811	-0.0224643	-0.0136516	0.0105114	0.0672944	-0.644639	-0.0105886	-2.13221	-1.77379
VIT_01s0137g00380	VIT_01s0137g00380.t01				0.6881	-0.293731	0.356979	-0.0600412	1.28576	0.655884	0.961825	0.0576419	-1.12107	-0.123331	-1.50206	-0.0836401
VIT_01s0137g00390	VIT_01s0137g00390.t01				-0.558531	-0.558531	-0.00175601	-0.843889	-1.27525	0.00175388	0.0541138	-1.24483	0.826073	0.338427	2.43996	3.49562
VIT_01s0137g00400	VIT_01s0137g00400.t01				-1.33023	-1.60703	-2.42216	-2.28931	-1.8887	0.642782	0.345423	0.214448	-0.0146464	0.0144992	0.570436	1.86201
VIT_01s0137g00410	VIT_01s0137g00410.t01				0.267911	-3.13331	-0.21148	0.184406	-1.8259	-2.5489	-3.49654	2.04687	-1.72458	0.488212	0.889303	4.30902
VIT_01s0137g00420	VIT_01s0137g00420.t01				-0.105181	0.231908	-0.0246616	0.146739	0.0283423	0.129142	0.0242471	0.212214	-0.292093	-0.0544613	-1.6329	-1.50145
VIT_01s0137g00430	VIT_01s0137g00430.t01				0.744312	0.631457	0.0859615	-0.116607	-0.341218	-0.375117	-0.0914098	-0.511538	-0.708646	0.311985	0.916285	0.352894
VIT_01s0137g00440	VIT_01s0137g00440.t01				0.384312	0.187682	0.245611	0.0889564	0.271765	-0.110372	-0.094804	0.101529	-1.05276	-1.33805	-1.25461	-1.15048
VIT_01s0137g00450	VIT_01s0137g00450.t01				-0.00970753	-0.0964725	0.0426374	0.216944	0.418792	0.239282	0.00964265	0.363474	-1.54799	-2.15371	-2.06947	-1.40013
VIT_01s0137g00460	VIT_01s0137g00460.t01				0.568726	-1.38191	1.76809	0.643798	0.299453	0.866796	-1.07024	0.312847	-1.28188	-1.69725	-1.37438	-0.378339
VIT_01s0137g00470	VIT_01s0137g00470.t01				-1.86397	-0.942245	-1.25988	-0.82709	0.842423	0.783524	1.33499	0.517572	0.651823	0.663793	-0.814878	-1.45839
VIT_01s0137g00480	VIT_01s0137g00480.t01				-0.176493	0.342286	-0.550454	-0.506039	0.143591	0.505089	1.09038	-0.871412	-0.0692304	1.04654	0	0
VIT_01s0137g00490	VIT_01s0137g00490.t01				0.943772	0.626338	1.12243	0.365108	1.21386	-1.57506	-0.0689643	-0.521263	-1.18732	-2.15532	0.0658175	-0.799438
VIT_01s0137g00500	VIT_01s0137g00500.t01				0.749781	-0.179204	0.951216	0.205216	0.792806	-0.0552145	0.053179	0.161824	-1.48479	-1.85876	-1.90863	-0.141087
VIT_01s0137g00510	VIT_01s0137g00510.t01				2.03429	1.85345	1.87785	0.107696	-2.08707	-0.981175	-0.435781	-1.47169	-0.116388	-0.666042	3.06371	4.78242
VIT_01s0137g00520	VIT_01s0137g00520.t01				-0.122907	-1.09459	0.481186	-0.511493	0.247589	0.124663	-0.896984	0.038721	-0.039789	-1.36756	0.75634	2.56439
VIT_01s0137g00540	VIT_01s0137g00540.t01				0.42386	-0.60827	1.40994	-0.897782	-0.960556	-3.77159	-0.687079	1.96602	-0.0773384	0.0734026	3.81866	4.91341
VIT_01s0137g00550	VIT_01s0137g00550.t01				-0.96807	-0.502681	0.846352	-0.491149	-1.63896	-1.61468	-1.17511	0.365739	0.963045	1.27913	4.21021	5.20349
VIT_01s0137g00560	VIT_01s0137g00560.t01				0.348582	-1.16712	0.408661	-0.867512	-1.64884	-1.97993	-0.969509	2.09237	-0.460585	0.619613	3.68198	4.66065
VIT_01s0137g00580	VIT_01s0137g00580.t01				-0.020035	0.116269	0.0453629	0.0197606	-0.142279	0.357883	0.30919	0.480863	-0.379998	-0.0412551	-1.25954	-0.261915
VIT_01s0137g00590	VIT_01s0137g00590.t01				0.403632	-0.221001	0.132749	-0.0392334	0.929018	0.473033	0.0381947	0.47284	-1.53858	-1.60415	-2.30998	-1.1687
VIT_01s0137g00600	VIT_01s0137g00600.t01				0.715325	0.0119307	0.431989	0.0139982	2.0448	-0.0120302	-0.644707	0.674585	-1.49979	-1.22599	-1.44682	-0.470836
VIT_01s0137g00610	VIT_01s0137g00610.t01				0.487476	0.46337	0.396482	0.15855	0.463746	-0.0871851	0.0822153	-0.252501	-1.93919	-2.13281	-3.53037	-2.28323
VIT_01s0137g00620	VIT_01s0137g00620.t01				0.18371	-0.211726	0.235294	-0.0187226	0.860168	0.0184827	0.299273	0.377285	-0.966981	-0.953708	-1.73212	-1.1686
VIT_01s0137g00630	VIT_01s0137g00630.t01				-0.0106218	0.128893	0.140024	-0.0039638	-0.496752	-0.16275	0.284048	0.00395294	-0.283879	0.19068	-0.878041	0.221833
VIT_01s0137g00640	VIT_01s0137g00640.t01				0.134678	-0.0264254	0.122634	0.00515827	0.675656	0.208387	-0.00517678	0.170091	-1.10693	-1.55102	-2.83512	-1.30289
VIT_01s0137g00650	VIT_01s0137g00650.t01				0.0278598	0.799191	-0.0284084	0.112499	-0.922517	-0.0991861	0.53798	-0.181612	0.508833	0.490256	-1.22318	-1.62299
VIT_01s0137g00660	VIT_01s0137g00660.t01				0.613895	0.627496	0.0938773	0.378021	-0.0412158	-0.0664908	0.271551	0.0400709	-0.397529	-0.0842125	-0.426566	-0.526588
VIT_01s0137g00670	VIT_01s0137g00670.t01				-0.195825	-0.721845	0.463022	0.190209	0.616415	0.290913	-0.334778	0.362948	0.172393	-0.696149	-1.76678	-1.96705
VIT_01s0137g00680	VIT_01s0137g00680.t01				0.0765417	-0.209528	1.331	0.591401	1.48354	0.894901	-0.205023	0.874541	-0.0808313	-1.33067	-1.66433	-3.03297
VIT_01s0137g00690	VIT_01s0137g00690.t01				0.508574	-0.339601	0.759517	-0.00145796	0.704191	0.122217	0.00145649	0.478606	-0.693578	-0.750764	-1.8527	-1.03646
VIT_01s0137g00700	VIT_01s0137g00700.t01				0.343206	0.057175	0.53866	0.299793	1.30273	-0.0595348	-0.18441	0.228991	-0.883438	-1.44069	-1.39938	-1.07117
VIT_01s0137g00710	VIT_01s0137g00710.t01				0.0983818	-0.0862959	-1.12865	-0.897752	-0.940513	-1.01582	0.081424	-1.29343	0.968717	2.51446	0.344572	0.435363
VIT_01s0137g00720	VIT_01s0137g00720.t01				0.49448	0.48899	0.0230074	0.128638	-1.16708	-0.412024	-0.0233803	-0.0692844	1.15095	1.11088	-0.633108	-1.77114
VIT_01s0137g00730	VIT_01s0137g00730.t01				0.0378752	-0.18276	-0.0388964	-0.0995856	0.0758906	-0.239162	0.293182	0.0952599	0.382056	0.741889	-0.488689	-0.929998
VIT_01s0137g00740	VIT_01s0137g00740.t01				-2.22796	-2.21569	-2.73492	-3.41761	-1.20254	0.0569447	1.11396	0.225395	-0.0592851	0.842876	0.62691	1.69017
VIT_01s0137g00750	VIT_01s0137g00750.t01				1.21479	0.873819	0.832861	-0.954852	-0.79848	-0.658732	0.771165	-1.29916	0.450554	0.563821	-1.61706	-1.64801
VIT_01s0137g00760	VIT_01s0137g00760.t01				0.551141	0.120267	0.205014	-0.130055	0.535776	-0.110567	0.102694	0.288339	-1.00708	-1.00088	-2.00187	-0.980328
VIT_01s0137g00770	VIT_01s0137g00770.t01				0.0761232	-0.50518	0.667615	-0.0330558	0.0323154	0.57391	0.28828	0.642575	-0.112915	-0.631486	-1.3951	-0.717609
VIT_01s0137g00780	VIT_01s0137g00780.t01				-1.47991	-5.34167	-0.359788	-0.0979494	-2.3009	1.44634	0.0917199	2.69019	3.69273	2.6557	-0.552379	1.06174
VIT_01s0137g00790	VIT_01s0137g00790.t01				-0.128773	-1.92163	0.0896003	-1.83644	-0.457676	-0.0955357	-0.477346	2.23895	0.580121	1.85439	2.05828	4.46263
VIT_01s0137g00810	VIT_01s0137g00810.t01				0.00731204	-0.552801	0.301469	-0.229069	-0.358117	0.610171	-0.00734928	0.528561	0.129148	0.233708	-1.68429	-0.27978
VIT_01s0137g00820	VIT_01s0137g00820.t01				-3.23392	-4.86166	-2.25008	-2.58929	-0.126045	-0.58331	0.115912	1.16346	0.645256	0.738133	0.573264	1.5189
VIT_01s0127g00010	VIT_01s0127g00010.t01				-2.62574	-1.81747	-2.13349	-0.456681	0.395867	1.15096	1.37652	-0.184188	0.350465	0.163313	-1.34227	0.885697
VIT_01s0127g00050	VIT_01s0127g00050.t01				1.62626	3.82668	0.899337	-0.733345	-3.48062	-3.18208	-1.12301	-0.28028	1.75054	3.12031	0.234586	-1.46464
VIT_01s0127g00060	VIT_01s0127g00060.t01				-0.00897161	-0.903567	0.487983	0.0748326	0.688944	-0.442108	0.00891616	0.863059	-0.528233	-0.281954	-0.697012	0.0956193
VIT_01s0127g00070	VIT_01s0127g00070.t01				-0.153109	0.704087	0.267948	0.261889	0.15387	0.544379	-0.126877	0.116615	-0.710659	-0.76139	-1.91785	-2.14588
VIT_01s0127g00110	VIT_01s0127g00110.t01				0.0869074	0.174581	0.157533	-0.156536	0.813888	0.49777	-0.0924801	0.494507	-0.419499	-0.396741	-1.1685	-1.99153
VIT_01s0127g00130	VIT_01s0127g00130.t01				0.730905	0.234729	1.25993	0.948477	1.34115	0.402953	-1.17283	-0.280485	-2.52306	-3.47154	-4.27119	-2.8444
VIT_01s0127g00140	VIT_01s0127g00140.t01				0.0424372	-1.0403	1.24819	0.22202	0.758747	0.431953	-0.510119	0.611266	-0.0437235	-0.749226	-0.567882	-1.59402
VIT_01s0127g00150	VIT_01s0127g00150.t01				0.190662	1.09889	0.120344	0.470008	-0.282472	0.428691	0.344363	-0.151516	-0.369082	-0.131304	-1.72464	-0.912547
VIT_01s0127g00160	VIT_01s0127g00160.t01				0.0565464	-1.79596	1.82601	1.33569	1.41835	1.59342	-0.987037	0.855396	-0.0588534	-1.62023	-2.31931	-1.405
VIT_01s0127g00170	VIT_01s0127g00170.t01				-0.28757	0.0496119	0.0231	0.905427	-0.0234759	1.06956	0.832136	0.676945	-0.527933	-0.309456	-1.36678	-2.47998
VIT_01s0127g00180	VIT_01s0127g00180.t01				-0.166863	0.367176	0.0423694	0.577981	0.0546721	0.601169	-0.00619831	0.00617179	-0.628588	-1.41448	-1.7645	-2.47792
VIT_01s0127g00190	VIT_01s0127g00190.t01				0.130509	-2.45571	-0.0694754	0.0662828	1.21989	0.585542	0.156931	0.157208	-0.07111	-1.66898	-1.46568	-1.46568
VIT_01s0127g00200	VIT_01s0127g00200.t01				-0.0207377	1.15236	0.500729	0.651275	-0.442503	0.409752	0.371531	-0.381937	0.0204438	-0.208639	-2.3701	-3.24507
VIT_01s0127g00210	VIT_01s0127g00210.t01				-0.131953	-0.51499	-0.698416	0.219321	1.56213	1.0413	1.64109	0.777047	0.0161704	-0.0163537	-0.337766	-0.196054
VIT_01s0127g00220	VIT_01s0127g00220.t01				-0.463959	0.0655073	-0.496715	-0.0686238	0.0864269	0.842505	0.800546	0.430319	0.326852	-0.352769	-2.18398	-0.92047
VIT_01s0127g00230	VIT_01s0127g00230.t01				-3.25989	-3.52263	-3.48621	-2.06696	0.423305	0.544433	1.49657	0.507184	-0.491757	0.711786	-1.0515	0.366075
VIT_01s0127g00240	VIT_01s0127g00240.t01				0.0347278	-0.63842	-0.415627	-1.62883	1.62487	0.59042	0.204769	0.525072	-0.00177859	0.0017764	-0.146192	-0.107175
VIT_01s0127g00250	VIT_01s0127g00250.t01				0.296278	-0.602002	0.224818	0.933573	2.11499	1.43149	-0.98047	0.250397	-0.266437	-1.49914	-0.914641	-2.63666
VIT_01s0127g00260	VIT_01s0127g00260.t01				0.372608	0.191199	0.742279	1.22051	0.737809	0.37965	-0.220466	-0.548721	-1.13079	-0.941456	-2.0799	-1.09187
VIT_01s0127g00270	VIT_01s0127g00270.t01				0.124992	0.581706	-0.0991047	0.376077	-0.182515	0.558301	0.276805	0.0927322	-0.409992	-0.280039	-2.20217	-1.55431
VIT_01s0127g00280	VIT_01s0127g00280.t01				0.219572	1.37576	-0.0433342	-0.122059	1.17338	0.0420705	-0.19535	-0.138081	0.0957118	0.296849	-0.0778429	-0.568869
VIT_01s0127g00290	VIT_01s0127g00290.t01				0.141891	0.300737	0.75027	0.445264	-0.157383	0.243885	-0.430432	0.457066	-1.19816	-1.2926	-2.35602	-0.78656
VIT_01s0127g00300	VIT_01s0127g00300.t01				-0.0769123	-0.253291	0.211295	0.435839	0.29395	0.578159	0.0730187	0.327891	-1.22273	-1.85618	-2.42878	-1.73328
VIT_01s0127g00310	VIT_01s0127g00310.t01				0.153084	0.13043	0.871889	0.360282	-0.143405	0.241219	-0.710313	0.485505	-1.59304	-2.02875	-2.66753	-0.794413
VIT_01s0127g00320	VIT_01s0127g00320.t01				0.4578	0.35714	0.392348	0.53563	-0.189649	-0.193326	0.49569	0.0341915	-0.226611	-3.12522	-0.0350215	-0.70473
VIT_01s0127g00340	VIT_01s0127g00340.t01				-0.252391	-0.448155	0.325232	-0.0286818	-0.302728	-0.641334	-0.30415	0.208377	0.0281227	1.53308	7.13798	8.99191
VIT_01s0127g00350	VIT_01s0127g00350.t01				0.0829246	0.888648	0.136346	0.363625	-0.661554	0.350988	0.390149	-0.0879832	-0.539208	-0.238095	-2.05918	-1.65981
VIT_01s0127g00360	VIT_01s0127g00360.t01				-0.0340968	0.185014	0.690227	0.700581	0.227594	0.673583	-0.85327	0.0333095	-0.178461	-1.26071	-3.40868	-1.97659
VIT_01s0127g00370	VIT_01s0127g00370.t01				0.203716	0.483317	0.589575	0.48026	0.0275714	-0.0281086	-0.255253	0.291401	-1.32762	-1.82185	-2.81909	-1.4958
VIT_01s0127g00380	VIT_01s0127g00380.t01				-0.0851937	0.0709052	-0.147119	-0.0832748	0.137266	0.00318466	0.728611	0.68903	-0.00319171	0.785842	-0.282812	-0.598049
VIT_01s0127g00390	VIT_01s0127g00390.t01				-0.167754	0.403502	0.00340697	0.311346	0.0551565	0.0776257	-0.0312785	-0.00341504	-0.164683	-0.125127	1.05303	-0.544625
VIT_01s0127g00400	VIT_01s0127g00400.t01				-2.89824	-2.38604	-2.55768	-1.7053	-1.3047	-0.794755	1.24311	0.509502	1.14004	2.11723	1.88123	2.30319
VIT_01s0127g00410	VIT_01s0127g00410.t01				0.0123813	-0.0856771	0.152554	-0.0124885	0.196426	0.0498245	0.285623	0.0360154	-1.04682	-1.59675	-1.95435	-1.16155
VIT_01s0127g00420	VIT_01s0127g00420.t01				2.03778	2.61811	2.23228	2.12145	-0.442538	-1.00026	-1.23936	-2.35647	-2.6648	-1.40643	0.33818	1.16707
VIT_01s0127g00430	VIT_01s0127g00430.t01				0.294694	0.110848	0.256139	0.126695	0.408584	-0.120079	-0.161249	0.213551	-1.20621	-2.00951	-2.9327	-1.05489
VIT_01s0127g00440	VIT_01s0127g00440.t01				0.0971807	0.35001	-0.22994	0.0307503	-0.03142	0.483695	0.421667	-0.299461	-0.369472	0.648274	-0.952144	-0.335075
VIT_01s0127g00450	VIT_01s0127g00450.t01				-0.150675	-0.00892258	-0.4141	0.101241	-0.430802	0.315517	0.327205	0.217371	0.00886774	0.0239675	-0.7903	-0.620221
VIT_01s0127g00460	VIT_01s0127g00460.t01				-0.0791936	0.156289	-0.337034	0.322981	-0.359995	0.262962	0.226106	0.216629	-0.120377	0.0750717	-0.975795	-0.654029
VIT_01s0127g00470	VIT_01s0127g00470.t01				-1.46353	-0.78141	-1.72792	-0.293315	0.000375612	0.765936	-0.166907	1.24768	1.03903	-0.00037571	5.51999	9.56803
VIT_01s0127g00480	VIT_01s0127g00480.t01				0.112268	-0.121747	0.402777	0.451277	1.21702	0.730752	-0.441711	0.554446	-1.10236	-1.3061	-2.34159	-1.17224
VIT_01s0127g00490	VIT_01s0127g00490.t01				0.156327	-0.175348	0.780072	1.22235	3.0251	1.76317	-0.484432	1.49231	-0.816182	-1.46417	-1.98422	-0.706157
VIT_01s0127g00500	VIT_01s0127g00500.t01				0.0851478	0.161351	0.108069	0.5378	-0.0904901	0.366772	-0.136941	0.352081	-0.924957	-2.93627	-3.66374	-1.81732
VIT_01s0127g00520	VIT_01s0127g00520.t01				0.157519	-0.696418	0.796328	-0.0277508	-0.661411	0.00590875	-0.868806	1.33355	-0.00593305	-0.229759	0.435807	1.63714
VIT_01s0127g00530	VIT_01s0127g00530.t01				-0.131374	-1.85412	0.0435889	-0.900374	-0.044947	1.17528	0.731562	0.352153	-0.366639	1.22757	-0.176844	1.79879
VIT_01s0127g00540	VIT_01s0127g00540.t01				-0.309043	-2.17125	-0.313504	-0.92234	-0.118549	0.98134	1.1956	0.109543	-0.292375	0.740723	0.206775	1.88321
VIT_01s0127g00550	VIT_01s0127g00550.t01				-0.287851	0.616913	0.874735	0.00849159	0.444646	1.61464	-0.00854187	-0.975413	2.46168	-0.392153	-0.290623	-0.577925
VIT_01s0127g00560	VIT_01s0127g00560.t01				-0.111316	-2.06409	0.103339	-0.867759	-0.139856	0.915169	0.667454	0.16781	-0.638639	1.11834	-0.466399	1.43081
VIT_01s0127g00570	VIT_01s0127g00570.t01				0.248606	0.532254	0.349917	0.443491	-0.146657	0.157309	-0.312509	0.133115	-1.1129	-1.34139	-2.83233	-1.70036
VIT_01s0127g00580	VIT_01s0127g00580.t01				-0.0339278	0.372025	0.371372	0.578574	-0.254563	0.264797	0.0331482	0.199657	-1.5736	-1.69744	-2.69539	-1.66348
VIT_01s0127g00590	VIT_01s0127g00590.t01				0.0988575	-0.187577	0.421043	0.665442	-0.106133	-0.586894	-2.41347	1.49474	-0.524168	-0.248528	0.40967	1.90679
VIT_01s0127g00600	VIT_01s0127g00600.t01				0.640652	1.02879	-0.00924134	0.682536	-0.138862	0.472144	0.416925	-0.0442472	-0.58034	-0.845077	-0.782194	0.00918252
VIT_01s0127g00610	VIT_01s0127g00610.t01				-0.0802082	0.0759829	-0.439589	0.735702	-1.31704	0.211776	0.471748	0.298332	0.230958	-0.428835	-0.431916	-1.24288
VIT_01s0127g00620	VIT_01s0127g00620.t01				0.0272541	-0.571893	0.156933	-2.25372	-1.59008	-1.38053	-0.0277789	-0.486934	1.57272	1.8888	0.822618	1.05806
VIT_01s0127g00640	VIT_01s0127g00640.t01				2.12993	1.93416	1.70755	-0.162705	0.634344	-0.874472	0.146201	0.179329	-0.876632	-0.559339	-1.30296	-1.68381
VIT_01s0127g00650	VIT_01s0127g00650.t01				1.19389	1.2034	1.05463	0.290538	0.581201	-0.364193	-0.421516	0.38922	-1.38787	-1.72271	-1.35767	-1.98778
VIT_01s0127g00660	VIT_01s0127g00660.t01				0.472697	0.60485	0.372309	0.34362	0.379223	-0.118054	-0.041543	0.0403801	-1.06248	-1.41674	-2.38889	-0.370769
VIT_01s0127g00670	VIT_01s0127g00670.t01				2.93018	2.42641	2.81526	2.40063	-0.140191	0.909397	0.127767	-0.536601	-1.1644	-1.52652	-4.00995	-3.23595
VIT_01s0127g00680	VIT_01s0127g00680.t01				0.549492	-0.0199594	0.936183	1.17006	0.0506455	0.500187	-2.16411	0.0196871	-2.73131	-2.86276	-2.62483	-1.28753
VIT_01s0127g00690	VIT_01s0127g00690.t01				0.183897	0.498954	0.702114	1.307	0.714187	1.18023	-0.406925	-0.21081	-2.43725	-3.06031	-3.99628	-5.34758
VIT_01s0127g00700	VIT_01s0127g00700.t01				-0.650449	-1.58441	0.309305	0.237159	0.130658	2.08373	-0.774907	0.42565	0.843448	-0.14368	-2.19848	-0.362591
VIT_01s0127g00710	VIT_01s0127g00710.t01				-0.0640763	0.192961	0.061351	0.441173	0.66424	-0.458673	-1.09538	0.364549	-2.19686	-2.33832	-0.687346	0.288953
VIT_01s0127g00720	VIT_01s0127g00720.t01				-0.44119	-1.38411	0.447777	0.687906	-0.305687	-0.480947	-1.49148	0.270876	-0.33059	0.252104	0.712786	1.82282
VIT_01s0127g00730	VIT_01s0127g00730.t01				0.445797	0.225162	1.00844	1.18274	-2.4782	-1.05363	-0.208698	0.182288	-0.436739	1.20115	-1.58858	-2.36039
VIT_01s0127g00740	VIT_01s0127g00740.t01				0.663228	-0.167405	-1.10093	-0.746147	-0.236683	-0.133359	0.469368	-1.28901	0.146467	0.122068	0.810292	2.53914
VIT_01s0127g00750	VIT_01s0127g00750.t01				-0.830895	0.167845	-1.25638	-1.23421	-0.903979	-0.189975	-1.21951	0.481543	3.74872	3.33934	2.4911	2.28655
VIT_01s0127g00770	VIT_01s0127g00770.t01				0.126109	1.18938	-0.228849	-0.0959971	-0.52134	-0.162447	-0.399867	0.621724	1.02666	0.0923315	0.0314383	-0.0321387
VIT_01s0127g00780	VIT_01s0127g00780.t01				3.89093	2.82473	1.1616	0.563497	-0.00234952	-1.17582	-1.33135	0.0023457	3.04064	-0.785896	-0.920216	-0.920216
VIT_01s0127g00800	VIT_01s0127g00800.t01				-1.58083	-0.0882393	-1.73624	1.84615	-0.780825	0.493465	1.24156	-0.46458	1.24388	0.856693	-0.387551	0.083152
VIT_01s0127g00810	VIT_01s0127g00810.t01				-0.0118893	0.274524	-0.104205	0.196078	-0.0837664	0.0117921	0.0674849	0.115885	-0.210116	0.420558	-0.817618	-0.332533
VIT_01s0127g00840	VIT_01s0127g00840.t01				0.754927	0.908123	0.519877	0.616884	0.103916	0.0330505	-0.0686064	-0.332275	-0.230386	-0.0338254	-1.97755	-1.78247
VIT_01s0127g00850	VIT_01s0127g00850.t01				-2.5341	-0.822705	-0.679112	-0.504805	0.313872	0.106817	-0.115363	-3.22166	1.48158	3.77099	3.85626	3.78128
VIT_01s0127g00870	VIT_01s0127g00870.t01				-0.393132	-0.980625	-2.74809	-1.63169	0.307084	-0.390631	0.827315	-0.747136	0.566312	2.21668	1.24089	0.725294
VIT_01s0127g00890	VIT_01s0127g00890.t01				0.820486	0.651498	-0.067419	0.0644086	1.09642	0.198556	0.425774	-0.14865	-0.725646	-0.4431	-1.38478	-0.129636
VIT_01s0127g00900	VIT_01s0127g00900.t01				-0.443369	0.625895	0.452706	0.279136	1.3894	0.5054	-0.346423	0.780895	-2.20827	-2.9575	-3.04857	-1.7579
VIT_01s0127g00910	VIT_01s0127g00910.t01				-0.24707	-0.423454	1.02148	0.046269	0.945976	1.37061	-1.06629	2.00497	0.596582	-0.0478022	-0.87706	-0.523745
VIT_01s0127g00920	VIT_01s0127g00920.t01				-0.0355704	0.190631	0.286494	0.287855	0.432969	0.164893	-0.357861	0.0347145	-1.0325	-1.59659	-2.16014	-1.50085
VIT_01s0026g00030	VIT_01s0026g00030.t01				0.560247	0.35484	0.276673	-0.793104	-0.285825	-1.05547	1.09363	-1.21112	0.264919	0.238453	-0.3106	-0.656185
VIT_01s0026g00040	VIT_01s0026g00040.t01				0.620774	0.0811462	0.376353	-0.0102467	0.619419	-0.517042	0.0101744	0.0477889	-1.10542	-1.1694	-2.56919	-0.917124
VIT_01s0026g00050	VIT_01s0026g00050.t01				0.265573	0.354777	0.16437	0.184329	-0.00735494	-0.324191	0.0981882	0.00731763	-0.987661	-0.594176	-1.16787	-0.73445
VIT_01s0026g00080	VIT_01s0026g00080.t01				0.630272	1.37673	0.42363	1.5133	0.160843	-0.0568339	0.0546796	-0.632298	-1.28555	-2.14142	-3.62646	-1.57972
VIT_01s0026g00090	VIT_01s0026g00090.t01				0.29944	0.0440219	0.785283	-0.0454076	0.940053	0.550645	-0.599192	0.7394	-1.02	-2.3173	-2.23434	-1.61303
VIT_01s0026g00100	VIT_01s0026g00100.t01				0.158884	-0.219311	1.16007	0.408398	2.16526	1.60729	-0.178572	1.79684	-0.494317	-2.09221	-2.83226	-1.21454
VIT_01s0026g00130	VIT_01s0026g00130.t01				0.690413	0.502693	0.634526	0.0597706	-0.0226653	-0.442626	-0.493377	0.0223147	0.36766	-0.482825	-0.14686	-0.207129
VIT_01s0026g00140	VIT_01s0026g00140.t01				0.126312	-0.138441	0.751879	0.406071	1.21712	0.968836	-0.466961	0.826358	-1.52081	-1.94503	-2.26226	-0.396811
VIT_01s0026g00150	VIT_01s0026g00150.t01				0.621675	-0.049245	0.379238	-0.664592	1.21513	0.368324	0.0476194	0.207016	-1.00651	-1.92888	-3.93952	-2.84787
VIT_01s0026g00160	VIT_01s0026g00160.t01				1.12778	0.6489	1.24926	0.675091	-0.0473614	-0.0657968	-0.128914	-0.00310655	-0.575726	0.160648	0.00309988	-0.326815
VIT_01s0026g00170	VIT_01s0026g00170.t01				0.508778	-0.146838	-0.00179977	-0.216871	0.278923	-0.405311	0.44662	0.0549951	-0.083586	0.392685	-0.353588	0.00179753
VIT_01s0026g00180	VIT_01s0026g00180.t01				0.821925	-0.88296	1.42551	0.159786	-0.334538	0.527423	-0.179714	1.37047	-0.685733	-0.333843	-1.99785	1.12665
VIT_01s0026g00190	VIT_01s0026g00190.t01				-0.29083	-1.04115	0.211204	-0.247515	-1.67684	0.707645	-0.742328	1.63016	0.471405	1.24723	-1.26224	0.529294
VIT_01s0026g00200	VIT_01s0026g00200.t01				1.37442	-2.70211	2.04359	-0.186125	-1.05059	-3.13101	-3.08946	-1.06648	0.164833	1.51678	2.20839	4.03616
VIT_01s0026g00210	VIT_01s0026g00210.t01				-0.319291	-0.344679	-0.744774	0.394091	0.77009	0.261273	2.37956	-0.42189	1.06767	0.788107	-1.34145	-1.54806
VIT_01s0026g00220	VIT_01s0026g00220.t01				0.440478	-1.48171	0.519645	0.11317	1.40464	-1.01302	-1.63553	2.11241	-1.42605	-0.499591	-0.122809	0.22999
VIT_01s0026g00230	VIT_01s0026g00230.t01				0.297095	0.22458	0.0224244	-0.104063	0.441397	-0.0227785	0.300714	0.062527	-0.697655	-1.03213	-2.262	-0.808547
VIT_01s0026g00240	VIT_01s0026g00240.t01				-0.220356	0.0787747	-0.193215	0.0865391	-0.252607	0.997429	0.792791	-0.0833257	0.254906	0.154102	-1.29454	-0.746098
VIT_01s0026g00250	VIT_01s0026g00250.t01				0.498564	0.0029382	0.227049	-0.0029442	0.732686	0.77376	-0.650738	0.708598	-1.15832	-0.924377	-1.52929	-1.07556
VIT_01s0026g00260	VIT_01s0026g00260.t01				0.0508088	-0.170114	-0.00987396	-0.0390272	0.417675	-0.13835	0.140763	0.796621	-1.02704	0.00980684	0.328512	-0.128619
VIT_01s0026g00270	VIT_01s0026g00270.t01				0.132418	-0.546582	0.426017	-0.361902	0.662177	0.327531	-0.145812	0.26877	-1.53885	-0.830529	-0.709578	0.686322
VIT_01s0026g00280	VIT_01s0026g00280.t01				0.243005	-0.363768	0.886478	0.461368	1.1214	0.899353	-0.292395	0.963402	-1.61339	-1.50558	-1.25051	-0.854669
VIT_01s0026g00290	VIT_01s0026g00290.t01				0.29617	-1.13305	-0.0377364	-1.23811	0.713972	0.0367745	-2.24294	0.384867	-0.135285	-1.30462	1.72291	1.57382
VIT_01s0026g00300	VIT_01s0026g00300.t01				-0.212842	-0.0972928	-0.258734	0.091144	0.674267	-0.117325	1.00265	0.133618	0.495218	0.538478	-1.41748	-0.171208
VIT_01s0026g00310	VIT_01s0026g00310.t01				0.0565544	-0.494808	0.373786	0.0117167	0.846193	1.66257e-05	-1.66259e-05	0.607664	-1.00218	-0.900312	-1.23712	-0.412673
VIT_01s0026g00320	VIT_01s0026g00320.t01				0.484117	0.543567	0.0726395	0.0668011	0.101901	-0.199001	0.234473	-0.442675	-0.558478	-0.070045	-0.761931	-0.31138
VIT_01s0026g00330	VIT_01s0026g00330.t01				0.367573	0.409283	-0.039777	0.0387096	-0.165191	-0.205791	0.718122	-0.652887	0.259562	0.229253	-2.37409	-2.1397
VIT_01s0026g00340	VIT_01s0026g00340.t01				0.0539352	-0.41078	0.335846	0.113556	0.84999	0.0456479	-0.0471395	0.503299	-1.30298	-1.54277	-2.10012	-1.12361
VIT_01s0026g00350	VIT_01s0026g00350.t01				-3.09152	-3.92228	-1.97692	-2.73308	-2.46284	0.0571735	0.708368	-0.0595331	2.05471	3.69046	0.253061	0.535891
VIT_01s0026g00360	VIT_01s0026g00360.t01				-0.478031	-1.30371	-1.16465	0.299863	-0.649474	-0.378996	-0.409098	2.75164	1.42586	0.846559	2.44648	1.66328
VIT_01s0026g00380	VIT_01s0026g00380.t01				0.888526	0.0688451	1.05966	0.769288	-0.143848	-0.37087	0.0965274	-0.0540894	0.0521346	-1.61797	-0.408889	-0.102333
VIT_01s0026g00390	VIT_01s0026g00390.t01				0.800367	-0.826669	-0.665929	-1.16764	1.45662	0.0555444	0.0388632	0.326821	-0.338237	-0.0399391	0.912491	-0.0541809
VIT_01s0026g00400	VIT_01s0026g00400.t01				-0.0329542	-0.560666	-0.993454	-0.840023	0.408579	0.0331717	0.856107	0.235304	0.0322183	0.452916	-1.39532	-0.776165
VIT_01s0026g00410	VIT_01s0026g00410.t01				0.488866	0.324642	-0.0884855	0.0361802	0.600009	0.770492	-0.0371109	0.971364	-0.734781	-0.462495	-0.204638	-0.142604
VIT_01s0026g00420	VIT_01s0026g00420.t01				0.801072	-0.340205	0.478534	-0.137489	1.92621	0.301011	0.125519	0.946995	-1.78583	-1.23271	-1.52659	-0.701131
VIT_01s0026g00450	VIT_01s0026g00450.t01				-4.51526	-4.08629	-3.75606	0.23057	2.14802	0.919307	2.1453	-0.274562	0.548736	1.08558	-3.31417	-3.71517
VIT_01s0026g00490	VIT_01s0026g00490.t01				-0.741269	-0.741269	-1.20695	-1.02963	-1.45798	-1.18098	1.519	0.487267	2.41195	3.74065	1.39512	0.874933
VIT_01s0026g00500	VIT_01s0026g00500.t01				-3.35917	-3.95832	-3.59997	-2.73326	-0.143619	-0.314281	1.34964	0.942199	0.130608	0.66677	0.606116	0.994882
VIT_01s0026g00520	VIT_01s0026g00520.t01				-4.64669	-4.08085	-3.67546	-2.04173	-0.345664	-0.562039	1.50786	1.11514	0.278644	1.64303	0.870639	1.11729
VIT_01s0026g00530	VIT_01s0026g00530.t01				-0.404308	0.266456	-0.327096	-1.00079	-0.851719	-0.44952	1.82923	-0.327076	1.87146	3.07507	1.46412	1.04429
VIT_01s0026g00540	VIT_01s0026g00540.t01				-0.0873149	0.403072	0.0823307	0.833351	-0.264024	0.336599	0.105204	0.616068	-0.541556	-0.25615	-0.55894	-0.176572
VIT_01s0026g00550	VIT_01s0026g00550.t01				-3.75187	-3.99459	-1.99577	-1.50854	-3.7033	0.743623	-0.122396	2.06408	0.11282	0.61081	0.841451	1.37086
VIT_01s0026g00560	VIT_01s0026g00560.t01				-0.134151	0.495683	0.193221	-0.245203	-0.278045	-0.311652	-0.341187	0.944828	0.627039	1.59866	-0.0817978	0.0774078
VIT_01s0026g00570	VIT_01s0026g00570.t01				-7.91038	-8.73006	-5.98125	-2.18854	-3.31448	0.0686334	1.28438	-0.0720623	1.03729	1.67046	1.3285	1.9714
VIT_01s0026g00580	VIT_01s0026g00580.t01				2.69005	2.32438	2.32518	0.0330108	-0.0337839	-1.06287	-0.902009	-1.06159	-1.35711	-0.446085	1.14909	0.822957
VIT_01s0026g00590	VIT_01s0026g00590.t01				0.282095	-0.117554	0.420951	-0.112875	0.4462	-0.636977	0.104681	0.288752	-1.77492	-1.08099	-2.1774	0.168768
VIT_01s0026g00600	VIT_01s0026g00600.t01				0.601786	0.101461	0.480041	-0.141534	0.615216	-0.10914	0.356406	0.35106	-0.946185	-0.574694	-0.848832	-0.576067
VIT_01s0026g00610	VIT_01s0026g00610.t01				0.0475157	0.197708	0.499308	0.126863	0.392999	-0.226924	-0.0491341	0.356564	-1.06209	-1.37024	-2.50154	-0.988479
VIT_01s0026g00620	VIT_01s0026g00620.t01				-2.21577	-2.66564	-1.50464	0.565435	-0.942954	0.7783	1.15058	2.2358	3.12417	2.35113	-1.03761	-2.77483
VIT_01s0026g00630	VIT_01s0026g00630.t01				-0.607605	-1.05022	-1.47289	0.247379	-0.364503	-1.44841	0.884349	0.733732	-0.298758	2.47606	4.4077	4.75684
VIT_01s0026g00640	VIT_01s0026g00640.t01				0.24775	0.276604	0.191771	-0.120949	0.274823	-0.117516	0.10866	0.17563	-0.737831	-1.67486	-3.00875	-1.98927
VIT_01s0026g00650	VIT_01s0026g00650.t01				0.234297	-0.279867	1.04926	0.492653	1.26584	1.09354	-0.348307	0.91125	-1.18051	-2.26139	-3.03716	-1.15237
VIT_01s0026g00670	VIT_01s0026g00670.t01				-0.115229	0.161903	-0.605425	0.283592	-0.00719338	0.604806	0.538257	0.407085	-0.455041	0.00715769	-1.15238	-1.98477
VIT_01s0026g00680	VIT_01s0026g00680.t01				0.118303	-0.139864	0.0692113	0.307568	0.352627	0.657182	-0.0401731	0.0390847	-0.539218	-0.93351	-3.30159	-2.35386
VIT_01s0026g00690	VIT_01s0026g00690.t01				-0.00348428	0.0863879	0.173104	0.055275	0.291185	0.117838	-0.110147	0.00347589	-1.03182	-1.57064	-3.04006	-1.46868
VIT_01s0026g00700	VIT_01s0026g00700.t01				0.110341	-0.260918	-0.0271409	0.0266398	1.093	0.0899376	0.678058	0.209882	-0.983409	-1.67577	-2.23318	-0.396775
VIT_01s0026g00710	VIT_01s0026g00710.t01				-0.249461	-0.786221	-0.495095	-0.5799	0.678814	-0.587985	0.219951	0.379729	0.212618	0.364827	-0.551266	0.921153
VIT_01s0026g00720	VIT_01s0026g00720.t01				-0.0561937	-0.766395	-0.0450245	0.0436618	1.13542	0.983576	0.920728	1.10219	0.30243	-0.581825	-1.40253	-0.381454
VIT_01s0026g00730	VIT_01s0026g00730.t01				-0.71499	-1.80205	-0.894862	-0.26402	0.504151	0.794767	0.667708	1.06877	1.29838	0.0305041	-1.09059	-0.031163
VIT_01s0026g00740	VIT_01s0026g00740.t01				-1.06278	-0.386648	-1.61307	-0.0641029	0.0613754	1.23014	1.69299	0.429597	1.10651	1.49773	-1.00066	-1.70309
VIT_01s0026g00750	VIT_01s0026g00750.t01				0.384822	0.406874	0.171493	0.308798	-0.0839923	0.11967	-0.0295569	0.0203748	-0.194935	-0.0206667	-1.44483	-1.13052
VIT_01s0026g00760	VIT_01s0026g00760.t01				0.790977	0.151976	0.719091	-0.0151325	0.797437	0.0149754	-0.0746915	0.650693	-1.07603	-0.758013	-1.65216	-0.972553
VIT_01s0026g00770	VIT_01s0026g00770.t01				0.503204	-0.275134	0.696095	-0.0579015	1.16017	0.487193	0.0556671	0.755631	-1.26125	-1.04569	-1.59897	-1.05338
VIT_01s0026g00800	VIT_01s0026g00800.t01				0.411843	-0.703206	0.636433	0.00867742	1.37081	0.622136	-0.00872993	0.877267	-1.4413	-1.50214	-1.99212	-1.23546
VIT_01s0026g00810	VIT_01s0026g00810.t01				-1.40635	-2.92205	-0.0567642	-1.13542	-0.215258	-0.835083	0.207172	0.0546151	1.47758	1.48702	0.190644	1.33141
VIT_01s0026g00820	VIT_01s0026g00820.t01				0.819673	0.240777	0.674465	1.29206	-0.966382	0.0952789	-0.845341	-0.453639	2.13576	-0.89499	-1.07991	-0.102019
VIT_01s0026g00830	VIT_01s0026g00830.t01				-0.0845637	0.774862	0.148546	0.284305	-0.797693	-1.37312	0.0798802	0.298399	-0.848796	0.356393	-0.844039	-0.844039
VIT_01s0026g00840	VIT_01s0026g00840.t01				0.108516	-0.202279	0.506601	0.24921	0.517558	1.17953	-0.296255	0.544486	-0.117347	-0.535919	-1.40249	-0.32403
VIT_01s0026g00850	VIT_01s0026g00850.t01				0.420144	-1.42967	1.07211	0.497598	1.25216	0.104141	-3.28661	0.0970204	-0.78714	-0.71416	-0.104018	-0.502374
VIT_01s0026g00860	VIT_01s0026g00860.t01				0.646348	0.643053	0.726625	0.480672	0.335287	0.00370499	-0.13242	-0.00371453	-1.36886	-1.51162	-2.70977	-1.60832
VIT_01s0026g00880	VIT_01s0026g00880.t01				0.290746	-0.862382	0.890933	-0.918669	-1.79497	-0.585413	-2.5147	1.85341	-0.36452	1.70195	2.9559	3.24571
VIT_01s0026g00890	VIT_01s0026g00890.t01				0.734012	1.17568	1.26707	0.0788105	-1.28838	-0.0479946	-0.834676	0.0464492	0.64787	-0.435605	-1.80024	-2.66469
VIT_01s0026g00900	VIT_01s0026g00900.t01				-0.455863	-2.19922	0.464813	-0.402335	0.567623	0.865634	-1.93442	-0.241761	-0.00460469	0.148402	0.219248	0.00459004
VIT_01s0026g00910	VIT_01s0026g00910.t01				-0.576058	-1.95284	0.85558	0.732542	0.60837	1.43697	-1.36808	0.391867	-0.603994	0.439795	-0.539709	-0.661559
VIT_01s0026g00920	VIT_01s0026g00920.t01				0.426685	0.0199738	0.383824	-0.0202543	0.687173	0.422589	-0.0411287	0.631154	-0.99285	-0.854825	-1.5952	-0.581616
VIT_01s0026g00930	VIT_01s0026g00930.t01				-0.0400836	0.0389999	0.476757	0.228136	0.793357	0.863653	-0.183094	0.558537	-0.531768	-1.1372	-1.14257	-1.47091
VIT_01s0026g00940	VIT_01s0026g00940.t01	RRA1			1.85041	1.7095	1.56401	0.754878	-1.69851	0.355258	-2.03052	-0.472358	0.447414	-0.821786	-2.33937	-1.95331
VIT_01s0026g00950	VIT_01s0026g00950.t01				0.824466	0.410171	0.100645	0.142928	1.20944	1.2663	-0.145701	-0.207609	-1.59613	-1.66874	-1.41237	-0.108196
VIT_01s0026g00960	VIT_01s0026g00960.t01				0.209158	-1.1454	0.93596	-0.211012	0.220148	-0.371994	0.18405	0.307046	-0.938221	-0.312519	-1.21819	0.976385
VIT_01s0026g00970	VIT_01s0026g00970.t01				-0.183144	-0.62357	0.519843	-0.153847	-2.03561	-0.220297	-1.5091	0.13901	0.152024	1.90463	4.25433	1.9804
VIT_01s0026g00980	VIT_01s0026g00980.t01				0.00439938	-1.18736	0.586157	-0.0722628	-1.49488	-0.121254	-1.62859	-0.00441284	0.614209	1.1051	0.491808	0.302264
VIT_01s0026g00990	VIT_01s0026g00990.t01				0.266852	-0.298459	0.411709	-0.132213	1.01963	0.0838916	-0.0475009	0.169058	-0.351672	0.0459867	-1.04585	-0.760884
VIT_01s0026g01000	VIT_01s0026g01000.t01				-0.013686	-0.165162	0.0431642	0.0135574	0.92576	0.0315451	-0.132991	0.337323	-1.12501	-1.5708	-1.76895	0.038953
VIT_01s0026g01010	VIT_01s0026g01010.t01				0.180887	-0.288947	0.552119	0.263018	1.08627	0.232628	-0.206862	0.419435	-1.18837	-1.31923	-1.50914	-0.55586
VIT_01s0026g01020	VIT_01s0026g01020.t01				-1.35506	-2.91383	-1.27392	-1.80665	0.240943	-0.289413	1.42426	-0.40135	1.23552	2.30833	2.14901	1.64666
VIT_01s0026g01030	VIT_01s0026g01030.t01				-0.0619206	-1.66328	0.81623	-1.03309	-0.862491	-0.166896	-0.684424	0.493268	0.059372	0.732564	0.339974	1.05958
VIT_01s0026g01040	VIT_01s0026g01040.t01				0.486545	0.675634	0.277407	0.39732	0.120075	-0.395693	-0.00497705	0.00495994	-0.643464	-0.609338	-1.19522	-0.0744855
VIT_01s0026g01050	VIT_01s0026g01050.t01				-0.346134	-0.997605	-0.566382	-0.118328	-1.84773	-0.913621	0.109354	1.81763	1.5125	1.79951	2.78778	3.06722
VIT_01s0026g01060	VIT_01s0026g01060.t01				0.965524	0.46794	0.143352	-0.176093	0.846768	0.177728	-0.159183	-0.503184	-0.322611	0.414636	-0.593681	-0.804014
VIT_01s0026g01070	VIT_01s0026g01070.t01				0.195298	0.0491999	0.426916	0.240247	-0.0509372	0.190904	-0.0615657	0.218903	-1.40479	-1.32667	-2.18652	-0.956064
VIT_01s0026g01080	VIT_01s0026g01080.t01				-0.0905784	-0.330625	0.220298	0.0852259	0.261582	0.217221	0.100303	0.327056	-0.388636	-0.368487	-1.26137	-0.551389
VIT_01s0026g01090	VIT_01s0026g01090.t01				-1.78607	-1.78607	-3.60075	-1.88294	-1.1612	0.312185	1.191	0.944523	0.456001	0.0423559	-0.0436371	2.32388
VIT_01s0026g01100	VIT_01s0026g01100.t01				-0.117626	0.0357029	0.150346	0.580248	1.17603	0.644494	-0.0366089	0.643848	-1.09816	-1.47333	-1.69373	-0.63861
VIT_01s0026g01110	VIT_01s0026g01110.t01				1.42683	1.2427	1.4833	1.08443	1.27716	0.542587	-1.1123	-0.879867	-1.44201	-5.14619	-2.00506	-1.37527
VIT_01s0026g01120	VIT_01s0026g01120.t01				1.16556	0.206276	0.880204	-0.639917	0.176655	-0.905024	-1.36484	-0.718933	-0.201344	-1.2459	0.993124	2.54721
VIT_01s0026g01130	VIT_01s0026g01130.t01				0.000391096	-0.651216	0.122171	-0.000391202	0.441925	0.0677452	0.00870638	0.445532	-1.50586	-1.01113	-1.00744	-0.156172
VIT_01s0026g01140	VIT_01s0026g01140.t01				0.553611	-0.142641	0.787185	0.982434	0.0838317	-0.406225	-0.0890052	0.690596	-0.162367	0.368657	-0.833617	-0.449843
VIT_01s0026g01170	VIT_01s0026g01170.t01				0.0396899	0.220756	0.426029	0.191673	0.0468756	-0.161014	-0.0408128	0.0632564	-1.23657	-1.66883	-1.90763	-1.44357
VIT_01s0026g01180	VIT_01s0026g01180.t01				0.473679	0.108727	0.849724	0.687867	0.320644	-0.117594	-0.384083	0.495133	-1.54308	-2.83808	-2.59905	-1.3533
VIT_01s0026g01190	VIT_01s0026g01190.t01				0.529032	0.0586907	0.975686	0.745498	0.793526	-1.69703	-2.55586	-0.833433	-1.88554	-0.893175	-0.06118	0.697668
VIT_01s0026g01200	VIT_01s0026g01200.t01				0.935535	0.243706	0.455046	-0.549606	-0.19254	-0.0119839	0.860301	-0.340466	-0.0351482	0.4082	-0.426829	0.0118852
VIT_01s0026g01230	VIT_01s0026g01230.t01				1.19258	1.76829	0.759194	-0.0940362	0.0898458	0.751607	-0.528108	-0.34665	-0.227807	0.0882801	-0.21723	-0.777438
VIT_01s0026g01240	VIT_01s0026g01240.t01				0.520861	0.324906	0.0331949	-0.0339767	0.343725	0.45243	0.45622	-0.116794	-0.713589	-0.630259	-1.90739	-0.874772
VIT_01s0026g01250	VIT_01s0026g01250.t01				-1.1015	-1.37872	0.0238264	-0.153661	0.890575	3.36702	0.3919	1.02197	-0.504935	-0.0242265	-0.922696	0.110055
VIT_01s0026g01280	VIT_01s0026g01280.t01				0.0238575	-0.175179	-0.0242587	0.0261314	0.398028	0.0872319	0.382032	0.317641	-1.06343	-1.50518	-2.72354	-1.71319
VIT_01s0026g01290	VIT_01s0026g01290.t01				0.664736	-0.0480297	0.0291451	0.467015	0.476264	-0.0540916	-0.029746	0.561124	-0.821688	-0.510968	-0.819353	0.164359
VIT_01s0026g01300	VIT_01s0026g01300.t01				-1.77911	-2.30645	-1.57534	-0.943882	2.13795	0.368908	0.625714	-0.0394169	0.0383686	1.26998	0.558971	-0.19806
VIT_01s0026g01310	VIT_01s0026g01310.t01				0.53686	0.00224805	-0.383872	-0.219808	-1.99953	-0.137573	-0.00225156	0.61584	0.285431	1.50391	1.0376	-0.510333
VIT_01s0026g01330	VIT_01s0026g01330.t01				4.58325	3.36093	2.31698	0.771762	-1.99394	-1.10633	0.35385	-1.86903	0.322075	-0.415283	-0.916091	-2.22756
VIT_01s0026g01340	VIT_01s0026g01340.t01				1.14899	0.795484	0.36356	1.01969	-1.05773	-0.194089	-0.866039	0.0820414	-0.0869897	0.975835	-1.03938	-2.87179
VIT_01s0026g01350	VIT_01s0026g01350.t01				-0.612959	0.231164	-0.441826	0.460448	-1.23761	0.0158579	0.180005	-0.118942	0.233807	-0.0160341	0.0801909	-1.98636
VIT_01s0026g01360	VIT_01s0026g01360.t01				0.57376	-0.703031	0.440382	-0.964262	1.37678	0.902921	-0.076406	0.219757	0.0725622	-1.78195	-3.15664	-3.15664
VIT_01s0026g01380	VIT_01s0026g01380.t01				0.549325	0.116089	0.566335	2.34828	-0.320079	-0.126254	-1.38095	-0.570213	0.281922	0.117657	-0.804241	-1.69639
VIT_01s0026g01390	VIT_01s0026g01390.t01				0.3984	0.493469	0.681893	-0.186856	-1.6137	-1.33671	0.165406	-0.434962	1.07687	0.530868	-1.33238	-1.59772
VIT_01s0026g01400	VIT_01s0026g01400.t01				0.132317	-0.145689	0.515759	0.814305	0.25819	0.480048	-0.280158	0.55539	-0.603233	-0.52507	-1.26595	-1.11729
VIT_01s0026g01410	VIT_01s0026g01410.t01				-0.185694	0.0458837	0.0117224	0.0340294	-0.868837	0.811984	-0.0118185	-0.253463	-0.373995	0.329797	-0.531508	0.261661
VIT_01s0026g01420	VIT_01s0026g01420.t01				2.52087	2.04015	0.879155	0.621745	1.31703	-0.721871	0.0994961	-1.29256	-1.17435	-0.156759	-0.728179	-0.10687
VIT_01s0026g01430	VIT_01s0026g01430.t01				0.0152493	-1.52778	1.01698	-0.0154122	0.194388	0.919475	-1.07686	0.95518	-0.856979	-0.759358	-0.630769	0.421665
VIT_01s0026g01440	VIT_01s0026g01440.t01				0.185513	0.287944	0.18565	0.164544	-0.098778	-0.441845	0.0261202	0.419824	-0.832687	-0.0266018	-1.36564	-1.55528
VIT_01s0026g01450	VIT_01s0026g01450.t01				0.353892	0.976783	-0.0344627	0.544591	-0.352493	0.321176	-0.152704	-0.52983	-0.706232	0.0336587	-0.254893	1.66214
VIT_01s0026g01460	VIT_01s0026g01460.t01				-3.93485	-4.05023	-4.17565	0.202026	-1.88628	-2.52739	-0.234996	2.09833	2.7339	3.43308	2.56873	7.02956
VIT_01s0026g01470	VIT_01s0026g01470.t01				0.244612	0.147376	0.00279195	0.038907	0.109849	-0.0809257	0.191337	-0.00279737	-0.737775	-0.767532	-2.15913	-1.24182
VIT_01s0026g01480	VIT_01s0026g01480.t01				0.542308	-0.0871943	0.648893	0.0822234	1.04453	0.377295	-0.304698	0.316865	-1.0612	-1.56642	-2.33733	-1.80638
VIT_01s0026g01490	VIT_01s0026g01490.t01				-0.936842	0.0377698	0.225744	-0.0387852	-1.12594	-0.310776	-0.533343	-1.47607	3.22773	4.86575	5.34163	6.18134
VIT_01s0026g01510	VIT_01s0026g01510.t01				0.305087	-1.06634	1.00407	0.592113	0.410309	0.679336	-0.387399	1.09282	-1.30349	-1.78057	-2.44959	-1.00487
VIT_01s0026g01520	VIT_01s0026g01520.t01				-0.0191129	0.0882039	0.0357887	0.157375	-0.194261	0.018863	0.0248481	0.13628	-0.754896	-0.623534	-1.66746	-0.955946
VIT_01s0026g01530	VIT_01s0026g01530.t01				0.0973301	-0.169857	-0.420687	0.229818	-0.0443839	-0.288011	0.146696	0.0430591	-0.793956	0.164556	-0.24667	0.310801
VIT_01s0026g01540	VIT_01s0026g01540.t01				0.950366	0.386018	0.0185276	-0.271141	0.0170078	-0.617526	0.272019	-0.0172107	-0.875102	0.31552	-0.910451	-1.3374
VIT_01s0026g01550	VIT_01s0026g01550.t01				-1.72968	-2.49692	-0.285556	-1.42572	2.79919	-2.96166	0.100482	2.14641	-0.108008	1.13192	0.693687	2.70183
VIT_01s0026g01560	VIT_01s0026g01560.t01				0.46632	0.155866	0.0761722	-0.0804192	0.448891	-0.582565	0.459691	0.280785	-0.218091	-0.297838	-1.77923	-1.06697
VIT_01s0026g01570	VIT_01s0026g01570.t01				1.3302	0.143559	1.7181	1.19312	0.550323	-1.14357	-1.40441	0.852407	-1.8618	-0.833134	-0.652626	-0.159439
VIT_01s0026g01580	VIT_01s0026g01580.t01				0.492949	0.327041	0.139544	0.748366	-0.154501	-0.835974	-1.03303	-1.2843	2.43253	-0.540829	-0.657849	1.66883
VIT_01s0026g01590	VIT_01s0026g01590.t01				0.0023987	-0.150855	0.122292	0.177885	0.554064	-0.00240269	-0.103243	1.39055	-1.46089	-0.556893	-0.354871	1.39874
VIT_01s0026g01610	VIT_01s0026g01610.t01				-0.0348309	-0.395951	0.315203	0.0340098	1.21648	0.728514	0.244613	0.590764	-1.00129	-1.34086	-2.3504	-1.14444
VIT_01s0026g01620	VIT_01s0026g01620.t01				0.384518	0.031027	-0.00508218	0.00506434	0.842397	0.183726	-0.0361299	0.471985	-0.596437	-0.183088	-1.74698	-0.744994
VIT_01s0026g01630	VIT_01s0026g01630.t01				1.05502	0.994623	0.559339	0.332163	1.01799	-0.215149	-0.444744	0.111665	-1.24097	-0.534913	-1.21199	-0.121039
VIT_01s0026g01640	VIT_01s0026g01640.t01	HIR			-0.132153	-0.421538	0.605459	0.248099	0.121057	1.07704	-0.259542	1.13029	-0.275777	-0.936051	-1.22068	0.17392
VIT_01s0026g01650	VIT_01s0026g01650.t01				0.655332	0.713668	0.257305	0.0634392	-0.0663576	-0.324082	0.403149	-0.355844	-0.489195	0.279886	-1.72879	-1.15456
VIT_01s0026g01660	VIT_01s0026g01660.t01				-0.0836673	-0.658642	0.07908	0.286637	0.839929	0.773386	0.163657	0.902806	-0.701059	-0.562666	-0.938883	-0.595552
VIT_01s0026g01690	VIT_01s0026g01690.t01				-0.447193	0.586378	0.750224	-0.815681	0.320135	-0.771443	-0.901179	0.781618	1.16725	-0.412054	2.02745	-0.702436
VIT_01s0026g01700	VIT_01s0026g01700.t01				-0.0021602	0.0987614	0.299249	0.310061	0.159647	0.00215697	-0.336381	0.344185	-0.815816	-1.30517	-2.14911	-0.55519
VIT_01s0026g01710	VIT_01s0026g01710.t01				-0.185107	0.299708	-0.0103854	0.357298	-0.119655	0.0330162	0.0103112	0.500125	-0.667413	-1.23465	-0.69584	1.32976
VIT_01s0026g01720	VIT_01s0026g01720.t01				0.350887	0.461458	0.288924	-0.0287943	0.0282308	-0.349313	0.225895	0.130738	-0.838156	-0.571608	-1.78517	-1.93534
VIT_01s0026g01730	VIT_01s0026g01730.t01				0.557595	-1.13058	1.02576	0.126936	1.98581	-0.261476	-2.61294	-0.0818104	-1.48734	-1.48705	0.0797541	0.0774191
VIT_01s0026g01740	VIT_01s0026g01740.t01				0.159158	-0.536688	0.482271	0.0211158	-0.798247	0.502403	-0.0214294	0.0689619	0.994102	-0.413865	-3.00191	-3.64723
VIT_01s0026g01750	VIT_01s0026g01750.t01				0.891465	0.846022	0.667507	0.689129	-0.081029	-0.367931	0.076719	0.483072	-0.512585	-0.747465	-2.07153	-1.21986
VIT_01s0026g01760	VIT_01s0026g01760.t01				0.0167901	-0.498908	2.24679	-0.205316	-0.118862	0.0613767	0.113737	1.51523	1.66693	-0.0169878	-1.39168	-1.78772
VIT_01s0026g01770	VIT_01s0026g01770.t01				-0.0323383	-0.457491	0.0316293	-0.161289	0.114077	-0.200033	-0.125056	0.210918	-0.412355	0.557124	0.475759	0.616344
VIT_01s0026g01780	VIT_01s0026g01780.t01				2.42619	1.40569	2.06708	1.02585	1.7169	-0.0229562	-0.39287	-0.759615	-1.31964	-0.102505	-0.647294	0.0225967
VIT_01s0026g01790	VIT_01s0026g01790.t01				0.422151	0.229295	0.386097	0.207411	0.436863	-0.242318	0.315256	-0.313655	-1.32696	-1.73993	-3.12943	-1.3491
VIT_01s0026g01810	VIT_01s0026g01810.t01				1.42293	-0.772829	-0.00254911	0.720278	-0.206057	0.588461	-0.965681	0.177159	0.00254461	0.208403	-0.252788	-1.40686
VIT_01s0026g01820	VIT_01s0026g01820.t01				0.948984	0.496822	0.597132	-0.0100881	-1.15489	-0.136893	0.784244	0.010018	0.447786	-0.302111	-1.52374	-0.574609
VIT_01s0026g01860	VIT_01s0026g01860.t01				0.662597	1.25499	0.599435	0.601827	-0.378207	0.0790874	-0.142201	-0.0825952	-0.228452	0.0781215	-1.36752	-0.51523
VIT_01s0026g01870	VIT_01s0026g01870.t01				0.0775519	-0.689685	0.765203	-0.0819587	0.178563	0.921226	-0.0871877	0.861052	-0.206322	-0.688117	-1.02178	0.294079
VIT_01s0026g01880	VIT_01s0026g01880.t01				-0.104928	-1.02262	0.614563	0.129977	0.906939	0.812288	0.0949957	0.611601	-0.101695	-0.345574	-1.27968	-0.358923
VIT_01s0026g01890	VIT_01s0026g01890.t01				-0.00399862	-0.481398	0.686846	0.57618	-0.444203	0.846993	-0.0283583	0.437591	0.301582	0.00398757	-1.3535	-0.904207
VIT_01s0026g01900	VIT_01s0026g01900.t01				-0.640632	-0.0105331	-1.03704	-0.508355	-0.199098	0.0104567	-0.37376	1.06426	0.285101	0.32559	1.57869	1.04983
VIT_01s0026g01910	VIT_01s0026g01910.t01				-0.282159	-1.18609	-0.282791	-1.00792	0.526738	-0.0269815	0.458338	0.197061	0.409521	0.0264861	-0.811171	0.519262
VIT_01s0026g01920	VIT_01s0026g01920.t01				-0.626305	-0.470114	0.451719	0.353992	1.00722	1.00355	0.766128	1.7746	-1.19966	-1.54903	-0.653039	-1.01309
VIT_01s0026g01930	VIT_01s0026g01930.t01				0.104005	-0.490719	-0.78529	-0.112089	-0.263337	-0.364206	0.2228	0.212606	-0.60843	0.211888	0.65081	0.750791
VIT_01s0026g01940	VIT_01s0026g01940.t01				1.28629	1.96064	1.00093	-0.640303	-0.835067	0.441932	-0.713594	0.465831	1.07361	-1.2214	-3.09758	-2.08711
VIT_01s0026g01950	VIT_01s0026g01950.t01				-0.443514	-0.731873	-1.43366	-1.25501	-2.87299	-1.01103	0.543828	0.338748	3.92397	4.33879	3.55912	3.8057
VIT_01s0026g01960	VIT_01s0026g01960.t01	SUC12			0.0166023	-1.14266	0.920332	0.0197239	0.479673	1.04076	-0.797368	0.588592	-0.0167956	-0.369282	-0.402911	-0.147937
VIT_01s0026g01970	VIT_01s0026g01970.t01				0.153082	0.284867	0.216607	0.425545	0.123033	-0.134511	-0.498253	0.365328	-0.876426	-0.751331	-1.59039	-0.314334
VIT_01s0026g02010	VIT_01s0026g02010.t01				1.33284	1.1148	1.18783	-0.374831	0.0257745	-0.0262434	0.529184	0.485067	-0.100171	-1.88169	-2.21051	-1.89594
VIT_01s0026g02020	VIT_01s0026g02020.t01				1.20331	0.321666	0.959409	1.31895	-0.829061	-0.619506	-0.588686	1.20684	1.37954	-0.414601	-2.18055	-0.902064
VIT_01s0026g02030	VIT_01s0026g02030.t01				0.688099	-0.92973	0.54775	1.41375	-3.1183	-2.84838	0.0289708	-1.85494	-1.00213	-0.0295645	1.27963	1.49487
VIT_01s0026g02040	VIT_01s0026g02040.t01				0.474819	-0.953953	0.604498	1.00766	-2.43118	-2.36954	-0.290462	-1.95509	-0.991059	0.241669	0.840369	1.27134
VIT_01s0026g02070	VIT_01s0026g02070.t01				0.0444345	0.205048	0.0809448	-0.0458467	0.425641	0.402797	0.201623	-0.4206	-0.535118	-0.452676	-1.63383	-1.31411
VIT_01s0026g02080	VIT_01s0026g02080.t01				0.911645	-0.770403	1.63964	-0.0430502	0.0418028	0.746765	-0.796082	0.989753	-0.550513	-0.430598	-1.16819	1.14767
VIT_01s0026g02090	VIT_01s0026g02090.t01				1.54502	-1.30601	2.76782	0.114801	0.931688	1.85794	-0.523488	2.30897	-1.74605	-3.55485	-2.13139	-0.124732
VIT_01s0026g02100	VIT_01s0026g02100.t01				1.14367	1.7245	0.713592	1.12777	-1.2136	-0.435461	0.626219	-0.321685	-0.0406166	0.0395043	-1.21903	-1.01284
VIT_01s0026g02110	VIT_01s0026g02110.t01				-0.352558	0.43567	-0.0591653	0.429714	-0.268426	0.745035	0.51517	0.64281	0.0568342	-0.177791	-2.14977	-1.29431
VIT_01s0026g02120	VIT_01s0026g02120.t01				0.182067	0.913543	0.116162	0.598101	-0.126341	1.11552	1.04664	-0.143205	-0.345654	-1.07217	-3.50223	-2.77494
VIT_01s0026g02130	VIT_01s0026g02130.t01				0.542131	0.122148	0.187172	-0.0247261	0.437208	-0.423452	-0.170239	0.149774	-0.536211	0.0243094	-1.74375	-0.554717
VIT_01s0026g02140	VIT_01s0026g02140.t01				0.539185	0.227012	0.0332119	-0.120817	1.52079	0.22416	0.478351	-0.0339945	-1.61227	-2.56484	-3.88985	-3.27214
VIT_01s0026g02170	VIT_01s0026g02170.t01				0.653548	0.134676	0.147303	-0.200555	1.25903	0.316999	0.414229	-0.148555	-1.07444	-1.87389	-3.48656	-2.73499
VIT_01s0026g02180	VIT_01s0026g02180.t01				0.718136	1.27229	1.29371	0.659583	-0.063805	0.0611023	-0.173038	-0.13991	0.611016	-0.804382	-1.32524	-2.8818
VIT_01s0026g02190	VIT_01s0026g02190.t01				-0.838735	-1.82702	0.288583	-0.0147797	0.849727	0.711587	-0.283358	0.0146299	0.579859	0.712402	-0.873668	-1.14168
VIT_01s0026g02200	VIT_01s0026g02200.t01				0.463042	-0.404221	-0.828444	-0.80303	-1.03195	-0.465773	-0.0602206	0.0578073	0.427066	2.70444	6.27887	6.92164
VIT_01s0026g02210	VIT_01s0026g02210.t01				-0.0939424	0.585738	0.23985	0.529704	-0.0613403	0.23899	0.367415	0.0588383	-0.460652	-0.207995	-1.4047	-0.808468
VIT_01s0026g02230	VIT_01s0026g02230.t01				0.526883	0.0607316	0.415191	-0.140407	0.899545	-0.063401	0.269603	0.331021	-1.09071	-1.51752	-2.75867	-1.15243
VIT_01s0026g02240	VIT_01s0026g02240.t01				1.37377	1.08517	0.237786	-0.915849	-0.344202	0.0146918	-0.014843	-0.628266	0.237146	0.159242	-1.33429	-0.827188
VIT_01s0026g02250	VIT_01s0026g02250.t01				0.130241	0.465827	0.23377	0.333401	0.151753	-0.107331	-0.0779725	0.0739735	-0.934919	-1.29982	-1.67864	-1.27349
VIT_01s0026g02260	VIT_01s0026g02260.t01				-0.189957	0.354841	0.127582	0.771931	0.381578	0.18248	-0.139969	0.446793	-1.82152	-1.61566	-2.81894	-1.19323
VIT_01s0026g02270	VIT_01s0026g02270.t01				-2.60559	-1.61977	-2.11253	-1.13168	-0.937522	-0.621052	2.49916	0.432749	1.2768	1.69178	3.04354	3.09639
VIT_01s0026g02280	VIT_01s0026g02280.t01				-0.0957275	0.248253	0.0965755	0.2968	-0.05601	0.212967	0.0539165	0.184546	-1.0326	-1.09228	-2.62292	-1.32136
VIT_01s0026g02290	VIT_01s0026g02290.t01				1.01667	1.08029	0.589304	0.204549	-0.415611	-0.241932	0.168065	-0.853347	-0.190258	0.220588	-2.26809	-1.95523
VIT_01s0026g02310	VIT_01s0026g02310.t01				0.157014	-0.197139	0.471478	0.280304	0.237454	1.14296	-0.971999	0.273978	-0.176213	-0.529269	-1.02745	-0.553225
VIT_01s0026g02330	VIT_01s0026g02330.t01				-2.67902	-2.59235	-2.45911	-1.88372	-2.30906	-0.224709	0.271842	1.41062	1.31582	0.19438	2.86247	4.34578
VIT_01s0026g02340	VIT_01s0026g02340.t01				-1.193	-2.57547	-0.497886	-0.65843	0.208627	1.31382	0.468129	1.00648	0.889104	0.290188	-0.946409	-0.243981
VIT_01s0026g02350	VIT_01s0026g02350.t01				0.0126183	0.0758081	-0.0772868	0.0309894	0.300073	-0.222388	-0.0127297	0.228683	-0.96459	-0.510506	-0.421308	0.160819
VIT_01s0026g02360	VIT_01s0026g02360.t01				2.46906	2.18299	1.89352	2.55708	1.12117	-0.238169	0.204365	-1.93588	-3.3201	-3.93759	-5.99035	-7.8033
VIT_01s0026g02370	VIT_01s0026g02370.t01				0.176923	-0.201693	0.384465	-0.507451	0.437648	-1.99938	-1.84047	-1.77399	-2.34393	0.869641	1.73962	0.666587
VIT_01s0026g02390	VIT_01s0026g02390.t01				0.29496	-0.371182	0.487035	-1.18157	0.760492	-2.73344	-1.58666	-1.75159	-2.02391	1.42917	2.39264	1.20163
VIT_01s0026g02400	VIT_01s0026g02400.t01				0.141669	-0.157111	1.04517	0.968261	1.19564	0.360908	-1.54891	-0.341449	-2.72624	-0.466586	0.780346	-1.0499
VIT_01s0026g02410	VIT_01s0026g02410.t01				-0.0179772	0.231813	-0.00790118	0.218223	-0.117916	0.219494	0.124171	0.00785814	-0.387406	0.0578103	-1.56231	-1.47374
VIT_01s0026g02420	VIT_01s0026g02420.t01				0.989925	-1.40024	-1.01711	-0.521688	-3.11696	-2.79843	0.382328	-0.616286	1.38722	1.91005	2.52898	4.69417
VIT_01s0026g02430	VIT_01s0026g02430.t01				0.493285	0.208376	0.356508	0.168032	0.326921	-0.0260192	-0.142015	0.0255583	-1.35108	-1.721	-2.71219	-1.01979
VIT_01s0026g02460	VIT_01s0026g02460.t01				-1.44184	-1.50382	-0.647934	-0.933567	1.1487	-0.013923	0.0137899	0.748479	-0.922948	0.514823	0.0565485	0.457032
VIT_01s0026g02470	VIT_01s0026g02470.t01				-0.015529	0.000874359	0.0552354	-0.138806	-0.82271	-0.000874889	-0.183278	-0.350808	0.983412	1.21558	2.5837	2.19062
VIT_01s0026g02480	VIT_01s0026g02480.t01				-0.0932777	-0.803479	2.21783	-1.13093	-1.08294	-0.0271517	-0.743444	0.0266501	3.31241	6.43514	8.37656	9.49834
VIT_01s0026g02490	VIT_01s0026g02490.t01				0.330898	0.0885761	0.462683	-0.0943721	0.269563	0.344006	-0.364667	0.250748	-1.10905	-0.798194	-1.58589	-0.204824
VIT_01s0026g02500	VIT_01s0026g02500.t01				-3.11834	-3.13161	-1.99279	-2.41097	-1.25135	0.440689	2.70563	1.68565	2.113	-0.637676	1.66537	2.96103
VIT_01s0026g02510	VIT_01s0026g02510.t01				0.0456622	0.0369239	-0.013716	-0.195519	0.0810222	-0.421894	0.129739	0.0135869	0.0202134	-0.0870385	-0.809742	-1.02638
VIT_01s0026g02520	VIT_01s0026g02520.t01				-0.87261	-1.35385	-0.675941	-0.703553	-0.706995	1.10503	-0.411721	0.319935	3.84178	3.56222	2.51007	3.98202
VIT_01s0026g02530	VIT_01s0026g02530.t01				0.0338597	-0.407743	0.340485	-0.200186	0.671139	0.295677	0.433882	0.235375	-1.41099	-1.56958	-2.14324	-0.0346735
VIT_01s0026g02540	VIT_01s0026g02540.t01				-0.266986	0.904554	0.685653	0.370045	-2.18083	-1.65846	0.0891113	-0.307474	0.0393701	0.831392	-0.341347	-0.0404747
VIT_01s0026g02550	VIT_01s0026g02550.t01				-1.4992	-1.595	-1.47865	-1.00003	-0.683682	0.401862	1.12292	0.873977	0.913021	0.59028	-0.558968	0.578736
VIT_01s0026g02560	VIT_01s0026g02560.t01				0.0126383	-0.01275	-0.0561017	1.19394	2.40086	1.72367	1.4258	0.512703	-0.867053	-2.04989	-3.45617	-4.85928
VIT_01s0026g02570	VIT_01s0026g02570.t01				0.276998	-0.999794	1.41057	-0.459682	0.629548	0.125946	0.112258	-0.121736	1.5121	-0.652169	-1.37536	-1.35946
VIT_01s0026g02580	VIT_01s0026g02580.t01				0.922916	-0.224463	0.821434	0.00579404	-0.371208	-1.92016	-1.94833	1.11336	-0.0058174	-1.65387	0.960572	2.62424
VIT_01s0026g02590	VIT_01s0026g02590.t01				1.07396	-0.7335	2.43651	1.38945	-0.266533	1.28349	-0.71947	0.916786	-0.164847	0.147927	-0.811021	-1.09299
VIT_01s0026g02600	VIT_01s0026g02600.t01				-0.637656	-1.28882	-0.688914	-1.78664	-0.308542	1.581	2.07587	1.69654	1.36784	1.91767	0.0608468	-0.0635265
VIT_01s0026g02620	VIT_01s0026g02620.t01				-0.327925	-2.20738	-2.15589	-1.01034	0.267019	0.360236	1.64029	0.750299	0.491353	0.794867	-0.954391	-1.37124
VIT_01s0026g02630	VIT_01s0026g02630.t01				0.497302	-0.0453635	0.493655	0.111283	0.0439805	-0.439942	-0.251129	0.193856	-0.875611	-0.352348	-0.950367	0.240228
VIT_01s0026g02640	VIT_01s0026g02640.t01				0.0866556	0.516462	-0.133153	0.197964	0.122344	-0.092195	0.408948	0.241791	-0.851856	-0.574277	-2.16987	-0.977372
VIT_01s0026g02650	VIT_01s0026g02650.t01				0.102841	-0.0454001	-0.0402682	-0.152664	0.693483	0.101484	0.699489	0.24672	-0.360991	0.0391747	-1.56384	-0.77985
VIT_01s0026g02660	VIT_01s0026g02660.t01				0.194825	0.423627	0.027236	0.203293	-0.000603623	0.000603371	0.21481	-0.279574	-0.675643	-0.13738	-1.23788	-0.957119
VIT_01s0026g02670	VIT_01s0026g02670.t01				-0.590206	-0.994849	-0.415966	-0.194871	0.738908	0.454685	0.455645	0.480569	0.171654	1.36154	-0.841515	-0.963609
VIT_01s0026g02680	VIT_01s0026g02680.t01				0.524173	0.753364	-0.964642	-1.23229	-1.97659	-0.317169	0.259853	-0.842057	-0.625301	0.305204	1.05814	1.17888
VIT_01s0026g02690	VIT_01s0026g02690.t01				-1.08323	-2.03809	-0.760118	0.000136488	0.134828	-0.77561	-0.475322	0.501365	-0.000136501	0.808991	0.209757	0.649541
VIT_01s0026g02700	VIT_01s0026g02700.t01				0.405413	-1.71983	1.75089	-0.0472722	0.431909	0.0457723	-0.822633	2.69527	-0.13681	-1.68243	-0.334621	3.75122
VIT_01s0026g02710	VIT_01s0026g02710.t01				0.149816	-2.24391	0.732273	0.879269	-0.83279	-0.167196	-2.64331	3.49486	-0.851438	-1.32648	0.611114	2.91455
VIT_01s0026g02720	VIT_01s0026g02720.t01				0.370334	-0.321865	0.552269	0.195744	1.27308	0.776228	-0.226534	0.575455	-1.07939	-1.19799	-1.48636	-1.03175
VIT_01s0026g02730	VIT_01s0026g02730.t01				0.270695	-0.0382934	0.159613	0.0397786	0.841869	0.0162284	-0.0164131	0.330082	-1.74158	-2.38757	-2.99893	-2.04763
VIT_01s0026g02740	VIT_01s0026g02740.t01				0.071912	-0.362479	0.73686	0.0185759	0.775001	1.2797	-0.438053	0.799989	-0.0267205	-0.880558	-1.88722	-0.0188182
VIT_01s0026g02750	VIT_01s0026g02750.t01				0.404041	-0.562319	0.264786	-0.0566765	0.577431	0.275006	0.0545339	0.15055	-2.0173	-1.40233	-2.23678	-1.06737
VIT_01s0026g02770	VIT_01s0026g02770.t01				-0.347051	0.197873	0.273946	-0.551748	-0.111582	-0.0873115	-0.165197	0.638284	0.57091	-0.417481	0.0823276	0.623852
VIT_01s0113g00180	VIT_01s0113g00180.t01				0.678378	-0.276485	-0.695582	-0.0316061	0.0309285	0.675841	0.810039	-0.790329	0.499108	0.230821	-0.0990232	-0.697164
VIT_01s0113g00300	VIT_01s0113g00300.t01				2.17212	0.824806	0.426265	-0.436425	-0.00227161	-0.579972	-0.0886697	0.357848	3.66451	-0.149498	0.00226804	-0.8518
VIT_01s0113g00420	VIT_01s0113g00420.t01				0.60899	0.420487	0.227708	-0.166326	0.0262421	0.0189865	0.649126	-0.397233	-0.939597	-0.0192397	-1.50878	-0.640803
VIT_01s0113g00430	VIT_01s0113g00430.t01				0.0392153	-0.0403111	0.46266	0.24597	0.786356	0.417683	-0.394029	0.449388	-0.690039	-0.85938	-1.61574	-1.15287
VIT_01s0113g00440	VIT_01s0113g00440.t01				0.331346	-0.430872	2.64477	1.00232	2.86099	2.21947	-1.12618	1.03215	-1.82587	-3.62001	-1.53249	-2.79054
VIT_01s0113g00450	VIT_01s0113g00450.t01				0.348943	-1.19088	2.10946	0.126837	1.39708	1.53432	-0.139072	0.561981	-1.50539	-1.85476	-2.42618	-2.95142
VIT_01s0113g00470	VIT_01s0113g00470.t01				0.54751	0.041181	-0.298706	-1.01651	-1.2869	-1.60876	0.00702694	-1.51353	0.272933	1.03981	-0.00706134	0.0694781
VIT_01s0113g00480	VIT_01s0113g00480.t01				0.478361	1.26046	0.126508	0.99322	-0.303581	-0.477053	1.68935	-0.138677	0.669194	-0.591232	-1.02766	-0.570918
VIT_01s0113g00490	VIT_01s0113g00490.t01				0.0343474	0.283198	0.168955	-0.305157	0.130221	0.289806	-0.0351851	0.206436	-0.552733	-0.646261	-2.41507	-3.07602
VIT_01s0113g00500	VIT_01s0113g00500.t01				-1.6625	-2.75773	-1.49991	-1.94912	-1.38047	-0.699651	2.20043	1.2938	1.44067	1.76683	0.469134	0.615409
VIT_01s0113g00530	VIT_01s0113g00530.t01				0.0978386	0.490493	0.104072	0.505916	-0.13951	-0.140045	-0.130254	0.154709	-0.10496	0.10643	-0.146167	-0.557199
VIT_01s0113g00540	VIT_01s0113g00540.t01				-0.0649341	0.175429	-0.0870831	0.323469	-0.0316653	0.208104	-0.0210366	0.540092	0.0207343	0.0219597	-1.29942	-0.0769338
VIT_01s0113g00560	VIT_01s0113g00560.t01				0.25618	-0.297189	1.26131	0.734963	0.781216	0.202173	-0.376422	1.32925	-1.16194	-1.48774	-1.4895	-0.235195
VIT_01s0182g00020	VIT_01s0182g00020.t01				-0.468846	-0.651301	-0.271518	0.172112	0.0832075	0.108656	0.133703	0.645391	-0.610561	0.0989027	-0.570875	-0.0883018
VIT_01s0182g00030	VIT_01s0182g00030.t01				0.207698	0.0444908	0.313873	0.23608	0.173657	0.128089	-0.0459066	-0.0915014	-1.14387	-0.673328	-1.07486	-0.624469
VIT_01s0182g00050	VIT_01s0182g00050.t01				0.582323	0.911556	-0.137632	0.0336539	-0.351621	-0.352028	0.230125	-0.0344578	-0.783559	-0.092661	0.152697	1.39238
VIT_01s0182g00060	VIT_01s0182g00060.t01				-0.000154113	0.974458	1.74705	-0.292785	-0.783807	-0.359235	0.0609821	1.20626	1.22388	0.000154097	-0.479148	-0.702148
VIT_01s0182g00070	VIT_01s0182g00070.t01				0.55324	0.25001	0.133486	-0.181121	0.641746	-0.147108	0.256917	0.423901	-0.578096	-0.234166	-1.9591	-1.36325
VIT_01s0182g00130	VIT_01s0182g00130.t01				0.0322336	-0.392566	1.53467	1.48255	-1.29329	-1.31668	-0.0329703	1.11564	-2.06722	-1.89693	0.48593	3.06847
VIT_01s0182g00140	VIT_01s0182g00140.t01				-3.74338	-4.99605	0.103293	0.0345112	1.25591	2.03388	-1.09943	1.07332	0.937971	-0.213118	-0.035357	-0.69678
VIT_01s0182g00150	VIT_01s0182g00150.t01				-3.13316	-3.18478	-0.286225	0.969038	0.970256	2.04903	0.608311	0.501154	0.238732	-1.88704	-5.0696	-5.73055
VIT_01s0182g00160	VIT_01s0182g00160.t01				5.37844	4.88512	3.27203	1.53042	-0.479888	0.136296	-0.150529	-0.410939	0.725257	-0.976444	-0.591913	-1.73193
VIT_01s0010g00010	VIT_01s0010g00010.t01				0.0420528	1.36507	0.382078	0.578938	-0.0469283	0.141087	0.137565	-0.0433154	-1.00825	-1.58755	-2.25498	-4.55788
VIT_01s0010g00020	VIT_01s0010g00020.t01				-3.11638	-3.01679	-2.41378	-1.47238	-3.84387	-2.43238	1.47797	0.713355	2.74418	3.9043	4.35525	5.62917
VIT_01s0010g00060	VIT_01s0010g00060.t01				0.663184	-0.470017	1.48929	0.342754	-0.0223386	1.15903	-0.602556	0.0279553	-0.296092	0.021998	-1.54558	-0.278206
VIT_01s0010g00090	VIT_01s0010g00090.t01				0.884765	-0.139947	2.33716	0.662659	0.910179	-0.474876	1.04195	-0.14731	-1.4651	-0.52833	0.127564	-0.746704
VIT_01s0010g00240	VIT_01s0010g00240.t01				1.96302	1.68815	2.09543	-0.0180285	-1.81052	0.017806	-0.0486685	0.124151	0.203494	-0.430093	-1.14835	-0.522549
VIT_01s0010g00260	VIT_01s0010g00260.t01				-0.0126438	-0.763794	0.38007	0.139339	-0.549039	0.012534	0.250506	-0.255592	0.597213	0.327668	-1.35003	-1.68783
VIT_01s0010g00330	VIT_01s0010g00330.t01				-4.15859	-4.58736	-2.81753	-2.53267	-1.82947	0.123344	0.334818	0.394325	-0.0493428	1.49962	0.0477108	0.657835
VIT_01s0010g00340	VIT_01s0010g00340.t01				2.14299	1.55466	1.59709	1.57187	0.00293976	-0.601225	0.490996	-0.534932	-0.174885	-0.457115	-1.90077	-0.00294577
VIT_01s0010g00370	VIT_01s0010g00370.t01				0.294957	-0.957707	1.52496	1.33839	-1.67442	-0.81246	0.64479	1.02932	3.04987	-0.371176	-1.72078	-2.18522
VIT_01s0010g00380	VIT_01s0010g00380.t01				1.56421	1.46063	1.17245	0.890728	1.7137	0.0136999	-0.0138312	-1.14163	-1.80269	-0.432365	-2.63971	-4.37472
VIT_01s0010g00400	VIT_01s0010g00400.t01				0.0797272	-0.0843922	0.415269	0.122569	0.715319	0.408185	-0.236473	0.450815	-0.825764	-1.13152	-0.970189	-1.42858
VIT_01s0010g00450	VIT_01s0010g00450.t01				-0.155878	-1.02828	0.489163	-0.143519	-0.0328098	0.141096	-0.239504	0.497405	1.94595	0.471348	-0.848539	0.0320802
VIT_01s0010g00460	VIT_01s0010g00460.t01				-0.251019	-0.730641	0.433205	0.215893	0.424115	-0.148817	0.134891	-1.34087	0.435193	0.270928	-2.70986	-1.43137
VIT_01s0010g00470	VIT_01s0010g00470.t01				0.476078	0.945904	1.10826	0.365027	-0.141258	0.128652	-0.900883	-0.244145	0.777967	-2.51196	-2.36019	-1.89733
VIT_01s0010g00480	VIT_01s0010g00480.t01				-0.283843	-0.916778	0.753516	0.194491	0.550008	0.615173	-0.224857	0.558551	0.453755	-1.10592	-2.20755	-2.07691
VIT_01s0010g00490	VIT_01s0010g00490.t01				0.0685541	0.0754496	0.979578	-0.659424	-0.445889	-0.186878	0.0306937	-1.22058	-0.321211	0.522892	-0.031361	0.979102
VIT_01s0010g00510	VIT_01s0010g00510.t01				0.000989101	0.566949	-0.233675	-0.241215	-0.332538	0.349659	1.77453	-0.00098978	1.00258	1.54553	-1.75431	-1.16382
VIT_01s0010g00520	VIT_01s0010g00520.t01				1.31143	1.16943	1.54171	1.05879	0.0334583	-0.269894	-0.0342528	0.290874	-1.20053	-1.26323	-2.61544	-1.55432
VIT_01s0010g00530	VIT_01s0010g00530.t01				0.438299	-0.516565	1.6683	2.34317	-0.173717	-1.26529	-1.29483	-0.178739	0.753887	-0.490868	0.15503	2.67237
VIT_01s0010g00540	VIT_01s0010g00540.t01				0.0241048	-0.249049	0.0772863	-0.0245144	0.693327	0.426316	0.103892	0.552497	-0.759843	-1.46386	-2.51001	-1.06306
VIT_01s0010g00550	VIT_01s0010g00550.t01				0.0105911	-0.1416	0.579282	0.284167	1.44482	0.903482	-0.0106695	0.870456	-1.03342	-1.33416	-1.75603	-1.49207
VIT_01s0010g00560	VIT_01s0010g00560.t01				0.742568	0.745613	0.93674	1.08427	0.497709	-0.358206	-0.44488	0.286723	-1.30078	-1.35884	-2.13392	-0.621776
VIT_01s0010g00570	VIT_01s0010g00570.t01				-0.118421	-0.130747	-0.777362	-0.0535354	0.241522	-0.973994	0.0516197	0.523926	-0.549876	0.0634666	0.967277	1.0616
VIT_01s0010g00580	VIT_01s0010g00580.t01				-0.00698675	0.295812	0.182021	0.149609	0.11756	0.00695308	0.524001	-0.0817559	-1.2827	-1.32123	-3.40722	-2.00108
VIT_01s0010g00590	VIT_01s0010g00590.t01				0.310152	-0.906256	0.877551	0.255088	1.48967	1.38776	-0.310091	1.88873	-1.23598	-1.28682	-1.44993	-0.517721
VIT_01s0010g00600	VIT_01s0010g00600.t01				0.159925	0.283208	0.179049	0.508455	-0.341007	-0.17989	0.214952	1.22404	-1.07162	-0.583686	-0.947733	-0.423091
VIT_01s0010g00620	VIT_01s0010g00620.t01				0.69736	1.92587	0.927363	1.2869	-1.01577	-0.651552	-0.620731	-0.843608	1.01295	0.212729	-0.249613	-0.93411
VIT_01s0010g00630	VIT_01s0010g00630.t01				0.31084	-0.223284	0.193314	0.228853	1.44168	0.764952	-0.886165	0.821332	-1.30374	-2.01388	-2.85274	-1.38204
VIT_01s0010g00640	VIT_01s0010g00640.t01				0.289865	-0.296692	0.614414	0.245962	1.46529	0.787989	-0.76199	1.16685	-1.7522	-3.13049	-3.87412	-1.72319
VIT_01s0010g00650	VIT_01s0010g00650.t01				3.08527	-0.262047	1.33786	1.04749	0.367295	-0.595739	0.221687	0.660742	-0.486453	-1.34096	-1.53554	-0.621717
VIT_01s0010g00670	VIT_01s0010g00670.t01				-0.982086	0.135643	-0.32404	-0.149733	-0.674751	-1.27654	-0.487338	0.709541	0.630069	2.83526	3.89501	3.00159
VIT_01s0010g00680	VIT_01s0010g00680.t01				-0.0503374	-0.0698595	0.207905	0.392828	0.535955	0.0486401	0.544568	0.253947	-0.819795	-1.07279	-1.81646	-0.282012
VIT_01s0010g00690	VIT_01s0010g00690.t01				0.0977965	-0.108002	0.248545	0.119825	1.11107	0.804026	-0.104911	0.684539	-1.26298	-1.96507	-3.58339	-1.57955
VIT_01s0010g00700	VIT_01s0010g00700.t01				0.744705	0.603096	0.557385	0.151536	0.2384	-0.376213	0.329783	-0.169341	-0.645438	-1.01452	-1.13538	-1.62442
VIT_01s0010g00710	VIT_01s0010g00710.t01				-0.438028	-3.56327	0.907453	-1.30575	0.758393	-2.78694	-1.76627	0.404366	-0.663008	0.335549	2.75901	3.62399
VIT_01s0010g00720	VIT_01s0010g00720.t01				0.371652	0.345949	0.0166936	-0.607403	-0.016889	-1.2007	-1.00748	-1.52918	-0.199935	3.26449	3.95062	3.80319
VIT_01s0010g00730	VIT_01s0010g00730.t01				0.238575	0.0365377	0.308923	0.35263	0.61159	0.142664	-0.246759	-0.0374872	-0.792983	-1.60256	-1.82296	-2.20025
VIT_01s0010g00740	VIT_01s0010g00740.t01				1.27627	1.33627	-0.0115729	0.126971	0.726963	0.0114808	0.773995	-0.0471921	-0.564046	-0.291761	-2.44257	-0.55611
VIT_01s0010g00750	VIT_01s0010g00750.t01				0.340483	0.337926	0.184557	-0.24908	0.6453	-0.211679	-0.48367	0.291075	-0.832832	-1.04978	-1.41767	0.678821
VIT_01s0010g00760	VIT_01s0010g00760.t01				-1.62856	-3.33345	0.384457	0.240683	-0.289037	2.54141	-1.40979	1.74313	3.35993	1.55925	-2.24018	-1.29956
VIT_01s0010g00780	VIT_01s0010g00780.t01				-1.1718	-1.51943	0.0582063	0.182872	-0.0606538	1.8888	-0.861273	1.65174	2.73707	1.97432	-1.53156	-1.63072
VIT_01s0010g00790	VIT_01s0010g00790.t01				-0.181487	-0.655103	0.161186	0.64636	-1.14188	2.69108	-0.678029	2.28683	3.55765	1.60628	-0.813133	-2.50099
VIT_01s0010g00800	VIT_01s0010g00800.t01				0.187611	1.18036	-0.234766	-0.215708	-0.530363	1.3316	-0.53308	-0.351621	0.432675	1.66827	1.29358	-0.642181
VIT_01s0010g00820	VIT_01s0010g00820.t01				-0.11709	-1.17711	0.494593	0.108296	1.58353	1.60257	0.211985	0.890769	-0.307078	-1.0976	-2.43881	-1.38033
VIT_01s0010g00840	VIT_01s0010g00840.t01				-1.7046	-2.2983	-1.38466	-1.02439	-0.147593	0.867437	0.269829	0.617783	1.61154	1.09318	0.133885	-2.59153
VIT_01s0010g00850	VIT_01s0010g00850.t01				-0.418843	-1.05753	-0.561112	-0.35709	1.26119	1.70012	0.781032	0.609802	0.430898	0.259711	-0.316958	-1.64762
VIT_01s0010g00870	VIT_01s0010g00870.t01				-0.421378	-1.38609	0.10321	-0.265208	1.7375	1.90411	0.327491	0.926561	0.163963	-0.111166	-1.2938	-1.40727
VIT_01s0010g00880	VIT_01s0010g00880.t01				-0.243403	-0.620157	0.208204	-0.27044	2.1588	2.58908	1.43988	1.72455	0.59579	-0.32455	-1.42717	-1.11431
VIT_01s0010g00890	VIT_01s0010g00890.t01				-0.0702223	0.0669623	-1.7683	-0.608855	1.95566	1.58026	2.17265	0.829993	-0.226913	-0.805857	0.378881	-1.22044
VIT_01s0010g00900	VIT_01s0010g00900.t01				-0.129742	-0.904358	-0.221666	-0.271678	1.8112	1.85756	1.69444	1.05467	0.119031	0.16936	-1.51286	-1.21807
VIT_01s0010g00910	VIT_01s0010g00910.t01				0.198297	-0.71536	-1.08706	-0.906742	0.527411	0.020796	0.244148	-0.0211001	0.352474	0.165346	-1.29585	-0.821084
VIT_01s0010g00920	VIT_01s0010g00920.t01				1.21604	1.15557	0.877959	1.27803	-0.405433	-0.188759	-0.558111	0.166895	-0.802284	-1.12251	-0.844349	0.688517
VIT_01s0010g00930	VIT_01s0010g00930.t01				-0.239545	-1.40528	-0.754751	-1.57299	0.514875	-1.54633	0.518325	0.540306	-1.67406	0.205377	4.02201	2.61855
VIT_01s0010g00940	VIT_01s0010g00940.t01				-1.61333	-2.56819	-0.267848	-0.665511	-0.938851	0.71666	-1.93142	0.653819	0.225821	3.27609	5.33222	6.12742
VIT_01s0010g00950	VIT_01s0010g00950.t01				-0.0823111	-0.26357	0.666803	0.11062	0.0205073	0.712528	-0.020803	0.704528	0.0690061	-0.230509	-1.7199	-0.891374
VIT_01s0010g00960	VIT_01s0010g00960.t01				0.672489	0.647101	0.247006	-0.298214	-0.657855	-0.768486	0.605802	0.303182	-0.747901	0.25776	-1.78904	-1.44454
VIT_01s0010g00970	VIT_01s0010g00970.t01				1.3697	1.14605	1.13686	1.26972	-0.570665	-0.523382	0.173732	-0.540253	1.14196	-0.197554	-0.248212	-1.40767
VIT_01s0010g00980	VIT_01s0010g00980.t01				-0.38383	-0.465865	-0.590005	-0.139962	0.00654202	-0.158263	1.08183	0.55317	-0.00657182	1.40762	0.399851	0.836434
VIT_01s0010g00990	VIT_01s0010g00990.t01	SAMDC			-0.287034	-0.421774	-0.299806	-0.0332899	0.148181	-0.00391171	1.17426	0.410069	-0.185555	1.28585	0.00390113	0.884143
VIT_01s0010g01000	VIT_01s0010g01000.t01				-5.37545	-5.82687	-6.53479	-2.99001	-0.595175	-0.0142333	1.00147	0.916555	0.303914	1.39643	0.0140942	1.22613
VIT_01s0010g01010	VIT_01s0010g01010.t01				0.834728	0.803656	0.646739	0.556546	0.246489	-0.105905	0.0377203	-0.0387331	-0.987187	-0.835642	-2.22575	-1.36987
VIT_01s0010g01030	VIT_01s0010g01030.t01				0.228269	0.481322	0.0509328	0.170329	0.135651	-0.0946199	-0.0527969	0.0861223	-1.03484	-1.07253	-2.59008	-1.71086
VIT_01s0010g01050	VIT_01s0010g01050.t01				0.742622	0.922941	-0.498175	-0.36542	0.0717358	0.488641	0.912663	-0.615031	1.78947	-0.0754903	-1.55479	-1.55479
VIT_01s0010g01070	VIT_01s0010g01070.t01				1.72715	1.78582	1.1082	1.21692	0.650717	0.397202	-0.549939	-1.45594	-2.40353	-2.40033	-4.3957	-4.3957
VIT_01s0010g01080	VIT_01s0010g01080.t01				-0.216995	0.153966	-0.0663136	0.063399	1.25367	0.691817	0.569422	0.0787827	-0.50825	-1.57157	-3.68174	-2.45634
VIT_01s0010g01090	VIT_01s0010g01090.t01				1.30845	0.214102	0.0575642	-0.496084	0.283931	-2.62289	-1.71469	-1.9878	-0.320062	1.18935	2.21584	-0.0599569
VIT_01s0010g01100	VIT_01s0010g01100.t01				0.57209	-0.0182126	0.163755	-0.19697	0.86315	0.0771867	0.109777	0.0179855	-1.21082	-0.110222	-1.84075	-1.45708
VIT_01s0010g01110	VIT_01s0010g01110.t01				-0.0441839	0.103107	0.513584	0.666835	0.502319	0.0428709	-0.09235	0.586865	-0.725574	-0.55076	-1.35071	-0.318918
VIT_01s0010g01120	VIT_01s0010g01120.t01				0.62517	-0.186103	1.44757	0.411427	1.16617	-0.0104548	-0.164989	0.93942	-0.965414	-0.621737	-0.598937	0.0103795
VIT_01s0010g01130	VIT_01s0010g01130.t01				0.12258	-0.739016	0.163677	-0.110342	1.22541	0.650406	-0.116198	0.274727	-0.445057	0.102499	-0.246848	-0.233756
VIT_01s0010g01140	VIT_01s0010g01140.t01				0.48556	-0.428175	0.130602	-0.284034	-1.60246	-0.325463	-0.587904	-0.143612	0.642655	0.767897	1.67683	1.32731
VIT_01s0010g01160	VIT_01s0010g01160.t01				0.0985087	-0.100977	0.380507	0.0943698	1.12271	0.504975	-0.187985	0.799423	-0.524365	-0.587616	-1.39223	-0.735091
VIT_01s0010g01170	VIT_01s0010g01170.t01				0.0155437	-0.57675	0.290635	-0.759978	-0.125292	0.826523	-0.015713	0.334428	-0.726639	-0.330955	0.187954	0.942899
VIT_01s0010g01180	VIT_01s0010g01180.t01				0.020443	0.267728	0.60092	0.459414	-0.128715	1.10035	-0.0207368	0.615507	-0.902076	-1.6264	-3.58114	-2.20374
VIT_01s0010g01190	VIT_01s0010g01190.t01				-0.637781	-0.0455203	2.22476	1.46805	-1.28523	1.0438	0.0441279	0.158786	-0.322193	0.218213	-0.415183	-1.53728
VIT_01s0010g01200	VIT_01s0010g01200.t01				0.254787	0.655344	-0.309644	-0.6721	-0.412871	0.446253	1.37762	-0.394237	1.08118	1.08175	-2.7317	-2.34153
VIT_01s0010g01210	VIT_01s0010g01210.t01				0.818909	0.94413	0.860531	0.35159	0.429462	0.0179423	-0.0181683	-0.763234	-0.996508	-0.690008	-2.88178	-2.594
VIT_01s0010g01220	VIT_01s0010g01220.t01				0.0187026	-0.0189483	0.510321	0.282224	1.10183	-0.0486792	-0.738379	0.634724	-1.45676	-1.44897	-0.970639	1.13551
VIT_01s0010g01230	VIT_01s0010g01230.t01				0.0411537	-0.579293	0.664588	0.273833	1.36962	0.870472	-0.0423622	1.10219	-0.857227	-1.50053	-2.36074	-1.14863
VIT_01s0010g01260	VIT_01s0010g01260.t01				-0.164855	-1.00608	-1.36298	1.54581	-1.88888	-0.570625	0.147934	-0.979147	1.65468	2.16991	4.50204	3.32151
VIT_01s0010g01280	VIT_01s0010g01280.t01				0.416546	-0.350195	0.0434114	-0.142239	-0.259469	-0.0447583	-0.33899	0.224356	-0.97222	0.460662	0.617663	1.00844
VIT_01s0010g01290	VIT_01s0010g01290.t01				-0.0150544	-0.107872	0.350464	0.0270248	0.962741	0.386056	0.0148989	0.515807	-0.86103	-1.80782	-2.49472	-1.24042
VIT_01s0010g01310	VIT_01s0010g01310.t01				0.207048	-0.412328	0.684795	0.00585094	1.50733	0.859379	-0.00587477	1.25519	-0.946039	-1.92647	-2.91634	-1.17577
VIT_01s0010g01320	VIT_01s0010g01320.t01				0.615813	-1.21725	1.16971	0.381308	2.08836	0.955972	-0.51978	1.66947	-0.88933	-1.55794	-2.12379	-0.728468
VIT_01s0010g01340	VIT_01s0010g01340.t01				0.54112	-0.00189057	0.703706	-0.862199	-0.311345	0.121684	-0.552013	0.0018881	0.706363	-0.563182	-0.439364	1.16105
VIT_01s0010g01350	VIT_01s0010g01350.t01				0.745414	0.024094	0.764544	0.897397	1.20902	0.770591	-0.411275	-0.349205	-1.46671	-0.0245032	-0.552001	-0.364955
VIT_01s0010g01380	VIT_01s0010g01380.t01				0.123227	-0.232421	0.531996	0.941229	1.64911	1.24356	-0.134743	1.32316	-0.960128	-1.70518	-2.16198	-0.554754
VIT_01s0010g01390	VIT_01s0010g01390.t01				-2.80389	-1.15747	-2.65103	-1.70731	-1.22812	0.182284	2.48618	-0.208693	3.22273	5.22993	2.66374	4.1583
VIT_01s0010g01410	VIT_01s0010g01410.t01				0.376808	0.00128725	0.309213	-0.0012884	0.619269	0.25113	-0.0523837	0.117753	-1.14018	-0.761322	-1.61044	-0.576683
VIT_01s0010g01420	VIT_01s0010g01420.t01				-0.0949878	-0.44578	0.11267	-0.501519	0.747084	0.414267	0.320142	0.258828	-1.18182	-0.634923	-1.34632	0.0891182
VIT_01s0010g01430	VIT_01s0010g01430.t01				-0.0680261	-1.33218	1.10065	0.0649624	0.266757	1.75615	-0.561078	1.07486	0.387609	-0.793003	-2.11222	-0.834359
VIT_01s0010g01440	VIT_01s0010g01440.t01				0.421398	-0.178548	0.692652	0.158864	1.23994	0.701279	-0.23977	1.02219	-0.336878	-0.805492	-0.356004	-0.224088
VIT_01s0010g01450	VIT_01s0010g01450.t01				0.354032	-0.862097	0.425132	-0.050919	1.09064	0.0860642	0.0491829	0.336633	-1.23616	-0.133656	-1.28309	-0.509088
VIT_01s0010g01460	VIT_01s0010g01460.t01				0.706395	0.479802	0.0797072	-0.0048581	0.0048418	-1.46907	0.0787069	-0.077056	-0.462592	0.081907	-2.69772	-1.73108
VIT_01s0010g01480	VIT_01s0010g01480.t01				0.324751	-0.450696	0.681679	0.0883985	1.36975	0.841523	-0.0941705	1.02243	-0.866564	-1.24269	-1.65569	-0.758943
VIT_01s0010g01490	VIT_01s0010g01490.t01				0.798686	0.614577	0.706785	-0.71287	0.279803	0.0362224	-0.256347	0.58221	-0.217062	-0.0371553	-1.81301	-2.74196
VIT_01s0010g01500	VIT_01s0010g01500.t01				0.167772	1.30187	1.20434	0.826141	-0.503115	-1.03959	0.389194	-0.189881	0.203364	-0.86518	-0.653421	-0.653421
VIT_01s0010g01540	VIT_01s0010g01540.t01				0.764442	0.513684	1.10757	1.6594	-0.726775	-0.453425	-0.442594	-0.741541	-0.125757	-0.212342	0.115668	0.115668
VIT_01s0010g01570	VIT_01s0010g01570.t01				-0.194001	0.270313	-0.126676	0.116445	0.524155	0.323644	-0.171233	-0.551653	-3.15968	-2.81947	0.443101	1.06319
VIT_01s0010g01580	VIT_01s0010g01580.t01				0.189339	1.05007	0.29884	1.11782	0.646208	0.683215	-0.217996	-0.324849	-2.00063	-1.89806	-1.67666	-1.17907
VIT_01s0010g01590	VIT_01s0010g01590.t01				0.068164	-0.198131	0.204552	-0.071545	0.733434	0.285921	0.262409	1.26272	-1.04115	-1.39653	-2.41813	-0.170717
VIT_01s0010g01610	VIT_01s0010g01610.t01				0.377457	0.115932	0.259345	0.312697	0.335548	-0.0397882	-0.173295	0.0387202	-0.839176	-1.99921	-3.30202	-0.811818
VIT_01s0010g01620	VIT_01s0010g01620.t01				0.869978	-0.992227	1.51502	0.0953641	2.48556	0.199138	-0.102117	1.97541	-1.17572	-1.38112	-2.05715	-1.76648
VIT_01s0010g01650	VIT_01s0010g01650.t01				0.817541	-0.122143	0.939904	-0.212998	1.36317	0.629094	-0.112734	0.596688	0.10456	-0.718738	-2.4652	-1.58446
VIT_01s0010g01660	VIT_01s0010g01660.t01				-0.652672	-1.46673	-1.39408	-0.809527	1.12553	0.941762	2.18469	0.380504	1.04388	1.73143	-1.3864	-0.518281
VIT_01s0010g01670	VIT_01s0010g01670.t01				0.897219	0.68231	0.559642	0.666342	0.566441	0.2588	-0.3156	-0.358221	-0.885953	-0.844926	-3.15342	-3.16792
VIT_01s0010g01680	VIT_01s0010g01680.t01				0.634499	-0.718783	0.747856	0.159173	0.963875	-1.8999	-1.40394	0.874988	-1.56969	-0.578915	-0.116873	0.10811
VIT_01s0010g01690	VIT_01s0010g01690.t01				0.386944	0.983707	1.10159	0.275892	-0.956806	-0.357879	0.412594	-0.341432	1.14813	-0.343134	-2.89739	-2.35586
VIT_01s0010g01710	VIT_01s0010g01710.t01				0.311915	-1.05406	1.2559	0.757446	2.49516	0.913114	-0.907149	0.793626	-1.51709	-0.965375	-0.398502	-0.944373
VIT_01s0010g01720	VIT_01s0010g01720.t01				0.0552205	-0.0574185	1.07683	1.29626	1.96934	0.398774	-0.288285	0.312652	-0.972047	-1.05656	-2.09564	-0.332323
VIT_01s0010g01730	VIT_01s0010g01730.t01				0.264253	-0.441252	1.22394	0.920749	1.84211	1.22451	-0.323757	0.857118	-1.11309	-1.04289	-1.62333	-0.438694
VIT_01s0010g01740	VIT_01s0010g01740.t01				0.248008	-0.336265	0.579304	0.0265853	0.618126	0.529183	-0.0367857	0.661782	-0.657955	-0.0270844	-1.08353	-0.324717
VIT_01s0010g01760	VIT_01s0010g01760.t01				0.419789	0.460867	-0.162976	-0.0981422	0.386997	0.139658	0.5422	0.091889	-0.32588	-0.509953	-3.16929	-2.58484
VIT_01s0010g01770	VIT_01s0010g01770.t01				0.378004	-0.176839	0.39228	-0.373785	0.753349	0.31469	0.15751	0.511843	-0.392424	-0.563921	-1.64863	-0.564825
VIT_01s0010g01780	VIT_01s0010g01780.t01				0.733511	-0.0868002	0.619134	-0.00551208	0.89728	0.134622	0.0054911	0.0320815	-1.30091	-1.67224	-2.63068	-2.29921
VIT_01s0010g01800	VIT_01s0010g01800.t01				0.349043	-0.0342051	0.484786	0.0334129	0.933466	0.311137	-0.286402	0.718999	-1.05987	-1.05357	-1.98108	-0.723049
VIT_01s0010g01810	VIT_01s0010g01810.t01				0.514031	0.071585	-0.0753233	-0.344393	0.160701	-1.24455	0.934111	-0.584147	0.268093	0.897089	-0.672512	-0.848172
VIT_01s0010g01830	VIT_01s0010g01830.t01				2.91921	2.03971	3.22025	2.43861	0.957771	-0.130227	-0.753897	0.119439	-0.509	-1.24774	-2.07907	-1.50299
VIT_01s0010g01840	VIT_01s0010g01840.t01				0.586586	0.399404	1.19229	1.49672	0.145001	-0.16122	-0.944291	1.22355	-0.693524	-0.358655	-0.307442	-0.39253
VIT_01s0010g01850	VIT_01s0010g01850.t01				0.259252	-0.108696	0.695109	-0.320765	0.223496	-0.247055	-0.957124	-0.888125	-1.11402	0.101077	1.10298	0.484561
VIT_01s0010g01860	VIT_01s0010g01860.t01				1.87457	1.73296	1.63066	1.76351	-0.454884	-0.665229	0.587934	-0.805014	-1.02072	-0.52698	-0.159814	0.143863
VIT_01s0010g01870	VIT_01s0010g01870.t01				3.97381	3.95425	2.8466	2.78248	0.232937	-0.892654	0.215212	-1.39835	-1.66751	-0.253041	-1.64002	-1.83715
VIT_01s0010g01890	VIT_01s0010g01890.t01				0.0987015	0.00604742	0.263004	-0.00607287	0.600588	0.032154	-0.27796	0.105947	-1.01522	-1.7606	-2.86335	-2.02603
VIT_01s0010g01900	VIT_01s0010g01900.t01				0.0518616	0.0506013	0.543916	-1.40468	-1.97053	0.223296	-1.50668	-1.64391	-0.493389	-0.0524409	2.1131	4.28323
VIT_01s0010g01990	VIT_01s0010g01990.t01				0.100048	0.100048	-0.126565	-0.107507	0.443346	0.876376	-0.424879	-0.24342	0.246182	0.29612	-0.912501	-0.53398
VIT_01s0010g02000	VIT_01s0010g02000.t01				2.30755	1.37778	0.667126	2.462	-2.17279	-1.89579	-1.45648	0.401941	1.45638	-0.55912	-3.36534	-6.86957
VIT_01s0010g02010	VIT_01s0010g02010.t01				0.54169	-0.817776	1.67526	2.52723	0.572312	-1.15069	-2.09833	-1.91712	-2.32246	0.518721	0.854986	-0.826745
VIT_01s0010g02030	VIT_01s0010g02030.t01				-7.40866	-6.36352	-6.80507	-3.85818	-2.49133	-0.345541	1.06912	0.741872	0.278564	1.19355	2.10686	0.877417
VIT_01s0010g02040	VIT_01s0010g02040.t01				0.356351	0.0389176	0.290899	-0.450718	-0.0719527	0.722866	0.822532	-0.430611	0.480418	-0.0399966	-1.00601	-1.90571
VIT_01s0010g02050	VIT_01s0010g02050.t01				0.208748	0.240369	-0.119553	0.0170682	-0.0172726	0.2091	0.0842584	0.017915	-0.621133	-0.829076	-1.61458	-1.315
VIT_01s0010g02070	VIT_01s0010g02070.t01				0.175721	0.161537	-1.06818	-0.93533	-0.99734	-1.06214	-1.13152	-0.181932	2.10684	4.00789	6.14101	7.76383
VIT_01s0010g02080	VIT_01s0010g02080.t01				0.167098	-0.292377	0.363461	0.115987	0.79404	0.232107	-0.126134	0.58172	-1.00772	-1.10878	-1.06843	-0.443898
VIT_01s0010g02090	VIT_01s0010g02090.t01				-5.57013	-6.52499	-5.92508	-2.98488	-0.636739	-0.432782	1.24107	1.02767	0.537145	1.34446	0.332471	2.10768
VIT_01s0010g02100	VIT_01s0010g02100.t01				-1.94408	-3.08745	-1.69613	-2.14824	-0.00473886	-0.0136488	1.83188	0.857337	0.787776	1.4775	0.00472334	1.18336
VIT_01s0010g02130	VIT_01s0010g02130.t01				-0.892542	-0.847406	0.752499	-0.114648	2.64745	2.14083	-0.691692	1.50014	0.106204	-0.821709	0.234501	-0.72022
VIT_01s0010g02140	VIT_01s0010g02140.t01				0.0951434	-0.101864	0.188083	0.112584	1.1891	0.759036	-0.15159	0.789105	-0.758929	-1.69556	-2.74083	-0.264598
VIT_01s0010g02150	VIT_01s0010g02150.t01				0.830043	0.358139	0.383651	0.0183843	0.810032	-0.0186216	0.169884	-0.184274	-0.71573	-0.56031	-1.70671	-1.37628
VIT_01s0010g02160	VIT_01s0010g02160.t01				-0.238853	-0.893496	0.424399	0.232029	1.20933	1.32509	0.204868	0.583103	-0.51049	-0.434664	-1.20822	-0.709682
VIT_01s0010g02170	VIT_01s0010g02170.t01				0.00222902	0.378879	-0.00223247	0.301309	-0.181424	0.0602779	-0.428337	0.311191	-1.79739	-1.67165	-1.08359	0.0128261
VIT_01s0010g02180	VIT_01s0010g02180.t01				0.656802	-0.185739	0.880217	-0.0158821	1.42666	0.0512136	0.0157092	0.315135	-1.69859	-1.85278	-2.15752	-0.921676
VIT_01s0010g02190	VIT_01s0010g02190.t01				0.393728	0.116936	1.3018	0.855705	0.870885	0.306806	-0.771012	-0.226983	-2.3705	-2.07221	-1.21147	-0.127257
VIT_01s0010g02200	VIT_01s0010g02200.t01				0.0146775	-0.0441372	0.648799	0.973597	-0.302931	0.130755	-0.495883	-0.0148284	-1.19362	-0.936638	0.0325104	0.245705
VIT_01s0010g02210	VIT_01s0010g02210.t01				-4.67886	-3.85625	-2.56829	-2.48005	-0.298861	0.516649	0.586861	0.892851	0.506372	0.247449	-0.632115	1.60016
VIT_01s0010g02220	VIT_01s0010g02220.t01				0.0784217	0.332887	-0.292134	-0.0829308	0.241138	0.449583	0.198162	0.601705	-0.241976	-0.661984	-1.6065	-0.797991
VIT_01s0010g02230	VIT_01s0010g02230.t01	RRB5			0.492232	0.0237031	0.429142	0.460386	1.02011	0.283918	-0.500667	-0.0240991	-1.26384	-1.52413	-1.76959	-0.373623
VIT_01s0010g02240	VIT_01s0010g02240.t01				0.979681	0.915273	0.646968	-0.705606	-0.172332	-0.0740845	1.27641	-0.891951	0.332993	0.0704653	-3.16779	-1.11497
VIT_01s0010g02250	VIT_01s0010g02250.t01				0.140191	0.480783	-0.150637	-1.95638	-1.29383	-0.989252	0.684597	0.136385	0.644447	1.18061	-0.737347	-2.36575
VIT_01s0010g02260	VIT_01s0010g02260.t01				0.300408	-0.112226	0.42469	0.104123	-0.160226	0.592958	-0.639634	0.3162	0.184015	-0.29035	-0.616493	-0.721925
VIT_01s0010g02270	VIT_01s0010g02270.t01				-0.127729	0.567634	1.03486	-0.414348	0.423923	1.09815	-0.72423	-0.177696	0.117335	0.872579	-0.679282	-1.09775
VIT_01s0010g02280	VIT_01s0010g02280.t01				-0.14647	0.0978751	-0.461733	0.00630007	-0.0063277	0.108038	0.1878	0.837872	-1.00068	-1.2538	-1.36793	0.419644
VIT_01s0010g02290	VIT_01s0010g02290.t01				0.164596	0.0340529	2.32687	2.29713	-0.510688	-0.0348761	1.18635	-0.267815	-0.371365	0.1216	-0.877241	-0.560352
VIT_01s0010g02310	VIT_01s0010g02310.t01				0.250651	-0.250525	0.463377	0.0962895	0.557105	0.305337	-0.103179	1.05656	-0.632594	-0.226309	-0.662669	-0.743954
VIT_01s0010g02320	VIT_01s0010g02320.t01				0.116804	-0.482343	-0.1271	-0.57921	-1.13905	-0.64566	-0.298118	0.312914	0.686018	1.19408	0.710649	2.40374
VIT_01s0010g02330	VIT_01s0010g02330.t01				-0.0533515	0.0514487	0.149149	1.31352	-0.835293	-0.382274	-0.703518	0.405681	1.59678	0.462018	-1.46182	-0.952847
VIT_01s0010g02340	VIT_01s0010g02340.t01				-0.876478	-0.0722413	-0.301184	0.0687957	-1.72894	0.0744991	-0.265093	-1.64192	0.610693	1.90899	3.20821	3.06039
VIT_01s0010g02350	VIT_01s0010g02350.t01				0.274918	-0.691261	1.00344	0.237974	1.48467	1.25198	-0.285136	0.998514	-1.23574	-1.91489	-2.72112	-0.911786
VIT_01s0010g02360	VIT_01s0010g02360.t01				0.172096	-0.0542308	0.405727	0.0416498	0.826199	0.4418	-0.042888	0.317018	-0.783378	-1.37301	-3.00187	-1.71346
VIT_01s0010g02370	VIT_01s0010g02370.t01				0.33805	-0.110758	0.283846	-0.0421746	0.548472	0.0409766	0.11799	0.25593	-0.957791	-1.02693	-2.50268	-1.17868
VIT_01s0010g02380	VIT_01s0010g02380.t01				0.214176	-0.213654	0.613461	0.186056	0.209608	0.40108	-0.297057	0.503797	-0.553537	-0.572755	-1.80259	-0.346419
VIT_01s0010g02390	VIT_01s0010g02390.t01				-0.0803407	-0.0188112	-0.106351	0.258864	0.108093	0.217719	0.290372	0.276621	-0.583146	-0.780509	-1.49877	0.0185691
VIT_01s0010g02400	VIT_01s0010g02400.t01				0.571901	-0.0551344	0.108711	0.238457	-0.321377	0.52669	-0.452637	0.90571	-1.08557	-0.923747	0.0531047	-0.438932
VIT_01s0010g02410	VIT_01s0010g02410.t01				0.472352	0.282318	-0.137864	0.154535	-0.10119	-0.20337	0.0945551	0.100363	-0.407486	0.163287	-0.982848	-0.444138
VIT_01s0010g02420	VIT_01s0010g02420.t01				0.249972	-0.139887	0.28001	0.0678979	0.632032	0.0872075	-0.0712518	0.484751	-1.34055	-1.18807	-1.61889	-0.832087
VIT_01s0010g02430	VIT_01s0010g02430.t01				0.341438	1.29718	0.322683	-0.461347	-1.60496	-0.416297	1.27337	-0.733787	0.565199	0.593918	-2.07783	-2.03554
VIT_01s0010g02440	VIT_01s0010g02440.t01				-2.64484	-2.81102	-0.510229	-1.98434	0.169704	2.1272	1.30481	1.59334	0.697625	-0.192361	-2.87594	0.240741
VIT_01s0010g02450	VIT_01s0010g02450.t01				0.667153	-2.3922	2.61239	2.23301	0.182664	2.14582	-2.07673	1.64429	-0.20919	-2.10809	-3.15138	-2.70578
VIT_01s0010g02460	VIT_01s0010g02460.t01				-0.529901	0.470139	-0.52693	0.265189	-0.325165	1.68883	-0.60806	1.04987	2.12014	1.66111	-0.643807	-1.27739
VIT_01s0010g02470	VIT_01s0010g02470.t01				0.246049	0.5773	0.224198	0.334067	-0.160473	0.299163	-0.27327	0.144397	-1.29085	-1.3722	-2.71792	-1.97141
VIT_01s0010g02480	VIT_01s0010g02480.t01				0.413441	0.112918	-0.806786	-0.914941	-0.00176008	-1.11889	0.747931	-0.538738	0.00175793	0.901418	-1.02038	0.154142
VIT_01s0010g02490	VIT_01s0010g02490.t01				1.03005	-0.00748403	0.633641	0.807947	0.351868	-0.318858	0.0074454	-0.438654	0.162022	-0.113952	-0.879906	-0.729213
VIT_01s0010g02520	VIT_01s0010g02520.t01				0.182198	0.115996	-0.103161	0.203137	0.0962739	0.104232	-0.164269	0.265117	-0.89031	-0.377955	-0.797372	-0.823644
VIT_01s0010g02530	VIT_01s0010g02530.t01				0.080256	-0.642565	0.406996	0.193037	1.00154	-0.0826826	0.0781997	0.823366	-1.13496	-0.701758	-1.17634	-0.631825
VIT_01s0010g02540	VIT_01s0010g02540.t01				0.271976	-0.20498	0.884987	0.331871	0.836277	0.179446	-0.724549	0.382824	-1.9165	-1.70675	-2.35619	-0.556041
VIT_01s0010g02550	VIT_01s0010g02550.t01				0.523192	-0.00185858	0.321848	0.00185618	0.647752	0.424529	-0.231597	0.381239	-1.28457	-0.853887	-1.3095	-0.113378
VIT_01s0010g02560	VIT_01s0010g02560.t01				-0.183211	0.248623	-2.34242	-0.635897	-0.38019	0.162545	1.4987	0.640323	2.05257	2.31551	-0.505898	-1.08271
VIT_01s0010g02570	VIT_01s0010g02570.t01				0.247305	-0.0188992	0.435881	0.0186548	0.364066	0.460514	-0.53931	0.36641	-1.36161	-1.13839	-1.92663	-1.59955
VIT_01s0010g02580	VIT_01s0010g02580.t01				0.114468	-0.996515	0.565101	0.690882	-0.31059	0.26167	-0.496559	0.466269	-0.401188	-0.124339	-0.39531	0.178688
VIT_01s0010g02590	VIT_01s0010g02590.t01				1.02093	0.718618	0.672577	0.283879	0.576926	0.118157	-0.128704	-0.938024	-1.09029	-1.05311	-4.03052	-3.42452
VIT_01s0010g02600	VIT_01s0010g02600.t01				0.271957	0.0773788	0.300171	0.0581955	0.355859	-0.0259671	-0.272462	0.025508	-1.2001	-1.73412	-2.89426	-1.32486
VIT_01s0010g02610	VIT_01s0010g02610.t01				0.671204	-0.238967	0.501222	0.147258	1.28399	0.537805	-0.164015	0.823527	-1.05526	-0.963412	-1.64549	-0.424607
VIT_01s0010g02620	VIT_01s0010g02620.t01				0.177078	0.339052	-0.0593748	0.28801	-0.103199	0.0570275	0.282272	0.1533	-0.761712	-0.341489	-1.37793	-1.13601
VIT_01s0010g02630	VIT_01s0010g02630.t01				-0.217811	0.170212	0.461995	0.772386	0.822604	0.47593	-0.193015	0.525784	-1.01185	-1.81248	-2.18568	-1.64615
VIT_01s0010g02640	VIT_01s0010g02640.t01				0.0854283	-0.266771	0.435014	0.284372	0.842962	1.17926	-0.090807	0.337566	-1.03194	-2.11303	-2.60171	-1.50578
VIT_01s0010g02650	VIT_01s0010g02650.t01				0.324977	-1.05468	0.835101	0.879322	-1.51107	-0.684374	-0.947081	-1.53483	2.31663	0.912324	0.594634	-0.420134
VIT_01s0010g02660	VIT_01s0010g02660.t01				0.629543	0.230801	0.36017	0.382477	-0.406555	-0.636889	-0.606069	0.243314	0.16589	-0.217145	-0.220225	-0.187474
VIT_01s0010g02670	VIT_01s0010g02670.t01				0.1622	0.602993	-0.145964	-0.185231	0.132544	0.681171	1.1692	-0.362719	-0.320992	0.264484	-1.63399	-1.41033
VIT_01s0010g02680	VIT_01s0010g02680.t01				0.493832	1.10196	0.477042	0.401786	0.410235	0.0319444	-0.145355	-0.424861	-0.281146	-0.409885	-1.51736	-0.0326678
VIT_01s0010g02690	VIT_01s0010g02690.t01				0.555872	0.601008	0.382395	0.274549	0.349191	0.106872	-0.115427	-0.626918	-0.553786	-0.855042	-3.52709	-3.00401
VIT_01s0010g02700	VIT_01s0010g02700.t01				0.771524	-0.171225	0.375111	0.318838	0.159508	0.0679304	-0.0712876	0.110171	-0.578341	-2.37248	-1.51487	-1.85995
VIT_01s0010g02730	VIT_01s0010g02730.t01				-0.418327	-0.373191	0.337917	0.504617	0.296225	1.17137	0.518487	0.450722	-0.910567	-0.98262	-2.778	-2.24774
VIT_01s0010g02740	VIT_01s0010g02740.t01				1.11932	0.329938	1.04322	0.655985	0.768009	0.787693	-0.428487	-0.681965	-1.05995	-1.06776	-1.83866	-1.47532
VIT_01s0010g02750	VIT_01s0010g02750.t01				-0.697688	-0.954876	-0.85195	-0.271638	0.68329	0.43952	1.99227	0.376297	0.800356	0.228507	-2.07129	-1.52078
VIT_01s0010g02760	VIT_01s0010g02760.t01				-0.0300211	-0.130804	0.0564419	0.0995008	0.502817	0.110547	0.0294091	0.247515	-0.858126	-0.590141	-0.718251	-0.201237
VIT_01s0010g02770	VIT_01s0010g02770.t01				-0.243962	-0.239478	0.063826	0.566909	0.964274	0.268906	0.26312	0.126255	-0.0667809	-0.230168	-0.688298	-2.23653
VIT_01s0010g02780	VIT_01s0010g02780.t01				-0.0476473	-0.514922	0.477751	0.125176	0.962712	0.592159	0.0461238	0.693719	-0.830169	-1.40079	-2.50812	-1.32266
VIT_01s0010g02790	VIT_01s0010g02790.t01				0.0910322	-0.32369	0.584094	-0.00959037	0.661154	0.459667	0.00952704	0.0528724	-0.334191	-0.684011	-1.77455	-1.04136
VIT_01s0010g02800	VIT_01s0010g02800.t01				0.272964	0.2441	0.119639	-0.916687	-0.130465	-0.512524	0.632945	-2.24125	-0.311366	1.01648	0.34356	-0.979994
VIT_01s0010g02810	VIT_01s0010g02810.t01				0.205316	-0.135169	0.134263	0.0873365	0.988648	-0.0530151	0.15047	0.0511358	-0.749581	-0.826496	-1.30253	-0.23272
VIT_01s0010g02820	VIT_01s0010g02820.t01				0.196542	0.724373	0.498362	0.530447	-0.59128	0.119068	-0.129786	-0.355119	-0.730013	-0.726437	-1.77487	0.501594
VIT_01s0010g02830	VIT_01s0010g02830.t01				-1.1217	0.249263	0.121305	0.48007	-1.84919	-0.400829	-0.132448	0.569923	2.33581	1.00359	-1.01888	-0.225493
VIT_01s0010g02840	VIT_01s0010g02840.t01				-0.0710058	-1.83003	0.0676744	0.817945	0.775183	1.97818	-1.21739	0.653592	0.361928	-1.87982	-2.66662	-1.65856
VIT_01s0010g02850	VIT_01s0010g02850.t01				0.65498	-0.640354	1.30222	1.20924	-1.94333	-0.996976	-0.417598	-1.93004	1.97913	0.323462	0.70723	-0.604992
VIT_01s0010g02860	VIT_01s0010g02860.t01				-0.00960483	-2.25697	0.979022	0.401082	-1.65828	-2.04516	-2.12158	-1.23355	1.0029	0.00954131	1.81272	1.55925
VIT_01s0010g02870	VIT_01s0010g02870.t01				0.90423	1.17236	0.321823	-0.0370374	0.263132	0.0361103	0.234858	-0.311171	-0.542055	-0.939446	-2.30514	-0.616993
VIT_01s0010g02890	VIT_01s0010g02890.t01				0.341982	0.117997	-0.128514	0.192657	0.315199	-0.163696	0.118569	0.330015	-0.893621	-0.713668	-1.87887	-0.129249
VIT_01s0010g02900	VIT_01s0010g02900.t01				0.414684	0.445915	-0.053591	-0.0683822	0.0516713	0.366205	0.179776	-0.318272	-0.85378	0.248891	-1.37284	-0.927831
VIT_01s0010g02910	VIT_01s0010g02910.t01				0.134752	-0.613661	0.155709	-0.350389	0.0457707	0.130649	-0.0472705	-0.0699154	-1.0569	0.0823581	-0.0834229	0.178672
VIT_01s0010g02920	VIT_01s0010g02920.t01				0.389148	-0.300704	0.716707	0.17488	1.23965	0.556601	-0.199041	0.556956	-1.07372	-2.05637	-2.21803	-0.74866
VIT_01s0010g02930	VIT_01s0010g02930.t01				-0.242571	0.307999	0.705528	-0.114153	-2.68	0.560385	0.105779	1.02713	1.14077	-0.346874	-0.444432	-1.05631
VIT_01s0010g02940	VIT_01s0010g02940.t01				0.543391	-0.593317	0.992377	0.67181	-1.67056	1.78692	-1.76226	0.419196	1.34539	-0.67114	-2.45191	-2.33165
VIT_01s0010g02950	VIT_01s0010g02950.t01				-1.24241	-2.19727	0.209986	0.126458	-0.138617	1.77946	-1.76839	2.15157	3.18318	0.998347	-1.08569	-2.61795
VIT_01s0010g02960	VIT_01s0010g02960.t01				-0.351323	-0.659824	0.603046	-0.775063	-3.07186	0.309253	0.282303	0.39072	0.918833	0.339265	-1.67273	-2.18443
VIT_01s0010g02970	VIT_01s0010g02970.t01				0.843265	-1.69656	2.46813	1.34994	-0.726183	2.23363	-1.04528	0.848488	0.480781	-0.796396	-4.10406	-3.22616
VIT_01s0010g02980	VIT_01s0010g02980.t01				-0.00191987	-0.149429	1.59732	0.867323	-0.479445	1.45652	0.00191732	0.86469	0.121023	-1.34612	-2.69573	-2.49976
VIT_01s0010g03000	VIT_01s0010g03000.t01				-0.0893827	-0.735776	1.26873	0.0841666	-0.380045	-1.06869	0.226002	0.524516	1.70745	0.372594	-0.303436	-1.59773
VIT_01s0010g03010	VIT_01s0010g03010.t01				0.532325	-1.80809	0.961738	-0.48436	-0.826732	0.79786	-0.171319	0.263027	0.966832	0.153117	-0.676735	-2.75272
VIT_01s0010g03020	VIT_01s0010g03020.t01				-0.22437	-0.0571137	0.127754	0.929583	0.0576552	1.65658	0.0549385	1.47806	-0.086222	-1.03142	-5.01221	-5.01221
VIT_01s0010g03050	VIT_01s0010g03050.t01				0.187195	0.663575	0.193749	0.344922	-0.391395	0.0879108	-0.0936173	-0.256462	-0.3205	0.219265	-1.07972	-0.699886
VIT_01s0010g03060	VIT_01s0010g03060.t01				0.636803	0.268982	-0.00219253	0.00218921	-0.972683	-0.037153	-0.393356	-1.22282	-0.234374	1.08029	1.81561	2.99014
VIT_01s0010g03070	VIT_01s0010g03070.t01				0.638199	0.683336	0.978752	0.837143	-1.7287	-0.558709	0.401729	-0.826835	1.61093	-0.980541	-1.37519	-2.43122
VIT_01s0010g03080	VIT_01s0010g03080.t01				1.15094	0.136761	2.07697	0.630868	2.61042	-1.08691	-1.05609	-0.206708	1.16255	-0.151096	-0.670248	-0.369469
VIT_01s0010g03090	VIT_01s0010g03090.t01				-0.644308	-0.271344	-1.1106	-0.655824	0.181867	0.0146918	-0.014843	-0.150291	0.287477	1.43297	0.636878	0.219327
VIT_01s0010g03120	VIT_01s0010g03120.t01				0.527864	0.350473	-0.631478	0.241246	0.161908	0.852424	0.276752	-0.182403	-0.379075	-1.3134	-0.520681	-1.02284
VIT_01s0010g03140	VIT_01s0010g03140.t01				0.327549	-0.100686	0.248716	0.226932	0.265062	0.0941151	-0.152692	0.213012	-1.13447	-1.86465	-1.5822	-1.45647
VIT_01s0010g03170	VIT_01s0010g03170.t01				1.04694	-1.02067	0.140066	-2.30603	-2.45637	-2.37849	-0.155141	-0.258018	0.467088	0.461247	1.28295	2.29597
VIT_01s0010g03190	VIT_01s0010g03190.t01				-0.177173	-0.0209819	0.315889	0.448741	-0.111094	-0.354674	0.0206811	0.465174	0.50521	-0.795087	0.133612	-1.28255
VIT_01s0010g03200	VIT_01s0010g03200.t01				-0.0350478	0.0342165	-0.390007	1.33382	0.384749	0.615415	-0.0576562	0.347914	-0.0363016	-0.122887	-0.507866	0.806704
VIT_01s0010g03210	VIT_01s0010g03210.t01				0.486507	0.598758	1.29382	-0.127917	0.0317024	-0.554282	-0.0324148	0.0849137	1.65122	-0.480157	-1.18908	-0.479096
VIT_01s0010g03230	VIT_01s0010g03230.t01				0.218673	-1.18597	1.19716	-0.122958	1.35622	0.959277	-0.905401	0.71269	-1.26104	-1.39924	-0.497465	0.113296
VIT_01s0010g03250	VIT_01s0010g03250.t01				-0.667053	-0.792292	-1.06347	0.438781	1.00743	0.547459	0.128899	0.71591	-0.9291	-0.422657	-0.0485423	0.046962
VIT_01s0010g03270	VIT_01s0010g03270.t01				-0.745435	0.714739	0.595118	0.0384711	-1.3039	0.128046	-0.534446	0.511997	0.90537	-1.25956	-0.0395251	-0.644931
VIT_01s0010g03280	VIT_01s0010g03280.t01				0.847918	0.514433	-0.927116	0.838165	-1.31264	0.160699	-0.180869	-0.462217	2.63367	1.77178	-0.6815	-0.688951
VIT_01s0010g03290	VIT_01s0010g03290.t01				0.552933	0.81488	0.0617694	0.608512	-0.0815782	0.246047	0.0856302	-0.0645329	-1.07281	-0.690299	-1.36638	-1.11433
VIT_01s0010g03300	VIT_01s0010g03300.t01				0.00215647	-0.738442	0.0645545	1.35637	0.897594	0.651348	-0.772547	0.29724	-0.519354	-0.696067	-0.0021597	-0.738025
VIT_01s0010g03310	VIT_01s0010g03310.t01				0.444034	0.191167	0.526741	0.059954	0.0889372	-0.300102	0.123036	-0.0625539	-1.20167	-0.708128	-2.03671	-1.48795
VIT_01s0010g03320	VIT_01s0010g03320.t01				-0.0705594	-0.0518147	-0.230152	0.0500181	0.116631	0.125066	0.0830126	1.08382	-0.902369	-0.356434	-1.00205	0.538841
VIT_01s0010g03330	VIT_01s0010g03330.t01				0.00695601	-0.121239	-0.0615896	0.276098	0.0514861	0.119763	-0.206165	1.15385	-0.474291	-0.00698971	-0.443519	0.875395
VIT_01s0010g03350	VIT_01s0010g03350.t01				0.855636	0.527924	0.598818	0.148103	0.347074	-0.508288	0.247374	-0.165064	-1.00319	-1.02434	-1.99249	-1.33038
VIT_01s0010g03360	VIT_01s0010g03360.t01				0.31318	0.185854	0.230123	0.079347	-0.0273552	0.0268461	-0.126747	-0.106334	-0.330903	0.422117	-0.465486	-0.69973
VIT_01s0010g03370	VIT_01s0010g03370.t01				-0.0684431	-0.136028	0.0865986	0.179662	-0.140145	0.462813	0.326842	0.0653426	0.0689475	-0.104174	-1.04826	-1.7087
VIT_01s0010g03380	VIT_01s0010g03380.t01				-1.10917	-0.0664253	-0.73853	0.0635011	-0.929627	0.621079	0.515857	0.19163	0.308219	0.141267	-1.65901	-1.71652
VIT_01s0010g03390	VIT_01s0010g03390.t01				0.0921349	-0.277145	0.749149	0.512533	1.24082	1.44097	-0.0984228	0.94972	-0.362552	-0.59372	-1.76349	-1.16565
VIT_01s0010g03400	VIT_01s0010g03400.t01				-0.0649186	-1.54771	-0.351706	-0.656259	-0.0372081	0.0586512	0.0769603	0.0362726	-0.814391	0.50935	1.14387	1.26378
VIT_01s0010g03410	VIT_01s0010g03410.t01				0.3792	0.2581	0.0283806	0.215681	-0.290604	0.0381998	0.534734	-0.262246	-0.380893	-0.0289502	-0.918215	-0.700642
VIT_01s0010g03430	VIT_01s0010g03430.t01				0.774602	-0.542935	1.41964	-1.76943	-1.19478	0.74908	0.134583	-0.73961	0.495796	-1.5811	-0.148441	0.360532
VIT_01s0010g03460	VIT_01s0010g03460.t01	OMT3.1			-0.0650485	0.233436	-0.0444526	0.0431237	-0.50103	0.340371	0.47989	0.0486965	0.343893	-0.115702	-1.59482	-0.884831
VIT_01s0010g03470	VIT_01s0010g03470.t01				-0.0533073	-1.21904	-0.660594	-0.158347	0.99526	-0.552737	-0.744422	0.58904	0.0514076	0.679276	0.803572	1.16253
VIT_01s0010g03490	VIT_01s0010g03490.t01				-0.578732	-1.90179	-1.11954	0.4507	1.29066	-2.31996	-2.62122	0.411912	-0.655462	0.815681	1.3064	1.42407
VIT_01s0010g03500	VIT_01s0010g03500.t01				1.63306	1.97024	1.52869	0.118038	-1.02676	-0.533374	-0.310022	-0.128563	0.405317	0.196138	-2.15478	-1.40307
VIT_01s0010g03510	VIT_01s0010g03510.t01	FAOMT			0.0416485	-1.17625	-1.06526	0.973627	-0.0428866	-1.9574	-1.44637	0.208882	-0.881603	0.94647	2.13689	2.52682
VIT_01s0010g03530	VIT_01s0010g03530.t01				-2.44566	-1.13747	-0.653021	-0.556716	-0.245094	1.59262	1.99505	1.32137	0.919578	0.20944	-0.63808	0.694001
VIT_01s0010g03540	VIT_01s0010g03540.t01				-1.08987	-0.392793	-0.55188	0.0234909	-0.614525	-0.0238797	0.707381	0.439798	0.323778	-0.126088	0.934847	1.90858
VIT_01s0010g03550	VIT_01s0010g03550.t01				0.77382	1.17744	0.0956853	-0.102485	-1.23176	-0.214092	0.573126	-1.03515	1.09823	1.3941	-1.2015	-1.46462
VIT_01s0010g03560	VIT_01s0010g03560.t01				-0.063556	0.744712	0.69254	-0.397	-3.31832	-2.13031	-0.492984	-0.791931	0.0608739	0.906806	2.77419	2.63648
VIT_01s0010g03570	VIT_01s0010g03570.t01				0.0609203	-0.0136354	0.0135077	-0.211991	0.0824158	0.283037	0.18126	0.156685	-0.975708	-1.20998	-2.76085	-1.46061
VIT_01s0010g03580	VIT_01s0010g03580.t01				0.664658	0.416877	0.891252	0.734597	-1.86067	-0.916815	-0.94635	-0.0229041	0.0225462	0.337963	-0.990623	-1.52775
VIT_01s0010g03590	VIT_01s0010g03590.t01				1.25835	0.676833	1.2209	0.988874	0.191445	0.550339	-0.234084	-0.445568	-0.220794	-0.949771	-1.37257	-1.07424
VIT_01s0010g03600	VIT_01s0010g03600.t01				-0.509858	-1.09314	0.100418	0.0220227	-0.793094	-0.0223641	0.0888429	-0.117415	0.100035	0.388747	-0.157964	0.480505
VIT_01s0010g03610	VIT_01s0010g03610.t01				-0.111356	0.525632	0.0902974	0.113486	-0.655827	-0.0963287	0.403769	-0.278239	0.197974	0.402527	-0.852964	-0.829605
VIT_01s0010g03620	VIT_01s0010g03620.t01		AT3G61470	LHCA2	-0.329399	-1.8451	1.0037	-3.72143	-1.82485	0.058655	-1.34214	-0.0611412	3.34064	6.56493	8.66159	10.1729
VIT_01s0010g03630	VIT_01s0010g03630.t01				-0.0156471	-0.659023	-0.601693	-0.606987	-0.408795	0.831986	0.398566	0.637972	0.762108	0.168659	0.0154792	-0.95576
VIT_01s0010g03640	VIT_01s0010g03640.t01				-0.663577	-1.1456	-0.0613687	0.409264	-1.16972	0.527811	-1.43842	0.271841	1.02115	-0.813323	0.0588643	0.24617
VIT_01s0010g03650	VIT_01s0010g03650.t01				0.272195	-0.0976117	0.677566	0.40026	0.0914238	0.451223	-0.283529	0.252683	-0.627561	-1.16017	-2.91219	-1.06019
VIT_01s0010g03660	VIT_01s0010g03660.t01				0.251239	-0.0562861	0.354531	0.250571	0.247452	0.0331993	-0.0339814	0.177175	-1.08584	-0.921756	-1.39301	-0.42281
VIT_01s0010g03670	VIT_01s0010g03670.t01				0.832432	0.251657	0.306128	-0.305029	-1.87088	-2.11146	-1.90442	-1.35805	-0.450642	3.30383	2.49667	3.95716
VIT_01s0010g03680	VIT_01s0010g03680.t01				0.976148	0.228214	1.5551	1.1534	0.00258724	1.18564	-1.00314	-0.0771097	-0.013541	-1.06402	-0.242851	-0.00259189
VIT_01s0010g03690	VIT_01s0010g03690.t01				0.817764	0.954856	0.512067	0.307616	0.399915	0.0313965	-0.327886	-0.032095	-0.912196	-1.9214	-3.10084	-2.39149
VIT_01s0010g03700	VIT_01s0010g03700.t01				0.075795	-0.00320466	0.0284767	-0.157697	0.221474	0.00319756	0.383035	0.246949	-0.30615	-0.391892	-1.35892	-0.897842
VIT_01s0010g03710	VIT_01s0010g03710.t01				0.335989	0.316768	-0.0230629	-0.230701	0.374762	0.0227	0.63804	-0.322509	-0.44126	-0.18977	-1.01539	0.0483498
VIT_01s0010g03720	VIT_01s0010g03720.t01				0.324893	-0.0918983	-0.680376	0.493931	-1.0659	-0.0416327	0.0658711	-0.901	0.536768	0.68226	-0.0842324	0.0404649
VIT_01s0010g03730	VIT_01s0010g03730.t01				0.244243	-1.05085	-0.101198	-0.00690646	1.34177	0.877031	-0.315392	0.922125	-0.97122	-0.277517	0.00687355	0.26935
VIT_01s0010g03740	VIT_01s0010g03740.t01				0.745792	0.08391	0.373565	-0.159472	0.84858	0.00645833	-0.00648737	0.103951	-0.86174	-1.16368	-2.5374	-1.07368
VIT_01s0010g03750	VIT_01s0010g03750.t01				-0.164216	-0.211366	0.314165	0.738415	-1.00581	-0.0208551	0.0205579	0.586537	0.235865	0.482874	-0.526137	-0.374006
VIT_01s0010g03760	VIT_01s0010g03760.t01				0.298331	0.0903976	0.290831	0.0253438	0.553407	-0.025797	-0.302687	0.0864772	-1.96882	-2.80345	-3.50565	-1.17757
VIT_01s0010g03770	VIT_01s0010g03770.t01				0.614946	0.948015	0.471971	0.699151	0.125099	0.3062	-0.257671	-0.136986	-1.13585	-1.37191	-2.52829	-0.638954
VIT_01s0010g03780	VIT_01s0010g03780.t01	CYT3			-0.0155852	-0.530432	-0.155369	0.0368213	1.11526	0.0582942	0.0154187	1.53847	-1.09263	-0.589156	-0.511275	0.71537
VIT_01s0010g03790	VIT_01s0010g03790.t01				0.23909	0.212493	0.0849936	0.0901475	-0.121437	0.00452862	-0.00454288	-0.0900408	-0.390231	0.22265	-0.304073	-0.282099
VIT_01s0010g03800	VIT_01s0010g03800.t01				-1.58904	-2.43847	-1.15915	-0.326213	-0.0228882	1.09527	0.29056	1.01575	0.564262	0.0225307	-0.743698	0.311298
VIT_01s0010g03810	VIT_01s0010g03810.t01				0.189827	-1.76504	0.252845	0.427152	1.3318	0.808161	-0.290415	0.572789	-0.811427	-2.73934	-0.218643	-0.441643
VIT_01s0010g03820	VIT_01s0010g03820.t01				0.983252	0.763009	0.882294	0.00215333	0.989806	0.405189	-0.00215655	-0.244448	-1.07049	-0.812831	-1.45352	-1.56832
VIT_01s0010g03830	VIT_01s0010g03830.t01				0.127787	0.688158	0.0802425	0.356467	-0.827074	-0.196065	0.251099	-0.423549	-0.0849698	0.287011	-0.901888	-0.779504
VIT_01s0010g03850	VIT_01s0010g03850.t01				-0.0260373	-0.198041	0.161241	0.303432	1.10431	0.728486	0.0255757	1.0431	-0.463533	-1.38162	-1.92669	-0.826852
VIT_01s0010g03860	VIT_01s0010g03860.t01				0.171661	0.91217	-0.129348	0.0175478	-1.55939	-0.761682	-0.0177639	-0.359052	0.880509	0.935834	0.28794	-0.66745
VIT_01s0010g03870	VIT_01s0010g03870.t01				-0.385526	-0.169728	0.0530646	-0.0550912	-1.15044	-1.99601	0.476956	-0.517137	1.75004	3.42947	3.13289	2.36951
VIT_01s0010g03880	VIT_01s0010g03880.t01				0.112163	-0.121624	-0.18017	0.287376	-0.209882	-0.230142	-0.502818	0.418259	-0.712892	1.01203	0.910372	0.746309
VIT_01s0010g03890	VIT_01s0010g03890.t01				0.0796636	-0.27128	0.418081	-0.305942	1.2145	0.482713	0.542191	1.40048	-0.13288	-0.110885	-0.837478	-0.0843209
VIT_01s0010g03900	VIT_01s0010g03900.t01	MADS4			3.82087	0.916042	5.55636	0.41822	-1.99323	-0.637049	-0.792574	0.145479	0.896987	-0.410604	-1.67507	-0.161811
VIT_01s0010g03910	VIT_01s0010g03910.t01				-0.452079	0.252507	-0.30628	1.62893	2.18684	0.942075	1.46134	1.05002	-1.32616	-1.04318	-1.17403	-0.451443
VIT_01s0010g03920	VIT_01s0010g03920.t01				0.093884	-0.342924	0.266083	0.238056	0.814965	0.417039	-0.100421	0.54287	-0.933309	-1.08357	-2.60898	-1.17452
VIT_01s0010g03930	VIT_01s0010g03930.t01				-0.213227	-3.39189	0.489695	0.185733	1.70731	1.61685	-0.636288	1.6391	-0.240016	-1.47278	-1.01616	0.538351
VIT_01s0010g03940	VIT_01s0010g03940.t01				0.253222	-0.313439	0.180187	0.338232	1.24363	0.803381	-0.225613	0.989614	-0.93865	-1.21152	-1.0666	-0.205948
VIT_01s0010g03950	VIT_01s0010g03950.t01				1.93008	1.77432	0.603712	0.693495	0.353041	-0.609994	-0.484844	0.25417	-0.308732	-0.465444	-1.32123	-0.70636
VIT_01s0010g03960	VIT_01s0010g03960.t01				0.0367817	-0.820374	0.317937	-0.037744	0.835381	0.274318	-0.539805	0.72113	-2.65205	-4.06673	-1.1578	2.77672
VIT_01s0010g03980	VIT_01s0010g03980.t01				-0.750554	-0.85656	-1.02717	-0.0629207	0.138553	0.0602909	0.367936	0.0881707	-0.132263	0.189717	0.481708	-0.127849
VIT_01s0010g03990	VIT_01s0010g03990.t01				-0.0334689	-1.30769	0.03271	-0.390026	1.43381	0.890857	0.847349	0.637559	0.137917	-0.208655	-4.37039	-8.39789
VIT_01s0010g04010	VIT_01s0010g04010.t01				2.66341	4.0236	2.74141	0.696155	-2.44046	-1.98744	-0.391643	-1.23702	0.798975	0.307707	-1.59076	-1.28998
VIT_01s0244g00010	VIT_01s0244g00010.t01	CEB1			-0.380195	-1.57792	0.00991664	-0.0241284	0.338308	0.457626	0.238702	0.210572	-0.00998528	0.0942357	-1.67571	-1.09532
VIT_01s0244g00020	VIT_01s0244g00020.t01				0.103305	0.0986885	0.334191	0.325394	-0.0644452	0.229984	-0.049732	0.0480747	-0.592565	-0.805993	-2.19374	-1.65107
VIT_01s0244g00030	VIT_01s0244g00030.t01				-0.8206	-0.961466	-0.818053	-0.0857505	-1.24422	0.187732	-0.587727	1.51932	0.0809383	1.62198	3.25032	3.89048
VIT_01s0244g00060	VIT_01s0244g00060.t01				0.5845	0.0279992	0.568463	-0.0285534	0.583499	0.0580214	-0.32494	0.367637	-1.04436	-0.908166	-1.59642	-0.42106
VIT_01s0244g00070	VIT_01s0244g00070.t01				0.124086	0.13753	0.0478228	-0.0494626	0.431925	0.20463	0.622106	-0.255238	-0.453856	-0.500948	-1.74711	-1.5231
VIT_01s0244g00090	VIT_01s0244g00090.t01				3.23563	-0.843809	4.69466	0.0653355	-2.4317	-0.422164	-2.19317	-0.602315	-0.0684353	0.56958	2.92416	3.51122
VIT_01s0244g00100	VIT_01s0244g00100.t01				-0.554587	0.0755117	-0.169474	1.40084	0.964641	2.75464	1.57285	0.469481	-0.488727	-0.0796834	-0.749869	-1.47136
VIT_01s0244g00110	VIT_01s0244g00110.t01				-0.301528	0.743608	-0.575187	-0.0411841	-0.520058	-0.246525	0.040041	-0.172348	0.0416524	0.768869	0.535923	0.723254
VIT_01s0244g00120	VIT_01s0244g00120.t01				1.14311	0.862332	0.278115	0.173388	0.0218966	-0.293267	0.0229562	-0.0222341	-0.660207	-0.365728	-2.30163	-1.57582
VIT_01s0244g00130	VIT_01s0244g00130.t01				1.10704	1.16767	0.193919	0.15398	-0.172401	0.252118	0.610811	-0.534245	-0.29331	-0.189772	-1.06877	-1.37742
VIT_01s0244g00140	VIT_01s0244g00140.t01				0.519301	0.12798	0.174933	-0.164137	0.423948	0.0219554	0.408774	-0.0222947	-0.864602	-0.522136	-1.63231	-1.12477
VIT_01s0244g00150	VIT_01s0244g00150.t01				0.106373	0.0849638	-0.567767	-0.61981	0.163	-0.462633	0.114659	0.104737	-1.03593	0.0549676	-1.12699	-0.0571451
VIT_01s0244g00160	VIT_01s0244g00160.t01				0.230836	0.387374	0.133407	0.474965	-0.280319	-0.128479	0.145612	0.117967	-1.30807	-1.45082	-1.82955	-0.353322
VIT_01s0244g00170	VIT_01s0244g00170.t01				0.802804	0.826828	-0.447736	0.689562	-2.46753	-2.16659	-1.10686	-0.118928	-2.61257	0.109867	1.4744	2.1727
VIT_01s0244g00180	VIT_01s0244g00180.t01				1.14439	-0.00182074	0.954317	0.134636	-0.792699	0.00181844	-0.299436	0.561473	0.369801	-0.75559	-0.700358	-0.9935
VIT_01s0146g00010	VIT_01s0146g00010.t01				0.351932	-0.451379	-0.00302677	-0.515791	0.404922	0.00302043	-0.00411964	0.435334	-0.747517	0.777586	0.159493	-0.694575
VIT_01s0146g00020	VIT_01s0146g00020.t01				0.217121	0.153889	0.0745246	-0.00889433	-0.0569968	0.00883983	-0.38076	0.100819	0.167007	-0.164075	-1.01939	-1.24265
VIT_01s0146g00040	VIT_01s0146g00040.t01				2.75862	3.91067	2.83169	1.64343	-2.04776	-1.69949	-0.882834	-1.14612	0.543693	0.609364	-2.26682	-2.26682
VIT_01s0146g00050	VIT_01s0146g00050.t01				0.467141	-0.115808	-1.10978	-1.98004	-0.95491	0.45658	0.245905	0.432385	0.699558	0.0980621	-0.105217	-1.07247
VIT_01s0146g00060	VIT_01s0146g00060.t01				0.10857	-0.111978	-0.164907	-0.360885	1.04265	0.326509	0.274434	0.196377	-0.352819	0.103909	-0.193946	-0.681726
VIT_01s0146g00070	VIT_01s0146g00070.t01				-0.555876	-1.54636	0.808429	-0.84412	-1.94833	-3.96195	-2.64656	0.400271	0.713987	1.58367	1.94898	3.28006
VIT_01s0146g00090	VIT_01s0146g00090.t01				0.643057	1.26975	0.580143	-0.687508	-1.26703	-2.52338	-0.270235	0.103824	-0.11188	-1.2686	0.417892	2.22117
VIT_01s0146g00100	VIT_01s0146g00100.t01				-0.176163	-0.35892	-0.405042	-0.190063	0.101608	0.225493	0.679654	0.0902233	-0.0962443	0.364	-0.406401	0.318447
VIT_01s0146g00110	VIT_01s0146g00110.t01				0.0423556	-0.0436368	-0.138331	0.106343	0.880864	0.0771584	0.430478	0.402805	-0.46902	-0.104862	-1.7296	-0.842969
VIT_01s0146g00120	VIT_01s0146g00120.t01				0.365058	0.601917	0.249252	0.0509731	0.31308	-0.0528402	0.26258	-0.622452	-0.644707	-0.31656	-1.48188	-1.40817
VIT_01s0146g00130	VIT_01s0146g00130.t01				0.380764	-0.201468	0.478943	0.160601	1.14047	0.191355	-0.180744	0.544717	-1.17928	-1.54842	-1.68331	-0.931746
VIT_01s0146g00140	VIT_01s0146g00140.t01				0.5209	-0.411283	0.604909	0.0178695	1.32362	0.204131	-0.0180936	0.586214	-1.55864	-1.55368	-2.00651	-0.694338
VIT_01s0146g00150	VIT_01s0146g00150.t01				1.23443	0.129447	2.796	1.34597	-1.23484	-0.142218	1.6293	-0.282814	-0.699119	0.232983	-1.91022	-0.403598
VIT_01s0146g00160	VIT_01s0146g00160.t01				1.49555	-0.894614	1.26613	0.814015	-2.52234	-1.31279	-0.214472	0.0487168	0.271219	3.88499	-0.0504195	-1.37474
VIT_01s0146g00170	VIT_01s0146g00170.t01				-0.178789	0.0188825	0.020799	0.182892	0.372791	0.116313	-0.0191329	0.41432	-0.411773	-0.957816	-1.9657	-1.26438
VIT_01s0146g00180	VIT_01s0146g00180.t01				1.82115	-0.900256	1.58623	0.98808	-0.778268	-1.76018	-1.03539	-0.23858	-1.22106	0.204668	2.6775	3.0422
VIT_01s0146g00220	VIT_01s0146g00220.t01				-5.47415	-5.47415	-5.00836	1.49148	-0.421192	2.99145	1.00368	0.325608	0.760658	0.403748	-3.48436	-5.09212
VIT_01s0146g00240	VIT_01s0146g00240.t01				0.9261	0.906097	0.419138	0.649737	-0.298943	-0.123669	0.1139	0.219243	-0.263888	-0.307174	-1.62251	-2.17556
VIT_01s0146g00250	VIT_01s0146g00250.t01				0.143865	-0.665065	0.498798	-0.037519	0.198338	0.191152	-0.0166105	0.0164214	-0.410338	-0.206759	-0.55154	0.198287
VIT_01s0146g00260	VIT_01s0146g00260.t01				2.96624	1.98163	2.04097	1.98741	-0.845446	-1.93702	-1.58948	-0.943577	-0.676404	2.77992	-0.205043	0.179495
VIT_01s0146g00270	VIT_01s0146g00270.t01				0.843765	0.461428	0.199114	0.02924	0.260653	-0.795204	-0.0298449	-0.26815	-0.592944	0.057915	-0.361346	-0.768009
VIT_01s0146g00280	VIT_01s0146g00280.t01				0.375746	-2.93631	1.15974	-0.513444	0.739334	-1.23692	-1.47071	1.4154	-1.43922	-0.355705	0.285121	1.01238
VIT_01s0146g00290	VIT_01s0146g00290.t01				0.228223	0.924603	0.124137	0.0386292	-1.13268	-0.039692	0.173068	-0.487669	-0.148635	0.0603105	-2.29163	-1.88476
VIT_01s0146g00300	VIT_01s0146g00300.t01				0.370304	0.373053	-0.176841	0.112413	-0.0127552	0.0126434	0.172379	-0.0828907	-0.373135	0.453733	-1.03267	-0.898076
VIT_01s0146g00310	VIT_01s0146g00310.t01				0.228442	-0.114097	0.0429901	-0.0443106	0.428152	0.0582583	0.147733	-0.100973	-0.682362	0.112313	-0.731416	-0.153454
VIT_01s0146g00320	VIT_01s0146g00320.t01				1.69275	-0.358962	2.0483	-0.620193	-0.0515481	-0.134477	-0.930075	0.17408	0.0497696	1.4519	-0.199241	1.48691
VIT_01s0146g00330	VIT_01s0146g00330.t01				0.150296	-0.674507	1.16545	0.783711	2.2682	1.99795	-0.167794	1.57705	-0.193795	-1.31302	-1.96143	-0.669935
VIT_01s0146g00340	VIT_01s0146g00340.t01				-0.00409533	1.2759	0.266524	0.684898	0.00408374	0.374241	1.2637	-0.437859	-0.411119	-0.717095	-1.62083	-2.20907
VIT_01s0146g00350	VIT_01s0146g00350.t01				2.3927	0.0899145	2.45921	0.533165	-0.155213	-4.13809	-4.28299	-2.1919	-2.09398	-0.095893	4.54792	4.1875
VIT_01s0146g00360	VIT_01s0146g00360.t01				0.507545	0.0629834	0.237171	-0.055914	0.952936	0.0538275	0.505054	-0.203101	-0.801992	-0.635438	-1.90262	-2.70279
VIT_01s0146g00370	VIT_01s0146g00370.t01				1.28569	0.779184	0.640476	-0.2308	0.0290688	-1.01641	0.629144	-0.0296666	-0.820406	0.291805	-1.1401	-1.84884
VIT_01s0146g00380	VIT_01s0146g00380.t01				0.755772	0.600838	1.00037	0.88828	-0.285882	0.358668	-0.787322	0.068904	-0.722133	-0.0723607	-0.678957	-0.304165
VIT_01s0146g00390	VIT_01s0146g00390.t01	ATP8			0.462184	0.122544	0.592943	0.24185	0.982959	0.42858	-0.133928	-0.456317	-1.48529	-1.1613	-2.54983	-1.04671
VIT_01s0146g00400	VIT_01s0146g00400.t01				-3.27367	-3.56884	-1.66927	-1.01584	1.34432	1.78869	2.70638	0.129189	1.06452	2.06178	-0.141905	-1.37463
VIT_01s0146g00410	VIT_01s0146g00410.t01				0.148142	-2.42188	0.959833	-0.165113	-0.721701	0.250609	-0.499257	0.550602	0.827423	0.711354	-0.548204	-0.495533
VIT_01s0146g00420	VIT_01s0146g00420.t01				0.171151	0.141597	-0.648065	-1.69964	-2.82952	0.61145	-0.157021	0.328568	0.929372	1.08394	-1.9572	-3.0291
VIT_01s0146g00430	VIT_01s0146g00430.t01				-0.318719	-0.344108	1.95624	1.48	-1.17118	1.24031	0.698306	1.14205	0.260891	-0.477083	-1.44795	-1.44795
VIT_01s0146g00440	VIT_01s0146g00440.t01				-0.779081	-1.2593	0.0832534	1.37553	1.94484	2.29314	1.60016	0.62432	-0.0883535	-0.513298	-1.67974	-3.7984
VIT_01s0146g00450	VIT_01s0146g00450.t01				0.440291	0.0284345	-0.0290062	-0.143293	0.194044	-0.0656454	0.19809	0.400592	-0.698375	-0.212212	-0.214579	0.0539787
VIT_01s0146g00460	VIT_01s0146g00460.t01				0.79021	0.108032	0.522058	0.660923	1.15428	1.43988	-0.236254	-0.116782	-0.645644	-1.0279	-2.13052	-1.84195
VIT_01s0146g00480	VIT_01s0146g00480.t01				-0.91386	-2.59026	0.331574	1.31923	0.842046	2.23804	-0.431259	0.819067	1.19172	-1.46363	-3.34506	-4.33459
VIT_01s0146g00490	VIT_01s0146g00490.t01				0.354196	-0.157038	0.121305	0.623552	0.354687	0.91366	-0.132448	0.255045	-0.146979	-0.311914	-1.05425	-1.27796
VIT_01s0146g00510	VIT_01s0146g00510.t01				-0.946758	-1.91999	-2.14661	-0.251326	1.03211	-0.0129212	1.48662	1.33237	0.404487	0.241857	0.0128065	-0.0270032
VIT_01s0146g00520	VIT_01s0146g00520.t01				0.0564562	0.105489	-0.130558	0.138356	-0.241544	0.518083	0.899369	0.177765	-0.275707	-0.0587557	-0.548055	-1.15624
VIT_01s0146g00530	VIT_01s0146g00530.t01				0.187599	0.351866	-1.01536	-0.0345077	0.177579	0.756225	0.787046	-0.139932	0.0337016	-1.91149	-2.57892	-3.00541
VIT_01s0150g00020	VIT_01s0150g00020.t01				0.00684905	-0.00688172	-1.51161	-0.452757	-0.179063	0.135985	1.21232	-0.319512	0.306765	1.43487	-0.533513	0.041246
VIT_01s0150g00030	VIT_01s0150g00030.t01				-0.121292	-0.268393	0.128572	0.111881	0.869504	0.582992	0.275617	0.537592	-0.59886	-1.29415	-2.96759	-1.37888
VIT_01s0150g00040	VIT_01s0150g00040.t01				1.08095	0.562722	0.279563	0.87432	0.487971	0.767793	-0.604134	-0.347082	-0.469605	-0.734859	-1.32521	-1.82297
VIT_01s0150g00050	VIT_01s0150g00050.t01				0.528562	0.10951	0.412029	0.693404	0.499386	-0.334646	-0.964103	-0.118511	-0.787321	-0.729864	-0.330845	0.135519
VIT_01s0150g00060	VIT_01s0150g00060.t01				0.944099	1.82695	1.40273	0.0699155	-0.489919	-0.563856	-0.833424	-0.0734771	-0.784707	-0.134073	2.1274	2.30399
VIT_01s0150g00070	VIT_01s0150g00070.t01				0.576338	-0.23955	1.375	0.270815	1.8063	1.12493	-0.157245	0.141778	-1.54882	-2.93317	-2.34688	-3.53087
VIT_01s0150g00090	VIT_01s0150g00090.t01				0.490952	-0.474673	0.516977	-0.0662583	0.541838	-0.14139	0.0633484	0.739148	-1.37205	-0.834341	-1.32133	0.110312
VIT_01s0150g00100	VIT_01s0150g00100.t01				0.198972	0.650016	0.188374	0.0629965	-0.0852209	0.0299565	0.171772	-0.0305918	-0.870948	-0.683491	-2.25637	-1.59891
VIT_01s0150g00110	VIT_01s0150g00110.t01				0.374676	0.0521407	0.19609	-0.0445539	0.452978	-0.109864	0.0432191	0.120625	-1.48718	-1.56175	-2.95459	-1.576
VIT_01s0150g00120	VIT_01s0150g00120.t01				0.950309	-1.5587	1.41321	0.928376	2.05499	-1.27909	-2.0905	3.83893	-1.24019	-0.517598	0.102758	-0.110642
VIT_01s0150g00130	VIT_01s0150g00130.t01				0.039446	-0.20865	-0.126092	0.247024	0.364122	0.170629	-0.0405549	0.90573	-0.555772	-0.569523	-0.923074	0.470684
VIT_01s0150g00140	VIT_01s0150g00140.t01				3.01919	2.73418	2.20386	1.41107	0.717559	-0.056323	0.0542065	-0.388883	-1.08071	-0.988263	-2.25394	-3.08067
VIT_01s0150g00150	VIT_01s0150g00150.t01				0.626086	0.381605	0.807397	0.303678	0.254111	-0.0206635	-0.104863	0.0203717	-1.55625	-1.38302	-2.84547	-1.99028
VIT_01s0150g00160	VIT_01s0150g00160.t01				0.390889	-0.192758	0.236922	-0.0558916	0.00942258	-0.0826316	0.0209666	-0.00948452	-0.0243075	1.04916	0.022503	-0.261983
VIT_01s0150g00170	VIT_01s0150g00170.t01				1.91736	2.68467	1.77024	1.89405	0.111568	-0.120924	0.494141	-0.670809	-0.831433	-0.60377	-2.73154	-1.20371
VIT_01s0150g00180	VIT_01s0150g00180.t01				0.170458	-0.31374	-0.0383292	-0.302082	0.219539	-0.125106	0.148828	-0.276021	-0.640266	0.0511538	0.172653	0.0373371
VIT_01s0150g00190	VIT_01s0150g00190.t01				0.677249	0.444475	0.14733	-0.164826	0.443515	-0.585796	-0.447163	-0.577167	-0.726867	0.369203	0.678456	-0.164105
VIT_01s0150g00200	VIT_01s0150g00200.t01				0.125397	0.646971	0.267763	0.296205	-0.41723	-0.380886	-0.157561	-0.128106	-0.989585	-0.867901	0.117652	0.2933
VIT_01s0150g00210	VIT_01s0150g00210.t01				-0.543673	-0.812453	-0.765681	-0.693465	0.403298	0.528327	0.770043	0.300018	0.755836	1.43853	-0.379245	-1.31348
VIT_01s0150g00220	VIT_01s0150g00220.t01				0.110815	0.304607	0.0714807	0.302815	-0.0246752	0.094022	0.0242603	-0.0932775	-0.479149	-0.687996	-1.75353	-1.23142
VIT_01s0150g00230	VIT_01s0150g00230.t01				2.01742	2.38449	1.94294	1.91079	-0.541042	-0.271132	-1.09351	0.0531625	0.0161704	-0.0163537	-2.4775	-2.19901
VIT_01s0150g00240	VIT_01s0150g00240.t01				0.999577	1.2749	1.71422	1.96653	-2.17787	-1.36789	-0.345712	-1.56368	-2.06055	-0.98846	0.278675	0.631166
VIT_01s0150g00250	VIT_01s0150g00250.t01				2.14079	1.99126	2.51428	2.9605	-0.535231	-0.974704	-0.170249	-1.0421	-1.21979	0.00443996	-0.00445367	2.20095
VIT_01s0150g00260	VIT_01s0150g00260.t01				0.0496489	-0.0514186	0.143128	0.261352	0.683608	0.351973	-0.0537235	0.316375	-1.02554	-1.04237	-1.81476	-1.17784
VIT_01s0150g00270	VIT_01s0150g00270.t01				0.00490023	-0.112746	-0.72857	-0.58644	-0.426821	-0.625409	0.458438	-0.00491693	0.242456	1.22684	1.07374	0.548518
VIT_01s0150g00280	VIT_01s0150g00280.t01				0.231807	-0.099467	-0.52369	-0.636364	-1.13811	-1.4826	0.454284	-0.571644	0.0930493	2.16514	2.97453	2.43856
VIT_01s0150g00290	VIT_01s0150g00290.t01				0.876015	-0.0102862	0.607685	-0.0705647	1.15186	0.0102134	0.0574303	0.547129	-1.36592	-0.137029	-0.647046	-0.943205
VIT_01s0150g00300	VIT_01s0150g00300.t01				5.89025	5.2221	5.52609	4.68322	-1.03821	-0.806775	-0.797836	-3.02278	-1.95188	0.150515	-0.168067	0.409042
VIT_01s0150g00310	VIT_01s0150g00310.t01				0.137735	0.0630953	-0.136505	-0.0270291	0.026532	0.24025	0.159029	-0.259767	-0.113923	0.345187	-0.531277	-1.38993
VIT_01s0150g00320	VIT_01s0150g00320.t01				-1.57946	-2.07259	-1.05057	0.121467	0.481955	0.909562	-0.247446	0.82981	-0.960628	-0.132642	1.05613	1.32285
VIT_01s0150g00330	VIT_01s0150g00330.t01				0.0184426	-0.885326	0.535476	-0.0186814	0.366562	2.05725	-0.80919	0.739574	-0.264257	-0.883758	-0.118163	2.26268
VIT_01s0150g00350	VIT_01s0150g00350.t01				0.0496883	0.221939	-0.0514608	0.221276	1.04153	0.554707	0.351676	-0.31293	-1.08005	-0.55542	-1.9307	-1.79681
VIT_01s0150g00360	VIT_01s0150g00360.t01				-2.08936	-0.0442282	-0.659156	0.0429126	-0.647831	0.125147	0.592545	-0.0592554	-0.773776	0.303396	2.37071	3.83985
VIT_01s0150g00370	VIT_01s0150g00370.t01				-1.89862	0.539811	1.40019	-0.191252	0.708345	-1.69258	-1.22457	-0.852891	0.00291753	-0.00292345	0.925265	2.26492
VIT_01s0150g00380	VIT_01s0150g00380.t01				-0.502402	-0.502402	-0.89939	-1.00022	-1.14981	0.0820111	0.134371	1.49646	2.22826	2.11581	0.0439925	-0.0453763
VIT_01s0150g00390	VIT_01s0150g00390.t01				0.857818	0.700028	0.541742	0.439463	0.711414	0.189883	-0.218718	-1.19224	-1.19265	-0.610056	-2.55926	-2.87643
VIT_01s0150g00400	VIT_01s0150g00400.t01				0.0751794	-0.169696	0.0188509	-0.0191005	0.315268	0.0289355	0.345668	0.154202	-0.523207	-0.957231	-2.64389	-1.48998
VIT_01s0150g00410	VIT_01s0150g00410.t01				-1.61049	-3.22084	-0.588083	0.996626	2.19422	2.21185	0.389664	1.70028	0.897226	-0.535516	-1.73115	-0.828968
VIT_01s0150g00420	VIT_01s0150g00420.t01				-0.755743	-0.686479	0.213711	0.829505	-1.50287	0.7027	0.248094	0.582904	0.649949	-0.250968	-3.16421	-2.65524
VIT_01s0150g00430	VIT_01s0150g00430.t01				0.0593296	-0.0618745	0.166799	0.113336	0.618563	0.199528	-0.609808	0.119124	-0.523541	-0.612657	-2.30565	-1.69482
VIT_01s0150g00440	VIT_01s0150g00440.t01				-1.64625	-4.43983	0.0743461	0.112125	2.82666	2.30523	-0.0783865	0.706234	0.47875	-0.801689	-1.14263	-1.20216
VIT_01s0150g00460	VIT_01s0150g00460.t01				-2.92149	-2.92262	-3.5403	-1.09297	-0.594939	0.42	1.13628	-0.741025	2.55376	2.82359	0.572844	1.58597
VIT_01s0150g00480	VIT_01s0150g00480.t01				1.8686	1.96172	-1.05137	1.16246	0.737117	-0.129248	0.332756	-0.280205	-1.06556	0.118615	-0.970653	-0.281439
VIT_01s0150g00490	VIT_01s0150g00490.t01				-0.259495	0.785641	0.388653	0.872782	1.09306	-0.619136	0.0903385	-1.03674	-0.943907	-0.458779	-0.0963754	0.429541
VIT_01s0150g00500	VIT_01s0150g00500.t01				0.533792	0.0933658	-0.569764	1.4951	1.72271	-0.0998288	-0.740781	-0.831843	-1.27051	-0.680739	0.338736	0.563771
VIT_01s0150g00510	VIT_01s0150g00510.t01				1.98339	2.39248	0.976475	0.672179	-0.178489	-0.825271	-0.167596	-0.827465	-1.51819	-0.0794855	0.0753339	1.04855
VIT_01s0150g00520	VIT_01s0150g00520.t01				0.453537	0.853127	-0.221402	0.191902	-0.393812	0.574072	0.547751	-0.270128	-0.646336	0.748843	-1.8451	-0.823311
VIT_01s0150g00530	VIT_01s0150g00530.t01				-0.0908028	0.480426	-0.333153	-1.7808	-2.23059	0.146734	-0.370935	-2.18175	0.0854245	0.876246	2.3104	0.535794
VIT_01s0150g00540	VIT_01s0150g00540.t01				2.40315	2.64429	1.88297	1.27483	-0.611988	0.595969	0.428363	-0.887658	-0.851517	-1.17315	-2.26813	-3.75508
VIT_01s0150g00550	VIT_01s0150g00550.t01				0.480634	-0.0885177	0.307697	-0.0273698	1.15271	0.0268602	0.395433	0.603395	-1.0679	-0.037744	-0.738401	-0.846667
VIT_01s0150g00570	VIT_01s0150g00570.t01				0.645796	1.03699	0.131425	0.0517014	-0.791881	-0.368351	-0.0536233	-0.532909	0.0930173	0.830018	-1.00815	-0.316613
VIT_01s0150g00580	VIT_01s0150g00580.t01				-0.550804	0.0154509	-0.58674	0.190692	-0.202832	0.605786	0.852213	-0.0156181	0.347092	0.734429	-1.4537	-1.46209
VIT_01s0150g00590	VIT_01s0150g00590.t01				0.00518252	-0.0213313	-0.00520121	0.212878	0.312149	0.218067	0.291985	0.450566	-0.418473	-1.22215	-2.80849	-1.35704
VIT_01s0150g00600	VIT_01s0150g00600.t01				0.276631	0.58448	0.596005	0.432287	-0.0778994	0.205379	-0.507169	0.0739077	-0.959872	-2.04052	-1.22526	-1.47528
VIT_01s0150g00610	VIT_01s0150g00610.t01				0.0190601	-0.364479	0.0641544	-0.0193153	0.771663	-0.116998	-0.466759	-0.180397	-0.249189	0.150027	0.274723	0.251977
VIT_01s0150g00620	VIT_01s0150g00620.t01				0.0571295	-0.0594854	0.391131	0.890455	0.923504	-0.093923	-0.471519	1.16123	-1.23872	-0.570556	-0.93711	0.106206
VIT_01s0150g00630	VIT_01s0150g00630.t01				0.239723	-0.62351	0.0833101	-0.0884173	0.928323	0.678641	0.175327	0.460132	-0.768746	-0.892261	-3.16383	-1.34258
VIT_01s0150g00640	VIT_01s0150g00640.t01				0.39866	-0.0854708	0.766621	0.544859	0.32749	0.00152749	-0.229215	0.783493	-0.462572	-0.00152911	-0.619912	-0.247863
VIT_10s0116g00040	VIT_10s0116g00040.t01				-0.235922	-0.480292	1.07897	0.673515	1.51518	1.22554	-0.438629	1.30232	0.202709	-1.4072	-0.838148	-1.00989
VIT_10s0116g00060	VIT_10s0116g00060.t01				-0.0594711	-0.230875	0.272217	0.159973	1.03111	0.484871	0.0571164	0.0639711	-1.0365	-1.81592	-2.33172	-0.171861
VIT_10s0116g00070	VIT_10s0116g00070.t01				1.60177	-0.201165	-0.621839	-0.468408	-0.804768	0.0233199	0.970265	0.212731	1.17751	0.666475	-0.023703	-1.00557
VIT_10s0116g00080	VIT_10s0116g00080.t01				1.28425	0.516474	0.228854	-0.798484	-0.272129	-0.279672	1.49838	-1.44826	0.747398	1.56796	-0.428054	-1.66915
VIT_10s0116g00150	VIT_10s0116g00150.t01				-0.807086	-0.76195	-0.181046	0.687488	-0.239179	-1.13601	-0.606236	0.160839	1.01364	1.26375	2.96111	6.00439
VIT_10s0116g00170	VIT_10s0116g00170.t01				0.0945639	-0.1012	1.25404	-0.198067	-0.172939	-1.30488	-0.501937	-0.516928	0.581735	2.09487	4.05399	5.66021
VIT_10s0116g00240	VIT_10s0116g00240.t01				-0.00399809	0.322086	-0.078009	0.658757	0.174934	0.00398704	0.39461	0.357349	-0.838755	-1.90658	-1.95274	-1.63132
VIT_10s0116g00270	VIT_10s0116g00270.t01				-0.0907232	1.09192	0.402315	1.53517	-0.0246674	0.0242527	0.637622	0.819081	-0.373821	-1.89647	-1.01377	-0.727185
VIT_10s0116g00280	VIT_10s0116g00280.t01				-0.154054	-0.0203808	0.0200969	0.280061	0.708592	0.445919	0.523984	0.49131	-0.844095	-1.20952	-2.68964	-1.15857
VIT_10s0116g00300	VIT_10s0116g00300.t01				-1.39789	-1.00869	-0.501447	1.21637	-0.443002	2.55345	-0.25669	1.3108	1.89663	0.924345	-0.0736139	0.0700394
VIT_10s0116g00310	VIT_10s0116g00310.t01				-0.182535	0.336244	0.462506	0.48792	-0.784807	1.29341	-0.500626	0.162012	0.816211	-0.270374	-1.09249	-0.941802
VIT_10s0116g00340	VIT_10s0116g00340.t01				-0.184464	-0.184464	-0.411077	-0.51191	-0.772353	-0.388147	4.015	0.163529	6.01718	8.10437	5.54503	3.55723
VIT_10s0116g00370	VIT_10s0116g00370.t01				0.0221396	-1.26645	-0.162568	-0.0224846	0.0545953	-0.185329	0.35681	-0.061193	-0.830778	0.211561	0.814754	1.398
VIT_10s0116g00390	VIT_10s0116g00390.t01				0.338444	0.12136	-0.0348091	0.0649102	0.275174	0.195092	-0.462994	0.0339889	-1.6729	-1.26062	-2.14463	-0.329951
VIT_10s0116g00410	VIT_10s0116g00410.t01				0.115381	-1.28926	-0.125417	-1.06429	-0.79062	-1.70744	1.1155	-0.242272	2.46153	3.08243	3.55984	6.42363
VIT_10s0116g00420	VIT_10s0116g00420.t01				0.654139	0.554194	0.959974	0.900536	-0.074042	0.0704268	-0.182737	0.22798	-0.421632	-0.404137	-1.23425	-0.510246
VIT_10s0116g00450	VIT_10s0116g00450.t01				0.326607	-0.0245988	0.397356	0.0241864	0.740793	0.134307	0.033962	-0.0603189	-1.59737	-1.55647	-2.64783	-1.96253
VIT_10s0116g00480	VIT_10s0116g00480.t01				0.424992	-0.363861	0.363533	-0.454226	0.415865	0.131618	0.016136	-0.0163185	-0.41139	-0.0321717	-0.60702	0.222075
VIT_10s0116g00500	VIT_10s0116g00500.t01				-0.478807	-0.781594	0.358879	-0.923306	-1.25967	-1.84926	1.17711	-0.74148	1.61947	3.74076	2.85011	4.04744
VIT_10s0116g00510	VIT_10s0116g00510.t01				0.0953975	0.854222	0.32105	0.37977	-0.635123	0.126085	0.224444	-0.102155	-0.582605	-0.426326	-1.69051	-1.32018
VIT_10s0116g00520	VIT_10s0116g00520.t01				-1.10669	-1.47659	-1.18118	-0.389454	-0.432215	0.223295	2.93277	-0.2643	4.92548	5.69546	4.1336	3.59372
VIT_10s0116g00530	VIT_10s0116g00530.t01	THI1-2			-1.45058	-0.931797	-0.483607	-1.08772	-1.85528	-0.308946	1.62365	0.254314	2.44749	5.23197	4.23145	5.24612
VIT_10s0116g00540	VIT_10s0116g00540.t01				0.493313	0.525787	-0.0600744	0.181564	0.244721	-0.0455455	0.359341	0.0441516	-0.641304	-0.696196	-3.78731	-0.798299
VIT_10s0116g00550	VIT_10s0116g00550.t01				0.337421	-0.348259	0.103713	-0.328219	0.289617	-0.719104	0.245075	-0.11175	-0.51574	1.08481	0.334746	-0.457006
VIT_10s0116g00590	VIT_10s0116g00590.t01				-3.65531	-3.65531	-1.63027	-0.54877	-0.402336	-1.27818	1.92499	0.314253	3.24989	3.30931	3.61728	2.53395
VIT_10s0116g00600	VIT_10s0116g00600.t01				-1.56609	-1.97073	-1.92183	-0.442052	1.97688	0.684275	1.03607	-0.197599	0.173766	0.91329	-0.594564	0.860487
VIT_10s0116g00680	VIT_10s0116g00680.t01				3.13367	2.97275	2.53339	2.18993	2.10047	0.00881966	-0.00887391	-0.268218	-0.983005	-1.27526	-3.5204	-1.92207
VIT_10s0116g00710	VIT_10s0116g00710.t01				0.54959	0.1093	0.805254	-0.473859	-0.0397056	0.038642	-0.253927	1.35731	2.25035	-0.291542	-0.314241	-1.15726
VIT_10s0116g00720	VIT_10s0116g00720.t01				0.450813	-0.261188	0.505289	-0.143906	1.19172	0.130845	0.430279	0.519136	-1.48614	-1.24834	-2.00454	-1.06469
VIT_10s0116g00760	VIT_10s0116g00760.t01				0.285161	-0.211995	-0.0101464	-0.406223	-0.622213	0.0100755	-0.58511	-0.0803922	1.05399	1.50867	0.269947	0.917064
VIT_10s0116g00770	VIT_10s0116g00770.t01				-0.187551	0.0316891	-0.0324008	0.136977	-0.371084	0.458118	0.467774	0.439053	-0.774744	0.382423	-0.279797	-1.22908
VIT_10s0116g00780	VIT_10s0116g00780.t01				-0.423227	-0.25642	-0.0711024	0.0677621	0.917693	0.457726	0.33413	0.805095	-0.985518	-1.12318	-0.689033	1.20361
VIT_10s0116g00790	VIT_10s0116g00790.t01				-0.154391	0.139454	-0.164904	0.522809	0.699706	0.742063	0.828234	0.706372	-0.256339	-0.204471	-1.48043	-0.421096
VIT_10s0116g00800	VIT_10s0116g00800.t01				-1.7374	-0.371751	-2.70083	0.034196	0.0835714	2.0693	2.382	-0.114095	1.56362	2.44841	-0.0350262	-3.0664
VIT_10s0116g00820	VIT_10s0116g00820.t01				0.701914	1.18851	0.984541	1.01511	0.237579	0.125661	-0.190329	-0.225998	-1.39658	-0.494597	-0.568517	-0.13766
VIT_10s0116g00830	VIT_10s0116g00830.t01				0.548972	0.302667	0.18458	0.07026	0.740623	-0.0738576	0.147066	-0.380223	-0.638908	-0.398413	-0.826393	-1.20367
VIT_10s0116g00840	VIT_10s0116g00840.t01				-0.292416	-0.54684	0.0530646	-0.0550912	-2.07436	-2.05637	0.414969	-0.673661	1.48769	2.89736	4.24163	3.45549
VIT_10s0116g00850	VIT_10s0116g00850.t01				-0.443118	-1.37385	0.789992	-0.665224	-0.416622	-0.146712	0.13316	0.987856	0.200721	-0.476896	1.27361	1.8323
VIT_10s0116g00860	VIT_10s0116g00860.t01				-0.0575204	-0.0367861	0.574615	0.793249	0.981161	1.00349	0.0358714	1.13744	-0.770269	-1.32806	-2.63725	-1.15467
VIT_10s0116g00870	VIT_10s0116g00870.t01				0.0462181	0.101514	0.327961	-0.0477479	0.686652	0.167593	-0.748607	0.120572	-1.54511	-1.81618	-2.35826	-0.656775
VIT_10s0116g00900	VIT_10s0116g00900.t01				0.209695	0.483417	0.149861	0.304087	-0.0578082	-0.00329028	0.0032828	-0.02856	-1.03896	-0.550653	-1.2693	0.30285
VIT_10s0116g00910	VIT_10s0116g00910.t01				0.417056	0.470154	-0.140508	0.2381	-0.918426	-0.381101	0.553942	-0.322417	-0.357137	0.792857	-0.0397252	0.0386606
VIT_10s0116g00920	VIT_10s0116g00920.t01				0.331931	-1.06748	1.40582	0.816277	1.18047	-0.510141	-1.51667	0.309074	-2.14603	-1.30306	-0.393866	1.51216
VIT_10s0116g00940	VIT_10s0116g00940.t01				0.334026	0.373596	0.748989	1.0632	-0.414959	0.132334	-0.803077	-0.733673	0.293347	-0.835515	-0.145709	-1.25187
VIT_10s0116g00960	VIT_10s0116g00960.t01				0.502773	0.787365	0.952196	1.06829	1.06504	1.41205	-0.986262	-0.77827	-2.35231	-3.28022	-4.16783	-2.88132
VIT_10s0116g00970	VIT_10s0116g00970.t01				0.236992	0.284721	0.203195	0.312313	0.345779	-0.160526	-0.013479	0.0133542	-1.06899	-0.929807	-1.45203	-0.0140181
VIT_10s0116g00980	VIT_10s0116g00980.t01				0.117871	-1.04564	0.766684	-0.359736	0.690654	0.575133	0.0297064	0.848217	-0.541948	-0.862097	-1.2834	-0.030331
VIT_10s0116g00990	VIT_10s0116g00990.t01				0.00560629	-0.00562816	0.35197	0.199494	0.16387	0.623629	-0.191754	0.661472	-0.5317	-0.82377	-2.69858	-1.30164
VIT_10s0116g01000	VIT_10s0116g01000.t01				0.130126	0.454274	-0.0362841	0.169388	-0.39415	0.0353939	0.509859	0.319809	-0.382583	-0.385821	-0.72461	-0.431816
VIT_10s0116g01020	VIT_10s0116g01020.t01				-0.983603	0.0151367	-1.42966	-0.270222	-1.83607	0.115326	0.915602	-1.52284	-0.0152972	1.12379	0.537403	0.314403
VIT_10s0116g01030	VIT_10s0116g01030.t01				-0.749459	-0.702879	-0.657756	-1.71403	-1.86361	0.450102	1.48323	-0.73005	3.29568	3.76369	1.97634	2.00909
VIT_10s0116g01040	VIT_10s0116g01040.t01				-3.4234	-1.96368	-3.77836	-3.05654	-3.07085	-0.986499	0.580434	1.2581	5.66552	6.19432	3.52712	4.1928
VIT_10s0116g01090	VIT_10s0116g01090.t01				0.119782	-0.242032	1.34556	1.98902	-0.0771967	-1.16877	-1.19831	0.502744	-1.32488	2.33963	-0.485416	0.073275
VIT_10s0116g01200	VIT_10s0116g01200.t01				-0.100936	-2.88869	0.873378	0.137017	1.36056	1.19919	-1.82426	1.43575	0.0943333	-0.508643	-1.17419	-0.955948
VIT_10s0116g01210	VIT_10s0116g01210.t01				0.632946	0.41613	0.113378	-0.0322415	0.586238	-0.0690895	-0.200914	0.540372	-0.729839	-0.333304	-0.290905	0.0315367
VIT_10s0116g01230	VIT_10s0116g01230.t01				-0.0589905	0.0772528	-0.484474	0.654391	-1.39845	-0.216437	0.088447	-0.165263	0.0566729	0.159438	0.818507	-1.02901
VIT_10s0116g01240	VIT_10s0116g01240.t01				0.105572	0.536726	-0.529495	0.55089	-0.928901	-0.0304138	0.0923355	-0.429004	-0.142741	-0.425458	0.407789	0.0297859
VIT_10s0116g01260	VIT_10s0116g01260.t01				0.299364	0.174125	0.144677	0.515667	0.388045	-0.121875	-0.250963	0.112376	-0.576328	-0.277729	-1.07742	-0.532533
VIT_10s0116g01270	VIT_10s0116g01270.t01				-0.948245	-1.27143	1.9482	2.24455	1.63225	2.53921	-3.86667	0.512523	2.58157	-2.4847	-0.91693	-0.802242
VIT_10s0116g01280	VIT_10s0116g01280.t01				0.140486	0.111372	0.25004	0.703006	0.377657	-0.132865	0.0198038	-0.206101	-0.451	-0.330599	-0.0200795	-0.533071
VIT_10s0116g01290	VIT_10s0116g01290.t01				-1.14872	-1.42551	1.81825	2.41577	1.49662	2.6723	-2.2364	0.506998	2.24086	-1.81485	-0.78859	-0.821536
VIT_10s0116g01310	VIT_10s0116g01310.t01				-1.75722	-2.78193	0.347253	0.605637	0.987648	1.87233	-3.2832	0.552998	1.60783	-0.45826	-2.66718	-3.51649
VIT_10s0116g01330	VIT_10s0116g01330.t01				-0.901164	0.366049	1.03011	1.16296	1.08856	1.5887	-2.46764	-0.491711	1.64685	-1.50234	-2.13439	-1.56833
VIT_10s0116g01360	VIT_10s0116g01360.t01				-1.33532	-2.61211	1.64601	1.97863	1.50333	2.47215	-1.65341	0.6814	2.00479	-2.00145	-2.26757	-1.70375
VIT_10s0116g01390	VIT_10s0116g01390.t01				0.052772	0.703724	-0.0547759	0.374145	0.0667367	0.333911	0.148377	-0.0723972	-0.570725	-0.330905	-2.4667	-1.41641
VIT_10s0116g01400	VIT_10s0116g01400.t01				-0.0181508	0.746743	0.0179253	0.340784	-0.0831916	0.349838	0.309471	0.0411106	-0.381898	-0.209648	-1.93608	-1.1989
VIT_10s0116g01440	VIT_10s0116g01440.t01				-0.0662962	-2.59765	0.063383	0.559618	1.18158	0.91824	-2.49249	0.185051	0.9844	-1.15894	-0.186922	-3.75664
VIT_10s0116g01450	VIT_10s0116g01450.t01				0.216021	-1.85045	-0.254161	1.04163	0.945273	-0.469694	-2.96869	0.686934	1.04098	-0.855806	0.263488	-3.34221
VIT_10s0116g01480	VIT_10s0116g01480.t01				0.213659	-0.195185	0.332782	0.0113963	0.910414	0.0499096	-0.0114871	0.438326	-0.60508	-0.0350046	-1.09229	-0.323054
VIT_10s0116g01490	VIT_10s0116g01490.t01				0.364478	0.409614	0.935519	0.142372	-0.739391	-0.157976	-0.483426	0.81783	0.744346	-0.171836	-4.36592	-4.36592
VIT_10s0116g01500	VIT_10s0116g01500.t01				-0.34949	0.220416	0.278273	0.679942	0.191579	1.03749	0.0359963	-0.0369175	-1.6556	-3.45366	-2.69757	-4.78831
VIT_10s0116g01510	VIT_10s0116g01510.t01				-0.0365011	0.0913788	0.46311	0.51157	0.548289	0.888287	0.0356003	-0.101896	-1.39469	-2.90757	-5.24656	-3.87789
VIT_10s0116g01520	VIT_10s0116g01520.t01				-0.0945959	0.465114	0.402076	0.460905	0.450599	1.05742	-0.30419	0.0887731	-0.640728	-1.50919	-2.09439	-2.53342
VIT_10s0116g01530	VIT_10s0116g01530.t01				-0.330034	0.474653	-0.0185517	1.43626	0.688957	1.27024	0.0183161	0.512918	-0.554456	-2.60426	-1.34788	-0.880025
VIT_10s0116g01540	VIT_10s0116g01540.t01				-0.511209	-0.173622	-1.35322	-0.536624	-0.410983	0.154954	1.02812	-0.655613	1.60197	2.45095	1.08029	2.45341
VIT_10s0116g01550	VIT_10s0116g01550.t01				0.072944	0.136026	0.173017	0.35421	-0.261817	0.0492482	-0.490236	-0.0509889	-1.2812	-1.04473	-1.16329	0.397203
VIT_10s0116g01560	VIT_10s0116g01560.t01				-0.0042004	0.30543	0.00418821	0.296323	0.166839	0.174797	0.215563	-0.0738894	-0.869654	-1.36003	-2.63697	-1.7935
VIT_10s0116g01600	VIT_10s0116g01600.t01				-1.82459	-1.10325	-1.32792	-1.49967	-1.60545	0.542701	1.27878	1.15922	1.04055	2.25314	0.15517	-0.173894
VIT_10s0116g01610	VIT_10s0116g01610.t01				-2.88365	-2.386	-2.57965	-1.57233	-1.47058	0.119423	1.38638	1.23454	1.19098	2.36212	0.285592	-0.130208
VIT_10s0116g01620	VIT_10s0116g01620.t01				0.682974	0.557734	-1.25695	-0.234783	-0.191256	0.72756	-0.847804	-0.519027	0.333778	0.168844	-0.702259	0.569132
VIT_10s0116g01630	VIT_10s0116g01630.t01				2.50808	2.84297	2.01868	1.54341	-0.406199	0.0758813	0.118479	-0.76543	-0.706062	-0.0800951	-1.58021	-1.67798
VIT_10s0116g01640	VIT_10s0116g01640.t01				0.0654263	-0.905202	0.172282	-0.377439	-0.184992	-0.397159	0.598971	-0.367187	0.323965	1.31368	0.44735	-0.0685349
VIT_10s0116g01650	VIT_10s0116g01650.t01				-0.316388	-0.40907	-0.0156158	-0.592149	1.12706	1.64018	1.3616	1.59996	0.62371	0.0154486	-0.483985	-0.213803
VIT_10s0116g01660	VIT_10s0116g01660.t01				1.04127	1.37248	0.891893	0.906781	0.0366325	0.116991	-0.037587	-0.177764	-0.789314	-1.60329	-3.14427	-1.25265
VIT_10s0116g01670	VIT_10s0116g01670.t01				-0.286457	-0.429826	-0.232681	-0.282032	0.821099	1.59483	0.798922	0.497066	0.200313	0.235605	-1.06031	-1.72222
VIT_10s0116g01680	VIT_10s0116g01680.t01				1.99082	1.01442	0.553401	-0.253277	0.379992	0.0111606	0.623821	-1.17947	-0.627816	-0.0112476	-1.73284	-3.40053
VIT_10s0116g01690	VIT_10s0116g01690.t01				0.0446008	0.220982	-0.702675	-0.712939	-0.294727	-0.258736	0.33576	-0.642826	1.2279	1.81058	-0.0460237	1.079
VIT_10s0116g01700	VIT_10s0116g01700.t01				0.83992	0.959252	0.551134	0.479803	0.244831	0.153405	-0.171679	-0.554598	-1.04768	-0.411245	-0.580742	-0.378986
VIT_10s0116g01710	VIT_10s0116g01710.t01				0.482834	0.767349	-0.277338	-0.0100881	-0.0875082	0.256605	1.05899	0.010018	0.0477569	-0.866154	-3.17966	-0.687478
VIT_10s0116g01720	VIT_10s0116g01720.t01				-1.4718	-1.98398	-0.908345	-0.582848	-1.59728	0.268808	1.96502	-0.330632	0.874356	1.56807	2.03406	3.23961
VIT_10s0116g01730	VIT_10s0116g01730.t01				0.184309	-1.00176	0.698647	-0.502174	0.903085	-0.211352	0.540943	1.07204	-0.774542	-1.27411	-1.59912	0.484965
VIT_10s0116g01740	VIT_10s0116g01740.t01				0.430325	-0.130291	0.340988	-0.0502812	0.947078	0.0694045	-0.156699	0.0485876	-1.51352	-1.23322	-0.869051	0.866793
VIT_10s0116g01760	VIT_10s0116g01760.t01				-0.268226	-0.503816	0.867141	0.167757	-3.50064	-3.68753	0.243879	-0.189862	-0.229049	0.964878	1.27084	0.371033
VIT_10s0116g01770	VIT_10s0116g01770.t01				0.0349803	-0.0358495	0.248271	0.0931174	0.415878	0.0518372	-0.161096	0.167171	-0.858939	-1.13566	-2.04513	-1.51701
VIT_10s0116g01780	VIT_10s0116g01780.t01				0.481436	0.51969	-0.204557	-0.565831	-0.492776	-0.914436	0.363955	-0.941825	0.231516	0.947341	0.179123	-0.706201
VIT_10s0116g01790	VIT_10s0116g01790.t01				3.07002	2.90094	2.4442	2.44334	0.0816222	-0.0865184	1.49474	-1.2652	-1.92244	-3.53992	-3.85343	-3.07872
VIT_10s0116g01800	VIT_10s0116g01800.t01				-0.0240696	-0.370495	0.312849	0.0236746	1.08221	0.690989	0.601608	0.871936	-0.458162	-1.16326	-1.59536	-0.813862
VIT_10s0116g01810	VIT_10s0116g01810.t01				0.149336	-0.31508	-0.166598	-0.297765	-1.9396	-1.31076	-0.200365	1.1612	0.438155	0.691948	1.85193	2.49891
VIT_10s0116g01820	VIT_10s0116g01820.t01				-0.19322	-1.21453	-0.313723	-0.651896	-1.86086	-1.16882	0.170372	1.28503	0.583567	0.607819	1.96611	2.71984
VIT_10s0116g01830	VIT_10s0116g01830.t01				0.143242	0.11776	-0.274412	0.255872	0.492279	0.664617	0.164995	-0.128233	-1.1212	-0.991604	-2.56006	-1.30711
VIT_10s0116g01840	VIT_10s0116g01840.t01				-0.684592	-1.44695	0.226982	0.401288	-1.27402	1.5525	-1.40528	0.454247	1.47998	0.866412	-0.269484	-0.901159
VIT_10s0116g01850	VIT_10s0116g01850.t01				0.0136408	-0.013771	-0.204756	-0.607486	-0.132934	0.168042	0.422357	0.069705	0.118809	0.0263706	-1.68421	-1.45482
VIT_10s0116g01860	VIT_10s0116g01860.t01				0.982079	-2.26654	1.98178	-1.5858	-0.895669	-2.99718	-1.56774	2.32305	-1.1286	0.548439	3.26632	4.25434
VIT_10s0116g01870	VIT_10s0116g01870.t01				-0.200751	-0.32599	0.0292525	-0.738774	-0.982692	-0.308168	0.682792	0.767173	1.17912	1.72894	0.871142	-0.0298579
VIT_10s0116g01880	VIT_10s0116g01880.t01				-1.57522	-0.378527	-0.122819	0.113179	-0.41531	-0.138312	0.428622	-0.384898	0.98181	2.44981	3.54751	5.36982
VIT_10s0116g01900	VIT_10s0116g01900.t01				-0.499869	-0.589484	0.336379	1.48748	-4.46925	-6.17071	-0.439448	-2.01408	0.633139	3.25746	2.65819	2.36691
VIT_10s0116g01910	VIT_10s0116g01910.t01				0.0982159	0.107272	-0.0169795	-0.449656	0.259007	-0.651655	0.016782	0.14272	-0.995363	-0.877228	-1.29022	0.728267
VIT_10s0116g01920	VIT_10s0116g01920.t01				0.306983	0.292442	0.00157638	-0.0015781	0.412779	-0.736037	-0.100962	0.0493526	-0.624096	-0.465543	-1.0092	1.0799
VIT_10s0523g00010	VIT_10s0523g00010.t01				0.667621	-0.0570568	0.160683	-0.341435	0.258981	-1.01684	0.433618	-0.735269	-0.866645	0.0774731	0.0415835	-0.0428178
VIT_10s0523g00020	VIT_10s0523g00020.t01				-0.69131	-2.03719	0.32263	-0.0779785	0.684406	1.58583	0.110062	1.27315	-0.104146	-0.460325	-1.206	0.073979
VIT_10s0523g00030	VIT_10s0523g00030.t01				-0.378603	-0.942531	0.0937612	-0.100281	0.982717	0.827038	0.68782	2.05832	-0.405771	-0.85107	-0.756391	1.50582
VIT_10s0523g00040	VIT_10s0523g00040.t01				0.0180457	0.180833	0.348214	0.138464	0.246586	-0.0475506	-0.0182743	0.582412	-1.30986	-1.1739	-2.06255	-0.299558
VIT_10s0523g00050	VIT_10s0523g00050.t01				-0.991	-2.04845	0.654041	-1.44369	-0.223412	-0.361451	0.193409	-0.34423	0.907732	0.742798	1.14077	3.70042
VIT_10s0405g00010	VIT_10s0405g00010.t01				0.954325	1.02359	0.602472	0.501639	-0.430091	0.313672	-1.89358	-0.946105	0.568191	-0.401381	-1.29985	-0.831919
VIT_10s0405g00020	VIT_10s0405g00020.t01				0.222595	0.10292	0.00156087	-0.00156256	0.0216803	-0.658921	-0.112216	0.343342	-0.887826	-0.375219	-0.223649	0.421899
VIT_10s0405g00030	VIT_10s0405g00030.t01				-0.259922	-0.411325	-0.0481804	0.0212723	-0.0215907	0.97863	0.477065	0.718175	0.78253	0.795929	-2.09282	-0.275726
VIT_10s0405g00040	VIT_10s0405g00040.t01				0.39939	-0.614794	0.155486	-0.246218	0.0504318	0.227457	-0.0522588	-0.106593	-0.668825	-0.611367	1.81965	1.81163
VIT_10s0405g00050	VIT_10s0405g00050.t01	INT3			1.59284	1.62835	1.29109	0.855004	-0.34969	-0.248188	-0.0937928	0.0880656	-1.38361	-1.23171	-0.639634	0.163364
VIT_10s0405g00060	VIT_10s0405g00060.t01				1.10998	0.913348	0.45436	0.81926	-0.00824668	-0.410525	0.609409	-0.058693	-0.788904	0.0081998	-1.34608	-1.54084
VIT_10s0405g00070	VIT_10s0405g00070.t01				0.335894	0.0486734	0.0799022	0.36396	0.0222748	-0.0226242	0.108777	-0.396621	-1.2054	-0.782726	-2.14662	-1.17007
VIT_10s0597g00010	VIT_10s0597g00010.t01				-2.45381	-2.90098	-2.32334	-1.67592	-1.61583	0.743061	4.04828	2.56142	4.67628	4.89564	2.31723	-3.35331
VIT_10s0597g00020	VIT_10s0597g00020.t01				-0.723924	-0.745689	0.141173	0.142568	-0.0390233	1.34424	0.162652	0.649722	0.0379955	-0.995218	-3.0326	-2.44583
VIT_10s0597g00030	VIT_10s0597g00030.t01				0.200756	0.0902638	-0.0962905	-0.154187	0.129653	0.329512	0.664943	0.143075	-0.298352	-0.399052	-1.17022	-0.698581
VIT_10s0597g00040	VIT_10s0597g00040.t01				0.482931	0.418128	-0.0746263	0.110535	0.383984	-0.0951317	0.153221	0.0709552	-0.865545	-1.54976	-3.42123	-2.57836
VIT_10s0597g00050	VIT_10s0597g00050.t01				-1.31184	-1.09849	-0.525403	0.753849	1.07488	1.74481	0.206657	1.38047	-0.0105747	0.0104977	-2.29115	-3.2126
VIT_10s0003g00010	VIT_10s0003g00010.t01				0.426344	0.0478293	-0.0494695	-0.182645	0.256941	-0.169721	0.302466	-0.0948314	-0.363884	0.236534	-0.75739	0.0593428
VIT_10s0003g00020	VIT_10s0003g00020.t01				-0.969433	-1.87215	-0.504964	-0.578563	0.911591	0.463424	0.373311	0.663045	0.694777	0.716681	-1.05054	-6.54135
VIT_10s0003g00030	VIT_10s0003g00030.t01				4.34528	3.90329	3.2224	2.42316	-0.133751	-1.10923	-0.862881	-0.507824	-1.57654	-0.0588652	0.0565572	0.436393
VIT_10s0003g00040	VIT_10s0003g00040.t01				-7.28194	-7.46274	-7.66949	-2.36982	0.895387	0.0932723	0.539198	0.120608	-0.0997219	0.728182	-0.110333	1.37898
VIT_10s0003g00050	VIT_10s0003g00050.t01				-1.25651	-2.25963	-1.31632	-0.656061	-1.52294	-0.69749	0.661557	0.789216	0.449315	1.44654	2.23769	2.98902
VIT_10s0003g00060	VIT_10s0003g00060.t01				-0.353211	0.265833	-0.146422	0.502395	0.132921	0.714591	0.486133	0.631139	-0.382263	-0.672219	-1.61679	-0.967453
VIT_10s0003g00070	VIT_10s0003g00070.t01				0.247076	-0.0361134	0.274879	0.0352315	0.107374	-0.142841	0.0552253	0.374644	-0.96273	-0.324792	-0.52807	-0.0923116
VIT_10s0003g00080	VIT_10s0003g00080.t01				0.870929	0.899297	0.380652	0.283712	0.459811	0.22341	-0.264461	-0.335428	-1.6544	-1.74314	-3.40459	-1.86761
VIT_10s0003g00090	VIT_10s0003g00090.t01				-0.0109503	-0.108809	-0.0684774	0.0561893	0.0108678	0.218648	-0.398768	0.479835	-1.16751	-0.645896	0.316429	0.382619
VIT_10s0003g00100	VIT_10s0003g00100.t01				-0.187787	0.33128	0.416612	0.166135	1.14266	0.42698	-0.903214	0.500983	-2.42037	-2.83875	-4.22594	-2.34604
VIT_10s0003g00110	VIT_10s0003g00110.t01				0.123593	0.184045	0.0522397	-0.0542026	0.728817	0.261699	-0.125474	0.0691366	-1.16336	-1.97385	-3.22556	-2.1539
VIT_10s0003g00120	VIT_10s0003g00120.t01				-0.589981	-0.371607	-0.28672	0.457152	0.990186	0.723845	0.920906	0.489589	-0.173531	0.154882	-1.11718	-0.537529
VIT_10s0003g00130	VIT_10s0003g00130.t01				0.499842	0.537877	-0.610299	-0.104002	0.9361	0.116129	0.357175	-0.33276	-0.278503	0.097006	-1.70013	-0.86904
VIT_10s0003g00140	VIT_10s0003g00140.t01				-0.0503929	-0.785849	-0.235461	0.0486919	-0.110835	0.4468	-0.766386	1.47119	0.0954539	0.696976	-1.35011	0.503937
VIT_10s0003g00150	VIT_10s0003g00150.t01				-0.267898	-0.889206	0.918363	1.01127	1.16479	1.84178	-0.45636	0.918216	0.225857	-1.10422	-1.86659	-1.43615
VIT_10s0003g00160	VIT_10s0003g00160.t01				0.392416	0.40468	0.174961	0.25048	0.351557	-0.330891	-0.148067	0.134275	-0.720839	-1.31121	-2.70691	-1.43568
VIT_10s0003g00170	VIT_10s0003g00170.t01				-0.637874	-0.716971	-0.253014	0.89966	0.0843702	0.708446	-0.0896124	0.709588	0.503796	0.204115	-0.199405	-0.480876
VIT_10s0003g00180	VIT_10s0003g00180.t01				0.0391274	-0.963433	-0.144604	-0.461255	1.0095	-0.0402183	0.461517	0.0905999	-0.332229	0.530035	-0.213583	0.313766
VIT_10s0003g00190	VIT_10s0003g00190.t01				0.744057	0.924247	0.329698	0.28866	-0.249186	-0.0749171	-0.109479	0.136254	-0.0139854	0.0138511	-1.18394	-0.565133
VIT_10s0003g00200	VIT_10s0003g00200.t01				0.164703	-0.0276194	0.0271006	0.209034	0.129327	-0.0643404	0.21828	0.0511609	-0.887315	-0.518096	-1.97025	-1.4125
VIT_10s0003g00210	VIT_10s0003g00210.t01				-0.0631855	-0.57059	-0.0671145	0.752618	-0.497203	-0.351742	0.199334	-0.669397	0.0605339	1.488	1.70508	2.0606
VIT_10s0003g00220	VIT_10s0003g00220.t01				-4.723	-4.22068	-3.32964	-1.90903	-0.924541	-0.865907	1.15149	0.537344	1.59138	1.56139	2.77886	3.52733
VIT_10s0003g00230	VIT_10s0003g00230.t01				0.949908	0.845774	0.244673	-0.0525611	-0.366919	-0.834949	-0.657058	-0.39801	0.266034	0.301298	0.0507133	-0.143578
VIT_10s0003g00240	VIT_10s0003g00240.t01				0.0443935	0.327165	0.218674	0.182299	-0.045803	-0.11433	0.157931	0.307183	-0.653922	-1.04307	-1.9314	-1.02182
VIT_10s0003g00250	VIT_10s0003g00250.t01				0.79314	0.0862466	1.44958	0.474705	0.70543	0.312522	-0.0917323	-0.347256	-1.25536	-1.56666	-1.7298	-1.3353
VIT_10s0003g00260	VIT_10s0003g00260.t01				1.23791	1.30495	2.20509	1.73544	-1.76119	-0.885044	0.965331	-0.27672	-1.23519	-0.563623	-2.73379	0.232089
VIT_10s0003g00270	VIT_10s0003g00270.t01				0.314546	-0.402818	0.907401	0.514439	1.15117	1.0735	-0.480643	0.527778	-0.692917	-1.56643	-2.3802	-1.10978
VIT_10s0003g00290	VIT_10s0003g00290.t01				0.378923	-0.723618	0.694707	0.127303	0.649241	0.77708	-0.139632	0.247715	-1.01851	-1.14672	-1.5036	-1.04392
VIT_10s0003g00300	VIT_10s0003g00300.t01				0.391443	-0.244791	-0.175408	-0.198529	-0.194705	-0.383299	0.156374	0.869066	-0.376193	1.61582	2.48633	3.43746
VIT_10s0003g00310	VIT_10s0003g00310.t01				-0.0149933	-0.076102	0.0775069	0.167462	0.82509	0.551703	0.0148391	-0.0914627	-1.99073	-0.864347	-0.435766	0.845248
VIT_10s0003g00320	VIT_10s0003g00320.t01				0.0161599	-0.148157	0.334391	0.0544608	0.499107	0.724582	-0.451142	-0.016343	-1.37256	-2.64211	-0.16334	1.21831
VIT_10s0003g00330	VIT_10s0003g00330.t01				0.358731	0.0854194	-0.410934	-0.484634	0.318963	0.184052	1.00919	-0.414853	-0.090797	0.0986663	-1.5045	-1.87419
VIT_10s0003g00340	VIT_10s0003g00340.t01				-0.265735	-2.5184	-0.939516	0.366167	0.224318	-0.291257	0.46261	-1.61974	-0.766933	0.548484	2.12907	0.780867
VIT_10s0003g00350	VIT_10s0003g00350.t01				-0.414373	-1.48303	1.13371	2.15429	1.36578	2.07911	-1.8015	1.55355	-1.19864	-1.89993	-1.08074	0.321529
VIT_10s0003g00360	VIT_10s0003g00360.t01				-0.0909583	-0.414342	0.35994	0.0896944	1.23719	0.433328	0.0855622	0.608317	-2.24305	-2.884	-3.80119	-1.89255
VIT_10s0003g00370	VIT_10s0003g00370.t01				0.0757618	-0.521506	0.380476	-0.079962	1.08909	0.458277	0.164705	0.604816	-0.678035	-1.45962	-1.92847	-1.21495
VIT_10s0003g00380	VIT_10s0003g00380.t01				-3.34501	-3.7695	-1.11501	-0.107689	0.305973	-0.628003	-0.663105	1.72445	0.100206	1.6656	3.39372	4.24493
VIT_10s0003g00390	VIT_10s0003g00390.t01				-0.242447	-0.915618	0.431163	0.0208731	-0.262252	0.568522	-1.15104	1.38418	-0.0211795	-0.341011	0.640076	0.852043
VIT_10s0003g00400	VIT_10s0003g00400.t01				-0.452693	-1.14452	0.529405	0.916175	-0.837109	0.198395	-0.50775	-0.435974	2.16092	1.60493	-0.230095	2.37527
VIT_10s0003g00410	VIT_10s0003g00410.t01	MLO6			0.811522	0.0652033	1.86393	1.99698	-0.0682903	0.981027	-1.53746	-0.612364	0.216371	-1.80594	-5.16789	-3.24405
VIT_10s0003g00420	VIT_10s0003g00420.t01				-1.54244	-2.96602	-1.48236	-1.20266	0.731976	0.446596	1.13804	0.710388	-0.205996	0.213715	0.165573	-0.187069
VIT_10s0003g00430	VIT_10s0003g00430.t01				1.77926	1.33209	1.59648	1.57531	-0.481884	-1.39747	-0.923044	-0.680097	1.4891	-0.770333	0.360598	-1.73892
VIT_10s0003g00440	VIT_10s0003g00440.t01				-0.84658	-0.468254	-2.08738	0.0483802	-1.51747	-2.10598	3.77975	0.683739	3.75507	3.54673	1.07204	-0.050059
VIT_10s0003g00450	VIT_10s0003g00450.t01				0.897088	-0.117097	0.0316953	-0.0704482	0.945655	0.900726	-0.0324073	-0.184141	0.622421	0.34201	-0.094462	-0.472034
VIT_10s0003g00470	VIT_10s0003g00470.t01				0.374195	-4.79263	0.264992	1.0835	-0.32487	-2.28876	-4.48822	3.23982	-2.1541	-0.326704	0.887641	0.690258
VIT_10s0003g00480	VIT_10s0003g00480.t01				0.825971	0.0261761	0.986814	0.668362	1.74403	-0.392684	-1.32182	1.55588	-1.56191	-0.637886	-0.0266599	-0.485619
VIT_10s0003g00490	VIT_10s0003g00490.t01				0.0404286	-0.0415942	0.678292	0.835034	0.649735	1.32368	-0.0435551	0.792509	-1.11562	-1.91272	-3.45899	-1.70652
VIT_10s0003g00500	VIT_10s0003g00500.t01				0.448502	0.442956	0.0290944	-0.0296933	0.300528	0.0902222	-0.0459181	0.1226	-0.584219	-0.739753	-1.37728	-0.639581
VIT_10s0003g00510	VIT_10s0003g00510.t01				0.237417	0.972696	0.344406	0.564384	-0.451166	0.168251	0.207011	-0.190496	-0.614263	-0.720719	-2.22743	-1.34658
VIT_10s0003g00520	VIT_10s0003g00520.t01				0.0546644	-0.15918	0.0660597	0.00306573	0.598548	-0.00307226	0.116593	0.341366	-1.0989	-1.80031	-3.06886	-1.41284
VIT_10s0003g00530	VIT_10s0003g00530.t01				0.0376947	0.609915	0.24856	0.60937	0.0046352	-0.00465014	-0.0747184	0.136548	-1.77636	-1.91511	-2.5293	-1.4985
VIT_10s0003g00540	VIT_10s0003g00540.t01				0.246906	-0.425115	0.144729	-0.160884	0.559883	0.208026	0.298712	1.02326	-1.05647	-0.585832	-1.16565	-0.802529
VIT_10s0003g00550	VIT_10s0003g00550.t01				0.562474	-0.192537	0.566066	0.788764	0.219994	0.187057	-0.25071	0.169841	-0.271534	-0.621562	-1.28147	-0.960017
VIT_10s0003g00560	VIT_10s0003g00560.t01				2.76108	2.0108	2.17775	1.91445	1.99737	-0.225594	0.195042	-0.82971	-0.654347	-1.32445	-6.23164	-5.6733
VIT_10s0003g00580	VIT_10s0003g00580.t01				0.845492	-2.25957	1.73739	0.93307	1.53816	0.0796137	-1.66902	1.72976	-0.084265	-0.431143	-1.48391	-0.706906
VIT_10s0003g00590	VIT_10s0003g00590.t01				2.55207	1.33069	2.92536	2.89744	0.0779961	-2.00196	-0.428742	-0.082455	-0.324707	0.457317	-1.25824	-0.647084
VIT_10s0003g00600	VIT_10s0003g00600.t01				-0.565193	0.422481	0.190903	-0.0912822	0.0858487	0.175411	-0.104305	-2.07118	-1.63341	-1.38331	3.18859	3.78592
VIT_10s0003g00630	VIT_10s0003g00630.t01				0.291954	1.00134	0.608941	0.782151	0.47286	0.665075	-0.54681	-0.366425	-1.50448	-1.7805	-3.58434	-3.02576
VIT_10s0003g00640	VIT_10s0003g00640.t01				-0.041181	0.434243	0.146916	0.35088	0.040038	0.289489	0.286354	-0.0534129	-0.859781	-0.772182	-2.01838	-1.21724
VIT_10s0003g00650	VIT_10s0003g00650.t01				-2.17934	-2.37511	-1.64628	-0.887011	0.272608	1.18704	2.75397	0.455023	1.52593	1.52371	-0.336409	-1.40812
VIT_10s0003g00660	VIT_10s0003g00660.t01				0.504803	0.770516	0.178226	0.369222	-0.211126	0.136655	0.413193	-0.150967	-0.531915	-0.61708	-2.02988	-1.60645
VIT_10s0003g00670	VIT_10s0003g00670.t01				0.107906	-0.776437	0.49978	0.174265	1.18106	0.980376	-0.116634	1.21719	-0.635265	-0.793642	-1.53551	-0.635305
VIT_10s0003g00680	VIT_10s0003g00680.t01				0.501384	0.307478	-0.113638	-0.214472	0.105337	-0.535769	-0.892297	0.514261	-0.115273	0.204436	-0.927598	0.438254
VIT_10s0003g00760	VIT_10s0003g00760.t01				0.335064	1.05785	1.78667	-0.36095	-1.28958	0.0756681	-0.0798576	-0.119762	0.904279	-0.551167	-1.00493	0.81465
VIT_10s0003g00780	VIT_10s0003g00780.t01				0.570518	-0.0157044	0.103581	-0.720106	-0.129186	-1.41389	0.162004	0.619922	0.150129	-1.11756	-0.951054	0.0155353
VIT_10s0003g00790	VIT_10s0003g00790.t01				1.27043	0.067642	1.35871	0.405261	1.79003	0.196375	-2.29559	-0.0709701	-2.02113	-2.1368	-2.3603	-1.946
VIT_10s0003g00800	VIT_10s0003g00800.t01				2.76226	2.53011	2.08538	1.37108	1.28397	-0.0154926	0.015328	-0.814134	-0.716886	-1.51103	-1.38726	-1.99849
VIT_10s0003g00810	VIT_10s0003g00810.t01				0.127457	-0.0462239	0.314231	0.0447887	0.839765	0.303727	-0.143379	0.495705	-1.03919	-2.08747	-2.10046	-1.38502
VIT_10s0003g00820	VIT_10s0003g00820.t01				2.18053	0.0363466	1.96996	1.41094	-1.79014	-2.41631	-0.428248	-0.0372861	-1.46388	1.32537	1.1552	-0.113902
VIT_10s0003g00830	VIT_10s0003g00830.t01				2.70251	-0.166623	2.74407	2.57994	-1.47067	-4.20076	0.229142	0.0557258	-0.55144	1.7436	-0.057965	-0.489767
VIT_10s0003g00840	VIT_10s0003g00840.t01				0.703603	1.12283	-0.862229	-1.95996	-0.258381	-0.555793	0.634071	0.21906	1.68269	0.348724	-1.60987	-3.26654
VIT_10s0003g00850	VIT_10s0003g00850.t01				-0.4985	-1.92772	-0.324427	1.1978	3.40805	2.68505	-0.00509633	1.58048	1.49269	-0.361526	0.0050784	-2.70198
VIT_10s0003g00860	VIT_10s0003g00860.t01				-0.0519332	0.0433887	-0.00306925	0.223194	0.454471	0.0729514	-0.357372	0.0577445	-1.1219	-1.29118	-1.92172	0.00306274
VIT_10s0003g00870	VIT_10s0003g00870.t01				1.31077	0.355906	0.178204	0.673626	-0.921642	-1.03814	0.577642	0.427025	-0.375812	-0.20336	-0.512737	-1.43244
VIT_10s0003g00880	VIT_10s0003g00880.t01				-0.0871693	-0.165137	0.222296	0.832497	0.101182	1.38314	-0.0693668	0.342954	0.066184	-0.441595	-1.10571	-1.08108
VIT_10s0003g00890	VIT_10s0003g00890.t01				0.327539	0.425668	-0.118567	-0.0498455	-0.447606	-0.259822	0.0481807	-0.157526	-0.0971134	1.23179	0.712494	2.2078
VIT_10s0003g00900	VIT_10s0003g00900.t01				0.90405	0.0812895	-0.0861447	-0.123751	0.272134	-1.1149	-1.43394	-0.61741	-1.34957	0.24449	2.02429	0.606318
VIT_10s0003g00910	VIT_10s0003g00910.t01				1.26695	1.06394	1.62395	0.740858	-0.332467	0.270018	0.545338	-1.33857	-0.556826	-1.35097	-2.72133	-3.42838
VIT_10s0003g00940	VIT_10s0003g00940.t01				0.2574	-0.0174151	0.320419	0.417165	0.286656	0.0172073	-0.387312	0.239891	-1.1849	-0.832968	-0.762835	-0.92661
VIT_10s0003g00960	VIT_10s0003g00960.t01				1.24557	1.47461	0.596739	0.756064	-0.596121	0.0292696	-0.610319	-1.74216	-1.60281	-1.25201	-0.0298758	0.569842
VIT_10s0003g00970	VIT_10s0003g00970.t01				0.278466	0.309127	0.461257	0.347987	0.00510592	-0.1335	0.061283	-0.00512405	-0.587071	-0.960936	-2.12257	-1.4484
VIT_10s0003g00980	VIT_10s0003g00980.t01				-0.15965	-1.80343	0.195884	-0.0521342	-0.369545	1.33452	-1.46189	0.272607	0.277928	0.0503158	-0.195849	0.201145
VIT_10s0003g00990	VIT_10s0003g00990.t01				0.0628334	0.166135	-0.439323	-0.18066	0.167743	-0.619259	-0.0935392	0.275139	0.0318142	0.261808	-0.0325316	-0.692042
VIT_10s0003g01000	VIT_10s0003g01000.t01	MDH			0.086675	-0.228344	-0.231538	-0.306297	0.42623	0.0416234	0.450795	0.276231	-0.0428601	0.780766	-0.294386	-0.387255
VIT_10s0003g01010	VIT_10s0003g01010.t01				-0.064285	-0.562038	-0.0463483	0.0155481	-0.0157175	-0.226854	0.550681	0.730902	0.0188329	-0.381029	1.91962	3.29702
VIT_10s0003g01020	VIT_10s0003g01020.t01				-0.0802082	0.0759829	0.161315	-0.928225	-3.07302	-1.66153	-1.05684	-1.68017	0.944686	3.56111	2.42053	2.2869
VIT_10s0003g01030	VIT_10s0003g01030.t01				0.422489	-0.195455	2.13713	1.8964	-0.833359	-1.33997	-2.57739	-0.346528	-0.59755	0.172107	2.20855	0.960259
VIT_10s0003g01040	VIT_10s0003g01040.t01				0.903959	0.211168	-0.0185517	-0.88269	-1.31104	-0.498376	0.0183161	-1.20456	1.8941	1.40001	-0.423068	1.75884
VIT_10s0003g01050	VIT_10s0003g01050.t01				-0.435075	-0.27843	-1.188	-0.475851	1.26367	1.11334	1.3788	0.23329	0.453284	0.8659	-1.32407	-1.60711
VIT_10s0003g01060	VIT_10s0003g01060.t01				-0.0559741	0.685179	0.174883	0.0538833	-0.250855	0.0891446	0.579062	-0.0896874	-0.35316	0.113753	-1.45179	-1.29161
VIT_10s0003g01070	VIT_10s0003g01070.t01				0.392182	0.000280009	-0.310663	-0.898656	-1.61946	-0.399527	0.34332	-0.0711951	0.990857	1.64373	-0.000280063	0.423593
VIT_10s0003g01080	VIT_10s0003g01080.t01				-0.339769	0.257874	-0.653701	-0.161978	-1.13565	-0.0356205	0.32118	-0.433751	0.0347621	1.56987	1.37696	1.51973
VIT_10s0003g01090	VIT_10s0003g01090.t01				1.41091	-0.0615775	0.0590565	-0.805185	-0.371032	0.122353	0.469895	-1.0578	-0.568197	-0.18523	0.117107	1.31877
VIT_10s0003g01100	VIT_10s0003g01100.t01				0.050388	-0.975	0.209867	-0.291841	-1.73327	0.95288	-1.33823	-0.0522118	1.22841	1.0507	-0.608168	0.402296
VIT_10s0003g01110	VIT_10s0003g01110.t01				0.241097	-0.111319	0.528848	0.0285135	0.728472	0.334356	-0.0290885	0.486317	-1.33323	-1.57907	-2.17624	-2.05752
VIT_10s0003g01120	VIT_10s0003g01120.t01				-0.13173	0.591478	0.459155	0.120702	0.483855	0.556753	0.442664	-0.943584	-1.74864	-1.82847	-4.65062	-5.85983
VIT_10s0003g01130	VIT_10s0003g01130.t01				-2.93966	-3.38683	-2.15712	-0.485458	1.41356	1.64461	1.14824	1.73595	1.203	0.362587	-1.50014	-1.06229
VIT_10s0003g01150	VIT_10s0003g01150.t01				0.457248	0.461631	0.343995	0.335282	0.30978	-0.0806999	-0.401765	0.0764239	-1.15645	-0.975669	-1.51309	-0.950164
VIT_10s0003g01160	VIT_10s0003g01160.t01				-0.148103	0.125924	0.0306839	0.645688	1.58428	-0.0313508	-1.33491	0.0487128	-3.27096	-0.906095	-0.468914	1.54013
VIT_10s0003g01170	VIT_10s0003g01170.t01				0.000430397	0.129904	-0.000430525	0.311019	0.995059	-1.27283	-1.81501	-0.615525	-3.25365	-1.26394	0.0235055	1.41227
VIT_10s0003g01180	VIT_10s0003g01180.t01				0.142531	0.559718	0.083028	0.449678	-0.0817075	0.158138	0.0773269	-1.2335	-1.4036	-1.82712	-2.78972	-2.09039
VIT_10s0003g01190	VIT_10s0003g01190.t01				-0.132827	1.01536	0.50715	0.828298	0.121622	0.391153	0.446042	-0.786158	-2.66869	-2.35261	-2.99834	-0.970976
VIT_10s0003g01200	VIT_10s0003g01200.t01				2.03482	1.93069	1.82098	1.58274	-0.523011	0.227112	0.302327	-0.581582	-0.269668	-0.370291	-1.03145	-2.47048
VIT_10s0003g01210	VIT_10s0003g01210.t01				1.81795	1.79256	2.8075	1.94035	-0.61948	-0.126095	-1.15563	-1.61478	-0.838793	0.182508	-0.703625	0.115954
VIT_10s0003g01220	VIT_10s0003g01220.t01				1.42667	-1.18479	2.59814	1.48192	-0.0149339	2.06282	-3.86749	0.744364	0.0147809	-0.421099	-1.10384	-0.0187903
VIT_10s0003g01230	VIT_10s0003g01230.t01				0.333317	-0.409032	0.895229	0.04158	0.777811	-0.0428141	-0.428788	0.576506	-1.0252	-1.03278	-0.932241	0.475868
VIT_10s0003g01240	VIT_10s0003g01240.t01				-0.273067	0.428759	-0.0464011	0.179212	-0.0723541	0.2078	0.221811	0.0960002	-0.152698	-0.0258798	-1.06573	0.0254237
VIT_10s0003g01250	VIT_10s0003g01250.t01				-0.399578	-0.26481	-0.141562	-0.561213	-0.389337	-0.70476	0.128905	0.771136	0.305016	3.53307	0.246412	0.608374
VIT_10s0003g01260	VIT_10s0003g01260.t01				-0.524402	-2.91457	-0.335853	0.263921	0.693657	-0.599397	-0.395034	-0.323258	0.988229	2.27682	0.990809	0.26734
VIT_10s0003g01270	VIT_10s0003g01270.t01				0.212285	-0.248169	0.0706795	-0.0743213	1.16498	0.355709	0.326097	0.746742	-1.00122	-1.28502	-2.00457	-0.962095
VIT_10s0003g01280	VIT_10s0003g01280.t01				0.0649848	-0.219397	-0.298376	-0.124069	-0.766366	-0.360444	-0.0680506	0.217965	1.35961	1.56676	2.57084	3.03665
VIT_10s0003g01290	VIT_10s0003g01290.t01				0.96492	-0.186981	1.29378	0.165504	0.544241	0.954665	-0.309098	0.812994	-2.13149	-1.27424	-2.19487	-0.660454
VIT_10s0003g01300	VIT_10s0003g01300.t01				0.62483	-0.085727	0.665456	0.195281	0.0809174	0.532671	-0.686134	0.23386	-1.15668	-0.930901	-1.79	-0.925736
VIT_10s0003g01310	VIT_10s0003g01310.t01				0.897706	1.29648	-0.0828571	-0.909363	-3.91967	-2.48882	-2.5758	-2.15596	0.0783558	1.07163	2.52631	3.22774
VIT_10s0003g01320	VIT_10s0003g01320.t01				0.69118	0.0938679	0.0761262	-0.149875	0.38358	-0.620096	0.243454	-0.080368	-0.518464	0.686725	-0.286872	-0.4139
VIT_10s0003g01350	VIT_10s0003g01350.t01				0.178992	-0.566418	1.06244	0.559197	2.25606	1.89606	-0.204388	1.3885	-1.61225	-3.16521	-3.16829	-1.45569
VIT_10s0003g01360	VIT_10s0003g01360.t01				0.841923	-1.23261	0.37701	0.126112	-0.806434	-1.91778	0.307409	-1.07326	-0.470532	0.904847	-0.138201	1.918
VIT_10s0003g01370	VIT_10s0003g01370.t01				-0.588692	-1.6681	-0.0920425	0.226676	2.05176	0.840443	0.349715	1.00811	-0.138562	-0.457064	-1.31843	0.0865208
VIT_10s0003g01380	VIT_10s0003g01380.t01				0.470537	-0.632117	0.723126	-0.052673	2.40026	0.374491	-0.655044	1.35973	0.0508174	-0.851083	-0.707438	-0.437908
VIT_10s0003g01390	VIT_10s0003g01390.t01				-0.137265	-0.636183	0.125332	0.14463	0.948865	0.21707	-0.161793	0.725871	-1.25826	-0.276976	-1.09099	0.43761
VIT_10s0003g01400	VIT_10s0003g01400.t01				-0.369434	-1.06169	0.155303	0.0555674	0.905621	1.04806	0.726606	-0.0577936	-0.452278	0.146051	-2.18778	-0.765558
VIT_10s0003g01410	VIT_10s0003g01410.t01	CIPK16			1.00928	-0.326828	-0.0130396	-0.0693119	-1.98353	0.0129228	-0.51968	-0.393872	1.03351	1.6544	7.51964	9.5269
VIT_10s0003g01420	VIT_10s0003g01420.t01	CIPK01			0.777091	0.3368	0.677787	0.349665	0.250653	0.359252	-0.819427	-0.394635	-0.392617	-0.303553	-1.65155	-1.0631
VIT_10s0003g01430	VIT_10s0003g01430.t01				0.0139214	-0.737614	-0.432452	-0.680422	0.426162	0.899154	0.549524	-0.0140571	0.0566756	0.284888	-0.881008	-0.599714
VIT_10s0003g01440	VIT_10s0003g01440.t01				0.136335	-0.126999	0.346223	0.116718	0.395463	0.137521	-0.405455	0.235949	-1.35288	-2.24033	-3.05822	-1.53515
VIT_10s0003g01450	VIT_10s0003g01450.t01				-0.084822	-0.431131	-0.956757	-1.1074	-1.16026	2.04929	0.0801107	0.331449	2.12806	1.4952	0.793004	-0.260286
VIT_10s0003g01460	VIT_10s0003g01460.t01				0.421901	0.303538	0.0486415	-0.81238	-0.216485	-0.0503388	1.24928	-0.684813	0.180033	1.29905	-0.371741	-1.58451
VIT_10s0003g01470	VIT_10s0003g01470.t01				0.440868	0.410056	0.514753	0.0831066	0.194517	-0.0245656	-0.285247	-0.332289	-1.56437	-1.38138	-1.45485	0.0241543
VIT_10s0003g01480	VIT_10s0003g01480.t01				-0.198803	0.176608	-0.183534	0.0450404	0.112699	0.517698	0.0785595	0.32743	-0.046492	-0.174201	-1.09037	-0.406042
VIT_10s0003g01490	VIT_10s0003g01490.t01				0.135617	0.55757	0.0813907	0.678902	1.04485	0.365948	-0.0862583	-0.380635	-1.76561	-2.34178	-3.13414	-3.96014
VIT_10s0003g01500	VIT_10s0003g01500.t01				0.0442875	-0.886448	0.348292	-0.134332	-0.603162	0.0313659	-0.531878	0.267042	-0.00540875	0.254435	-0.550925	0.00538855
VIT_10s0003g01510	VIT_10s0003g01510.t01				-0.274512	0.618621	0.177071	-0.0491259	0.215541	0.376576	0.047508	0.0857454	-0.602247	-2.52561	-0.30447	-0.688581
VIT_10s0003g01520	VIT_10s0003g01520.t01				-0.413081	0.0166853	-0.281596	0.113108	-0.355776	-0.0168805	0.291792	0.0284264	0.565614	0.584332	-0.740573	-0.821536
VIT_10s0003g01530	VIT_10s0003g01530.t01				0.115926	0.424096	-0.0417312	0.040558	-0.084272	0.199902	0.230699	0.195269	-1.01849	-2.04368	-3.543	-1.73177
VIT_10s0003g01540	VIT_10s0003g01540.t01				0.288518	-0.252271	-0.014425	0.0511002	0.851536	0.0142822	0.202241	0.541419	-0.919328	-0.696351	-1.7619	-0.53036
VIT_10s0003g01550	VIT_10s0003g01550.t01				1.25758	0.834327	0.434232	0.307998	0.0409004	-0.501617	0.114166	-1.31723	-0.955762	-0.0420938	-1.42599	-1.59969
VIT_10s0003g01560	VIT_10s0003g01560.t01				0.822078	0.0892818	0.754696	-0.0951737	-0.837872	-0.859409	-1.33555	-0.753139	-0.414907	1.01687	3.74488	4.14573
VIT_10s0003g01570	VIT_10s0003g01570.t01				0.0498019	-0.0360855	0.355612	0.447755	0.323705	0.0352049	-0.0412651	0.446614	-0.771476	-0.793814	-1.42678	-0.722887
VIT_10s0003g01580	VIT_10s0003g01580.t01				-1.88917	-3.66648	-0.769713	0.863924	-1.86676	0.0573779	-0.966249	-0.0597548	1.14926	0.131626	0.638018	2.84011
VIT_10s0003g01590	VIT_10s0003g01590.t01				-2.22551	-3.35497	-1.90696	-0.581467	0.413287	3.49419	6.35253	4.10841	3.97924	5.65524	-0.723436	-0.817169
VIT_10s0003g01600	VIT_10s0003g01600.t01				0.0835549	-1.75675	-0.0886931	-0.117703	0.857668	-1.73989	-1.81779	0.402372	-1.75277	0.200833	0.796113	0.552571
VIT_10s0003g01610	VIT_10s0003g01610.t01				-0.0546728	0.319121	-0.222628	0.158801	-0.320303	0.27522	-0.164341	0.0526764	0.492087	0.763618	-1.23471	-0.534338
VIT_10s0003g01620	VIT_10s0003g01620.t01				0.00966368	0.289726	-0.127325	-0.0564004	-0.361662	-0.00972885	0.0259524	0.0313035	0.534368	0.80352	-0.517494	-0.424553
VIT_10s0003g01630	VIT_10s0003g01630.t01				1.78379	1.78312	0.335719	-0.438319	-2.77468	-2.0017	-3.23882	-1.75609	-1.65852	0.76151	1.87903	2.499
VIT_10s0003g01640	VIT_10s0003g01640.t01				0.0520013	0.313242	0.153707	0.367927	-0.405763	-0.132297	-0.449593	-0.053946	-0.687508	-0.769401	0.0530072	1.24176
VIT_10s0003g01650	VIT_10s0003g01650.t01				0.173436	-2.96905	1.48144	1.35755	-0.0591661	1.48983	-1.5137	0.056835	0.201212	-0.450318	-3.24681	-1.71787
VIT_10s0003g01670	VIT_10s0003g01670.t01				1.26762	1.41215	2.30157	1.29691	2.37407	-0.676426	-0.913846	-0.00490765	-0.902357	0.00489101	-2.40538	-2.43438
VIT_10s0003g01680	VIT_10s0003g01680.t01				0.176716	-0.439503	0.721739	0.090971	0.766431	0.756123	-0.0970957	1.37543	-0.696111	-1.08456	-1.84832	-0.240128
VIT_10s0003g01690	VIT_10s0003g01690.t01				-0.265524	0.362019	-1.67843	-1.55715	-0.751911	-1.8433	0.656519	-1.03836	0.914463	1.87188	0.759387	0.224168
VIT_10s0003g01700	VIT_10s0003g01700.t01				0.170424	0.472578	0.152071	0.110407	-0.440258	-0.0473921	0.17803	-0.00396598	0.00395511	-0.0729953	-1.81089	-1.64563
VIT_10s0003g01710	VIT_10s0003g01710.t01				0.561275	0.878094	0.338836	0.564512	0.115408	0.0745255	-0.078586	-0.171294	-0.82988	-0.921102	-1.92978	-1.11958
VIT_10s0003g01720	VIT_10s0003g01720.t01				0.172092	-0.0830774	0.0785527	-0.154647	1.44093	1.02016	0.955205	0.931329	-0.569359	-1.19108	-3.80428	-1.49665
VIT_10s0003g01730	VIT_10s0003g01730.t01				0.772597	-1.27848	1.73724	-0.0951255	0.18776	-0.0187577	-1.35002	0.971201	-1.02052	0.018517	-0.210807	1.23406
VIT_10s0003g01740	VIT_10s0003g01740.t01				2.38808	-0.926556	1.81915	1.10641	-0.554287	0.218691	-1.58256	-1.07935	-0.257868	-0.924988	2.45369	0.912038
VIT_10s0003g01750	VIT_10s0003g01750.t01				0.32176	0.688824	1.42623	-0.545963	-0.32569	-0.0271517	-0.328407	0.0266501	0.293823	-0.76608	0.127756	-0.251526
VIT_10s0003g01760	VIT_10s0003g01760.t01				0.956263	0.769624	0.475774	-0.0634339	0.0607618	-1.07072	0.223135	0.187995	-0.978564	-0.557867	-3.08417	-1.69948
VIT_10s0003g01770	VIT_10s0003g01770.t01				-0.275051	-2.28975	0.489313	-0.720522	0.880037	0.31723	-0.781373	0.583377	-0.752193	-0.0367005	0.03579	1.84905
VIT_10s0003g01780	VIT_10s0003g01780.t01				0.20464	2.06303	1.50424	1.09359	-0.331754	-0.0547555	0.0527531	-0.301342	1.21625	-0.455048	-1.93848	-1.90573
VIT_10s0003g01790	VIT_10s0003g01790.t01				-1.13675	-2.30444	-1.13727	-1.70041	0.487777	0.0680858	0.61141	0.386645	-0.0645216	0.0617591	-0.510089	0.467151
VIT_10s0003g01800	VIT_10s0003g01800.t01				0.206092	0.306024	0.29198	-0.0790056	0.0434025	-0.0292219	0.0286418	0.0513663	-1.06229	-1.2214	-1.9596	-1.17945
VIT_10s0003g01810	VIT_10s0003g01810.t01				0.353517	0.320241	0.295626	0.103638	-1.06319	-0.100315	0.0925426	-0.589005	-0.0988882	0.865253	-0.158289	-0.305725
VIT_10s0003g01820	VIT_10s0003g01820.t01				1.00491	0.442007	0.194662	-1.14407	-1.3478	-0.581394	0.53109	-1.68039	1.05073	1.58782	-0.225086	-1.96285
VIT_10s0003g01830	VIT_10s0003g01830.t01				2.23621	1.3658	2.82518	2.62125	0.423243	1.81367	-1.77215	-0.601515	-0.953327	-2.09315	-1.83559	-2.10739
VIT_10s0003g01840	VIT_10s0003g01840.t01				0.341637	-0.217469	0.535733	0.0763324	0.35244	-0.0805979	0.141197	0.270385	-0.649885	-0.739906	-1.97338	-1.5779
VIT_10s0003g01850	VIT_10s0003g01850.t01				0.548043	0.267084	1.13548	0.80896	1.31202	-0.328024	-1.14073	0.788587	-1.52043	-1.35753	-1.08053	-1.6292
VIT_10s0003g01860	VIT_10s0003g01860.t01				0.540983	0.0676103	1.12803	0.825088	1.98174	-0.0709353	-0.97191	1.26943	-2.09641	-2.90239	-2.83918	-2.01901
VIT_10s0003g01870	VIT_10s0003g01870.t01				0.790948	0.443631	0.908972	-0.469228	-2.24895	-0.164601	0.250329	0.14773	0.634262	-0.94571	-4.00997	-2.501
VIT_10s0003g01880	VIT_10s0003g01880.t01				0.306769	-0.390121	1.33436	0.477864	1.39366	0.561294	-0.945489	2.17814	-1.2718	-1.79453	-1.87721	-0.520275
VIT_10s0003g01890	VIT_10s0003g01890.t01				1.05843	0.207817	1.51455	0.534756	0.746389	-0.242874	-0.439732	0.662187	-1.07242	-1.48965	-3.99323	-4.11533
VIT_10s0003g01900	VIT_10s0003g01900.t01				0.265978	-0.326355	1.17034	0.532978	1.18122	0.420132	-0.398474	1.76219	-0.534758	-0.95687	-2.45037	-1.1402
VIT_10s0003g01910	VIT_10s0003g01910.t01				0.269301	-0.177867	0.914342	0.0471941	0.165431	-0.423078	-0.0487903	0.50026	1.35306	-0.196634	-0.962587	-0.811895
VIT_10s0003g01920	VIT_10s0003g01920.t01				0.659165	-0.731166	1.98496	1.50523	1.86075	0.284975	-1.24747	4.2567	-2.00549	-2.52477	-0.642316	-0.355477
VIT_10s0003g01930	VIT_10s0003g01930.t01				0.911488	-1.74382	1.71407	-0.656675	-0.763538	-2.07751	-0.507573	1.72329	0.534279	-0.718119	0.66056	0.374728
VIT_10s0003g01940	VIT_10s0003g01940.t01				-0.00586274	-0.568959	0.972602	0.181286	1.05673	-0.620999	-1.63153	2.74167	-2.71042	-2.59209	0.00583901	0.468346
VIT_10s0003g01950	VIT_10s0003g01950.t01				0.854357	-0.880936	2.64704	0.0961977	1.37129	1.18355	-0.261473	1.34841	-0.103073	-1.47336	-2.93587	-1.65519
VIT_10s0003g01960	VIT_10s0003g01960.t01				0.0249486	-0.0253876	0.6694	0.800638	0.936282	0.841771	-0.656931	0.473603	-1.19402	-2.496	-3.9539	-1.20061
VIT_10s0003g01970	VIT_10s0003g01970.t01				0.323202	0.175693	-0.0286503	0.56654	-0.236785	0.497853	0.397429	0.0280924	-0.454319	-0.820804	-1.25388	-2.57629
VIT_10s0003g01980	VIT_10s0003g01980.t01				-0.00119377	0.00119278	0.557841	0.486942	1.06511	0.749575	-0.327929	0.743753	-1.40799	-1.41034	-2.77031	-0.600283
VIT_10s0003g01990	VIT_10s0003g01990.t01				1.58537	0.859229	2.87997	1.50652	-0.6169	0.120984	-1.03106	-1.10573	-0.132066	-0.401611	-0.612361	0.921842
VIT_10s0003g02000	VIT_10s0003g02000.t01				-1.61347	-1.60581	-0.417836	0.844804	3.51148	2.52682	1.23232	1.86498	0.323605	-0.698758	-2.50635	-1.12638
VIT_10s0003g02010	VIT_10s0003g02010.t01				0.794965	-0.141217	1.282	0.844905	1.42176	-0.552461	-0.186151	1.53691	-1.90392	-1.83825	0.128618	-2.33469
VIT_10s0003g02020	VIT_10s0003g02020.t01				0.696831	-0.231972	1.51373	1.24219	2.02006	0.199788	-0.451329	2.02658	-1.80243	-3.03776	-1.97045	-2.5013
VIT_10s0003g02030	VIT_10s0003g02030.t01				0.0135994	-2.74413	1.87833	-0.0137288	1.32997	1.98596	-0.290181	0.629549	0.0301112	-0.912874	-2.19632	-1.62418
VIT_10s0003g02040	VIT_10s0003g02040.t01				-2.05926	-3.51886	-1.85854	0.00260397	-0.00260868	1.51271	0.173008	1.58072	1.84863	0.747381	-2.73549	-10.5551
VIT_10s0003g02050	VIT_10s0003g02050.t01				-0.312659	-0.167827	-0.61838	0.264098	-0.500732	0.150323	0.309314	0.467377	0.346148	0.276745	-0.626163	-0.516379
VIT_10s0003g02060	VIT_10s0003g02060.t01				0.142467	-0.68707	1.12433	0.150576	0.16288	0.0107179	-0.51766	0.159467	-0.792058	-1.14304	-0.642779	-0.0107981
VIT_10s0003g02070	VIT_10s0003g02070.t01	AG			2.33637	-0.998325	4.27975	-2.09218	-2.27779	-3.222	-1.60621	-1.1682	0.584404	0.657178	0.691641	1.853
VIT_10s0003g02090	VIT_10s0003g02090.t01				-0.670421	0.403096	-0.911219	-0.778463	0.109536	0.655145	0.122543	-0.0280739	1.44886	0.0275381	-0.491614	-0.25332
VIT_10s0003g02110	VIT_10s0003g02110.t01				-4.24391	-4.66158	-5.25181	-2.5216	-2.11281	-1.16483	2.73045	0.635971	3.90057	4.2218	1.76646	1.38707
VIT_10s0003g02120	VIT_10s0003g02120.t01				0.670486	-0.789693	1.715	1.19122	1.38677	1.07061	-0.491001	0.290994	-0.364911	-0.887187	-4.02382	-4.86507
VIT_10s0003g02130	VIT_10s0003g02130.t01				2.00663	1.26973	1.38421	0.523075	-2.14123	-1.93167	-0.315887	-1.12373	-1.34699	-0.643314	0.63984	0.258993
VIT_10s0003g02140	VIT_10s0003g02140.t01				1.12459	1.03978	-0.00929015	-0.332516	-1.11224	0.164756	0.0092307	-0.242039	0.0207205	0.0863919	-0.485028	-0.0423605
VIT_10s0003g02150	VIT_10s0003g02150.t01				-0.037097	-0.0810359	-0.371297	0.0416631	1.24035	1.37583	0.517095	0.259709	0.0361669	-0.645771	-3.11567	-1.98194
VIT_10s0003g02160	VIT_10s0003g02160.t01				-0.168317	-0.29843	0.370187	0.164238	1.59395	1.85385	0.150716	0.45953	-0.527422	-1.00698	-3.82601	-1.92819
VIT_10s0003g02170	VIT_10s0003g02170.t01				-2.67427	-3.082	-1.70574	-2.31141	-2.87124	-1.02318	0.592606	0.878622	3.26127	3.59958	0.890462	1.73866
VIT_10s0003g02180	VIT_10s0003g02180.t01				0.0165655	0.738526	0.6396	0.637386	0.280682	0.667152	-0.122201	-0.0167579	-0.131318	-0.842934	-3.10761	-2.9992
VIT_10s0003g02190	VIT_10s0003g02190.t01				-0.657634	-0.941805	-1.23188	0.107861	0.0271709	0.870598	-0.0276925	1.00544	-0.715318	0.712933	-0.204591	0.245934
VIT_10s0003g02200	VIT_10s0003g02200.t01				0.206707	0.0324643	-0.0332116	-0.148257	0.0763419	-0.048686	0.0830196	0.166586	-0.356707	0.166867	-0.997385	-0.624207
VIT_10s0003g02210	VIT_10s0003g02210.t01				-0.07722	-0.121623	0.175653	0.448666	0.746472	0.633554	0.073296	0.569667	-0.559854	-1.38632	-1.54388	-1.21014
VIT_10s0003g02220	VIT_10s0003g02220.t01				0.430112	-1.52475	-0.0594109	0.114896	0.679	0.0484462	-0.0501298	0.237828	-0.446945	-0.329131	-2.17509	0.12057
VIT_10s0003g02240	VIT_10s0003g02240.t01				0.00202425	-0.0020271	0.274881	0.702307	0.513371	0.261698	-0.551955	0.615416	-1.50005	-2.60343	-3.20435	-1.63645
VIT_10s0003g02250	VIT_10s0003g02250.t01				0.0585256	0.784044	0.311912	0.546716	-0.44254	0.296084	-0.0610006	0.239487	-0.511462	-0.903757	-2.55321	-1.81781
VIT_10s0003g02260	VIT_10s0003g02260.t01				-0.230605	0.85607	-0.609608	-0.435301	-0.468143	-0.501751	-0.531286	0.28242	1.02224	0.302175	0.198774	0.472272
VIT_10s0003g02280	VIT_10s0003g02280.t01				0.0159485	-3.75855	1.45748	2.07422	1.40393	2.53789	-0.266518	-0.0161268	0.682034	-0.880326	-1.8412	-6.06525
VIT_10s0003g02290	VIT_10s0003g02290.t01				0.374462	0.312696	0.0829764	0.215829	-1.20951	-0.285498	-0.0880415	-1.03077	-0.91193	-0.491232	0.505688	0.505688
VIT_10s0003g02300	VIT_10s0003g02300.t01				3.62658	0.876848	3.34757	2.71858	-2.14134	-0.931787	0.0498024	-0.0515833	0.678347	-0.512043	-3.49283	-1.48237
VIT_10s0003g02320	VIT_10s0003g02320.t01				-0.096916	0.0857237	0.0162741	-0.0164597	-1.92777	0.462525	0.676944	0.466618	1.78991	-0.752182	-3.78121	-4.9033
VIT_10s0003g02410	VIT_10s0003g02410.t01				1.74913	2.13878	1.5717	2.54051	0.0486658	-0.266	-1.96592	0.053361	-1.84119	-0.0503649	-0.0571561	-0.390817
VIT_10s0003g02430	VIT_10s0003g02430.t01				0.314173	0.424959	-0.018692	0.706878	0.648744	-0.0449075	0.0184529	0.624896	-0.413606	-0.669667	-1.29787	-0.0421021
VIT_10s0003g02440	VIT_10s0003g02440.t01				0.427267	-2.0015	0.505291	-0.683785	-1.24362	-0.609737	-0.765262	-0.653962	1.75946	4.15348	1.69952	2.27609
VIT_10s0003g02450	VIT_10s0003g02450.t01				0.728746	-2.13301	1.55473	-0.0458675	1.49935	0.118262	-2.11916	-0.254951	-1.57203	-2.10731	0.0444541	4.09728
VIT_10s0003g02460	VIT_10s0003g02460.t01				-1.08696	-0.778789	-1.17888	-0.630994	0.850553	-0.0788991	0.732453	-0.098671	0.074807	0.695033	1.23384	0.956426
VIT_10s0003g02470	VIT_10s0003g02470.t01				0.0542881	-1.83437	-1.06098	0.184245	1.31737	0.357	1.34115	-0.326164	-0.473359	-0.415901	-0.0564111	1.02864
VIT_10s0003g02490	VIT_10s0003g02490.t01				-0.244905	-0.175641	0.943644	-0.460999	0.429573	-0.593816	0.0219667	0.945412	1.53011	1.63328	-0.0223064	-1.40315
VIT_10s0003g02510	VIT_10s0003g02510.t01				0.718315	0.262715	0.807329	-0.471336	-0.882162	-0.367562	-0.668817	-0.795896	0.36845	0.0521823	-0.0541408	0.0868457
VIT_10s0003g02520	VIT_10s0003g02520.t01				0.533888	-0.368814	0.600325	-0.314129	1.67144	0.559066	0.257811	1.0052	-2.00017	-1.55796	-1.17971	-1.09105
VIT_10s0003g02530	VIT_10s0003g02530.t01				0.201993	0.0744243	0.228073	-0.0784735	0.130214	0.112099	0.0794231	-0.161177	-0.648521	-0.818478	-2.95178	-2.5723
VIT_10s0003g02540	VIT_10s0003g02540.t01				0.169602	-3.48606	1.66879	-0.19223	-0.745328	1.9009	-0.62029	0.217685	2.76315	0.958946	-0.757524	-0.577345
VIT_10s0003g02580	VIT_10s0003g02580.t01				0.773118	-0.674025	0.297889	-0.279453	1.29874	0.648085	0.234007	0.641531	-0.957415	-2.01472	-1.64812	-0.707034
VIT_10s0003g02590	VIT_10s0003g02590.t01				-0.205547	0.0828579	-0.07928	0.0751494	0.518343	0.554855	0.472767	0.0776256	-0.130952	-1.21517	-2.31771	-1.09665
VIT_10s0003g02610	VIT_10s0003g02610.t01				0.647133	0.148963	0.897527	0.425026	-0.118997	-0.042741	-0.343025	0.0415112	-0.424412	-0.26815	-0.774041	1.23071
VIT_10s0003g02620	VIT_10s0003g02620.t01				0.197879	0.00410922	0.065313	-0.281249	-1.03453	-0.757534	-0.328097	-0.00412096	-1.78097	0.268712	0.850594	1.35728
VIT_10s0003g02630	VIT_10s0003g02630.t01				0.441558	-0.053874	-0.102939	0.225464	0.0519345	0.0711073	0.21093	-0.248225	-0.297219	0.104907	-1.38094	-1.45794
VIT_10s0003g02650	VIT_10s0003g02650.t01				-0.0271368	0.236874	0.0266358	0.250293	-0.397613	0.281295	0.210112	-0.0303257	-0.137643	0.198084	-0.657944	-0.984654
VIT_10s0003g02660	VIT_10s0003g02660.t01				0.164763	0.112242	0.0477611	0.15066	0.0277292	-0.0282726	-0.360456	0.185321	-0.880555	-1.66808	-2.14646	-0.637841
VIT_10s0003g02670	VIT_10s0003g02670.t01				0.493447	0.0841658	0.196786	0.068736	0.596562	-0.139235	-0.0721754	0.264062	-1.50915	-1.09401	-2.18455	-0.493149
VIT_10s0003g02680	VIT_10s0003g02680.t01	PHYE			-0.316111	0.0417153	-0.82003	-0.0429575	0.753228	1.35119	1.06504	1.31881	0.445459	-0.757318	-1.90604	-0.216767
VIT_10s0003g02690	VIT_10s0003g02690.t01				0.415184	-0.607986	1.31501	-0.000455032	0.768428	0.786517	0.000454888	1.33506	-0.744819	-0.836607	-1.78846	-0.383665
VIT_10s0003g02700	VIT_10s0003g02700.t01				0.27386	-0.221025	0.698977	0.176107	1.35843	1.00563	-0.200633	1.09323	-0.478473	-1.08263	-1.61427	-1.18236
VIT_10s0003g02710	VIT_10s0003g02710.t01				0.260083	-0.222713	-0.598674	0.160595	-0.0627556	-0.270149	0.349765	-0.0727469	-0.308599	0.474751	0.0601392	0.213727
VIT_10s0003g02720	VIT_10s0003g02720.t01				0.756706	0.790118	-0.0321601	0.0314588	-0.194213	-0.399696	-0.087452	-0.104455	-0.400649	1.24244	1.34402	1.20601
VIT_10s0003g02730	VIT_10s0003g02730.t01				-0.203706	-0.563914	0.879416	0.670658	1.74424	1.74844	0.17847	1.47734	-0.220558	-1.8878	-2.7158	-0.257738
VIT_10s0003g02740	VIT_10s0003g02740.t01				0.427052	-0.270976	0.220997	-0.130896	1.19273	0.295088	0.120002	0.816634	-1.1883	-0.858018	-2.35688	-1.21243
VIT_10s0003g02750	VIT_10s0003g02750.t01				0.101613	-0.170584	0.164798	-0.109315	1.1556	0.597957	0.416918	0.909327	-0.68283	-1.74935	-3.12808	-0.466292
VIT_10s0003g02760	VIT_10s0003g02760.t01				0.00468291	0.0662207	-0.00443859	0.00442498	0.356599	0.0184909	-0.197638	0.120515	-0.873792	-0.34636	-2.08423	-1.03079
VIT_10s0003g02770	VIT_10s0003g02770.t01				-0.0177255	-0.0215854	0.460741	0.184222	0.597166	0.32175	0.0175104	0.670614	-1.09474	-1.37062	-2.94034	-0.966608
VIT_10s0003g02780	VIT_10s0003g02780.t01				0.321218	-0.646222	-0.336942	-0.273867	0.456444	0.289434	0.374892	0.23008	-0.307298	0.611899	-0.564105	-0.340531
VIT_10s0003g02790	VIT_10s0003g02790.t01				-0.0226042	0.152592	-0.00479362	0.152658	0.0636924	0.0584116	0.0787613	0.00477775	-0.662135	-0.171583	-1.43407	-0.83586
VIT_10s0003g02800	VIT_10s0003g02800.t01				-0.0683018	-0.572059	0.360422	-0.308787	1.56543	0.738438	0.0652138	1.44967	-0.198386	-0.366342	-1.30433	0.818398
VIT_10s0003g02810	VIT_10s0003g02810.t01				0.000813366	-2.3526	0.963797	0.753616	2.65374	0.952308	-0.997713	1.09413	-0.000813825	-1.42176	-1.86024	-3.94503
VIT_10s0003g02820	VIT_10s0003g02820.t01				-0.0429909	-1.27515	1.07392	-0.584213	1.1359	0.881116	0.351598	0.804254	-0.719084	-0.749766	-0.689148	0.0417468
VIT_10s0003g02830	VIT_10s0003g02830.t01				-0.237956	-0.502357	0.578852	0.0455212	1.12286	0.522398	-0.0470044	0.789526	-0.342303	-0.138405	-0.483864	0.785927
VIT_10s0003g02840	VIT_10s0003g02840.t01				1.17253	1.56971	1.1023	1.63451	0.253087	-0.891816	-0.615138	-0.829608	-1.45452	-2.05764	-0.307135	2.49441
VIT_10s0003g02850	VIT_10s0003g02850.t01				0.0257511	-1.69253	0.325522	-0.53872	0.730364	-0.0262191	-1.16544	0.147799	-1.2838	-1.46663	1.38212	1.47332
VIT_10s0003g02860	VIT_10s0003g02860.t01				0.276611	0.00687426	0.412458	0.0977501	0.416168	-0.0658251	-0.00690717	0.315075	-0.504541	-0.429592	-1.33805	-0.853622
VIT_10s0003g02870	VIT_10s0003g02870.t01				0.463482	-0.549329	0.741891	-0.0193885	0.635371	0.0191314	0.137514	0.652176	-1.10109	-1.76232	-2.67097	-1.27403
VIT_10s0003g02880	VIT_10s0003g02880.t01				0.295111	-0.253053	0.657795	0.21522	0.921506	0.505627	-0.871653	0.608785	-1.25853	-2.29736	-2.46436	-0.51714
VIT_10s0003g02890	VIT_10s0003g02890.t01				0.252108	-0.153069	-0.853824	-1.99106	-4.831	-0.762385	0.138375	-0.224272	3.11531	5.63655	7.86042	8.07779
VIT_10s0003g02900	VIT_10s0003g02900.t01				-1.37186	-2.37312	-1.21238	-2.07752	-3.08983	-0.469366	0.353569	1.0283	4.99306	8.26692	11.6983	11.9084
VIT_10s0003g02910	VIT_10s0003g02910.t01				-0.898044	-2.59084	-0.817449	-0.365775	-0.0240625	-0.814508	0.0236678	4.97806	3.97895	5.57678	4.95667	2.78465
VIT_10s0003g02930	VIT_10s0003g02930.t01				0.235671	-0.526548	0.246388	-0.702442	-0.894194	-1.86024	-1.29031	-0.281832	0.793366	0.406039	0.650914	0.884309
VIT_10s0003g02940	VIT_10s0003g02940.t01				0.125746	0.502088	0.00383495	0.0947658	0.224589	0.186679	-0.216211	-0.00384517	-1.68579	-2.02434	-3.09923	-0.829022
VIT_10s0003g02950	VIT_10s0003g02950.t01				0.135925	0.381542	0.318547	0.323731	0.320467	-0.150076	-0.157464	0.253316	-1.17199	-1.38387	-1.60795	-0.496539
VIT_10s0003g02960	VIT_10s0003g02960.t01				1.18706	1.01053	2.03529	0.166578	-0.0873132	-0.395634	0.635186	-0.515431	-0.491386	-0.134563	-0.37172	0.0823292
VIT_10s0003g02990	VIT_10s0003g02990.t01				0.0709298	0.814405	0.226296	0.42813	-1.03606	-0.0745982	0.200926	0.147584	-0.28705	-0.42669	-1.36181	-1.38808
VIT_10s0003g03010	VIT_10s0003g03010.t01				0.153444	0.00280517	0.423353	0.0948367	0.556827	0.254835	-0.709382	-0.00281063	-1.26132	-2.03344	-3.37091	-2.8062
VIT_10s0003g03030	VIT_10s0003g03030.t01				1.38774	-2.80522	2.50582	0.153247	-0.829954	1.00135	-1.15686	0.250298	0.603508	-0.171481	-3.21303	-3.04371
VIT_10s0003g03040	VIT_10s0003g03040.t01				0.24569	0.24443	0.408275	0.608255	0.616699	-0.528428	-0.142926	-0.017118	-0.267139	-1.20307	-1.11864	0.0169173
VIT_10s0003g03050	VIT_10s0003g03050.t01				0.120557	-0.371175	0.280987	0.124332	1.08232	0.584811	-0.131558	0.672539	-1.073	-2.33643	-3.36728	-1.85423
VIT_10s0003g03060	VIT_10s0003g03060.t01				0.142676	0.155714	0.506455	0.312076	0.0315874	0.202458	-0.0322945	-0.0344041	-1.55488	-2.01956	-2.89579	-1.71187
VIT_10s0003g03070	VIT_10s0003g03070.t01				0.227298	-0.114229	-0.166962	-0.131119	1.15269	0.694098	1.01748	-0.0589441	0.0566301	0.82507	-1.33532	-1.23996
VIT_10s0003g03080	VIT_10s0003g03080.t01				0.306231	0.452522	0.278657	0.21748	0.322545	0.219969	-0.256185	-1.3384	-0.94295	-0.655418	-2.57529	-2.90414
VIT_10s0003g03090	VIT_10s0003g03090.t01				-0.394114	-0.0774685	-0.313425	0.116588	-0.97068	-0.1434	0.160641	0.0735198	-0.643751	0.323532	0.185528	0.863972
VIT_10s0003g03110	VIT_10s0003g03110.t01				0.224716	0.375171	0.305847	0.191667	-0.00355669	0.0756686	-0.343308	0.00354795	-1.02805	-1.74112	-2.20231	-1.29196
VIT_10s0003g03120	VIT_10s0003g03120.t01				-0.407458	-0.625891	-0.641801	-0.645125	0.454136	-0.138767	0.793701	-0.126988	0.363293	0.951209	0.13479	0.116709
VIT_10s0003g03130	VIT_10s0003g03130.t01				-0.147943	0.0133679	-0.126952	0.20113	0.0568223	0.210838	-0.0134929	0.208322	-0.083338	0.415789	-1.45869	-1.26446
VIT_10s0003g03150	VIT_10s0003g03150.t01				-0.446496	-0.166272	-0.228753	0.324372	-0.0858346	0.736136	0.416641	0.17754	0.0810133	0.393063	-1.63488	-1.39066
VIT_10s0003g03160	VIT_10s0003g03160.t01				0.533851	0.131016	0.565703	0.370638	0.0991002	-0.106413	-0.504061	0.299077	-1.09264	-0.785681	-0.9216	-0.705301
VIT_10s0003g03170	VIT_10s0003g03170.t01				-0.445608	-1.06344	-0.322922	-0.118629	0.246249	1.70155	0.109611	1.72284	1.2169	0.796248	-0.590159	-2.1076
VIT_10s0003g03180	VIT_10s0003g03180.t01				-0.484681	-0.167548	-0.341532	0.064318	-0.0673197	0.563927	0.490781	0.261423	0.586193	0.878543	-0.311486	-0.584484
VIT_10s0003g03190	VIT_10s0003g03190.t01				-0.0236068	0.0232267	0.306706	0.412993	0.0242137	0.250158	-0.461729	0.47045	-1.61578	-2.4183	-2.78942	-0.780067
VIT_10s0003g03210	VIT_10s0003g03210.t01				0.116804	-0.133955	-0.1271	1.46956	0.795766	-1.12105	0.162655	1.87319	1.92269	-0.805919	-0.704389	-1.14768
VIT_10s0003g03220	VIT_10s0003g03220.t01				0.219054	0.219054	0.59993	-0.264311	0.49177	-0.402484	0.198756	1.31099	-1.04947	-0.532037	-0.23058	-1.20647
VIT_10s0003g03230	VIT_10s0003g03230.t01				0.183916	0.141162	0.0780477	0.100597	0.107391	-0.308459	-0.0516896	0.0499015	-0.405392	-0.521461	-1.56989	-1.54949
VIT_10s0003g03250	VIT_10s0003g03250.t01				-0.914237	-0.940921	-1.15119	-0.488432	0.364237	0.997521	1.42196	0.522405	1.54173	1.49508	-1.03735	-2.12567
VIT_10s0003g03260	VIT_10s0003g03260.t01				0.0362042	1.06004	0.459509	0.369842	-0.220144	-0.0433398	-0.0371362	0.214482	0.105558	-0.469004	-2.59992	-1.82376
VIT_10s0003g03270	VIT_10s0003g03270.t01	SIRK			0.311595	0.076877	-0.0812053	0.126543	0.793122	-0.0916849	-0.480403	0.291039	-1.21446	-0.790098	-0.16856	1.3462
VIT_10s0003g03280	VIT_10s0003g03280.t01				0.452222	-0.129314	0.405673	0.337158	1.01967	0.118671	-0.306586	0.751843	-1.25986	-1.10102	-2.02687	-0.774921
VIT_10s0003g03290	VIT_10s0003g03290.t01				0.810026	0.386668	0.352028	-0.10838	0.540277	0.100804	0.442525	-0.227677	-1.03648	-1.31	-1.65194	-1.86377
VIT_10s0003g03300	VIT_10s0003g03300.t01				0.929395	0.392585	0.536661	0.0471941	-1.02208	0.133453	-0.0487903	-0.125817	-0.483652	0.151044	-0.509288	-0.362169
VIT_10s0003g03310	VIT_10s0003g03310.t01				0.948039	0.446213	1.04612	0.782381	0.224857	-3.41104	-0.948022	-2.15456	-0.56546	-0.266491	-0.920328	1.98925
VIT_10s0003g03320	VIT_10s0003g03320.t01				0.444015	0.0333773	-0.381745	-0.245987	-1.67734	-1.3788	-0.0341678	-0.685346	0.607624	1.14803	1.19271	1.9775
VIT_10s0003g03330	VIT_10s0003g03330.t01				1.6456	0.353426	1.65688	0.671146	0.480545	-1.65834	-2.75691	-1.84932	-3.13401	-3.13934	-0.469112	0.607558
VIT_10s0003g03340	VIT_10s0003g03340.t01				-0.691633	-1.24396	0.164188	-0.320515	-0.185302	-0.659547	0.392813	-0.553295	0.946671	0.566897	1.95626	1.51185
VIT_10s0003g03350	VIT_10s0003g03350.t01				-0.0400302	0.701123	0.716066	-0.14507	1.00854	0.700574	0.237695	0.0389494	-0.693208	-0.450333	-1.83893	-1.56044
VIT_10s0003g03360	VIT_10s0003g03360.t01				1.63507	-0.227121	0.131228	0.030395	-1.66035	-0.832261	0.381592	-0.133957	-0.648014	-0.0310492	2.57711	1.45805
VIT_10s0003g03390	VIT_10s0003g03390.t01				-0.715468	0.0887685	-0.139397	-0.491759	-1.56793	-0.0945905	0.911477	-1.32696	0.667875	0.654964	2.3291	1.31451
VIT_10s0003g03400	VIT_10s0003g03400.t01				-0.084615	-0.191458	-0.325413	0.0267259	-2.18321	0.240952	0.250743	-0.0272303	0.4846	0.104826	-1.16372	1.00141
VIT_10s0003g03410	VIT_10s0003g03410.t01				-1.09581	-0.683029	-0.285254	-0.365309	-1.51011	-1.08781	0.953744	0.654797	0.967034	0.238057	1.0794	2.0998
VIT_10s0003g03420	VIT_10s0003g03420.t01				-0.319412	-0.882508	-1.30362	0.417096	-0.0388998	-0.709442	0.3151	-0.883286	0.283995	0.489184	0.246544	0.0378784
VIT_10s0003g03440	VIT_10s0003g03440.t01				-1.00437	-0.585143	-0.107663	-1.346	-1.67526	0.736235	1.16567	1.59398	1.66489	0.100183	-0.407681	0.347419
VIT_10s0003g03450	VIT_10s0003g03450.t01				0.99909	1.06036	-0.354833	-0.0385585	0.440623	-0.934785	-0.0570031	0.382052	0.234857	0.0375547	-0.191071	-1.48537
VIT_10s0003g03470	VIT_10s0003g03470.t01				0.336016	0.366676	-0.170922	-0.131146	0.62557	0.600659	0.00344886	-0.021637	0.185338	-0.17167	-0.00345712	-0.126215
VIT_10s0003g03490	VIT_10s0003g03490.t01				-2.3949	-1.40863	-1.85018	0.938832	3.02873	3.88382	4.6086	1.49143	0.632438	-1.16562	-2.8148	-1.15259
VIT_10s0003g03500	VIT_10s0003g03500.t01				0.0212383	-0.496842	0.532336	-0.287856	1.1907	0.672327	0.946215	0.637907	-0.0838137	-0.0215557	-1.96223	-0.433991
VIT_10s0003g03510	VIT_10s0003g03510.t01				0.0328073	0.519938	0.552282	1.11845	-0.480692	-0.0335708	0.449738	0.0793362	-0.776177	-1.40672	-2.76654	-1.50636
VIT_10s0003g03520	VIT_10s0003g03520.t01				2.75335	3.71409	3.72468	3.63151	-0.0421564	0.245395	0.0409594	-0.660155	-0.967815	-2.32482	-2.31128	-2.02062
VIT_10s0003g03530	VIT_10s0003g03530.t01				1.05572	1.2021	0.835009	0.762844	0.240349	0.127462	-0.139824	-0.571583	-1.87563	-2.94243	-6.68903	-6.6614
VIT_10s0003g03550	VIT_10s0003g03550.t01				3.57481	4.44372	4.41837	4.39186	0.327919	0.89687	-0.425077	-1.65931	-1.58351	-2.51784	-3.0899	-2.96584
VIT_10s0003g03570	VIT_10s0003g03570.t01				2.86406	3.83519	3.71073	3.77946	-0.0163363	0.838536	0.0161534	-1.07491	-0.459124	-0.997555	-1.86634	-1.35737
VIT_10s0003g03600	VIT_10s0003g03600.t01				3.38384	3.41973	3.45027	3.56827	-0.211452	0.802512	0.117907	-0.128407	-0.542849	-0.454723	-0.371671	-1.78043
VIT_10s0003g03610	VIT_10s0003g03610.t01				5.28956	5.27378	4.78029	4.39271	0.526638	0.466602	-1.85941	-1.61655	-0.693973	-3.63166	-5.96809	-6.36427
VIT_10s0003g03640	VIT_10s0003g03640.t01				-0.130964	-0.173037	-0.0122979	-0.694987	0.478258	0.469142	0.734222	-0.126047	0.144799	-0.861042	0.012194	0.360703
VIT_10s0003g03650	VIT_10s0003g03650.t01				-0.605758	-0.830229	-0.706716	1.13657	2.20765	1.906	1.85034	1.39684	0.425324	-0.885833	-4.89108	-6.37972
VIT_10s0003g03660	VIT_10s0003g03660.t01				0.653996	1.29817	1.03175	0.55388	-0.789144	-0.436621	-0.797362	-1.31721	-2.21099	-3.2616	0.334725	0.57892
VIT_10s0003g03670	VIT_10s0003g03670.t01				0.652792	1.46346	0.748495	0.66245	-1.18807	0.0572748	1.28579	-0.549208	-0.0596429	-0.341963	-0.575105	-2.9312
VIT_10s0003g03710	VIT_10s0003g03710.t01	CUL4			0.367598	-0.210364	0.437877	0.132825	1.23773	0.581808	-0.146306	0.788982	-1.11696	-1.97676	-2.76357	-0.959568
VIT_10s0003g03720	VIT_10s0003g03720.t01				0.104027	-0.0018467	-0.212458	-0.0927018	-0.0293864	-0.275041	0.123377	0.018323	0.00184434	0.84948	0.547289	-0.221196
VIT_10s0003g03730	VIT_10s0003g03730.t01				0.87873	0.919212	0.115686	-0.0710793	0.13274	-0.0958186	0.151119	-0.129842	-0.55275	-0.276939	-0.769725	0.0677411
VIT_10s0003g03750	VIT_10s0003g03750.t01	NCED2			-0.868943	-1.85413	-1.45212	-0.963294	0.401145	1.37763	-0.342453	0.890455	1.44638	0.276557	-0.528589	0.762075
VIT_10s0003g03760	VIT_10s0003g03760.t01				0.559676	-0.330418	0.677836	0.121189	2.04973	1.42133	-0.132311	0.975075	-1.87441	-1.54369	-2.11043	-1.87915
VIT_10s0003g03770	VIT_10s0003g03770.t01				0.0179771	-0.20495	0.112875	-0.174111	0.741583	0.733926	0.69091	0.334853	-0.317564	-0.018204	-1.37326	-1.54899
VIT_10s0003g03780	VIT_10s0003g03780.t01				0.199648	0.282219	0.126953	0.0104462	-0.0105224	-0.084459	0.258188	0.0656718	-0.814798	-0.514195	-2.4376	-1.57895
VIT_10s0003g03790	VIT_10s0003g03790.t01				1.08375	-1.74193	0.861237	1.90267	-1.49174	-0.232258	-2.34982	0.2	3.744	0.393922	-2.56573	-0.605018
VIT_10s0003g03800	VIT_10s0003g03800.t01				-1.15522	-4.25588	0.136422	0.8103	-1.29973	0.626332	-0.150683	1.47293	3.29077	1.67642	-1.78062	-0.395931
VIT_10s0003g03810	VIT_10s0003g03810.t01				-0.682322	-3.07353	1.07852	-0.366772	-0.653287	0.790987	0.248438	0.0385565	0.0827055	-0.0396153	-2.3613	0.083424
VIT_10s0003g03830	VIT_10s0003g03830.t01	GOX			1.52122	2.38051	1.10311	0.833339	-0.908519	-1.07327	-0.128002	-1.14561	-0.46009	0.117565	-0.479441	0.972792
VIT_10s0003g03840	VIT_10s0003g03840.t01				-1.61542	-2.81118	-2.8588	-2.90805	-0.66053	0.287073	0.317894	-0.302981	0.250264	0.554814	0.708859	0.938122
VIT_10s0003g03850	VIT_10s0003g03850.t01				0.0691801	0.0704621	-0.0112714	0.333734	0.109488	0.0361242	-0.441129	0.011184	-1.03315	-1.48125	-1.79044	-0.614107
VIT_10s0003g03860	VIT_10s0003g03860.t01				0.387538	0.251767	0.152099	-0.133458	0.287013	-0.0840052	0.303909	0.0793817	-0.903992	-1.20791	-2.32311	-1.24596
VIT_10s0003g03870	VIT_10s0003g03870.t01				0.0196863	-1.0903	0.30578	-0.142406	0.702261	-0.0199586	0.0699595	0.944365	-0.417535	-0.286964	-0.347199	0.0908099
VIT_10s0003g03880	VIT_10s0003g03880.t01				0.432689	0.134173	-0.14053	-0.0868615	0.0277934	-0.571476	0.258644	-0.190347	-0.4585	0.364528	0.244488	-0.0283394
VIT_10s0003g03890	VIT_10s0003g03890.t01				0.146414	0.210043	-0.162969	-0.509953	-0.967742	-0.714381	0.901402	0.165823	0.45526	-0.345994	0.804352	-0.996939
VIT_10s0003g03900	VIT_10s0003g03900.t01				-0.0183888	-1.29563	0.0181574	-0.861984	-0.729941	1.39823	1.94106	2.6647	0.0677473	-0.484323	-1.13816	1.48765
VIT_10s0003g03910	VIT_10s0003g03910.t01				-0.440484	-1.30738	-0.989243	-2.8525	-2.8667	-0.632766	0.604019	1.1255	0.336983	1.73416	1.13249	3.15245
VIT_10s0003g03920	VIT_10s0003g03920.t01				0.33352	0.42401	0.272292	0.122587	0.223727	-0.0735894	0.0277179	-0.0282609	-0.740304	-0.130892	-1.96953	-0.926482
VIT_10s0003g03930	VIT_10s0003g03930.t01	INT2			1.06787	0.831917	1.03777	0.319756	-0.121628	-4.24211	-3.32679	1.41349	-4.82046	-3.4727	-1.34436	0.112166
VIT_10s0003g03940	VIT_10s0003g03940.t01				4.54366	4.47037	4.09494	2.51507	-0.629723	-1.7213	-1.37856	0.381408	1.15096	-0.519968	-1.05436	-2.06421
VIT_10s0003g03950	VIT_10s0003g03950.t01				0.753608	1.28324	0.691258	0.628741	0.0607289	-0.063398	-0.16187	0.164851	-0.789931	-1.15835	-2.50074	-2.11376
VIT_10s0003g03960	VIT_10s0003g03960.t01				0.075724	-0.149457	0.154145	0.168714	0.0323987	-0.00675994	0.00672841	0.216684	-1.19997	-1.45705	-2.34823	-1.01593
VIT_10s0003g03980	VIT_10s0003g03980.t01				0.181265	-0.234753	0.0696669	0.152798	0.355735	0.263987	0.457701	-0.0732025	-0.399632	-0.288969	-1.44286	-0.253823
VIT_10s0003g04000	VIT_10s0003g04000.t01				-0.0706767	-0.140541	0.0673754	0.0856899	0.443436	0.10926	0.168071	0.290467	-1.03189	-1.30113	-2.29092	-1.81118
VIT_10s0003g04020	VIT_10s0003g04020.t01	CIPK04			0.200114	-0.090025	0.58867	0.0847358	0.396938	-0.247137	-0.172122	0.115255	-1.45462	-1.45033	-1.10514	0.718087
VIT_10s0003g04030	VIT_10s0003g04030.t01				0.231519	-0.299263	0.319306	0.305756	1.01078	0.582335	-0.275909	0.707867	-0.932871	-1.30254	-1.86612	-0.845388
VIT_10s0003g04040	VIT_10s0003g04040.t01				-0.548138	-0.969231	-0.618107	-1.2199	-0.50921	-0.135588	0.576503	0.123932	1.04275	1.8849	1.39249	1.55886
VIT_10s0003g04050	VIT_10s0003g04050.t01				0.780517	0.377638	-0.317533	-0.43587	-1.47468	-0.263124	0.374199	-0.0753077	0.0715709	0.154747	-0.309672	0.873735
VIT_10s0003g04060	VIT_10s0003g04060.t01				0.669531	-0.0837396	0.558026	-0.10088	0.912345	0.244384	0.315606	0.0791445	-1.2197	-2.44021	-3.43817	-1.58951
VIT_10s0003g04070	VIT_10s0003g04070.t01				0.311189	0.281966	0.279283	0.343232	0.23838	-0.0299627	-0.120138	0.0293531	-0.819308	-0.473372	-2.01222	-0.97177
VIT_10s0003g04080	VIT_10s0003g04080.t01				0.424791	-1.95526	0.999443	-0.60467	1.69972	0.427558	-1.74956	1.5323	-0.973866	-0.768643	-1.36372	0.886431
VIT_10s0003g04090	VIT_10s0003g04090.t01				-0.528945	-0.59145	-0.0140641	0.0139283	1.21906	0.857237	0.744199	0.772865	0.819743	-0.670364	-1.67419	-2.14667
VIT_10s0003g04100	VIT_10s0003g04100.t01				0.384709	-0.274012	-0.0926848	-0.587058	1.60861	0.264068	0.812246	1.06116	-0.739668	0.0870881	-0.895915	-0.341766
VIT_10s0003g04120	VIT_10s0003g04120.t01				0.30023	0.0166232	-0.0168169	-0.133665	0.591358	0.0661923	0.237191	0.181305	-0.307145	-0.315204	-1.8231	-0.500542
VIT_10s0003g04140	VIT_10s0003g04140.t01				0.757089	-0.367699	0.0426669	-0.0439673	2.19862	1.56018	-0.408998	1.02535	-1.09725	-1.36745	0.98605	-0.142407
VIT_10s0003g04150	VIT_10s0003g04150.t01				0.49049	-0.914153	-0.338376	0.18994	0.954095	1.25263	-0.301509	-0.0154931	0.0153284	-0.912585	1.03708	-1.14167
VIT_10s0003g04160	VIT_10s0003g04160.t01				-0.65137	-0.35483	-0.661815	-1.52295	0.331096	0.358784	0.212902	0.0761056	-0.183914	2.10383	0.694065	-0.080345
VIT_10s0003g04170	VIT_10s0003g04170.t01				1.43003	1.79268	1.87801	0.709892	-1.03661	-0.207873	-0.892479	0.181659	0.994957	-0.24719	-0.564694	-2.53489
VIT_10s0003g04180	VIT_10s0003g04180.t01				-0.391224	-1.60471	0.119954	-0.55261	-0.709366	0.748867	0.348127	0.891503	-0.332594	-0.13084	0.27233	0.995296
VIT_10s0003g04190	VIT_10s0003g04190.t01				0.0239779	0.149851	0.0432257	0.219643	-0.458646	-0.426201	-0.387036	-0.38857	-0.0243831	0.0820147	-0.32812	0.424473
VIT_10s0003g04200	VIT_10s0003g04200.t01				-0.461744	-0.460889	1.22825	2.51864	0.348756	2.92171	-2.51145	0.414061	2.59899	-1.29789	-3.59826	-2.29154
VIT_10s0003g04210	VIT_10s0003g04210.t01				-0.749597	-2.07792	1.73144	0.261495	-0.0606479	2.93428	-1.61518	1.20147	1.98949	0.0582009	-4.99096	-1.45533
VIT_10s0003g04230	VIT_10s0003g04230.t01				-1.54729	-2.99446	1.55718	-0.23444	0.348841	2.98915	-0.770797	1.66207	1.95084	0.201615	-1.64662	-0.861823
VIT_10s0003g04240	VIT_10s0003g04240.t01				-2.92876	-3.12452	-1.78087	0.590265	-3.64673	-2.28784	1.85255	-0.942988	1.55774	3.09622	0.565447	1.00811
VIT_10s0003g04260	VIT_10s0003g04260.t01				-0.139921	0.24965	0.178079	0.212153	0.502445	0.127543	-0.469976	0.306283	-1.27913	-2.32069	-2.97054	-1.38705
VIT_10s0003g04270	VIT_10s0003g04270.t01				-0.530802	-3.17372	0.385541	-1.0563	-1.77571	0.240766	-1.11602	0.201403	-0.234153	0.539371	0.748643	1.71819
VIT_10s0003g04280	VIT_10s0003g04280.t01				0.522408	0.329747	0.422801	-0.0683435	0.326654	0.0652519	0.329553	-0.789776	-0.329828	-1.05562	-2.87281	-2.74573
VIT_10s0003g04290	VIT_10s0003g04290.t01				-1.04521	0.538495	0.307176	-0.333327	-0.528195	-0.130937	-0.641708	0.569738	0.120036	-0.203571	0.952021	1.95324
VIT_10s0003g04300	VIT_10s0003g04300.t01				2.01234	2.15092	1.57996	0.881938	0.188685	-0.021806	0.0186636	-0.0189082	-0.97913	-0.76993	-1.94248	-1.41644
VIT_10s0003g04310	VIT_10s0003g04310.t01				0.00245678	-0.106256	0.175903	-0.00246097	0.20499	-0.348058	-0.0842686	-0.349104	-0.609503	0.356015	2.1036	2.71754
VIT_10s0003g04320	VIT_10s0003g04320.t01				1.48755	0.917856	0.625364	0.361535	1.23195	-0.0637912	0.0610896	-0.933712	-1.57261	-0.815062	-2.28642	-3.14933
VIT_10s0003g04330	VIT_10s0003g04330.t01				0.513448	0.268775	0.225468	0.401389	-0.0239542	0.0235629	-0.694595	0.048278	-1.00648	-1.28605	-1.74724	-2.03725
VIT_10s0003g04340	VIT_10s0003g04340.t01				-0.127921	0.0426265	-0.241872	-0.0439244	-1.5213	2.00104	2.88376	1.31289	2.78525	2.88031	-1.53639	-2.48257
VIT_10s0003g04350	VIT_10s0003g04350.t01				-0.144225	0.131109	-0.928496	-2.02626	-3.64498	-0.864261	0.307152	-0.767363	0.846655	2.22769	4.63417	5.39453
VIT_10s0003g04360	VIT_10s0003g04360.t01				0.316122	-0.0566935	0.113515	-0.247896	0.883685	0.0545496	0.385838	0.273529	-0.932229	-1.03105	-1.57311	-1.27196
VIT_10s0003g04370	VIT_10s0003g04370.t01				0.208156	0.401293	0.193392	0.261684	0.0544808	-0.0566192	-0.206346	0.344255	-0.76754	-0.795081	-2.22047	-1.15133
VIT_10s0003g04380	VIT_10s0003g04380.t01				1.82541	0.892819	0.248062	0.386926	0.459592	-0.310865	0.0770438	-1.45065	-0.0813914	-0.125948	-0.759344	-0.759344
VIT_10s0003g04390	VIT_10s0003g04390.t01				-0.151102	-0.98125	0.344319	0.13619	2.08251	0.817144	0.0605112	0.726455	-1.13737	-0.972577	-0.0631607	-0.472741
VIT_10s0003g04420	VIT_10s0003g04420.t01				0.505556	-0.989876	1.03324	0.28345	1.78884	0.741607	-0.353103	0.746499	-1.71942	-1.94326	-1.46449	-1.22401
VIT_10s0003g04450	VIT_10s0003g04450.t01				0.314397	-0.622881	1.46616	0.454135	2.04897	1.16058	-0.402573	0.89245	-1.63355	-2.03255	-1.65244	-0.972122
VIT_10s0003g04460	VIT_10s0003g04460.t01				0.60436	-0.26532	1.54195	0.769804	1.92296	0.601773	-0.315567	0.224023	-1.9988	-2.85568	-3.53176	-1.1076
VIT_10s0003g04470	VIT_10s0003g04470.t01				0.0314733	-0.490342	0.223112	-0.200332	2.44263	1.28649	-0.114062	1.73298	-0.0321753	-0.432781	0.221935	-0.126714
VIT_10s0003g04480	VIT_10s0003g04480.t01				0.447867	0.37584	0.302136	-0.0864709	0.820637	0.0815799	0.110534	-0.413974	-1.18066	-1.55586	-3.22272	-1.65104
VIT_10s0003g04490	VIT_10s0003g04490.t01				0.303158	0.0275222	-0.397425	-0.110045	0.72713	-0.0280575	0.250209	0.0935625	-0.278347	0.433266	-0.826391	-1.05171
VIT_10s0003g04500	VIT_10s0003g04500.t01				0.235073	0.79159	0.131222	-0.144363	-2.355	-0.521824	-0.54451	-0.432617	1.22916	0.880268	0.456716	-1.04995
VIT_10s0003g04510	VIT_10s0003g04510.t01				0.531872	0.307401	0.42714	0.033556	0.522521	-0.0328936	-0.0334053	0.0321603	-1.26424	-1.41702	-2.25974	-1.36762
VIT_10s0003g04520	VIT_10s0003g04520.t01				0.0831003	0.47616	0.516637	-1.00746	-3.02378	-0.917888	0.212468	-0.993369	2.10736	-0.0881811	0.150853	-1.27583
VIT_10s0003g04530	VIT_10s0003g04530.t01				0.285898	-0.44853	0.556392	-0.0249491	0.861818	0.595767	0.0245249	0.429166	-0.656478	-0.608113	-1.15273	-0.998832
VIT_10s0003g04540	VIT_10s0003g04540.t01				1.52549	-0.286458	2.24829	1.9208	0.511189	1.44116	-2.11754	-0.107191	-0.0300518	0.0294385	-0.310108	-1.05215
VIT_10s0003g04550	VIT_10s0003g04550.t01				0.807339	0.921556	0.925363	1.18368	0.896719	0.67065	-1.29262	-2.35253	-3.35561	-2.88193	-4.48568	-4.48568
VIT_10s0003g04560	VIT_10s0003g04560.t01				0.177905	-0.25356	-0.154675	-0.727583	0.960265	0.809361	0.37833	0.34609	-0.277199	0.139686	-0.553265	-1.09643
VIT_10s0003g04570	VIT_10s0003g04570.t01				2.0908	1.95151	1.55141	1.23085	0.795364	-0.338549	-0.327896	-0.585136	0.267	-1.1121	-0.96153	-3.18453
VIT_10s0003g04580	VIT_10s0003g04580.t01				-0.227286	0.257218	-0.19476	0.140053	-0.155125	0.41155	0.215205	0.363929	0.187588	-0.270941	-1.56973	-1.09576
VIT_10s0003g04600	VIT_10s0003g04600.t01				0.533438	-0.162293	0.575877	0.0907367	0.827917	0.210999	-0.0968288	0.719934	-1.262	-1.64436	-2.53899	-0.856135
VIT_10s0003g04610	VIT_10s0003g04610.t01				0.0749773	0.191007	0.0342686	0.0125831	0.2056	0.0808339	-0.0126938	-0.0664619	-0.750201	-1.47636	-2.90444	-1.74012
VIT_10s0003g04630	VIT_10s0003g04630.t01				0.322222	-0.0581289	0.384067	0.0558772	1.06053	0.346898	-0.0596338	0.608261	-0.942955	-1.13057	-1.97466	-0.859618
VIT_10s0003g04650	VIT_10s0003g04650.t01				0.0880939	-0.093825	0.405275	0.182641	0.815921	0.319081	-0.594129	1.07452	-1.35599	-2.46933	-3.19226	-0.599456
VIT_10s0003g04670	VIT_10s0003g04670.t01				1.02579	1.55702	-0.436178	-0.825885	0.055808	0.267106	0.849777	-0.058054	-0.829043	0.230208	-0.704435	-1.70376
VIT_10s0003g04680	VIT_10s0003g04680.t01				-0.00178749	-0.315641	0.82935	0.331495	0.650005	0.738485	0.00178528	0.520135	-0.552107	-0.78183	-1.57801	-1.00553
VIT_10s0003g04710	VIT_10s0003g04710.t01				-0.578848	-0.687024	-1.1527	-0.771944	0.118883	-0.0722911	0.850186	-0.0293715	0.0287854	0.472086	0.807228	1.08546
VIT_10s0003g04720	VIT_10s0003g04720.t01				0.465186	0.0977437	0.343272	-0.153099	0.343877	0.213572	0.0413235	-0.0425422	-0.90387	-1.46648	-2.81241	-1.57184
VIT_10s0003g04740	VIT_10s0003g04740.t01				0.723977	-0.129349	1.06483	0.078646	1.19547	0.54499	-0.0831817	0.470344	-1.00624	-0.54556	-0.755744	-0.292876
VIT_10s0003g04750	VIT_10s0003g04750.t01				-2.33247	0.123521	-0.757957	0.466244	0.756907	1.89341	-0.721089	0.587725	0.0508695	-1.4099	-0.0527289	-0.449505
VIT_10s0003g04760	VIT_10s0003g04760.t01				1.16537	0.831114	0.772568	-0.261599	-0.692955	-0.334061	0.221366	0.945219	0.51219	-1.18951	-0.575841	-1.945
VIT_10s0003g04770	VIT_10s0003g04770.t01				0.923062	-0.502692	1.40387	0.0120859	1.70654	1.16993	-0.655846	1.95644	-1.67892	-2.95506	-2.81599	-0.012188
VIT_10s0003g04780	VIT_10s0003g04780.t01				-0.00221452	0.961331	0.375392	0.00221113	0.198356	-0.179716	0.29325	0.447488	-0.241025	-1.5099	-2.08132	-0.200701
VIT_10s0003g04790	VIT_10s0003g04790.t01				0.544945	-0.607521	0.121305	-0.704388	0.548766	1.20912	-0.132448	-0.413796	0.868756	0.485127	-1.45439	-0.241549
VIT_10s0003g04810	VIT_10s0003g04810.t01				0.401322	-0.436305	0.345945	-0.399735	-0.828079	0.0308707	-0.0315457	0.0391131	0.193617	0.437888	-1.11077	-0.0495756
VIT_10s0003g04820	VIT_10s0003g04820.t01				-1.64086	-1.48467	-0.299799	0.248091	0.920917	2.94774	0.474034	1.74565	0.44226	-0.45897	-1.3072	-1.4293
VIT_10s0003g04830	VIT_10s0003g04830.t01				0.235266	-0.106621	0.705586	-0.373863	-0.177718	0.0992805	0.22203	0.585986	0.797938	-0.71605	-1.87243	-2.42548
VIT_10s0003g04840	VIT_10s0003g04840.t01				0.581851	-0.450279	0.978213	0.0802556	1.59356	0.778721	-0.405351	2.01212	-1.36135	-2.38158	-1.93252	-0.0849845
VIT_10s0003g04860	VIT_10s0003g04860.t01				-0.308956	-1.41702	0.546034	0.0785503	0.558032	-0.0830746	0.845683	0.428236	-1.25736	-1.41207	0.451545	-0.537729
VIT_10s0003g04870	VIT_10s0003g04870.t01				0.580927	-0.453164	1.05113	0.227576	1.3872	0.651452	-0.892361	1.84121	-0.799977	-2.41237	-2.13507	-0.270323
VIT_10s0003g04880	VIT_10s0003g04880.t01				0.00965991	-0.212557	-0.100676	-0.0923746	1.62471	0.924611	0.462628	0.873632	-0.00972502	0.667246	-0.164903	-0.0246917
VIT_10s0003g04890	VIT_10s0003g04890.t01				0.136683	-0.431483	0.102839	0.862109	0.20544	-2.04112	-0.998911	0.666486	-1.89488	-0.277912	1.75922	-0.110737
VIT_10s0003g04900	VIT_10s0003g04900.t01				0.551544	0.248337	0.927379	0.841236	0.4431	-0.231707	-0.348476	0.199592	-1.33862	-1.40367	-1.92556	-0.563814
VIT_10s0003g04910	VIT_10s0003g04910.t01				0.219934	-1.05686	0.864976	1.44532	3.00544	0.779375	-1.43023	-0.2596	-1.78641	-1.02549	0.273449	-1.67956
VIT_10s0003g04940	VIT_10s0003g04940.t01				0.482137	0.325731	0.345989	0.22235	-0.262975	-0.543972	0.305503	-1.15313	-1.06207	-0.667273	-0.971364	0.708343
VIT_10s0003g04950	VIT_10s0003g04950.t01				1.22967	-0.0502041	1.85327	2.26269	1.54379	-0.0184085	0.471495	0.0181766	-0.757464	-0.197277	-1.5838	-0.229006
VIT_10s0003g04960	VIT_10s0003g04960.t01				0.259042	-0.0170371	0.618057	0.0168382	0.820537	0.219459	-0.265593	0.207833	-1.78269	-3.31337	-4.13264	-1.31056
VIT_10s0003g04970	VIT_10s0003g04970.t01				0.448718	-0.0282848	0.0277409	0.338333	0.718806	0.403053	-0.343177	0.373829	-1.3071	-0.774094	-1.22297	-1.22049
VIT_10s0003g04990	VIT_10s0003g04990.t01				0.376444	-0.206024	-0.15527	0.453838	0.112183	-0.0397496	0.638546	-0.42652	-0.432225	0.0386837	-0.900107	1.64165
VIT_10s0003g05000	VIT_10s0003g05000.t01				-0.238064	-0.267566	0.147334	-0.0371303	0.735756	0.708032	0.212437	0.685543	-0.534222	-0.802776	-1.63886	0.0361986
VIT_10s0003g05010	VIT_10s0003g05010.t01				-0.416826	-0.226811	-0.141944	-0.287566	-0.262549	0.36286	0.123193	0.288695	0.292834	0.537034	-0.134703	0.25768
VIT_10s0003g05020	VIT_10s0003g05020.t01				-0.116971	0.232802	-0.0500779	0.260316	0.0444739	0.295068	0.477248	0.362616	-0.0458886	-0.587224	-2.17944	-0.912055
VIT_10s0003g05030	VIT_10s0003g05030.t01				2.14642	1.5813	1.05521	0.176687	0.689385	-0.0553791	0.0533317	-0.973399	-1.40908	-0.161224	-3.07208	-2.31736
VIT_10s0003g05040	VIT_10s0003g05040.t01				0.264303	0.265113	0.508064	0.471351	0.530855	-0.323832	-0.425115	0.80134	-1.10546	-1.05839	-1.21755	-0.883074
VIT_10s0003g05050	VIT_10s0003g05050.t01				0.106576	-0.65673	0.630341	0.37632	1.53678	0.0309204	-0.0315977	0.673025	-1.51141	-1.75511	-1.73279	-1.36589
VIT_10s0003g05060	VIT_10s0003g05060.t01				0.212622	0.0366198	0.48702	0.204525	0.989115	-0.119126	-0.0375735	0.217792	-1.37329	-1.48486	-1.98138	-1.14343
VIT_10s0003g05070	VIT_10s0003g05070.t01				0.224337	0.0690125	0.2766	0.0882142	0.573359	0.117057	-0.41536	-0.0724803	-1.62246	-2.28795	-3.17393	-2.68197
VIT_10s0003g05080	VIT_10s0003g05080.t01				0.886566	1.41713	1.33896	0.512457	-1.40995	-1.72392	0.36059	-0.730472	0.555293	-0.661785	-1.21276	-0.481869
VIT_10s0003g05090	VIT_10s0003g05090.t01				-0.101197	0.0545437	0.313884	0.247183	-1.5259	-1.01713	-0.0566872	-2.02222	0.333088	-0.326794	2.60117	0.311041
VIT_10s0003g05100	VIT_10s0003g05100.t01				-0.205369	0.254805	0.179744	0.315502	-0.572273	-1.09374	-0.357471	1.28421	0.695182	-0.58968	0.68239	-1.4218
VIT_10s0003g05110	VIT_10s0003g05110.t01				0.743663	0.407551	-0.500241	0.118038	-0.307305	0.64331	0.789514	-0.128563	0.468997	-1.4998	-1.34406	-2.62546
VIT_10s0003g05150	VIT_10s0003g05150.t01				0.469548	-0.0219421	0.438502	0.102471	-0.188341	-0.434045	-0.467272	-0.118975	-0.756678	0.0216133	0.22727	1.65076
VIT_10s0003g05160	VIT_10s0003g05160.t01				0.0215511	-0.382214	0.390008	-1.04145	-0.634799	-0.292536	1.41479	-1.87401	-0.0218779	0.709247	2.81078	4.30296
VIT_10s0003g05170	VIT_10s0003g05170.t01				0.211902	1.18651	0.371381	0.925283	-0.0556013	-1.14718	-0.176714	-1.32733	0.377145	0.0535377	-1.18362	-1.49009
VIT_10s0003g05190	VIT_10s0003g05190.t01				0.823518	1.50608	1.00218	-0.799093	-2.90487	-0.212181	-0.996574	0.103333	-0.11131	-0.795222	0.85575	2.30753
VIT_10s0003g05210	VIT_10s0003g05210.t01				-0.129819	-1.07851	-0.499628	-1.36387	-1.92972	-0.568608	0.119096	0.383516	0.48974	3.51889	4.37631	4.96076
VIT_10s0003g05230	VIT_10s0003g05230.t01				1.19986	0.82101	1.34536	-1.3605	-2.16135	-0.280857	0.0129978	0.667166	0.124852	-0.013116	-0.808883	-1.07799
VIT_10s0003g05240	VIT_10s0003g05240.t01				0.244816	0.378912	-0.00699321	0.138276	-0.291579	0.00695947	-0.625363	0.814904	0.256422	-0.624654	-0.91372	-1.2756
VIT_10s0003g05270	VIT_10s0003g05270.t01				-0.196191	-0.32143	0.729324	0.172677	0.245342	1.15534	0.447757	0.646203	-0.960424	-2.12536	-2.53548	-2.82766
VIT_10s0003g05280	VIT_10s0003g05280.t01				-0.26391	0.306869	0.0356945	0.716388	-0.934796	0.476694	-1.47095	-0.0366	0.297438	-1.18663	0.522148	-0.311103
VIT_10s0003g05320	VIT_10s0003g05320.t01				0.59034	0.304781	0.216094	0.0423489	-0.451854	-0.831261	-0.0717601	-0.0436297	-0.580475	0.237864	0.0852931	-0.522643
VIT_10s0003g05330	VIT_10s0003g05330.t01				-0.0124496	-0.741222	0.0123431	-0.230506	-0.696943	0.440276	-0.581983	0.1127	0.930347	0.0661274	-0.0590682	0.977982
VIT_10s0003g05370	VIT_10s0003g05370.t01				-0.357156	-0.270813	0.697404	-0.468207	-0.89355	-0.595012	0.227923	0.249514	1.97871	-0.390107	3.31863	4.29609
VIT_10s0003g05380	VIT_10s0003g05380.t01				0.405603	-0.513389	1.51916	0.062318	-0.539285	-0.201978	0.558843	-0.15446	0.365703	0.698106	-0.0651319	-0.684671
VIT_10s0003g05390	VIT_10s0003g05390.t01				-0.297586	-0.770073	1.34745	0.0712819	-0.619407	-0.668037	0.7614	-0.329662	0.33993	0.358209	-0.0749878	0.802918
VIT_10s0003g05420	VIT_10s0003g05420.t01				2.70592	0.775784	2.34572	1.82474	-0.743702	-2.59517	-1.59514	-1.75746	-1.14023	-0.229424	0.969502	0.197897
VIT_10s0003g05430	VIT_10s0003g05430.t01				-0.0895825	-3.38475	-0.292538	-0.653299	0.830008	0.188902	-1.84063	0.445383	0.23193	0.0843437	0.545211	-0.247831
VIT_10s0003g05440	VIT_10s0003g05440.t01				-1.01444	-0.384338	0.174112	0.348419	0.234452	-0.778386	0.142751	0.368525	0.680762	-0.158443	-0.955135	-0.172685
VIT_10s0003g05450	VIT_10s0003g05450.t01				0.193269	-3.43879	-0.269203	-0.869601	-0.0132384	-0.45527	-2.51844	0.0131181	0.0947352	0.399404	1.38266	1.22163
VIT_10s0003g05470	VIT_10s0003g05470.t01				0.576269	-0.67012	0.970877	-0.00790887	-1.04671	-0.211725	-1.1849	-0.337006	0.125718	0.215252	0.00786575	0.932771
VIT_10s0003g05480	VIT_10s0003g05480.t01				1.188	1.07207	0.71275	-1.16052	-1.92328	-0.721472	1.12305	-0.907082	0.478735	1.25839	-1.18969	-1.2028
VIT_10s0003g05490	VIT_10s0003g05490.t01				0.186526	-0.184299	0.436707	0.1634	0.719723	0.382515	-0.323369	0.463224	-1.31075	-1.9987	-3.06592	-1.11024
VIT_10s0003g05500	VIT_10s0003g05500.t01				-2.13174	-0.672016	0.213741	-0.0259058	0.216685	0.387059	0.0254488	0.399553	-0.481605	-2.16552	1.31771	-0.482633
VIT_10s0003g05510	VIT_10s0003g05510.t01				-0.12879	-0.669067	1.42314	-0.0289685	0.978648	1.48954	0.0283983	2.00085	0.428235	-2.2728	-0.729905	-0.438331
VIT_10s0003g05520	VIT_10s0003g05520.t01				0.583285	0.0795357	-0.319005	-0.196819	-0.0841777	1.31748	0.616107	1.00232	-0.650012	0.105232	-0.290597	-0.447381
VIT_10s0003g05550	VIT_10s0003g05550.t01				2.71696	-1.96582	1.67848	1.53953	1.96199	-2.94483	-2.59208	-1.51252	-1.94578	-1.30777	3.00322	0.67451
VIT_10s0003g05580	VIT_10s0003g05580.t01				0.329917	-0.684599	0.840561	0.239354	1.17601	-1.09614	-0.862643	-0.287121	-1.35372	-0.473719	2.06752	0.762578
VIT_10s0003g05590	VIT_10s0003g05590.t01				0.00933758	-0.00939841	0.304216	0.381002	0.88956	0.47244	-0.441337	0.506903	-1.21805	-2.35076	-3.67765	-1.03545
VIT_10s0003g05610	VIT_10s0003g05610.t01				-1.55014	-0.173372	0.90226	1.31911	1.21333	-0.253729	0.453701	0.154755	2.28028	-0.694142	-1.40288	-0.680571
VIT_10s0003g05620	VIT_10s0003g05620.t01				0.0894744	-2.31517	0.219154	-0.0215772	1.00355	-2.73334	-2.0346	-1.85314	0.0212592	-1.41821	1.49067	1.30603
VIT_10s0003g05630	VIT_10s0003g05630.t01				0.0457683	0.0582597	-0.00533031	0.00531069	0.291295	-0.0159914	0.491625	0.421232	-0.186887	-0.0263792	-1.54269	-0.592584
VIT_10s0003g05640	VIT_10s0003g05640.t01				0.530364	-0.389262	0.796894	0.420683	0.534224	0.294347	-0.370209	0.306399	-0.890352	-0.955926	-1.86528	-0.637356
VIT_10s0003g05650	VIT_10s0003g05650.t01				0.952951	-0.361944	0.822923	0.448816	-0.0545301	0.0525439	-0.402542	0.127885	-0.467439	-0.136049	-0.0785841	0.223938
VIT_10s0003g05660	VIT_10s0003g05660.t01				0.626179	0.34019	-0.128141	0.19435	0.0302827	-0.030932	0.313348	-0.0579498	-0.718554	0.388163	-0.525805	-0.880446
VIT_10s0003g05670	VIT_10s0003g05670.t01				0.770459	0.355713	0.68701	0.612482	0.364017	-0.152527	-0.066121	0.0632229	-1.10037	-2.04871	-2.07178	-0.861011
VIT_10s0003g05680	VIT_10s0003g05680.t01				1.03196	1.4376	0.916578	0.00133623	-0.542288	-0.00133747	1.54627	-1.16076	0.210773	-0.26644	-2.62925	-2.74635
VIT_10s0003g05690	VIT_10s0003g05690.t01				-0.9574	-1.86467	-0.0159944	-0.681429	-0.52181	-0.25184	1.23316	0.015819	0.496724	2.70581	4.41896	3.6578
[truncated: 24,183 more rows]
