# Supplementary material for: Developmental phylotranscriptomics in grapevine suggests an ancestral role of somatic embryogenesis
Source: Commun Biol. 2025 Feb 20;8:265. doi: 10.1038/s42003-025-07712-w (PMC11839975; doi:10.1038/s42003-025-07712-w)
Supplement: Supplementary file 8 — Supplementary Data 5 [file 42003_2025_7712_MOESM8_ESM.xlsx]

## Sheet: TAI
Supplementary Data 5. Input values for calculating TAI.
Phylostratum (ps)	Protein_ID	Gene_ID	EI	PG	G1	G2	H	T1	T2	C1	C2	S	EP	JP
11	VIT_01s0011g00010.t01	VIT_01s0011g00010	7.00877e-07	8.37108e-07	9.03476e-07	9.77982e-07	1.94937e-06	1.02148e-06	8.18556e-07	7.81004e-07	2.01464e-07	1.76225e-07	5.75505e-08	1.60851e-07
1	VIT_01s0011g00030.t01	VIT_01s0011g00030	4.38593e-08	2.26474e-08	4.09965e-08	1.65183e-07	5.51441e-07	2.97689e-06	2.29577e-06	3.34593e-06	7.55094e-07	7.16442e-07	2.56509e-07	6.26721e-07
18	VIT_01s0011g00040.t01	VIT_01s0011g00040	0	1.4056e-07	2.02475e-07	1.37843e-07	2.13022e-07	1.76738e-07	2.267e-07	0	1.37563e-07	0	0	0
10	VIT_01s0011g00050.t01	VIT_01s0011g00050	6.91333e-06	5.6329e-06	1.22802e-05	9.67074e-06	1.76712e-05	1.16812e-05	6.71924e-06	1.10442e-05	1.11017e-06	6.87618e-07	3.2251e-07	2.14769e-06
14	VIT_01s0011g00060.t01	VIT_01s0011g00060	1.41469e-05	1.99256e-05	1.50989e-05	2.62867e-05	2.76875e-05	3.23009e-05	3.51773e-05	3.41593e-05	2.8187e-05	8.78337e-05	8.22537e-05	6.87496e-05
6	VIT_01s0011g00070.t01	VIT_01s0011g00070	7.06732e-06	5.15883e-06	8.1776e-06	7.30039e-06	2.12469e-05	9.89148e-06	8.48457e-06	1.00579e-05	1.40541e-06	8.70806e-07	4.36581e-07	2.27494e-06
3	VIT_01s0011g00080.t01	VIT_01s0011g00080	2.53409e-07	2.71801e-07	1.29273e-07	2.98247e-07	2.26084e-07	1.4678e-07	4.73731e-07	1.19334e-07	3.76254e-07	2.02578e-06	1.95361e-06	3.12316e-06
6	VIT_01s0011g00090.t01	VIT_01s0011g00090	5.47535e-08	2.86217e-08	2.88575e-08	8.72045e-08	1.10174e-07	4.00894e-08	8.00827e-08	6.16375e-08	6.08679e-08	2.78083e-08	8.59521e-08	5.40347e-08
6	VIT_01s0011g00100.t01	VIT_01s0011g00100	2.07377e-08	3.29368e-08	5.45563e-08	4.53972e-08	1.36618e-08	4.12197e-08	4.06625e-08	4.4021e-08	3.53672e-08	1.77504e-08	7.15078e-09	1.59315e-08
6	VIT_01s0011g00110.t01	VIT_01s0011g00110	3.17826e-07	2.1487e-07	4.89903e-07	3.09532e-07	1.10437e-06	6.20326e-07	3.10704e-07	2.50767e-07	1.03724e-07	1.11044e-07	7.91132e-08	8.44098e-08
14	VIT_01s0011g00120.t01	VIT_01s0011g00120	9.33816e-08	9.76282e-08	7.83284e-08	1.1415e-07	0	6.10898e-08	2.24986e-07	3.4713e-07	6.82837e-07	2.99901e-06	7.1605e-06	1.71166e-05
10	VIT_01s0011g00130.t01	VIT_01s0011g00130	6.68517e-06	9.66374e-06	3.18424e-06	8.90967e-06	1.18304e-05	7.73426e-06	6.0152e-06	7.95454e-06	1.83465e-06	1.67082e-06	1.96912e-06	9.78774e-06
6	VIT_01s0011g00140.t01	VIT_01s0011g00140	1.03918e-07	1.28103e-07	8.24231e-08	5.58741e-08	7.15964e-08	2.06235e-07	5.88441e-08	6.03552e-08	3.62124e-08	7.2662e-08	6.92944e-08	8.47969e-08
6	VIT_01s0011g00150.t01	VIT_01s0011g00150	3.01376e-06	2.71482e-06	3.90528e-06	2.44594e-06	3.26368e-06	1.70679e-06	8.61057e-07	8.96076e-07	4.95118e-07	5.80475e-07	1.45204e-07	1.87699e-07
1	VIT_01s0011g00160.t01	VIT_01s0011g00160	1.21168e-05	6.8245e-06	1.07686e-05	1.48641e-05	3.84939e-05	2.03809e-05	9.86799e-06	1.25556e-05	1.14453e-05	2.72276e-05	7.70988e-06	1.50881e-05
1	VIT_01s0011g00170.t01	VIT_01s0011g00170	1.33917e-07	1.11851e-07	3.02175e-07	4.41842e-07	7.73571e-07	3.24995e-07	2.17153e-07	7.66084e-07	1.63415e-07	7.8621e-08	1.0663e-07	3.37661e-07
1	VIT_01s0011g00190.t01	VIT_01s0011g00190	2.63371e-05	2.56729e-05	1.88678e-05	6.73218e-06	3.75801e-06	2.39446e-06	8.42514e-07	3.43008e-07	2.64364e-07	2.02181e-07	2.22587e-08	1.77064e-08
6	VIT_01s0011g00210.t01	VIT_01s0011g00210	1.41614e-05	1.8381e-05	1.582e-05	1.85764e-05	2.26603e-05	2.16398e-05	1.69962e-05	1.8901e-05	4.41923e-06	8.41231e-06	2.24209e-06	4.60018e-06
1	VIT_01s0011g00230.t01	VIT_01s0011g00230	9.41009e-06	1.23148e-05	9.0606e-06	1.09726e-05	1.72257e-05	1.40553e-05	1.03425e-05	1.26081e-05	3.28148e-06	5.14268e-06	2.19262e-06	4.87169e-06
1	VIT_01s0011g00240.t01	VIT_01s0011g00240	1.06331e-05	1.17849e-05	9.54902e-06	9.29943e-06	1.97052e-05	1.12015e-05	1.32992e-05	8.81485e-06	3.11154e-06	2.14331e-06	4.64344e-07	2.00212e-06
1	VIT_01s0011g00250.t01	VIT_01s0011g00250	9.03294e-06	6.47263e-06	7.96375e-06	7.02872e-06	1.78465e-05	7.39401e-06	9.67702e-06	1.11876e-05	3.27038e-06	1.00594e-05	1.26746e-05	1.77704e-05
1	VIT_01s0011g00280.t01	VIT_01s0011g00280	9.77929e-07	2.95639e-07	6.16022e-07	4.0084e-07	1.0873e-06	3.94042e-07	7.26725e-07	1.58178e-06	3.79093e-07	1.48705e-06	2.8533e-06	3.72287e-06
1	VIT_01s0011g00290.t01	VIT_01s0011g00290	7.1665e-06	9.39964e-06	7.83622e-06	1.22141e-05	1.77513e-05	1.22953e-05	1.47523e-05	1.51311e-05	4.10869e-06	2.71036e-06	7.42058e-07	2.74817e-06
1	VIT_01s0011g00300.t01	VIT_01s0011g00300	2.35692e-06	1.40217e-06	3.3044e-06	2.37796e-06	6.96963e-06	3.34916e-06	1.95757e-06	3.59799e-06	5.84794e-07	6.64221e-07	3.89146e-07	1.29795e-06
1	VIT_01s0011g00340.t01	VIT_01s0011g00340	8.00344e-08	4.38071e-08	3.96501e-08	7.00376e-08	7.56895e-08	0	9.06276e-08	1.72571e-07	6.9552e-08	4.23876e-08	3.36138e-08	0
1	VIT_01s0011g00350.t01	VIT_01s0011g00350	8.75422e-08	1.04279e-07	7.00924e-08	4.15842e-08	1.49728e-07	4.35012e-07	9.36748e-08	2.77536e-07	2.15688e-07	4.12124e-07	1.03659e-06	1.01715e-06
8	VIT_01s0011g00370.t01	VIT_01s0011g00370	1.01405e-05	1.38541e-05	6.9236e-06	8.90499e-06	1.28253e-05	2.00068e-05	1.45392e-05	9.51293e-06	8.98924e-06	2.52969e-05	5.51659e-06	1.12739e-05
1	VIT_01s0011g00380.t01	VIT_01s0011g00380	4.60256e-06	1.59338e-06	1.29221e-05	8.78747e-06	3.6877e-05	2.24069e-05	1.98268e-06	1.32739e-05	3.13063e-06	1.32096e-06	1.37716e-06	2.57531e-06
1	VIT_01s0011g00390.t01	VIT_01s0011g00390	2.71393e-06	1.57961e-06	4.57807e-06	3.627e-06	9.45776e-06	6.50925e-06	2.7704e-06	6.25276e-06	8.89521e-07	5.96922e-07	3.00088e-07	1.15339e-06
1	VIT_01s0011g00400.t01	VIT_01s0011g00400	6.21133e-06	4.39077e-06	5.40506e-06	4.16326e-06	1.20013e-05	5.95957e-06	6.50661e-06	3.19515e-06	1.99449e-06	2.18332e-06	1.9581e-07	5.21201e-07
11	VIT_01s0011g00410.t01	VIT_01s0011g00410	2.15189e-06	1.52348e-06	3.17493e-06	2.06842e-06	7.78416e-06	7.11025e-06	8.15422e-06	1.7636e-05	1.20071e-06	1.51381e-06	1.26826e-07	1.3099e-06
1	VIT_01s0011g00420.t01	VIT_01s0011g00420	3.19633e-05	1.51179e-05	4.37809e-05	2.12684e-05	7.85305e-05	5.16682e-05	3.4739e-05	5.77678e-05	1.02639e-05	1.34261e-05	6.89638e-06	9.35273e-06
14	VIT_01s0011g00440.t01	VIT_01s0011g00440	7.50346e-07	6.01538e-07	8.26071e-07	8.01964e-07	1.29759e-06	7.30286e-07	4.68364e-07	7.9451e-07	1.39965e-07	1.17778e-07	2.48733e-07	3.86697e-07
6	VIT_01s0011g00450.t01	VIT_01s0011g00450	1.32619e-05	1.7576e-05	1.09817e-05	1.11347e-05	1.18302e-05	9.9016e-06	1.02225e-05	1.03481e-05	2.91191e-06	4.06814e-06	1.34386e-06	4.2336e-06
12	VIT_01s0011g00460.t01	VIT_01s0011g00460	1.2138e-06	8.70094e-07	1.39867e-06	8.71092e-07	2.19104e-06	8.60212e-07	1.99835e-06	8.51896e-07	2.37468e-07	2.51207e-07	2.73324e-07	2.64248e-06
1	VIT_01s0011g00470.t01	VIT_01s0011g00470	3.91905e-06	3.30277e-06	4.27498e-06	3.83275e-06	6.61951e-06	4.91827e-06	5.40314e-06	6.41056e-06	1.81115e-06	2.30552e-06	1.75858e-06	2.81786e-06
6	VIT_01s0011g00490.t01	VIT_01s0011g00490	2.46945e-06	1.66956e-06	2.0354e-06	2.12891e-06	8.44704e-06	3.8088e-06	6.35879e-06	3.48146e-06	3.24131e-06	5.96201e-06	1.62828e-06	1.32518e-06
6	VIT_01s0011g00500.t01	VIT_01s0011g00500	2.53553e-06	1.09731e-06	3.65338e-06	2.06698e-06	8.41673e-06	4.41927e-06	2.38107e-06	4.19247e-06	4.89175e-07	5.48104e-07	5.87325e-07	1.05345e-06
10	VIT_01s0011g00510.t01	VIT_01s0011g00510	2.69378e-06	3.04803e-06	2.98999e-06	2.63121e-06	2.58971e-06	2.57589e-06	2.11868e-06	1.78431e-06	6.85652e-07	4.46352e-07	2.27959e-07	5.28741e-07
6	VIT_01s0011g00520.t01	VIT_01s0011g00520	1.77925e-06	1.18985e-06	1.10484e-06	8.68545e-07	1.57442e-06	1.04161e-06	1.78965e-06	1.22374e-06	5.95497e-07	5.71156e-07	4.51109e-07	6.2233e-07
1	VIT_01s0011g00530.t01	VIT_01s0011g00530	1.32689e-05	1.008e-05	1.86669e-05	2.20673e-05	9.08253e-06	8.89627e-06	4.5037e-06	8.57582e-06	3.9168e-06	1.77617e-06	1.04867e-06	1.92026e-06
1	VIT_01s0011g00540.t01	VIT_01s0011g00540	1.16882e-05	8.78317e-06	1.15029e-05	1.33693e-05	2.83715e-05	1.39624e-05	1.45475e-05	1.717e-05	4.67536e-06	5.54478e-06	2.55296e-06	5.29983e-06
1	VIT_01s0011g00550.t01	VIT_01s0011g00550	6.35707e-06	8.71026e-06	5.7361e-06	6.08612e-06	8.5456e-06	8.10214e-06	9.00002e-06	4.33759e-06	2.15441e-06	2.65751e-06	9.89429e-07	2.88344e-06
11	VIT_01s0011g00570.t01	VIT_01s0011g00570	1.34536e-05	1.181e-05	1.2805e-05	2.75664e-05	0.000107024	5.3627e-05	0.000107101	7.19184e-05	2.96533e-05	7.26104e-05	4.30552e-05	3.90771e-05
6	VIT_01s0011g00580.t01	VIT_01s0011g00580	3.75377e-06	2.49105e-06	3.8005e-06	3.44144e-06	1.23335e-05	6.02874e-06	6.66254e-06	6.03123e-06	1.32957e-06	2.05509e-06	7.81649e-07	1.58445e-06
6	VIT_01s0011g00590.t01	VIT_01s0011g00590	2.86397e-06	2.08921e-06	2.15459e-06	3.05954e-06	4.09051e-06	2.9942e-06	3.82308e-06	3.22326e-06	1.30728e-06	4.5872e-06	3.03409e-06	3.91924e-06
6	VIT_01s0011g00600.t01	VIT_01s0011g00600	1.20277e-06	6.27905e-07	1.06425e-06	7.41615e-07	2.01995e-06	4.68555e-07	7.39074e-07	2.34579e-06	3.49047e-07	1.18061e-06	4.86686e-07	1.10269e-06
11	VIT_01s0011g00610.t01	VIT_01s0011g00610	1.05323e-05	1.47125e-05	1.36112e-05	1.54255e-05	1.61472e-05	1.60574e-05	1.45364e-05	1.96147e-05	4.42586e-06	5.78278e-06	1.68867e-06	4.12976e-06
6	VIT_01s0011g00620.t01	VIT_01s0011g00620	1.81538e-05	1.61841e-05	1.89895e-05	1.57328e-05	2.77566e-05	1.51623e-05	1.11334e-05	1.47086e-05	5.81865e-06	1.25895e-05	7.90478e-06	6.19472e-06
6	VIT_01s0011g00630.t01	VIT_01s0011g00630	1.18701e-05	1.05422e-05	9.06121e-06	9.02638e-06	1.71669e-05	1.0096e-05	1.5162e-05	1.48548e-05	6.01956e-06	6.64013e-06	1.19151e-06	3.99503e-06
1	VIT_01s0011g00640.t01	VIT_01s0011g00640	1.37413e-05	9.3371e-06	2.15959e-05	1.85102e-05	2.13329e-05	2.53083e-05	1.37884e-05	1.83399e-05	9.14264e-06	9.88938e-06	5.42845e-06	8.43772e-06
1	VIT_01s0011g00650.t01	VIT_01s0011g00650	3.43063e-06	2.573e-06	3.42384e-06	4.73876e-06	9.2042e-06	6.05192e-06	2.49262e-06	6.91915e-06	1.44088e-06	2.14255e-06	2.31465e-06	3.88022e-06
1	VIT_01s0011g00660.t01	VIT_01s0011g00660	8.04153e-07	6.20604e-07	1.15256e-06	1.1918e-06	4.27723e-06	1.30865e-06	1.39339e-06	3.24375e-06	4.5177e-07	7.43379e-07	1.43562e-06	1.85664e-06
6	VIT_01s0011g00670.t01	VIT_01s0011g00670	7.63314e-06	6.3605e-06	7.42258e-06	1.71081e-06	1.09995e-06	2.85813e-06	2.26246e-06	7.80596e-07	9.33033e-07	1.6393e-06	4.30567e-07	4.33784e-07
2	VIT_01s0011g00680.t01	VIT_01s0011g00680	7.39866e-05	9.42417e-05	8.6278e-05	0.000116811	0.000101277	0.000133073	0.000108942	0.000118323	6.78394e-05	9.00365e-05	2.87577e-05	3.28202e-05
1	VIT_01s0011g00690.t01	VIT_01s0011g00690	6.17103e-05	1.53616e-05	0.000121163	7.83209e-05	0.000153394	0.000198269	3.78056e-05	7.78819e-05	7.71259e-05	6.14539e-05	5.46136e-05	5.0985e-05
11	VIT_01s0011g00700.t01	VIT_01s0011g00700	7.99773e-06	5.63801e-06	8.09836e-06	6.7655e-06	1.26698e-05	8.25353e-06	5.45641e-06	7.36224e-06	1.93507e-06	2.01872e-06	1.36135e-06	3.42214e-06
12	VIT_01s0011g00710.t01	VIT_01s0011g00710	1.39053e-05	1.19184e-05	5.88733e-06	5.0652e-06	1.14064e-05	5.36201e-06	6.62567e-06	5.87192e-06	2.88096e-06	2.81756e-06	2.71576e-07	5.40084e-07
6	VIT_01s0011g00720.t01	VIT_01s0011g00720	4.97582e-06	1.9612e-06	8.57891e-06	4.92237e-06	9.67067e-06	4.60932e-06	1.03425e-06	4.8753e-06	1.08545e-06	1.35106e-06	3.84759e-06	4.63143e-06
1	VIT_01s0011g00730.t01	VIT_01s0011g00730	3.20962e-06	2.89726e-06	2.60761e-06	2.99288e-06	5.55994e-06	4.64635e-06	3.50092e-06	1.26514e-06	4.55832e-07	3.68448e-07	1.64328e-07	5.72165e-07
1	VIT_01s0011g00740.t01	VIT_01s0011g00740	7.40227e-07	2.70773e-07	1.88684e-06	7.2929e-07	1.80848e-06	1.21979e-06	4.36622e-07	7.07351e-07	1.13109e-07	6.39348e-08	7.49149e-08	8.73428e-08
1	VIT_01s0011g00750.t01	VIT_01s0011g00750	2.16587e-07	1.29496e-07	4.47521e-07	1.54245e-06	1.51062e-05	4.42593e-06	4.82268e-06	6.01719e-06	1.26383e-06	2.94113e-06	6.20758e-06	4.09008e-07
1	VIT_01s0011g00760.t01	VIT_01s0011g00760	9.42677e-08	2.43382e-08	1.41843e-07	2.74451e-07	7.35897e-07	1.2031e-06	1.22667e-06	8.43446e-07	5.87856e-07	7.8891e-07	3.38309e-07	2.15491e-06
1	VIT_01s0011g00770.t01	VIT_01s0011g00770	1.60593e-05	1.52485e-05	1.55043e-05	1.80124e-05	2.72071e-05	1.58608e-05	1.62173e-05	1.51951e-05	4.57091e-06	4.44025e-06	1.69016e-06	7.18399e-06
1	VIT_01s0011g00780.t01	VIT_01s0011g00780	8.69601e-06	7.27497e-06	1.15927e-05	8.38452e-06	1.54996e-05	1.23237e-05	1.09533e-05	1.24899e-05	4.71953e-06	4.14168e-06	2.39287e-06	5.08428e-06
1	VIT_01s0011g00790.t01	VIT_01s0011g00790	2.00979e-05	1.4296e-05	2.46685e-05	2.24991e-05	5.37552e-05	2.09722e-05	2.0874e-05	2.38529e-05	4.80825e-06	3.2262e-06	2.65537e-06	8.88406e-06
1	VIT_01s0011g00800.t01	VIT_01s0011g00800	1.23866e-07	2.12772e-08	2.97442e-08	1.18013e-07	2.67562e-07	3.69787e-07	1.26612e-07	8.01711e-08	5.09349e-08	2.12651e-08	2.48495e-08	2.35862e-08
1	VIT_01s0011g00810.t01	VIT_01s0011g00810	1.12049e-07	3.6713e-08	1.59973e-08	5.56549e-08	3.30351e-08	5.07638e-08	2.8506e-08	4.83563e-08	1.93221e-08	0	1.81986e-08	0
14	VIT_01s0011g00820.t01	VIT_01s0011g00820	2.34296e-06	9.04943e-07	4.9604e-06	1.19133e-06	4.15812e-06	3.19336e-06	1.09314e-06	3.64725e-06	4.05539e-07	3.95441e-07	1.89362e-06	7.75511e-06
13	VIT_01s0011g00830.t01	VIT_01s0011g00830	2.58869e-05	2.53575e-06	7.21961e-05	3.17064e-05	4.07072e-05	5.36008e-05	8.05665e-06	7.01517e-05	1.48595e-05	2.8785e-05	7.44069e-05	6.6712e-05
1	VIT_01s0011g00840.t01	VIT_01s0011g00840	1.70578e-05	2.52278e-05	2.39644e-05	2.89552e-05	3.79142e-05	3.18942e-05	2.43672e-05	3.07758e-05	4.87471e-06	4.35587e-06	1.47911e-06	6.7903e-06
10	VIT_01s0011g00850.t01	VIT_01s0011g00850	1.53184e-06	9.93729e-07	1.82248e-06	1.60608e-06	2.03469e-06	2.13135e-06	1.73482e-06	5.56114e-06	1.14744e-06	1.31901e-06	2.86225e-06	6.20499e-06
18	VIT_01s0011g00860.t01	VIT_01s0011g00860	3.51418e-07	3.10869e-07	5.37458e-07	1.63148e-07	4.45784e-07	2.93163e-07	4.01951e-07	1.41753e-07	8.93883e-08	3.07998e-07	2.63624e-07	3.76368e-07
1	VIT_01s0011g00870.t01	VIT_01s0011g00870	9.93606e-06	7.35058e-06	1.17135e-05	1.09599e-05	2.05725e-05	1.17209e-05	8.56476e-06	1.34281e-05	3.88165e-06	3.6089e-06	2.09655e-06	6.68015e-06
1	VIT_01s0011g00880.t01	VIT_01s0011g00880	5.35769e-06	4.4169e-06	4.7612e-06	5.34762e-06	9.18382e-06	4.21212e-06	5.16226e-06	5.09927e-06	1.08159e-06	1.16741e-06	6.30232e-07	3.59363e-06
6	VIT_01s0011g00890.t01	VIT_01s0011g00890	2.11093e-06	2.45505e-06	2.17185e-06	2.45687e-06	4.3168e-06	2.73449e-06	2.10282e-06	2.81686e-06	7.68104e-07	7.8346e-07	5.11128e-07	3.29798e-07
6	VIT_01s0011g00900.t01	VIT_01s0011g00900	2.10412e-06	1.77503e-06	1.64022e-06	1.64014e-06	2.92742e-06	1.44289e-06	1.31327e-06	1.73678e-06	4.42011e-07	4.96111e-07	2.86096e-07	4.19248e-07
13	VIT_01s0011g00910.t01	VIT_01s0011g00910	5.97759e-06	4.65733e-06	3.39069e-06	3.64745e-06	1.18406e-05	5.34482e-06	6.38876e-06	5.14914e-06	1.58319e-06	1.6041e-06	6.41145e-07	2.30502e-06
1	VIT_01s0011g00920.t01	VIT_01s0011g00920	2.38649e-06	1.77334e-06	1.87709e-06	1.57828e-06	2.62159e-06	2.49523e-06	1.05552e-06	2.27185e-06	1.03906e-06	1.18477e-06	7.82541e-07	6.79797e-07
1	VIT_01s0011g00930.t01	VIT_01s0011g00930	1.61793e-07	7.15623e-08	3.77061e-07	1.79328e-07	2.03288e-07	4.01989e-07	1.69181e-07	2.81907e-07	3.74439e-08	3.28936e-07	2.90503e-06	1.02813e-05
12	VIT_01s0011g00940.t01	VIT_01s0011g00940	1.12005e-05	1.0521e-05	1.38466e-05	1.47519e-05	2.17385e-05	2.52562e-05	1.61628e-05	2.0035e-05	3.58023e-06	6.41822e-06	1.319e-06	4.19979e-06
1	VIT_01s0011g00950.t01	VIT_01s0011g00950	1.37436e-07	7.43541e-08	1.98074e-07	6.0062e-07	2.66427e-07	6.11482e-08	5.88255e-08	1.10876e-07	6.36138e-08	5.88191e-07	5.22376e-07	2.06048e-07
1	VIT_01s0011g00960.t01	VIT_01s0011g00960	3.10012e-08	1.63167e-08	9.48886e-08	2.57877e-07	5.53165e-08	4.02563e-08	3.87272e-08	1.02192e-07	6.68775e-08	2.85664e-07	1.53472e-07	4.06948e-08
1	VIT_01s0011g00970.t01	VIT_01s0011g00970	4.21661e-08	3.73008e-08	4.60634e-08	4.89399e-08	1.78297e-08	1.1101e-08	4.512e-08	2.68719e-08	1.73149e-08	1.91949e-08	4.37699e-09	6.45141e-09
1	VIT_01s0011g00990.t01	VIT_01s0011g00990	1.80209e-07	2.46015e-08	1.3537e-07	2.64884e-07	8.57614e-08	3.38671e-07	5.04469e-08	4.34566e-07	2.67921e-07	2.56017e-07	6.58666e-08	9.28899e-08
1	VIT_01s0011g01000.t01	VIT_01s0011g01000	1.25053e-07	1.15935e-07	1.19529e-07	9.11565e-08	1.30305e-07	1.2048e-07	1.07732e-07	1.02581e-07	1.14999e-07	1.45116e-07	1.15369e-07	9.3891e-08
18	VIT_01s0011g01010.t01	VIT_01s0011g01010	1.82992e-07	9.88961e-08	1.50517e-07	1.12491e-07	4.63712e-08	2.13626e-08	6.89477e-08	6.94723e-08	6.02368e-08	4.3644e-08	3.76834e-08	3.88637e-08
1	VIT_01s0011g01020.t01	VIT_01s0011g01020	4.55207e-06	3.51044e-06	3.58732e-06	2.88611e-06	1.07387e-05	5.75306e-06	6.54838e-06	5.77669e-06	2.23661e-06	2.57831e-06	1.03057e-06	2.28801e-06
1	VIT_01s0011g01030.t01	VIT_01s0011g01030	3.23961e-06	2.17972e-06	2.45104e-06	2.36819e-06	5.93228e-06	2.27421e-06	2.83097e-06	2.87927e-06	7.93581e-07	8.23093e-07	5.18728e-07	1.0856e-06
13	VIT_01s0011g01040.t01	VIT_01s0011g01040	1.52487e-05	1.08684e-05	1.26812e-05	1.22466e-05	3.28873e-05	1.40761e-05	1.619e-05	1.53047e-05	2.52563e-06	1.69808e-06	7.51739e-07	5.48478e-06
6	VIT_01s0011g01050.t01	VIT_01s0011g01050	8.2349e-06	3.11891e-06	8.01537e-06	6.93811e-06	2.49625e-05	6.08136e-06	2.14697e-06	6.55909e-06	1.29714e-06	2.8691e-06	7.58732e-06	9.62808e-06
1	VIT_01s0011g01060.t01	VIT_01s0011g01060	4.02256e-06	2.94148e-06	5.20363e-06	3.93384e-06	8.03918e-06	3.09405e-06	2.95852e-06	3.60578e-06	6.6452e-07	3.50201e-07	3.08838e-07	1.02182e-06
14	VIT_01s0011g01070.t01	VIT_01s0011g01070	2.11339e-06	1.63709e-06	1.54477e-06	1.70447e-06	2.67536e-06	1.33669e-06	1.93586e-06	1.29965e-06	5.78555e-07	9.21772e-07	3.99243e-07	6.2946e-07
6	VIT_01s0011g01080.t01	VIT_01s0011g01080	2.59216e-06	3.09168e-06	2.99189e-06	3.72795e-06	5.60135e-06	3.62442e-06	5.98708e-06	5.71579e-06	1.60839e-06	1.46877e-06	6.65456e-07	3.73625e-06
10	VIT_01s0011g01090.t01	VIT_01s0011g01090	1.65566e-05	2.12912e-05	1.70012e-05	1.96838e-05	1.79291e-05	2.81327e-05	2.17947e-05	2.17279e-05	1.4781e-05	2.22549e-05	7.48166e-06	1.21941e-05
1	VIT_01s0011g01100.t01	VIT_01s0011g01100	1.79798e-06	1.47937e-06	1.37582e-06	1.42083e-06	3.04779e-06	1.01696e-06	1.6806e-06	2.0109e-06	5.06697e-07	6.88295e-07	2.47249e-07	8.46927e-07
1	VIT_01s0011g01110.t01	VIT_01s0011g01110	1.40565e-05	1.78485e-05	1.39129e-05	1.52024e-05	2.44504e-05	2.09534e-05	2.00153e-05	2.58048e-05	7.08261e-06	7.75879e-06	3.31938e-06	7.93413e-06
1	VIT_01s0011g01120.t01	VIT_01s0011g01120	1.05949e-06	8.1392e-07	1.4064e-06	1.72174e-06	2.91267e-06	1.7734e-06	1.09704e-06	1.53028e-06	6.18251e-07	1.37677e-06	1.24439e-06	2.04822e-06
1	VIT_01s0011g01130.t01	VIT_01s0011g01130	3.57218e-06	1.61315e-06	5.50297e-06	2.56925e-06	9.30271e-06	4.05159e-06	3.89126e-06	4.02157e-06	8.37025e-07	7.63e-07	3.86034e-07	1.05381e-06
1	VIT_01s0011g01140.t01	VIT_01s0011g01140	4.86135e-06	1.8689e-06	6.69981e-06	3.83234e-06	1.17336e-05	3.07909e-06	7.25613e-06	1.03749e-05	2.22748e-06	5.08089e-06	6.02955e-06	4.28794e-06
6	VIT_01s0011g01150.t01	VIT_01s0011g01150	2.50732e-06	2.0378e-06	3.11832e-06	2.38515e-06	3.92832e-06	2.65159e-06	1.97074e-06	2.21728e-06	4.81798e-07	4.61316e-07	1.96895e-07	3.96733e-07
1	VIT_01s0011g01160.t01	VIT_01s0011g01160	3.6153e-05	7.60246e-05	4.60421e-05	6.54296e-05	7.74339e-05	8.42866e-05	5.79147e-05	8.34459e-05	2.71588e-05	4.01188e-05	6.4223e-06	4.38409e-06
18	VIT_01s0011g01170.t01	VIT_01s0011g01170	5.44922e-06	8.98498e-06	7.26115e-06	7.46034e-06	1.3701e-05	1.15108e-05	6.25651e-06	8.44773e-06	2.61865e-06	3.21133e-06	6.24792e-07	7.08143e-07
1	VIT_01s0011g01180.t01	VIT_01s0011g01180	6.33924e-06	7.95495e-06	8.15254e-06	9.47934e-06	1.27885e-05	9.83722e-06	6.18992e-06	9.16394e-06	1.90628e-06	1.93044e-06	6.57212e-07	1.66361e-06
6	VIT_01s0011g01190.t01	VIT_01s0011g01190	2.52539e-07	4.14884e-07	4.09879e-07	1.00494e-07	8.31851e-08	9.39103e-08	6.60236e-08	3.14301e-08	5.50602e-08	2.78355e-08	7.48983e-08	2.20791e-08
6	VIT_01s0011g01200.t01	VIT_01s0011g01200	2.75569e-07	8.5159e-08	8.93865e-08	3.39594e-08	1.09268e-07	7.95193e-08	3.31495e-07	9.11199e-08	1.15816e-07	7.79126e-08	1.73931e-07	1.60771e-07
18	VIT_01s0011g01210.t01	VIT_01s0011g01210	2.12315e-07	0	0	1.97138e-07	2.28658e-07	0	1.94276e-07	0	7.58012e-07	0	1.85959e-07	0
12	VIT_01s0011g01220.t01	VIT_01s0011g01220	0	0	4.71891e-08	5.23294e-08	1.72279e-07	1.25375e-07	2.48599e-07	1.26433e-07	8.68861e-08	3.91353e-07	5.92345e-07	2.67527e-07
1	VIT_01s0011g01230.t01	VIT_01s0011g01230	6.31665e-06	5.48976e-06	7.21964e-06	6.77636e-06	1.45931e-05	8.03743e-06	9.64376e-06	8.61879e-06	2.53593e-06	1.87228e-06	4.74675e-07	1.83637e-06
6	VIT_01s0011g01240.t01	VIT_01s0011g01240	1.31089e-05	1.39675e-05	1.69062e-05	1.48756e-05	2.80644e-05	1.60929e-05	1.45077e-05	1.60996e-05	3.17699e-06	3.14361e-06	1.31633e-06	5.43403e-06
18	VIT_01s0011g01250.t01	VIT_01s0011g01250	6.91532e-07	4.45032e-07	1.29279e-06	7.19621e-07	9.04238e-07	4.16571e-07	2.74288e-07	6.51302e-07	5.97881e-08	1.93486e-07	2.55514e-07	2.14606e-07
6	VIT_01s0011g01260.t01	VIT_01s0011g01260	4.26709e-06	2.81245e-06	3.97357e-06	2.99636e-06	5.99419e-06	2.95011e-06	2.67377e-06	3.25538e-06	7.16564e-07	2.10411e-06	8.02682e-07	2.24571e-06
11	VIT_01s0011g01270.t01	VIT_01s0011g01270	9.93941e-06	1.10869e-05	1.14727e-05	1.19763e-05	1.45329e-05	1.25551e-05	1.14611e-05	1.23071e-05	3.36587e-06	6.43623e-06	2.08544e-06	3.27329e-06
6	VIT_01s0011g01280.t01	VIT_01s0011g01280	1.02425e-06	7.51622e-07	1.10875e-06	1.78356e-07	2.54954e-07	4.9196e-07	2.89776e-06	1.2113e-06	1.94475e-06	4.30382e-06	1.72284e-06	8.39801e-07
1	VIT_01s0011g01290.t01	VIT_01s0011g01290	1.4579e-05	1.33146e-05	1.55825e-05	1.15064e-05	1.45041e-05	1.53272e-05	1.37853e-05	1.37547e-05	2.85377e-06	5.6109e-06	1.55109e-06	4.01194e-06
6	VIT_01s0011g01300.t01	VIT_01s0011g01300	2.44866e-06	1.01073e-06	1.36463e-06	9.73128e-07	8.83728e-06	1.30495e-06	8.7414e-07	1.3456e-06	3.94222e-07	7.29018e-07	1.97176e-06	2.1067e-06
6	VIT_01s0011g01310.t01	VIT_01s0011g01310	1.05161e-05	8.0803e-06	5.76009e-06	2.39298e-06	4.59787e-07	3.7356e-07	7.18741e-07	2.98347e-07	1.2929e-07	3.01231e-07	9.55945e-08	2.18382e-07
1	VIT_01s0011g01320.t01	VIT_01s0011g01320	1.17322e-05	1.09899e-05	1.51322e-05	1.33419e-05	2.57117e-05	1.40062e-05	1.46087e-05	1.71173e-05	5.1087e-06	4.51263e-06	1.76072e-06	5.31857e-06
1	VIT_01s0011g01330.t01	VIT_01s0011g01330	4.00669e-06	2.84783e-06	3.94189e-06	3.29585e-06	4.19799e-06	2.0338e-06	3.21153e-06	2.44503e-06	7.2829e-07	1.32856e-06	6.31603e-07	1.1472e-06
1	VIT_01s0011g01340.t01	VIT_01s0011g01340	4.22548e-07	4.25188e-07	4.83317e-07	5.60489e-07	4.33404e-07	2.79962e-07	3.07633e-07	2.75959e-07	4.95753e-08	1.86297e-07	1.91197e-07	1.10828e-07
15	VIT_01s0011g01350.t01	VIT_01s0011g01350	1.08077e-05	9.92958e-07	3.34021e-05	4.06977e-05	0.000148388	0.000133438	1.30367e-05	0.000104709	1.86637e-05	7.05007e-06	3.19392e-06	3.45131e-06
1	VIT_01s0011g01360.t01	VIT_01s0011g01360	2.16513e-05	1.4988e-05	1.62962e-05	1.86184e-05	6.66978e-05	2.92391e-05	1.56749e-05	3.68022e-05	5.25094e-06	5.86738e-06	9.93551e-06	9.78823e-06
1	VIT_01s0011g01370.t01	VIT_01s0011g01370	1.03993e-05	8.84114e-06	1.02061e-05	8.76043e-06	1.30062e-05	8.8853e-06	9.68846e-06	8.8772e-06	2.68618e-06	3.24961e-06	1.08854e-06	1.67203e-06
1	VIT_01s0011g01380.t01	VIT_01s0011g01380	2.72706e-06	2.32523e-06	2.50331e-06	2.4417e-06	3.44843e-06	2.46593e-06	2.94417e-06	3.26459e-06	5.96168e-07	1.30923e-06	2.3231e-07	3.91146e-07
6	VIT_01s0011g01390.t01	VIT_01s0011g01390	3.92272e-07	4.23999e-07	5.5426e-07	5.26127e-07	1.33013e-06	6.41119e-07	5.48973e-07	7.81856e-07	1.9956e-07	1.65574e-07	1.61683e-07	2.96557e-07
14	VIT_01s0011g01400.t01	VIT_01s0011g01400	7.94469e-07	7.88636e-07	9.85966e-07	1.47535e-06	3.9843e-06	2.36871e-06	1.95694e-06	2.62784e-06	2.83643e-07	3.99051e-07	1.49732e-07	6.84876e-07
9	VIT_01s0011g01410.t01	VIT_01s0011g01410	1.18037e-05	1.68369e-05	9.41818e-06	2.60232e-05	4.27085e-05	6.75442e-05	0.000107859	3.81565e-05	2.78243e-05	3.29706e-05	3.47e-06	3.49945e-07
1	VIT_01s0011g01420.t01	VIT_01s0011g01420	3.65514e-06	2.37379e-06	5.57128e-06	4.55436e-06	5.47006e-06	2.67771e-06	3.54073e-06	6.50044e-06	1.4494e-06	3.34182e-06	4.19516e-06	6.24524e-06
18	VIT_01s0011g01430.t01	VIT_01s0011g01430	4.94632e-06	5.74295e-06	5.76372e-06	5.60991e-06	8.11134e-06	6.3496e-06	3.54486e-06	7.13713e-06	1.91311e-06	1.84856e-06	4.22376e-07	1.62217e-06
1	VIT_01s0011g01440.t01	VIT_01s0011g01440	9.14426e-06	1.04889e-05	8.17802e-06	8.05032e-06	1.16316e-05	8.36084e-06	1.11844e-05	7.74598e-06	4.15706e-06	5.44603e-06	3.30385e-06	3.47255e-06
1	VIT_01s0011g01450.t01	VIT_01s0011g01450	1.86728e-05	2.01158e-05	1.75402e-05	2.01747e-05	2.39512e-05	2.17472e-05	1.89622e-05	2.40506e-05	1.06765e-05	1.64217e-05	4.16887e-06	8.0643e-06
1	VIT_01s0011g01460.t01	VIT_01s0011g01460	1.34919e-05	1.13855e-05	1.10619e-05	1.19438e-05	2.6499e-05	1.70683e-05	2.14684e-05	1.67106e-05	5.96745e-06	1.50777e-05	1.03544e-05	2.0991e-05
6	VIT_01s0011g01470.t01	VIT_01s0011g01470	7.51161e-06	5.24935e-06	8.44034e-06	6.14403e-06	1.82603e-05	7.50795e-06	6.61114e-06	7.28353e-06	8.07097e-07	9.30754e-07	3.75951e-07	2.42392e-06
1	VIT_01s0011g01480.t01	VIT_01s0011g01480	4.73297e-06	2.0314e-06	5.12118e-06	3.57357e-06	1.51108e-05	5.62579e-06	2.65036e-06	5.59268e-06	5.26572e-07	5.21412e-07	3.6456e-07	1.35792e-06
1	VIT_01s0011g01490.t01	VIT_01s0011g01490	2.05144e-05	1.20404e-05	2.23957e-05	1.7648e-05	6.86508e-05	1.91886e-05	2.00003e-05	2.8878e-05	4.18328e-06	4.76015e-06	5.05152e-06	1.54988e-05
18	VIT_01s0011g01500.t01	VIT_01s0011g01500	1.79685e-06	3.70186e-07	1.42587e-06	1.3286e-06	2.68712e-06	1.1582e-06	6.39825e-07	2.44446e-06	2.25715e-07	1.79833e-07	7.74293e-07	6.63837e-07
1	VIT_01s0011g01510.t01	VIT_01s0011g01510	2.39521e-06	1.70621e-06	3.79711e-06	3.71594e-06	8.77045e-06	5.0299e-06	2.21695e-06	6.84985e-06	8.36517e-07	1.16483e-06	9.13259e-07	4.2533e-06
1	VIT_01s0011g01520.t01	VIT_01s0011g01520	9.34835e-06	8.9496e-06	8.18025e-06	8.98712e-06	1.16678e-05	9.87643e-06	7.73047e-06	9.62391e-06	2.63077e-06	3.14385e-06	1.76175e-06	8.22573e-06
18	VIT_01s0011g01530.t01	VIT_01s0011g01530	5.44161e-06	4.01967e-06	5.63987e-06	4.15657e-06	7.71581e-06	4.89693e-06	3.83232e-06	5.27243e-06	1.60108e-06	1.27538e-06	1.41307e-06	1.96781e-06
12	VIT_01s0011g01540.t01	VIT_01s0011g01540	2.61391e-05	1.61159e-05	1.49806e-05	1.36645e-05	2.75145e-05	1.19074e-05	1.76161e-05	2.08841e-05	7.70216e-06	1.6977e-05	1.14856e-05	1.2408e-05
6	VIT_01s0011g01560.t01	VIT_01s0011g01560	2.55066e-08	5.79747e-08	6.6e-08	2.61042e-08	9.50334e-08	1.00459e-07	5.0285e-08	7.18135e-08	3.35487e-08	3.3377e-08	1.25752e-08	2.71144e-08
6	VIT_01s0011g01570.t01	VIT_01s0011g01570	2.5556e-05	2.04771e-05	3.23879e-05	2.42437e-05	5.38598e-05	2.27762e-05	2.9844e-05	3.06134e-05	9.46077e-06	9.67473e-06	7.74788e-06	1.24059e-05
12	VIT_01s0011g01580.t01	VIT_01s0011g01580	2.54583e-06	1.29943e-06	2.47212e-06	9.58181e-07	1.21057e-06	7.87152e-07	4.03581e-07	7.88592e-07	2.01466e-07	2.02974e-07	6.35289e-08	7.49145e-08
1	VIT_01s0011g01590.t01	VIT_01s0011g01590	2.48695e-06	1.73223e-06	4.4965e-06	2.83458e-06	1.012e-05	6.78761e-06	2.2295e-06	4.67402e-06	8.21084e-07	5.90288e-07	3.18345e-07	6.98437e-07
6	VIT_01s0011g01600.t01	VIT_01s0011g01600	1.06113e-05	7.42617e-06	8.54346e-06	7.83676e-06	1.34366e-05	9.04491e-06	9.72779e-06	8.85007e-06	3.84001e-06	5.98215e-06	2.29529e-06	4.66276e-06
1	VIT_01s0011g01610.t01	VIT_01s0011g01610	1.2777e-05	1.43392e-05	1.54578e-05	1.75934e-05	1.64396e-05	1.9342e-05	1.57488e-05	2.1256e-05	7.10236e-06	8.85869e-06	3.11645e-06	6.3978e-06
1	VIT_01s0011g01620.t01	VIT_01s0011g01620	1.33396e-05	1.33188e-05	1.29596e-05	1.40695e-05	1.70234e-05	1.57672e-05	2.09557e-05	2.00271e-05	7.76451e-06	1.18021e-05	6.29554e-06	1.43242e-05
6	VIT_01s0011g01630.t01	VIT_01s0011g01630	3.75149e-06	2.4139e-06	3.65673e-06	2.39228e-06	1.37902e-05	4.23978e-06	5.93529e-06	5.36123e-06	1.30603e-06	1.31874e-06	7.19162e-07	1.7076e-06
6	VIT_01s0011g01640.t01	VIT_01s0011g01640	3.04929e-06	2.06179e-06	3.84446e-06	2.92717e-06	7.92053e-06	3.19123e-06	2.62155e-06	3.74564e-06	7.77421e-07	5.11807e-07	2.46347e-07	1.17487e-06
1	VIT_01s0011g01650.t01	VIT_01s0011g01650	4.6147e-06	3.39936e-06	3.95215e-06	3.62362e-06	5.48524e-06	2.94691e-06	2.62316e-06	3.31826e-06	1.16296e-06	1.29026e-06	7.90524e-07	1.84308e-06
6	VIT_01s0011g01660.t01	VIT_01s0011g01660	2.24783e-05	2.32561e-05	2.23251e-05	2.38478e-05	3.69561e-05	3.38635e-05	3.51602e-05	3.59055e-05	1.16281e-05	1.11599e-05	7.4003e-06	9.93003e-06
6	VIT_01s0011g01670.t01	VIT_01s0011g01670	2.32101e-06	1.71152e-06	1.54547e-06	2.05247e-06	3.74951e-06	2.08379e-06	2.62949e-06	2.40747e-06	1.14433e-06	1.42753e-06	9.19641e-07	9.96832e-07
1	VIT_01s0011g01680.t01	VIT_01s0011g01680	7.14447e-06	8.69316e-06	7.63404e-06	8.71564e-06	1.32769e-05	7.64176e-06	8.46984e-06	9.93966e-06	2.26188e-06	1.6334e-06	7.10726e-07	1.46027e-06
2	VIT_01s0011g01690.t01	VIT_01s0011g01690	4.55573e-06	5.26113e-06	5.3785e-06	5.89148e-06	1.07584e-05	8.37825e-06	7.42486e-06	6.16376e-06	2.06614e-06	1.58069e-06	7.092e-07	1.48365e-06
6	VIT_01s0011g01700.t01	VIT_01s0011g01700	1.7263e-05	1.8398e-05	1.64447e-05	2.24687e-05	2.88173e-05	3.18748e-05	3.13786e-05	1.88538e-05	5.30041e-06	4.3954e-06	1.25792e-06	6.22787e-06
6	VIT_01s0011g01710.t01	VIT_01s0011g01710	8.3558e-06	8.03518e-06	1.02996e-05	1.02785e-05	2.42984e-05	1.26005e-05	2.01299e-05	1.3202e-05	4.11659e-06	2.61313e-06	8.99377e-07	3.42714e-06
6	VIT_01s0011g01720.t01	VIT_01s0011g01720	3.60647e-06	4.09798e-06	3.60919e-06	4.04452e-06	6.90917e-06	4.84122e-06	3.14432e-06	3.78383e-06	1.94282e-06	2.61718e-06	3.41834e-07	8.54117e-07
12	VIT_01s0011g01730.t01	VIT_01s0011g01730	1.36591e-05	7.62225e-06	1.33017e-05	1.31771e-05	2.23138e-05	9.80115e-06	1.35814e-05	2.93569e-05	4.33863e-05	0.000281995	0.000167214	0.000196918
11	VIT_01s0011g01740.t01	VIT_01s0011g01740	6.50802e-06	3.20635e-06	6.3658e-06	5.0314e-06	1.4505e-05	4.50278e-06	8.37853e-06	1.98784e-05	4.20319e-05	0.000238799	0.0001665	0.000133475
12	VIT_01s0011g01760.t01	VIT_01s0011g01760	5.30992e-06	3.51013e-06	6.68832e-06	6.01261e-06	9.06615e-06	3.88948e-06	7.05116e-06	7.67945e-06	3.93544e-06	1.7127e-05	2.00539e-05	2.52057e-05
11	VIT_01s0011g01780.t01	VIT_01s0011g01780	6.38639e-07	2.17288e-07	1.932e-06	5.54692e-07	8.32559e-06	2.95073e-06	4.85484e-06	6.24857e-06	1.5245e-06	2.29128e-06	3.44222e-07	2.845e-06
11	VIT_01s0011g01790.t01	VIT_01s0011g01790	7.51205e-07	1.34287e-07	2.23542e-06	5.89414e-07	1.13744e-05	3.17027e-06	8.69041e-07	3.83231e-06	1.53964e-07	2.50217e-07	4.13206e-07	2.70591e-06
1	VIT_01s0011g01800.t01	VIT_01s0011g01800	1.77284e-06	1.13543e-06	2.52655e-06	1.61438e-06	6.42848e-06	3.62057e-06	2.34309e-06	2.80707e-06	6.3133e-07	1.0893e-06	4.82427e-07	1.30558e-06
18	VIT_01s0011g01810.t01	VIT_01s0011g01810	2.004e-06	1.01073e-06	4.32697e-06	1.91251e-06	1.95704e-05	4.32577e-06	1.47881e-06	4.95995e-06	1.33471e-06	2.18289e-06	1.68494e-06	3.87455e-06
6	VIT_01s0011g01820.t01	VIT_01s0011g01820	0.000532084	0.000574071	0.000506178	0.000668662	0.000846653	0.00112893	0.00112784	0.000797336	0.00042054	0.000563475	0.000250246	0.000214182
1	VIT_01s0011g01830.t01	VIT_01s0011g01830	2.28833e-05	2.13009e-05	2.30828e-05	3.11103e-05	4.17051e-05	2.40608e-05	1.53281e-05	3.53641e-05	7.29399e-06	9.5481e-06	9.52185e-06	1.72466e-05
18	VIT_01s0011g01840.t01	VIT_01s0011g01840	0	0	9.75921e-08	3.17982e-08	0	0	7.21539e-08	3.18075e-08	4.15308e-08	3.37472e-08	0	0
1	VIT_01s0011g01850.t01	VIT_01s0011g01850	1.1053e-06	8.66553e-07	8.8869e-07	1.07108e-06	1.33323e-06	9.81312e-07	1.34565e-06	7.78752e-07	5.77935e-07	8.57779e-07	1.5554e-06	1.27171e-06
18	VIT_01s0011g01860.t01	VIT_01s0011g01860	4.58891e-07	5.34426e-08	5.75007e-07	2.24379e-07	1.04475e-06	2.40164e-07	5.13141e-07	5.36124e-07	1.95741e-07	2.33062e-07	4.23311e-07	1.77801e-06
1	VIT_01s0011g01870.t01	VIT_01s0011g01870	1.44083e-05	1.46982e-05	1.22506e-05	1.16602e-05	2.67286e-05	1.48792e-05	2.18877e-05	1.8096e-05	5.0338e-06	9.76504e-06	6.83494e-06	1.0643e-05
18	VIT_01s0011g01880.t01	VIT_01s0011g01880	7.12769e-06	3.8225e-06	5.12064e-06	6.24825e-06	6.18042e-06	6.26394e-06	5.72736e-06	5.17502e-06	1.2617e-06	3.2101e-06	1.50789e-06	1.75604e-06
1	VIT_01s0011g01890.t01	VIT_01s0011g01890	3.428e-06	3.33029e-06	3.3971e-06	3.0968e-06	3.6489e-06	2.50952e-06	1.93232e-06	5.67923e-07	6.30615e-07	1.3361e-06	9.89684e-07	1.64046e-06
1	VIT_01s0011g01900.t01	VIT_01s0011g01900	1.11271e-05	6.48336e-06	1.17908e-05	7.50279e-06	2.3181e-05	1.02606e-05	7.26687e-06	1.0908e-05	3.26111e-06	6.21062e-06	6.38731e-06	1.48248e-05
1	VIT_01s0011g01910.t01	VIT_01s0011g01910	1.92233e-06	1.61874e-06	1.68973e-06	1.34484e-06	2.4913e-06	9.60084e-07	1.8226e-06	1.05276e-06	6.85011e-07	1.16439e-06	6.83239e-07	4.91674e-07
1	VIT_01s0011g01920.t01	VIT_01s0011g01920	7.84387e-06	2.93978e-06	6.92159e-06	5.04348e-06	1.78569e-05	1.66229e-06	3.46026e-06	2.0534e-06	2.23285e-06	4.38327e-06	3.84184e-06	2.44782e-06
6	VIT_01s0011g01930.t01	VIT_01s0011g01930	1.97796e-06	1.02659e-06	2.72941e-06	1.37259e-06	3.61016e-06	1.45901e-06	1.11135e-06	1.7077e-06	3.0209e-07	5.64345e-07	3.35039e-07	9.42926e-07
8	VIT_01s0011g01940.t01	VIT_01s0011g01940	6.78873e-06	3.69255e-06	1.20556e-05	4.63404e-06	1.07393e-05	5.6532e-06	4.63769e-06	5.31426e-06	1.01716e-06	1.02153e-06	4.94115e-07	2.91625e-06
1	VIT_01s0011g01960.t01	VIT_01s0011g01960	2.38602e-05	2.05781e-05	2.32985e-05	2.34666e-05	5.10844e-05	3.29985e-05	2.06815e-05	3.42935e-05	8.58681e-06	1.37555e-05	4.49075e-06	7.94135e-06
1	VIT_01s0011g01970.t01	VIT_01s0011g01970	2.00435e-06	2.28949e-06	1.62669e-06	2.34093e-06	4.33508e-06	3.18878e-06	2.55967e-06	3.84701e-06	8.77943e-07	1.12154e-06	3.45753e-07	1.21173e-06
13	VIT_01s0011g01980.t01	VIT_01s0011g01980	2.12554e-06	1.62391e-06	1.2698e-06	9.71368e-07	3.61898e-06	2.94148e-06	2.37682e-06	3.79743e-06	4.99526e-07	5.40593e-07	1.47047e-07	8.68517e-07
1	VIT_01s0011g01990.t01	VIT_01s0011g01990	1.565e-05	1.37674e-05	1.50032e-05	1.65769e-05	2.92325e-05	2.23285e-05	1.85478e-05	1.45356e-05	1.05218e-05	2.24861e-05	6.00102e-06	8.85944e-06
1	VIT_01s0011g02000.t01	VIT_01s0011g02000	1.293e-06	9.22657e-07	1.32237e-06	7.3159e-07	9.65672e-07	6.83698e-07	4.81953e-07	5.44955e-07	1.94168e-07	1.84187e-07	1.78233e-07	2.89382e-07
1	VIT_01s0011g02020.t01	VIT_01s0011g02020	6.35232e-06	5.57534e-06	1.29852e-05	1.25419e-05	1.86156e-05	1.33025e-05	3.82813e-06	1.18527e-05	4.56118e-07	6.84522e-07	3.55564e-07	1.5498e-06
1	VIT_01s0011g02030.t01	VIT_01s0011g02030	9.68513e-07	1.10923e-06	4.73537e-07	7.16918e-07	2.64615e-06	1.84466e-06	2.46444e-06	2.80493e-06	1.3926e-06	2.14199e-06	1.51064e-06	3.36151e-06
6	VIT_01s0011g02040.t01	VIT_01s0011g02040	7.50172e-05	4.61001e-05	7.87815e-05	5.61396e-05	0.000183728	6.5292e-05	7.17828e-05	7.25885e-05	1.16867e-05	1.1348e-05	5.5307e-06	2.27704e-05
18	VIT_01s0011g02050.t01	VIT_01s0011g02050	1.85093e-05	1.38692e-05	2.77371e-05	1.68279e-05	4.90591e-05	1.7302e-05	1.47872e-05	2.145e-05	2.49163e-06	3.07541e-06	1.00077e-06	7.48987e-06
1	VIT_01s0011g02060.t01	VIT_01s0011g02060	1.22479e-05	7.90052e-06	7.92173e-06	6.97321e-06	7.83348e-06	2.53288e-06	2.96698e-06	2.33649e-06	6.80882e-07	8.69946e-07	3.20181e-06	1.49022e-06
1	VIT_01s0011g02070.t01	VIT_01s0011g02070	7.43858e-06	6.99725e-06	7.4175e-06	6.31579e-06	1.33009e-05	5.25176e-06	3.769e-06	5.18097e-06	1.53238e-06	1.60937e-06	1.39914e-06	3.00202e-06
3	VIT_01s0011g02080.t01	VIT_01s0011g02080	4.34069e-06	3.57842e-06	4.55567e-06	6.3506e-06	5.43289e-06	6.22442e-06	3.56517e-06	3.75739e-06	1.29004e-06	1.66677e-06	6.83885e-07	1.40005e-06
2	VIT_01s0011g02090.t01	VIT_01s0011g02090	2.96848e-05	3.80412e-05	3.71043e-05	4.07779e-05	3.68606e-05	4.81636e-05	3.88004e-05	4.58402e-05	1.72118e-05	2.76657e-05	5.05065e-06	1.02285e-05
1	VIT_01s0011g02100.t01	VIT_01s0011g02100	5.31434e-06	3.31315e-06	5.56996e-06	4.40484e-06	9.81156e-06	4.6294e-06	5.66916e-06	5.14044e-06	1.25814e-06	2.20822e-06	8.39688e-07	1.8019e-06
10	VIT_01s0011g02110.t01	VIT_01s0011g02110	1.94807e-06	1.67156e-06	2.20789e-06	1.64207e-06	4.70266e-06	1.9137e-06	1.63809e-06	2.49525e-06	4.55736e-07	2.87212e-07	9.56124e-08	6.01273e-07
6	VIT_01s0011g02120.t01	VIT_01s0011g02120	4.8678e-06	2.2726e-06	6.18474e-06	3.64019e-06	1.83153e-05	7.58712e-06	3.72641e-06	6.76215e-06	8.50978e-07	6.54918e-07	3.89566e-07	1.54465e-06
6	VIT_01s0011g02130.t01	VIT_01s0011g02130	2.169e-06	1.40227e-06	3.40041e-06	2.73814e-06	5.43198e-06	3.10507e-06	1.95843e-06	3.57078e-06	7.60827e-07	6.35196e-07	2.52195e-07	2.96295e-06
17	VIT_01s0011g02140.t01	VIT_01s0011g02140	7.12665e-06	9.31342e-07	9.77576e-07	1.08895e-06	0	1.16465e-06	9.54888e-07	9.46146e-07	4.4669e-07	0	0	8.79137e-07
1	VIT_01s0011g02150.t01	VIT_01s0011g02150	4.88879e-07	3.25409e-07	7.84749e-07	6.43735e-07	1.12149e-06	8.06873e-07	5.88971e-07	1.56956e-06	1.80103e-07	4.08069e-07	1.24088e-06	4.25588e-06
1	VIT_01s0011g02160.t01	VIT_01s0011g02160	4.33432e-06	1.69226e-06	5.73199e-06	3.3313e-06	2.4128e-05	5.61696e-06	2.67381e-06	6.59779e-06	6.94077e-07	9.39558e-07	1.04377e-06	1.6553e-06
1	VIT_01s0011g02170.t01	VIT_01s0011g02170	3.46014e-07	2.75513e-07	4.23355e-07	3.85535e-07	5.71395e-07	1.35988e-06	4.89831e-07	9.24527e-07	4.53575e-07	6.15742e-06	4.84898e-07	1.97099e-07
1	VIT_01s0011g02180.t01	VIT_01s0011g02180	2.40957e-05	2.21334e-05	2.72705e-05	4.47555e-05	0.000113753	7.64018e-05	3.69539e-05	5.64108e-05	1.42801e-05	1.44258e-05	5.72582e-06	1.17516e-05
6	VIT_01s0011g02190.t01	VIT_01s0011g02190	3.72258e-06	3.11601e-06	3.71357e-06	3.46368e-06	8.10226e-06	3.8808e-06	4.71001e-06	4.25866e-06	1.29815e-06	1.48703e-06	8.2146e-07	1.62059e-06
1	VIT_01s0011g02200.t01	VIT_01s0011g02200	3.41764e-05	2.12487e-05	3.2376e-05	3.67785e-05	2.12441e-05	1.94564e-05	1.62045e-05	8.69156e-06	4.16294e-06	1.02364e-05	2.66533e-05	2.35968e-05
18	VIT_01s0011g02210.t01	VIT_01s0011g02210	6.49954e-06	4.56002e-06	8.4224e-06	5.82682e-06	8.35451e-06	7.85799e-06	6.28207e-06	6.68999e-06	2.16633e-06	2.88205e-06	2.17751e-06	3.3041e-06
1	VIT_01s0011g02220.t01	VIT_01s0011g02220	3.49211e-06	2.2764e-06	5.01863e-06	3.60129e-06	9.30896e-06	4.91446e-06	3.68777e-06	5.09583e-06	9.38101e-07	6.18236e-07	3.07985e-07	1.30421e-06
1	VIT_01s0011g02230.t01	VIT_01s0011g02230	3.87575e-06	2.76293e-06	4.04423e-06	3.4235e-06	6.04475e-06	3.90731e-06	4.59024e-06	4.17833e-06	9.794e-07	1.37657e-06	7.43826e-07	8.36823e-07
1	VIT_01s0011g02240.t01	VIT_01s0011g02240	6.01103e-06	2.7319e-06	4.82313e-06	1.83056e-06	3.56523e-07	1.89131e-07	8.08206e-08	1.15146e-07	3.87261e-08	8.14453e-08	1.08869e-08	1.85711e-08
1	VIT_01s0011g02250.t01	VIT_01s0011g02250	6.73735e-07	6.24613e-07	1.02675e-06	8.56216e-07	5.66744e-08	8.13002e-08	5.3367e-08	1.58635e-07	3.07183e-08	1.40258e-08	8.195e-09	0
1	VIT_01s0011g02260.t01	VIT_01s0011g02260	4.75665e-06	2.61942e-06	4.11793e-06	3.65203e-06	3.87347e-06	9.80019e-07	3.32331e-07	1.59353e-05	1.23239e-07	3.03053e-07	2.4584e-07	1.02638e-07
1	VIT_01s0011g02270.t01	VIT_01s0011g02270	4.08063e-06	2.31516e-06	4.75674e-06	3.31852e-06	1.18335e-05	5.53089e-06	4.1604e-06	5.63039e-06	1.11678e-06	9.74909e-07	7.7002e-07	1.90605e-06
1	VIT_01s0011g02280.t01	VIT_01s0011g02280	7.91697e-06	5.37159e-06	9.61727e-06	8.82739e-06	2.71053e-05	1.27618e-05	9.78255e-06	1.13276e-05	2.06699e-06	1.94145e-06	2.02389e-06	3.42493e-06
5	VIT_01s0011g02290.t01	VIT_01s0011g02290	4.1501e-07	3.21444e-07	1.05855e-06	6.74792e-07	9.25645e-07	6.73633e-07	3.08642e-07	7.81734e-07	1.70117e-07	8.69127e-08	1.21152e-07	1.14993e-07
1	VIT_01s0011g02300.t01	VIT_01s0011g02300	4.77709e-06	3.44845e-06	6.81191e-06	4.53841e-06	1.00691e-05	5.245e-06	4.92706e-06	5.579e-06	1.21823e-06	1.49187e-06	1.27515e-06	2.41881e-06
13	VIT_01s0011g02310.t01	VIT_01s0011g02310	2.90928e-06	1.15211e-06	6.00565e-06	3.07456e-06	1.10399e-05	5.30034e-06	1.02812e-05	1.09248e-05	4.33379e-06	1.07617e-05	3.77826e-06	7.55771e-06
13	VIT_01s0011g02320.t01	VIT_01s0011g02320	4.57196e-05	4.51343e-06	7.35828e-05	3.21584e-05	2.73673e-05	2.32172e-05	7.14011e-06	8.21273e-05	6.70473e-06	1.09047e-05	1.58511e-05	1.3837e-05
13	VIT_01s0011g02330.t01	VIT_01s0011g02330	2.89272e-06	1.08648e-06	3.18304e-06	4.37562e-06	6.79252e-06	1.88741e-06	6.86321e-07	5.44965e-06	5.50794e-07	2.15787e-06	3.51801e-06	8.02408e-06
6	VIT_01s0011g02340.t01	VIT_01s0011g02340	5.08242e-06	2.32223e-06	8.17292e-06	4.52705e-06	1.85863e-05	1.06267e-05	7.29889e-06	9.96518e-06	1.35363e-06	1.9333e-06	1.02874e-06	2.49834e-06
6	VIT_01s0011g02350.t01	VIT_01s0011g02350	1.82595e-07	9.17981e-08	1.66174e-07	1.86377e-07	4.47039e-07	3.09396e-07	3.70138e-07	2.07954e-07	4.8032e-07	2.40198e-07	3.78082e-07	9.85189e-08
6	VIT_01s0011g02360.t01	VIT_01s0011g02360	1.47476e-07	1.17115e-07	2.3616e-07	8.40648e-07	1.64426e-07	1.14827e-06	3.55733e-07	5.13923e-07	2.43692e-05	5.47634e-07	1.29169e-07	5.41532e-07
18	VIT_01s0011g02370.t01	VIT_01s0011g02370	2.75141e-07	1.506e-07	2.04143e-07	0	0	0	9.96679e-08	7.41576e-08	1.19552e-07	0	0	0
6	VIT_01s0011g02380.t01	VIT_01s0011g02380	1.17279e-06	4.30998e-07	1.43493e-06	1.23604e-06	2.70418e-06	0	2.14629e-07	5.90583e-07	3.76148e-07	3.36614e-07	2.27822e-07	0
6	VIT_01s0011g02390.t01	VIT_01s0011g02390	0	0	0	0	1.20201e-07	1.24144e-07	7.96188e-08	0	6.15326e-07	0	0	0
18	VIT_01s0011g02400.t01	VIT_01s0011g02400	1.19168e-07	1.30566e-07	2.70845e-07	3.00386e-07	3.06199e-07	2.63956e-07	1.50446e-07	1.01378e-07	1.90952e-07	1.26856e-07	1.15198e-07	4.74029e-08
6	VIT_01s0011g02410.t01	VIT_01s0011g02410	0	0	0	0	1.61024e-07	0	1.1372e-07	0	9.97308e-08	0	0	0
6	VIT_01s0011g02420.t01	VIT_01s0011g02420	6.28401e-07	2.78129e-07	3.66364e-07	9.73105e-08	1.20825e-07	0	1.40407e-07	1.7923e-07	1.10395e-07	1.79411e-07	0	7.85611e-08
1	VIT_01s0011g02430.t01	VIT_01s0011g02430	1.41973e-05	1.32029e-05	2.01055e-05	1.66466e-05	2.00587e-05	1.09543e-05	8.18969e-06	9.58352e-06	3.19642e-06	3.53897e-06	1.56441e-06	2.9316e-06
1	VIT_01s0011g02440.t01	VIT_01s0011g02440	2.33308e-06	2.26985e-06	2.82852e-06	2.79609e-06	2.88631e-06	1.7837e-06	1.50505e-06	1.93174e-06	5.41173e-07	4.66144e-07	1.77426e-07	3.90974e-07
18	VIT_01s0011g02450.t01	VIT_01s0011g02450	1.57316e-07	1.8321e-07	2.07281e-07	2.50553e-07	4.17849e-07	1.54134e-07	1.89511e-07	3.11275e-07	6.32183e-08	8.86367e-08	9.89412e-08	4.91559e-08
1	VIT_01s0011g02460.t01	VIT_01s0011g02460	2.38056e-06	1.24208e-06	4.82875e-06	2.75616e-06	8.26742e-06	4.17035e-06	2.78339e-06	4.56439e-06	1.71941e-06	1.67654e-06	6.15698e-07	1.31139e-06
1	VIT_01s0011g02470.t01	VIT_01s0011g02470	3.14658e-05	7.67545e-06	8.60643e-05	4.93808e-05	3.83812e-05	8.02432e-05	2.45918e-05	5.1177e-05	8.06567e-05	3.94543e-05	4.57786e-05	4.1496e-05
1	VIT_01s0011g02480.t01	VIT_01s0011g02480	8.77811e-06	3.58341e-06	1.92208e-05	1.13349e-05	2.27469e-05	2.14624e-05	3.72799e-06	1.06678e-05	3.33702e-06	1.60448e-06	2.26947e-06	3.4625e-06
1	VIT_01s0011g02490.t01	VIT_01s0011g02490	2.80621e-06	2.0812e-06	3.64422e-06	3.85447e-06	1.463e-05	6.33047e-06	3.73327e-06	6.11892e-06	1.09442e-06	9.21889e-07	5.44055e-07	1.47841e-06
18	VIT_01s0011g02500.t01	VIT_01s0011g02500	6.41226e-08	9.25579e-08	5.96559e-08	1.05872e-07	1.61242e-07	1.48794e-07	0	7.01116e-08	1.83992e-07	1.0743e-07	2.11627e-07	6.17266e-07
6	VIT_01s0011g02510.t01	VIT_01s0011g02510	2.45452e-06	1.88984e-06	3.63477e-06	3.26032e-06	4.43024e-06	3.22993e-06	2.72186e-06	2.76859e-06	4.20778e-07	8.75393e-07	5.57362e-07	1.47435e-06
6	VIT_01s0011g02520.t01	VIT_01s0011g02520	2.21913e-08	2.4293e-08	3.26721e-08	3.82478e-08	0	1.44595e-08	1.95903e-08	2.94632e-08	2.15862e-08	3.40834e-07	1.43827e-06	3.97302e-06
1	VIT_01s0011g02530.t01	VIT_01s0011g02530	3.38274e-06	2.59222e-06	5.24769e-06	3.4384e-06	2.76586e-06	1.90991e-06	1.52415e-06	4.30506e-06	5.33531e-07	7.23022e-07	8.99062e-07	1.17153e-06
18	VIT_01s0011g02540.t01	VIT_01s0011g02540	1.88512e-07	8.61024e-08	1.38607e-07	6.54091e-08	1.33502e-07	1.42542e-07	1.06377e-07	8.87582e-08	1.46154e-07	2.05516e-07	1.40192e-06	1.85115e-06
12	VIT_01s0011g02550.t01	VIT_01s0011g02550	4.74976e-06	4.80376e-06	8.55921e-06	3.21552e-06	4.56626e-06	2.64332e-06	3.80153e-06	4.63915e-06	4.11365e-07	3.33374e-07	1.4767e-06	4.84793e-07
18	VIT_01s0011g02560.t01	VIT_01s0011g02560	6.00499e-07	3.13544e-07	1.19301e-06	1.62111e-07	5.36462e-07	3.79599e-07	6.24556e-07	1.37661e-07	1.00412e-07	1.31656e-07	7.08507e-07	1.80126e-07
18	VIT_01s0011g02570.t01	VIT_01s0011g02570	6.12271e-07	4.38298e-07	3.09706e-07	0	3.25839e-07	2.55756e-07	1.73381e-07	2.27632e-07	2.56015e-07	1.87523e-07	0	0
18	VIT_01s0011g02580.t01	VIT_01s0011g02580	9.85142e-08	1.50849e-08	4.0178e-07	2.11875e-07	1.30012e-07	8.63506e-07	8.95327e-08	5.29255e-07	2.19073e-07	1.07581e-07	6.93667e-08	1.55879e-08
18	VIT_01s0011g02590.t01	VIT_01s0011g02590	2.07476e-07	2.50951e-07	3.28048e-07	2.36957e-07	2.25811e-07	1.08584e-06	1.24969e-07	1.55132e-06	5.75443e-07	2.69196e-07	2.04905e-07	1.29659e-07
18	VIT_01s0011g02600.t01	VIT_01s0011g02600	0	1.89273e-07	1.90832e-07	2.71719e-06	6.45731e-06	2.66068e-05	4.42064e-06	2.07641e-05	1.1913e-05	9.07833e-06	8.1414e-06	6.22258e-06
18	VIT_01s0011g02610.t01	VIT_01s0011g02610	0	0	1.68884e-07	1.97706e-07	2.7738e-07	7.10518e-07	2.42324e-07	8.58893e-07	7.86919e-07	9.11272e-07	3.46226e-07	4.78838e-07
18	VIT_01s0011g02620.t01	VIT_01s0011g02620	2.51897e-07	9.21549e-08	1.47776e-06	2.23504e-06	1.27984e-05	2.27962e-05	1.1066e-05	2.13518e-05	1.02366e-05	5.2753e-06	1.24702e-06	1.03484e-06
17	VIT_01s0011g02630.t01	VIT_01s0011g02630	0	0	7.73767e-07	1.41891e-06	9.4617e-07	1.38613e-05	3.21561e-07	4.66885e-06	2.83799e-06	6.77848e-07	6.15122e-07	1.25128e-06
17	VIT_01s0011g02660.t01	VIT_01s0011g02660	9.0843e-08	5.3574e-08	5.42508e-07	1.06442e-06	9.94662e-07	9.6753e-06	9.14373e-07	8.35478e-06	2.05409e-06	1.29595e-06	9.98723e-07	1.14993e-06
18	VIT_01s0011g02670.t01	VIT_01s0011g02670	6.98918e-07	3.1716e-07	7.46137e-07	6.79858e-07	2.61659e-06	6.93535e-07	5.93649e-07	1.20825e-06	3.14334e-07	3.13363e-07	5.75978e-07	3.49279e-07
18	VIT_01s0011g02680.t01	VIT_01s0011g02680	3.60108e-07	1.93122e-07	2.52452e-07	9.98494e-08	0	1.04452e-07	1.92342e-07	9.50488e-08	7.38062e-08	2.26245e-07	1.1755e-07	1.75267e-07
17	VIT_01s0011g02700.t01	VIT_01s0011g02700	1.12193e-07	6.03855e-08	8.11773e-08	1.44482e-07	4.6668e-08	2.66918e-08	3.39577e-08	3.23062e-08	2.66994e-08	3.81291e-08	2.36447e-07	1.44382e-07
18	VIT_01s0011g02710.t01	VIT_01s0011g02710	3.43256e-07	9.99392e-08	0	1.07331e-07	0	1.12192e-07	2.41778e-07	2.53446e-07	1.54705e-06	1.95336e-05	4.11634e-05	0.000258165
18	VIT_01s0011g02720.t01	VIT_01s0011g02720	0	0	0	0	0	1.64038e-07	1.34946e-07	0	2.52566e-06	2.96645e-05	9.92687e-05	0.0002899
1	VIT_01s0011g02730.t01	VIT_01s0011g02730	1.05248e-07	3.38659e-07	1.63963e-08	2.62436e-08	5.74682e-08	6.1056e-08	1.78458e-07	9.68035e-08	2.08529e-07	1.54249e-06	1.43489e-06	2.97457e-06
1	VIT_01s0011g02740.t01	VIT_01s0011g02740	1.05054e-05	8.82881e-06	8.65212e-06	8.71809e-06	3.79226e-05	1.50732e-05	1.57689e-05	9.57808e-06	2.67762e-06	3.63928e-06	3.78317e-06	1.03699e-05
1	VIT_01s0011g02750.t01	VIT_01s0011g02750	3.06772e-05	3.21626e-05	3.71066e-05	0.000168742	0.000176433	0.00030101	9.93456e-05	6.70906e-05	1.54932e-05	1.41536e-05	2.73636e-06	2.17673e-06
14	VIT_01s0011g02760.t01	VIT_01s0011g02760	9.11966e-06	7.0687e-06	9.87904e-06	8.21421e-06	1.83494e-05	8.19507e-06	7.74521e-06	9.33978e-06	2.53395e-06	2.06456e-06	1.14403e-06	2.90329e-06
6	VIT_01s0011g02770.t01	VIT_01s0011g02770	5.74205e-06	4.36976e-06	7.28548e-06	6.26029e-06	1.32622e-05	6.63483e-06	6.05243e-06	7.4509e-06	1.93889e-06	1.24103e-06	3.62328e-07	2.21668e-06
12	VIT_01s0011g02780.t01	VIT_01s0011g02780	7.04952e-07	3.36051e-07	4.39292e-07	3.90873e-06	2.36355e-05	9.52752e-06	5.8709e-06	3.98365e-06	4.8674e-06	5.29149e-06	6.31098e-06	1.37093e-06
13	VIT_01s0011g02790.t01	VIT_01s0011g02790	8.24995e-06	1.11465e-06	1.92973e-05	2.456e-05	1.04529e-05	3.97897e-06	5.55075e-07	6.75352e-06	5.1119e-07	1.49772e-06	2.32064e-06	1.54607e-06
1	VIT_01s0011g02800.t01	VIT_01s0011g02800	4.01957e-06	3.26779e-06	1.48891e-06	1.10743e-06	8.36932e-07	1.29658e-06	1.81236e-06	6.26936e-07	4.41846e-07	3.81755e-06	2.81656e-07	5.85346e-07
11	VIT_01s0011g02810.t01	VIT_01s0011g02810	2.65241e-06	1.77252e-06	3.93692e-06	3.14987e-06	1.23813e-05	4.59167e-06	2.86895e-06	4.46574e-06	1.01518e-06	8.32669e-07	7.48418e-07	1.65857e-06
6	VIT_01s0011g02820.t01	VIT_01s0011g02820	1.21408e-05	6.61136e-06	9.45543e-06	8.09537e-06	3.30201e-05	1.14367e-05	9.74622e-06	1.21941e-05	2.37156e-06	4.11997e-06	2.6264e-06	4.7168e-06
1	VIT_01s0011g02830.t01	VIT_01s0011g02830	7.89468e-07	4.07652e-07	4.09965e-07	4.86446e-07	1.47577e-06	1.02515e-06	6.52362e-07	1.28054e-06	1.61806e-07	8.76539e-08	5.12145e-07	4.07369e-07
6	VIT_01s0011g02840.t01	VIT_01s0011g02840	1.47243e-06	4.57867e-06	7.25896e-07	2.69928e-06	5.48198e-06	6.96825e-06	2.51823e-05	3.86822e-06	8.59973e-06	3.01185e-05	1.20704e-05	4.04351e-06
1	VIT_01s0011g02850.t01	VIT_01s0011g02850	8.9728e-06	6.19655e-06	9.90039e-06	7.28307e-06	1.60433e-05	8.06395e-06	1.07925e-05	9.49757e-06	2.23045e-06	2.05387e-06	1.22423e-06	2.7571e-06
10	VIT_01s0011g02860.t01	VIT_01s0011g02860	4.8152e-07	3.17826e-07	5.66861e-07	8.16394e-07	3.01154e-06	1.30156e-06	1.38345e-06	2.44196e-06	2.6043e-07	2.46751e-07	6.81728e-07	1.4673e-05
1	VIT_01s0011g02870.t01	VIT_01s0011g02870	1.92793e-05	2.30852e-05	2.33042e-05	2.39132e-05	3.09454e-05	2.24247e-05	2.50581e-05	2.16522e-05	4.80328e-06	6.54815e-06	2.18255e-06	4.40366e-06
1	VIT_01s0011g02880.t01	VIT_01s0011g02880	1.30633e-05	4.79375e-06	1.83397e-05	9.15419e-06	3.66727e-06	1.22851e-06	2.89251e-06	1.84352e-06	1.17294e-06	4.00969e-06	5.20349e-06	4.79628e-06
12	VIT_01s0011g02890.t01	VIT_01s0011g02890	6.77497e-06	1.21812e-06	6.17636e-06	3.91702e-06	2.64021e-06	5.9894e-07	1.43378e-06	1.65305e-06	1.18499e-06	1.14517e-05	8.1288e-06	9.30623e-06
6	VIT_01s0011g02910.t01	VIT_01s0011g02910	9.07429e-06	7.63005e-06	7.94092e-06	9.88129e-06	1.67261e-05	1.02409e-05	8.52639e-06	9.54685e-06	2.58948e-06	3.23025e-06	1.34788e-06	5.07996e-06
11	VIT_01s0011g02920.t01	VIT_01s0011g02920	1.94735e-06	8.24191e-07	2.15959e-06	3.98594e-07	3.72582e-07	1.96165e-07	1.67912e-07	9.90388e-08	2.51423e-08	3.54627e-08	3.04302e-07	1.31186e-07
6	VIT_01s0011g02930.t01	VIT_01s0011g02930	4.30006e-06	1.71907e-06	3.03116e-06	1.47412e-06	2.85984e-06	1.06092e-05	3.3825e-06	5.55941e-06	2.72492e-06	7.69545e-06	1.12233e-06	1.64784e-06
11	VIT_01s0011g02940.t01	VIT_01s0011g02940	3.62993e-07	3.33499e-07	1.47082e-06	1.81834e-06	4.19366e-06	8.69091e-06	1.75135e-06	6.52245e-06	3.08895e-06	2.72306e-06	1.55483e-06	8.92997e-06
6	VIT_01s0011g02950.t01	VIT_01s0011g02950	2.78524e-06	1.48098e-06	5.06689e-06	3.55992e-06	1.11106e-05	6.78099e-06	1.90337e-06	5.86265e-06	6.75509e-07	5.15756e-07	5.15089e-07	1.21927e-06
1	VIT_01s0011g02960.t01	VIT_01s0011g02960	5.40462e-07	2.68964e-07	7.6754e-07	5.22736e-07	9.45853e-07	6.2665e-07	1.83135e-06	4.96401e-07	3.0442e-06	1.262e-05	3.05623e-06	3.00593e-05
6	VIT_01s0011g02970.t01	VIT_01s0011g02970	2.71442e-06	1.60492e-06	3.54237e-06	2.39993e-06	7.42388e-06	4.14147e-06	3.41702e-06	4.87338e-06	9.44974e-07	7.24303e-07	4.38272e-07	1.63857e-06
10	VIT_01s0011g02980.t01	VIT_01s0011g02980	1.82068e-06	9.31571e-07	2.77484e-06	1.40627e-06	5.30732e-06	2.79076e-06	2.75634e-06	2.8899e-06	5.1666e-07	5.15138e-07	2.65027e-07	9.4155e-07
12	VIT_01s0011g02990.t01	VIT_01s0011g02990	1.04001e-05	1.342e-05	1.15533e-05	1.80239e-05	2.98469e-05	2.99704e-05	2.12663e-05	1.86533e-05	4.74087e-06	3.42583e-06	8.40193e-07	2.50005e-06
15	VIT_01s0011g03000.t01	VIT_01s0011g03000	5.48197e-07	2.36869e-07	3.02598e-07	1.25667e-06	3.86672e-06	5.63402e-06	1.94115e-05	2.65074e-06	7.87184e-06	1.89242e-05	5.69348e-05	6.44153e-05
1	VIT_01s0011g03010.t01	VIT_01s0011g03010	5.63085e-07	4.86902e-07	6.48029e-07	9.12566e-07	2.20209e-06	1.12984e-06	9.09661e-07	3.56289e-06	3.355e-07	3.64431e-07	1.66329e-06	1.16829e-05
1	VIT_01s0011g03020.t01	VIT_01s0011g03020	4.29817e-06	2.17192e-07	2.47919e-06	3.53217e-06	2.49639e-06	1.01205e-07	1.07316e-07	5.20133e-08	1.19367e-07	6.16832e-07	7.08612e-06	3.49583e-06
18	VIT_01s0011g03030.t01	VIT_01s0011g03030	1.77415e-07	8.6091e-08	1.87012e-07	1.1095e-07	1.34639e-07	7.73762e-08	1.1108e-07	1.57026e-07	9.90194e-08	8.37988e-08	3.96353e-08	5.83621e-08
6	VIT_01s0011g03040.t01	VIT_01s0011g03040	1.12604e-06	1.27329e-06	1.05979e-06	2.79436e-07	7.46288e-07	6.74423e-07	2.16268e-06	2.09638e-07	1.36069e-06	2.36182e-06	1.10455e-06	8.48168e-07
1	VIT_01s0011g03050.t01	VIT_01s0011g03050	4.21003e-05	2.04976e-05	6.03295e-05	3.13945e-05	1.19459e-05	2.89452e-05	1.54179e-05	1.88273e-05	1.87108e-05	2.1066e-05	1.07752e-05	8.42659e-06
1	VIT_01s0011g03060.t01	VIT_01s0011g03060	8.03484e-06	3.88043e-06	1.18191e-05	8.03687e-06	2.73266e-05	1.81125e-05	8.36021e-06	1.39999e-05	2.30958e-06	2.1213e-06	9.98341e-07	2.18072e-06
8	VIT_01s0011g03070.t01	VIT_01s0011g03070	6.68034e-06	7.57863e-07	2.36602e-05	1.99941e-05	6.0571e-05	3.74887e-05	7.73954e-06	4.92742e-05	1.45146e-05	1.60054e-05	2.15645e-05	5.25994e-05
1	VIT_01s0011g03080.t01	VIT_01s0011g03080	3.85479e-06	3.0441e-06	4.42797e-06	4.1705e-06	8.53906e-06	5.32371e-06	4.73061e-06	5.32944e-06	1.85556e-06	1.44314e-06	5.93016e-07	1.76343e-06
1	VIT_01s0011g03090.t01	VIT_01s0011g03090	4.35646e-07	8.00498e-08	1.04643e-06	6.37376e-06	5.52475e-06	1.75415e-05	1.67426e-06	4.1472e-06	5.12175e-06	2.68901e-07	2.26814e-07	1.06646e-07
6	VIT_01s0011g03100.t01	VIT_01s0011g03100	3.87405e-05	3.34441e-05	1.10135e-05	8.82238e-06	6.88943e-07	6.16685e-06	4.92851e-06	2.99326e-06	2.73366e-06	2.15739e-06	1.2797e-07	4.35513e-08
7	VIT_01s0011g03110.t01	VIT_01s0011g03110	2.40867e-05	9.50352e-06	4.40056e-05	5.70327e-05	0.00033553	0.000142454	4.16128e-05	0.000149763	2.95749e-05	3.42753e-05	1.47224e-05	3.65809e-05
1	VIT_01s0011g03120.t01	VIT_01s0011g03120	1.82733e-06	1.57955e-06	1.96241e-06	2.82283e-06	1.38804e-05	4.04998e-06	3.14541e-06	8.62341e-06	1.21242e-06	1.41564e-06	8.49818e-07	2.94921e-06
6	VIT_01s0011g03130.t01	VIT_01s0011g03130	1.40735e-05	1.25794e-05	1.7119e-05	1.99193e-05	2.13399e-05	1.76904e-05	8.48365e-06	2.14488e-05	4.41275e-06	4.38516e-06	3.79923e-06	1.02871e-05
11	VIT_01s0011g03140.t01	VIT_01s0011g03140	6.09767e-06	3.60569e-06	6.66126e-06	5.11511e-06	1.63128e-05	6.15677e-06	3.30591e-06	8.37327e-06	1.81135e-06	2.07708e-06	1.77257e-06	2.56063e-06
6	VIT_01s0011g03160.t01	VIT_01s0011g03160	3.34616e-06	1.26546e-06	5.18529e-06	2.71442e-06	1.47875e-05	7.32289e-06	2.53229e-06	7.58322e-06	5.76668e-07	5.33667e-07	4.16251e-07	1.28558e-06
6	VIT_01s0011g03180.t01	VIT_01s0011g03180	8.66241e-08	4.92436e-08	4.29147e-08	4.81323e-08	1.22882e-07	1.19236e-07	1.22612e-07	1.69061e-07	1.41147e-07	6.88164e-07	3.02685e-06	6.28434e-06
1	VIT_01s0011g03190.t01	VIT_01s0011g03190	2.95836e-06	2.90085e-06	3.2257e-06	3.7749e-06	6.50881e-06	3.50425e-06	3.80037e-06	3.96778e-06	1.40402e-06	2.15495e-06	1.0888e-06	2.32043e-06
1	VIT_01s0011g03200.t01	VIT_01s0011g03200	4.93727e-05	6.31696e-05	5.49039e-05	7.56134e-05	6.08627e-05	6.47444e-05	5.81829e-05	6.11538e-05	2.49752e-05	3.18944e-05	1.89222e-05	3.88378e-05
6	VIT_01s0011g03210.t01	VIT_01s0011g03210	7.24051e-05	3.83133e-05	2.45841e-05	1.39652e-05	2.10109e-05	1.97283e-05	2.82901e-05	1.81154e-05	1.88615e-05	5.16559e-05	9.69664e-06	9.03928e-06
6	VIT_01s0011g03220.t01	VIT_01s0011g03220	3.64325e-06	3.14007e-06	4.22112e-06	3.70926e-06	5.88308e-06	4.098e-06	3.48763e-06	3.69553e-06	1.00838e-06	1.88935e-06	1.76191e-06	1.78011e-06
10	VIT_01s0011g03230.t01	VIT_01s0011g03230	2.68407e-06	2.78733e-06	1.38027e-06	3.88939e-06	1.86345e-05	6.57794e-06	9.71614e-06	4.98511e-06	3.01171e-06	9.3538e-06	4.03021e-07	1.21605e-07
6	VIT_01s0011g03240.t01	VIT_01s0011g03240	2.42797e-07	8.6806e-08	2.47718e-07	3.50915e-07	3.07802e-07	2.04591e-07	4.02834e-07	9.46694e-08	9.95251e-08	9.49149e-07	2.55162e-06	5.20411e-07
8	VIT_01s0011g03250.t01	VIT_01s0011g03250	4.78224e-07	1.89885e-07	7.58613e-07	1.34993e-06	6.61605e-06	9.16531e-07	2.03098e-07	9.64518e-07	2.17009e-07	0	1.12662e-06	2.92673e-07
6	VIT_01s0011g03260.t01	VIT_01s0011g03260	5.58984e-08	4.78195e-08	1.29358e-07	1.45696e-07	2.18784e-07	6.6979e-08	8.59131e-08	7.48098e-08	1.05717e-07	5.15422e-08	2.50027e-08	1.08704e-07
1	VIT_01s0011g03270.t01	VIT_01s0011g03270	9.28072e-08	0	2.25338e-07	1.10351e-06	1.84197e-05	6.08765e-07	6.88602e-07	2.15248e-06	5.66813e-06	4.1576e-06	6.38232e-06	1.32304e-05
1	VIT_01s0011g03280.t01	VIT_01s0011g03280	1.40835e-05	1.29982e-05	1.59114e-05	1.27576e-05	2.4484e-05	1.24864e-05	1.09586e-05	1.41493e-05	3.89319e-06	4.94915e-06	3.89577e-06	7.09686e-06
1	VIT_01s0011g03290.t01	VIT_01s0011g03290	1.19155e-06	7.66756e-07	1.28562e-06	1.69115e-06	2.33794e-06	7.28739e-07	1.45669e-06	1.77078e-06	4.37788e-07	7.2692e-07	6.8107e-07	2.65415e-06
1	VIT_01s0011g03300.t01	VIT_01s0011g03300	2.1645e-06	2.43104e-06	1.0673e-06	6.56636e-07	1.55549e-06	1.00987e-06	1.11749e-06	6.1183e-07	3.10643e-07	1.04533e-06	1.27695e-06	9.96539e-07
1	VIT_01s0011g03310.t01	VIT_01s0011g03310	5.34992e-06	4.98889e-06	4.22933e-06	4.68393e-06	5.18633e-06	4.76437e-06	6.02099e-06	2.54779e-06	1.70343e-06	2.23348e-06	1.51237e-06	2.66969e-06
6	VIT_01s0011g03320.t01	VIT_01s0011g03320	1.93978e-06	2.06306e-06	3.01295e-06	2.0872e-06	2.583e-06	1.99255e-06	9.8857e-07	8.99834e-07	6.38447e-07	4.85057e-07	3.69434e-07	2.53365e-07
6	VIT_01s0011g03330.t01	VIT_01s0011g03330	2.86432e-05	1.18812e-05	7.29046e-05	6.53532e-05	9.59947e-05	5.34036e-05	6.32818e-06	6.65832e-05	8.02114e-06	9.76923e-06	9.93088e-06	6.82916e-06
18	VIT_01s0011g03340.t01	VIT_01s0011g03340	3.45869e-06	3.08556e-06	9.85661e-06	6.10451e-06	1.99373e-05	1.1092e-05	3.23579e-06	1.41537e-05	1.21693e-06	7.34826e-07	1.08642e-06	1.99148e-06
1	VIT_01s0011g03350.t01	VIT_01s0011g03350	5.77916e-06	2.79403e-06	9.05782e-06	7.30485e-06	2.02487e-05	1.5928e-05	4.33864e-06	1.46368e-05	2.20196e-06	1.69321e-06	1.76322e-06	3.11892e-06
13	VIT_01s0011g03360.t01	VIT_01s0011g03360	1.20571e-05	1.31428e-06	2.62682e-05	1.62321e-05	0.000146715	1.77333e-05	6.07382e-06	6.30647e-05	5.79395e-06	4.76161e-06	1.03056e-05	1.52064e-05
10	VIT_01s0011g03370.t01	VIT_01s0011g03370	3.34598e-05	1.83854e-05	6.07808e-05	4.74949e-05	9.33104e-05	7.1587e-05	3.83364e-05	7.8119e-05	1.33448e-05	1.13467e-05	4.43565e-06	1.45741e-05
1	VIT_01s0011g03380.t01	VIT_01s0011g03380	1.58489e-05	1.06868e-05	1.39365e-05	1.40889e-05	3.99877e-05	2.24953e-05	3.36301e-05	2.2676e-05	7.91678e-06	2.02737e-05	7.21799e-06	6.78538e-06
6	VIT_01s0011g03390.t01	VIT_01s0011g03390	1.07663e-06	7.01918e-07	3.72612e-06	4.2847e-06	1.53944e-06	4.62918e-06	7.11723e-07	2.366e-06	7.08408e-07	3.18313e-07	3.25135e-07	1.66122e-06
1	VIT_01s0011g03400.t01	VIT_01s0011g03400	2.43941e-06	3.67477e-06	3.82206e-06	2.71423e-07	1.52019e-07	6.33394e-07	4.00179e-06	5.99263e-06	4.8151e-06	1.67313e-05	1.00888e-05	1.31538e-05
6	VIT_01s0011g03410.t01	VIT_01s0011g03410	2.09148e-05	1.27089e-05	2.09967e-05	1.53436e-05	4.07527e-05	1.55026e-05	1.98438e-05	2.40621e-05	4.09924e-06	8.1069e-06	5.67301e-06	1.0602e-05
14	VIT_01s0011g03420.t01	VIT_01s0011g03420	5.88565e-05	4.69636e-05	0.000100672	0.000156376	0.000181154	0.000236747	9.09952e-05	0.000257886	0.00011401	0.000152621	0.00011999	0.000296986
14	VIT_01s0011g03430.t01	VIT_01s0011g03430	4.69134e-06	4.72864e-06	1.61929e-05	2.26012e-05	1.34497e-05	2.17907e-05	4.07954e-06	9.16708e-06	9.9595e-06	1.19132e-05	1.2012e-06	5.87973e-06
14	VIT_01s0011g03440.t01	VIT_01s0011g03440	1.35798e-05	1.23422e-05	1.99075e-05	2.56639e-05	1.43092e-05	2.80982e-05	1.42966e-05	2.4267e-05	1.12194e-05	1.29984e-05	2.42996e-06	6.89584e-06
1	VIT_01s0011g03450.t01	VIT_01s0011g03450	2.18502e-05	1.40798e-05	1.87185e-05	1.36603e-05	3.68865e-05	1.86528e-05	4.7662e-05	8.15748e-06	1.24247e-05	4.59399e-05	2.16716e-05	8.84925e-06
16	VIT_01s0011g03460.t01	VIT_01s0011g03460	1.37462e-05	7.24747e-06	1.16721e-05	1.2911e-05	2.88141e-05	8.94807e-06	8.29022e-06	9.38996e-06	2.67517e-06	8.0702e-06	3.13016e-06	3.86411e-06
10	VIT_01s0011g03470.t01	VIT_01s0011g03470	2.79659e-05	2.04407e-05	3.24375e-05	4.10449e-05	8.17218e-05	4.93133e-05	2.47613e-05	3.59396e-05	8.97766e-06	2.15705e-05	7.36234e-06	1.36067e-05
1	VIT_01s0011g03480.t01	VIT_01s0011g03480	4.58479e-06	7.00174e-07	1.0595e-05	3.55997e-06	5.18825e-06	1.09532e-06	4.11891e-07	1.26968e-05	7.24107e-07	1.08844e-06	2.93126e-06	4.22993e-06
1	VIT_01s0011g03490.t01	VIT_01s0011g03490	1.22571e-06	4.33711e-07	3.88871e-07	1.86315e-07	3.317e-07	8.28341e-07	2.23841e-06	6.87751e-07	8.2309e-07	2.46262e-06	9.87667e-07	7.80137e-07
1	VIT_01s0011g03500.t01	VIT_01s0011g03500	1.02268e-05	3.13829e-06	2.56912e-05	1.90187e-05	3.61634e-05	6.02007e-05	1.52555e-05	3.02639e-05	4.92247e-06	7.09194e-06	1.82907e-06	2.57607e-06
11	VIT_01s0011g03510.t01	VIT_01s0011g03510	7.43851e-06	6.42481e-06	6.52442e-06	6.06648e-06	1.26846e-05	9.83449e-06	9.47478e-06	6.34953e-06	1.9472e-06	3.51282e-06	1.59854e-06	3.29654e-06
6	VIT_01s0011g03520.t01	VIT_01s0011g03520	4.92066e-07	6.24759e-08	7.93915e-07	6.10551e-08	4.36381e-08	0	1.03906e-07	1.31903e-07	5.31617e-08	7.60486e-07	1.55817e-06	1.41301e-05
11	VIT_01s0011g03530.t01	VIT_01s0011g03530	5.17518e-06	3.16134e-07	7.02774e-06	7.71531e-06	3.27692e-05	9.21019e-06	1.24954e-06	4.71668e-06	1.43854e-06	1.88529e-06	4.88142e-07	2.74541e-06
11	VIT_01s0011g03540.t01	VIT_01s0011g03540	9.79754e-05	8.59315e-05	4.68246e-05	4.76398e-05	0.000383126	0.000139563	0.000169956	7.24145e-05	3.70767e-05	4.68797e-05	5.42525e-06	1.13348e-06
15	VIT_01s0011g03550.t01	VIT_01s0011g03550	6.72983e-06	7.21825e-06	4.6405e-06	5.79719e-06	1.65627e-05	1.33873e-05	1.19309e-05	1.13895e-05	7.99719e-06	1.63114e-05	8.97883e-06	2.3683e-05
12	VIT_01s0011g03560.t01	VIT_01s0011g03560	2.49043e-05	2.71713e-05	1.78621e-05	1.48244e-05	2.69075e-05	2.043e-05	2.53378e-05	1.4666e-05	9.17782e-06	1.61388e-05	4.87428e-06	5.9668e-06
15	VIT_01s0011g03570.t01	VIT_01s0011g03570	0	2.7695e-07	0	9.68981e-08	2.40626e-07	8.28435e-07	5.21121e-07	6.27385e-07	3.1854e-07	5.35952e-07	7.36227e-08	1.56457e-07
12	VIT_01s0011g03580.t01	VIT_01s0011g03580	2.94601e-05	2.29964e-05	3.25055e-05	2.81969e-05	3.67798e-05	2.91044e-05	3.33639e-05	3.02028e-05	1.21197e-05	1.58713e-05	7.61175e-06	2.11181e-05
1	VIT_01s0011g03590.t01	VIT_01s0011g03590	7.72851e-06	7.88795e-06	6.40611e-06	6.35835e-06	8.48386e-06	5.27078e-06	8.74872e-06	1.02452e-05	4.75495e-06	9.29984e-06	4.693e-06	1.4222e-05
11	VIT_01s0011g03600.t01	VIT_01s0011g03600	1.22938e-07	8.7002e-08	3.4381e-07	6.77414e-07	3.7701e-06	6.80986e-06	1.21755e-05	1.04703e-05	2.49304e-06	3.22864e-06	5.16848e-07	1.05333e-07
6	VIT_01s0011g03610.t01	VIT_01s0011g03610	1.12008e-05	1.06964e-05	1.1854e-05	1.24278e-05	1.98266e-05	1.35581e-05	1.42216e-05	1.42707e-05	4.11083e-06	4.87673e-06	2.52426e-06	7.25103e-06
1	VIT_01s0011g03620.t01	VIT_01s0011g03620	2.88397e-06	1.70052e-06	4.24146e-06	3.76692e-06	9.4784e-06	4.07907e-06	3.39105e-06	4.2713e-06	1.03402e-06	1.32812e-06	4.80284e-07	1.52224e-06
6	VIT_01s0011g03630.t01	VIT_01s0011g03630	2.97026e-06	2.04844e-06	2.06845e-06	2.28115e-06	3.7173e-06	1.71692e-06	1.2241e-06	2.43521e-06	8.16957e-07	1.3045e-06	2.5859e-07	6.42823e-07
1	VIT_01s0011g03640.t01	VIT_01s0011g03640	4.87777e-07	6.21792e-07	3.38745e-07	7.43869e-07	5.90855e-06	1.13012e-06	2.53931e-06	8.61376e-07	7.99781e-07	1.15761e-06	7.3784e-07	1.55428e-06
12	VIT_01s0011g03650.t01	VIT_01s0011g03650	7.95419e-07	8.11989e-08	1.54478e-06	3.06502e-06	5.26821e-06	4.39175e-06	1.61742e-07	2.06771e-06	7.1374e-07	4.09141e-07	8.32838e-07	5.30006e-07
14	VIT_01s0011g03660.t01	VIT_01s0011g03660	8.64418e-06	2.55542e-06	1.40062e-05	1.61249e-05	1.97743e-05	2.91957e-05	1.57538e-06	7.00932e-05	7.57683e-06	4.62482e-06	6.57637e-06	9.08116e-06
1	VIT_01s0011g03670.t01	VIT_01s0011g03670	1.14343e-07	5.90427e-08	1.6032e-07	5.9213e-07	1.88725e-06	1.22715e-06	9.52262e-07	1.85768e-06	1.98635e-06	2.74221e-06	3.95158e-06	5.42849e-06
1	VIT_01s0011g03680.t01	VIT_01s0011g03680	1.04339e-05	8.35613e-06	1.09452e-05	9.18174e-06	9.95543e-06	8.84169e-06	1.22386e-05	6.78193e-06	7.47263e-06	9.84831e-06	1.07689e-05	4.47368e-05
1	VIT_01s0011g03690.t01	VIT_01s0011g03690	3.14447e-05	2.41324e-05	5.45527e-05	7.20168e-05	5.93609e-05	3.41953e-05	3.31832e-05	4.8018e-05	1.46679e-05	2.33504e-05	1.96313e-05	6.27267e-05
1	VIT_01s0011g03700.t01	VIT_01s0011g03700	1.93418e-06	1.30658e-06	3.26163e-06	2.9693e-06	4.36719e-06	2.19311e-06	2.03204e-06	2.91511e-06	1.14804e-06	1.55189e-06	1.25516e-06	4.0231e-06
1	VIT_01s0011g03710.t01	VIT_01s0011g03710	5.30982e-07	3.11386e-07	4.48034e-07	4.40575e-07	1.20454e-06	6.27787e-07	7.29289e-07	5.92426e-07	1.26442e-07	2.43196e-07	2.12921e-07	6.49922e-07
11	VIT_01s0011g03720.t01	VIT_01s0011g03720	0	0	1.15444e-07	4.08843e-08	4.90925e-08	4.36928e-08	5.75455e-08	7.53021e-08	1.22284e-07	1.89571e-07	1.04128e-06	7.62615e-06
6	VIT_01s0011g03730.t01	VIT_01s0011g03730	2.69852e-07	2.06319e-07	3.3017e-07	3.58918e-07	1.97976e-06	6.00316e-07	2.80365e-07	4.65885e-06	4.73756e-07	1.54906e-07	3.56009e-07	7.28226e-07
1	VIT_01s0011g03740.t01	VIT_01s0011g03740	5.27521e-06	4.58019e-06	6.81724e-06	8.51269e-06	1.0519e-05	1.01747e-05	3.46378e-06	4.76888e-06	8.88254e-07	4.79865e-07	1.70387e-07	5.01705e-07
1	VIT_01s0011g03750.t01	VIT_01s0011g03750	2.48846e-06	1.87892e-06	1.59663e-06	1.2804e-06	4.02826e-06	3.46455e-06	3.61746e-06	1.5826e-06	1.49315e-06	1.69193e-06	3.00074e-07	4.03241e-07
12	VIT_01s0011g03760.t01	VIT_01s0011g03760	2.87223e-06	1.62086e-06	2.89967e-06	2.94279e-06	5.1383e-06	5.36452e-06	2.9454e-06	2.13361e-06	1.56492e-06	1.42136e-06	1.35319e-06	2.67982e-06
14	VIT_01s0011g03770.t01	VIT_01s0011g03770	5.04295e-07	2.70447e-07	2.33477e-07	4.74819e-07	9.51071e-07	1.14598e-06	1.88992e-06	1.44613e-06	1.36623e-06	3.27394e-06	8.01168e-07	3.7043e-07
11	VIT_01s0011g03780.t01	VIT_01s0011g03780	7.07931e-07	2.27793e-07	7.27895e-07	9.42203e-07	4.57351e-06	1.7222e-06	3.78122e-06	4.24806e-06	2.02744e-06	6.86186e-06	1.45156e-05	1.01602e-05
1	VIT_01s0011g03790.t01	VIT_01s0011g03790	4.81836e-06	2.96456e-06	6.55824e-06	4.88378e-06	1.24145e-05	6.31124e-06	4.0187e-06	7.88476e-06	1.21779e-06	1.04392e-06	6.53453e-07	2.86272e-06
13	VIT_01s0011g03800.t01	VIT_01s0011g03800	1.77068e-06	1.27831e-06	2.11019e-06	1.23334e-06	3.93651e-06	2.87961e-06	8.20356e-07	1.2337e-06	2.26082e-07	4.04267e-07	4.3986e-07	3.05645e-07
14	VIT_01s0011g03810.t01	VIT_01s0011g03810	6.99344e-07	4.22942e-07	8.29317e-07	5.56914e-07	2.10707e-06	9.13602e-07	1.07528e-06	1.02131e-06	3.23276e-07	2.66388e-07	4.19305e-07	1.61996e-06
6	VIT_01s0011g03820.t01	VIT_01s0011g03820	8.42869e-06	6.08531e-06	9.46559e-06	7.86274e-06	2.11773e-05	9.14161e-06	7.33204e-06	1.30913e-05	2.16994e-06	1.47893e-06	8.25125e-07	4.20979e-06
1	VIT_01s0011g03830.t01	VIT_01s0011g03830	1.33558e-06	8.82883e-07	1.33091e-06	1.07543e-06	3.90888e-06	1.4896e-06	1.47298e-06	1.78484e-06	3.42215e-07	5.6293e-07	4.96987e-07	8.57244e-07
6	VIT_01s0011g03840.t01	VIT_01s0011g03840	2.65149e-07	1.21479e-07	1.2248e-07	1.39841e-07	3.5071e-07	2.081e-07	1.39976e-07	2.29911e-07	1.55643e-07	2.95067e-07	3.60379e-07	1.72005e-07
9	VIT_01s0011g03850.t01	VIT_01s0011g03850	1.02493e-06	1.10783e-07	3.42486e-06	9.51666e-07	1.52046e-06	2.24694e-06	1.53628e-07	2.28604e-06	3.49292e-07	5.3495e-07	5.76609e-07	4.45164e-06
1	VIT_01s0011g03860.t01	VIT_01s0011g03860	1.94828e-05	1.24223e-05	1.37703e-05	1.2997e-05	3.77732e-05	1.4526e-05	1.3082e-05	5.88342e-06	3.41108e-06	1.40792e-05	2.73946e-06	2.36189e-06
1	VIT_01s0011g03870.t01	VIT_01s0011g03870	1.70423e-06	4.51126e-07	6.51613e-07	6.74619e-07	3.25599e-07	1.29701e-07	4.81233e-07	8.59306e-08	3.20751e-07	9.421e-07	1.48762e-06	3.71565e-06
1	VIT_01s0011g03880.t01	VIT_01s0011g03880	2.43113e-07	2.51873e-07	2.98357e-07	2.7951e-07	6.6194e-07	5.75352e-07	2.22458e-07	2.87937e-07	1.23679e-07	2.37543e-07	4.98355e-08	9.18035e-08
1	VIT_01s0011g03890.t01	VIT_01s0011g03890	3.31921e-07	1.42311e-07	8.50429e-07	7.39665e-07	2.93126e-06	8.12233e-07	6.47204e-07	1.05326e-06	2.0263e-07	2.2195e-07	2.01553e-07	4.6044e-07
1	VIT_01s0011g03900.t01	VIT_01s0011g03900	4.95413e-07	5.31368e-07	5.68636e-07	4.02763e-07	2.50044e-07	3.58691e-07	2.45625e-07	3.37089e-07	2.94229e-07	1.55626e-07	1.20072e-07	6.14144e-08
1	VIT_01s0011g03910.t01	VIT_01s0011g03910	9.00012e-06	6.17537e-06	1.79833e-05	5.22528e-06	6.83474e-06	9.11663e-06	5.87744e-06	6.31445e-06	3.6252e-06	5.74049e-06	1.16222e-06	8.45041e-06
6	VIT_01s0011g03920.t01	VIT_01s0011g03920	4.98242e-06	3.44249e-06	5.55798e-06	4.8297e-06	1.0169e-05	6.6624e-06	5.61548e-06	7.54894e-06	2.22477e-06	3.36441e-06	1.57731e-06	3.78801e-06
15	VIT_01s0011g03930.t01	VIT_01s0011g03930	3.38925e-06	1.88405e-06	1.9253e-06	2.41494e-06	4.1064e-06	3.53677e-06	5.37957e-06	2.63185e-06	1.39175e-06	2.31036e-06	7.42129e-07	1.14328e-06
14	VIT_01s0011g03940.t01	VIT_01s0011g03940	7.54313e-05	5.41478e-05	7.64846e-05	8.00857e-05	0.000111556	7.23962e-05	8.34494e-05	4.48924e-05	2.91993e-05	1.93204e-05	1.89538e-05	2.98943e-05
1	VIT_01s0011g03950.t01	VIT_01s0011g03950	4.78451e-08	3.75157e-08	4.99598e-08	2.92429e-08	9.62734e-08	6.44657e-08	5.61676e-08	6.352e-08	4.97626e-08	7.03477e-08	6.89617e-08	6.93882e-07
1	VIT_01s0011g03960.t01	VIT_01s0011g03960	3.5185e-07	2.12279e-07	4.2629e-07	4.63408e-07	2.07182e-06	6.6337e-07	3.99353e-07	9.73432e-07	1.53242e-07	1.53821e-07	1.63686e-07	2.35674e-07
1	VIT_01s0011g03980.t01	VIT_01s0011g03980	2.93846e-06	9.0033e-07	5.19e-06	3.54634e-06	2.34738e-05	6.0323e-06	1.32982e-06	1.55862e-05	9.67418e-07	8.13514e-07	5.40406e-07	2.11608e-06
1	VIT_01s0011g03990.t01	VIT_01s0011g03990	2.14576e-07	1.136e-07	6.25089e-08	1.25638e-07	7.70309e-08	2.12923e-07	1.67496e-07	1.51172e-07	7.53424e-08	8.08474e-08	1.81226e-07	4.2893e-07
10	VIT_01s0011g04000.t01	VIT_01s0011g04000	1.03058e-05	8.16668e-06	6.69613e-06	1.10526e-05	1.97608e-05	1.15608e-05	9.79766e-06	2.34816e-05	3.84005e-06	3.58328e-06	2.66915e-06	7.2072e-06
1	VIT_01s0011g04010.t01	VIT_01s0011g04010	1.00826e-06	6.95293e-08	1.5156e-06	3.4484e-07	4.3435e-08	8.97197e-08	7.38081e-08	5.53124e-07	5.60023e-08	1.93687e-07	6.71157e-07	1.60814e-05
12	VIT_01s0011g04020.t01	VIT_01s0011g04020	6.29234e-05	6.34508e-05	3.82736e-05	5.65395e-05	5.67157e-05	4.09087e-05	4.5904e-05	5.37203e-05	2.17281e-05	3.05593e-05	2.64601e-05	4.77023e-05
9	VIT_01s0011g04030.t01	VIT_01s0011g04030	3.10053e-08	4.11416e-08	6.77421e-08	1.03097e-07	9.47786e-08	7.69162e-08	2.54359e-07	4.72704e-07	8.03664e-07	3.88795e-06	2.27623e-05	1.86052e-05
15	VIT_01s0011g04040.t01	VIT_01s0011g04040	1.41424e-05	1.13003e-05	2.48721e-05	5.63286e-05	9.56978e-05	3.94682e-05	1.49664e-05	5.04086e-05	1.38216e-05	1.60838e-05	8.21877e-06	1.20373e-05
1	VIT_01s0011g04050.t01	VIT_01s0011g04050	4.28523e-06	3.04076e-06	5.24619e-06	5.08235e-06	1.09348e-05	5.42501e-06	3.7396e-06	6.80827e-06	1.24861e-06	1.22653e-06	1.27168e-06	2.60987e-06
1	VIT_01s0011g04060.t01	VIT_01s0011g04060	2.62008e-05	2.10649e-05	1.61067e-05	2.03907e-05	0.000104957	4.94293e-05	5.92899e-05	3.84749e-05	2.78779e-05	3.28728e-05	1.15268e-05	1.85201e-05
12	VIT_01s0011g04070.t01	VIT_01s0011g04070	4.15828e-08	0	4.04647e-08	4.21136e-08	0	0	3.7932e-08	8.45845e-08	1.27067e-07	1.66208e-07	7.72809e-07	8.29579e-07
6	VIT_01s0011g04080.t01	VIT_01s0011g04080	7.4454e-06	4.33402e-06	5.4886e-06	4.99637e-06	1.29083e-05	1.64962e-05	2.68404e-05	6.14413e-06	9.31375e-06	9.65661e-06	5.43565e-06	6.12182e-06
1	VIT_01s0011g04090.t01	VIT_01s0011g04090	2.85982e-06	1.69846e-06	4.28455e-06	3.67013e-06	9.18488e-06	4.66931e-06	4.63262e-06	7.34172e-06	8.67868e-07	9.82063e-07	5.1167e-07	2.16235e-06
18	VIT_01s0011g04100.t01	VIT_01s0011g04100	5.75591e-05	4.65322e-05	4.6768e-05	4.88415e-05	0.000115679	7.02994e-05	6.87211e-05	3.21339e-05	4.00789e-05	6.09952e-05	3.27563e-05	2.22272e-05
1	VIT_01s0011g04110.t01	VIT_01s0011g04110	0.000261293	0.00017419	0.00025974	0.000220668	0.000836732	0.000365972	0.000272928	0.000263265	8.28032e-05	0.000136696	0.000192081	0.000147232
11	VIT_01s0011g04120.t01	VIT_01s0011g04120	5.73413e-06	2.98598e-06	6.16142e-06	6.44419e-06	1.34646e-05	9.34224e-06	8.9425e-06	1.20579e-05	2.43655e-06	4.58669e-06	4.872e-06	4.94751e-06
1	VIT_01s0011g04130.t01	VIT_01s0011g04130	3.30951e-06	2.37565e-06	4.31956e-06	3.43801e-06	8.51425e-06	6.9609e-06	4.81818e-06	6.867e-06	1.6034e-06	1.30776e-06	8.90252e-07	1.93367e-06
10	VIT_01s0011g04140.t01	VIT_01s0011g04140	6.18571e-05	2.79709e-05	5.5002e-05	4.16707e-05	0.000115994	2.7866e-05	2.76677e-05	0.000131261	1.00831e-05	2.94673e-05	4.18097e-05	7.6093e-05
1	VIT_01s0011g04160.t01	VIT_01s0011g04160	1.66991e-06	1.0609e-06	2.70226e-06	1.28966e-06	3.60202e-06	1.62749e-06	1.29118e-06	2.66561e-06	8.27792e-07	2.72962e-06	5.08636e-06	7.70189e-06
1	VIT_01s0011g04170.t01	VIT_01s0011g04170	1.34822e-06	8.8716e-07	2.19723e-06	1.2439e-06	3.32408e-06	2.19072e-06	2.51722e-06	3.20996e-06	9.94582e-07	2.13411e-06	2.20755e-06	4.91924e-06
1	VIT_01s0011g04180.t01	VIT_01s0011g04180	4.28848e-06	2.52464e-06	9.97675e-06	5.42272e-06	1.00178e-05	1.38066e-05	8.49766e-06	1.04888e-05	4.30212e-06	3.43476e-06	1.60794e-06	3.24372e-06
13	VIT_01s0011g04190.t01	VIT_01s0011g04190	2.33674e-06	6.13394e-07	3.40363e-06	1.06771e-05	1.93884e-05	3.53333e-06	1.03193e-06	3.31251e-05	1.2794e-06	2.74733e-06	6.23274e-06	9.0085e-06
1	VIT_01s0011g04200.t01	VIT_01s0011g04200	1.99214e-06	8.1088e-07	1.8512e-06	2.41966e-06	5.85842e-06	3.70909e-06	1.59214e-06	2.17678e-06	7.04139e-07	1.19423e-06	8.26876e-07	6.70332e-07
1	VIT_01s0011g04210.t01	VIT_01s0011g04210	6.03342e-06	3.06972e-06	7.02781e-06	7.89481e-06	8.99896e-06	1.04464e-05	5.24371e-06	4.93934e-06	2.74192e-06	3.55086e-06	1.57924e-06	3.49291e-06
7	VIT_01s0011g04220.t01	VIT_01s0011g04220	2.20719e-07	4.56266e-07	2.17007e-07	1.10088e-06	7.59043e-07	3.68259e-07	1.12163e-06	3.11613e-06	1.45311e-07	1.18783e-07	8.27885e-08	5.23865e-08
6	VIT_01s0011g04230.t01	VIT_01s0011g04230	7.92835e-06	1.18737e-05	1.13134e-05	9.95495e-06	1.42567e-05	1.17889e-05	1.09818e-05	9.29558e-06	2.35874e-06	2.18562e-06	3.19388e-07	1.35424e-06
10	VIT_01s0011g04240.t01	VIT_01s0011g04240	4.56622e-06	4.7334e-06	4.87012e-06	5.19428e-06	1.64355e-05	1.21214e-05	5.54978e-06	1.06256e-05	2.13433e-06	1.08938e-06	7.89351e-07	2.52213e-06
11	VIT_01s0011g04250.t01	VIT_01s0011g04250	2.91245e-06	3.09254e-06	3.37984e-06	3.6574e-06	1.14667e-05	8.0429e-06	3.50791e-06	6.17128e-06	1.43187e-06	4.62505e-07	3.55455e-07	1.66554e-06
6	VIT_01s0011g04260.t01	VIT_01s0011g04260	1.94464e-08	5.27508e-08	5.49235e-08	7.96078e-08	4.51222e-08	8.32776e-08	4.48322e-08	8.99015e-08	2.90888e-08	6.01267e-08	2.28971e-07	5.89744e-07
6	VIT_01s0011g04270.t01	VIT_01s0011g04270	1.6824e-05	9.58906e-06	1.48319e-05	6.92498e-06	1.88496e-05	2.14034e-05	7.51091e-06	6.14783e-06	3.391e-06	4.82116e-06	2.87937e-06	3.28534e-06
1	VIT_01s0011g04280.t01	VIT_01s0011g04280	2.34754e-06	1.17299e-06	5.75891e-06	2.86806e-06	4.03631e-06	6.91732e-06	1.01751e-06	1.7942e-06	9.25499e-07	1.05756e-06	8.15012e-07	2.57092e-06
1	VIT_01s0011g04290.t01	VIT_01s0011g04290	4.92571e-06	4.75756e-06	6.34679e-06	3.97265e-06	2.40256e-06	4.70622e-06	1.77007e-06	2.80582e-06	5.96429e-07	1.07193e-06	8.33123e-07	8.15469e-06
17	VIT_01s0011g04300.t01	VIT_01s0011g04300	3.52996e-06	2.31992e-06	4.57427e-06	1.92136e-06	2.35966e-06	4.19717e-06	1.34406e-06	2.25859e-06	7.88769e-07	1.03308e-06	1.99567e-06	6.10852e-06
14	VIT_01s0011g04310.t01	VIT_01s0011g04310	8.17942e-06	3.10215e-06	1.21822e-05	4.71735e-06	1.17648e-05	1.28135e-05	1.97842e-05	1.10125e-05	7.47786e-06	8.26128e-06	1.26637e-05	2.31044e-05
1	VIT_01s0011g04320.t01	VIT_01s0011g04320	6.24961e-06	5.67283e-06	1.21778e-05	9.59175e-06	8.22575e-06	9.58612e-06	3.75622e-06	9.25498e-06	1.86484e-06	1.13306e-06	2.67336e-07	1.31349e-06
18	VIT_01s0011g04330.t01	VIT_01s0011g04330	2.62569e-05	2.63602e-05	2.97777e-05	3.21385e-05	2.38924e-05	3.27704e-05	3.51648e-05	2.54193e-05	1.26444e-05	1.71492e-05	7.00794e-06	8.00006e-06
6	VIT_01s0011g04340.t01	VIT_01s0011g04340	9.09082e-06	9.16651e-06	9.72508e-06	9.98143e-06	1.87122e-05	1.08869e-05	1.0067e-05	1.30678e-05	2.61273e-06	2.95172e-06	1.62502e-06	3.28251e-06
1	VIT_01s0011g04350.t01	VIT_01s0011g04350	4.56979e-05	3.12401e-05	4.29848e-05	4.33534e-05	0.000185241	6.85459e-05	8.65896e-05	7.12185e-05	2.53292e-05	4.87745e-05	3.86812e-05	4.80961e-05
1	VIT_01s0011g04360.t01	VIT_01s0011g04360	1.83497e-06	7.99132e-07	2.68098e-06	1.58365e-06	5.13688e-06	3.68172e-06	1.85232e-06	4.1488e-06	4.49204e-07	4.66482e-07	2.59277e-07	7.84659e-07
6	VIT_01s0011g04370.t01	VIT_01s0011g04370	4.14638e-06	2.44561e-06	6.57038e-06	5.31214e-06	1.62882e-05	5.63535e-06	5.53359e-06	5.89105e-06	1.08991e-06	1.43978e-06	4.42787e-07	1.2241e-06
1	VIT_01s0011g04380.t01	VIT_01s0011g04380	6.32221e-07	1.93617e-07	7.73535e-07	4.75902e-07	2.08945e-06	8.37764e-07	2.50599e-07	7.14062e-07	1.03845e-07	7.21532e-08	1.26473e-07	1.20044e-07
1	VIT_01s0011g04390.t01	VIT_01s0011g04390	4.92752e-06	4.19038e-06	4.03251e-06	3.93129e-06	6.33997e-06	3.72459e-06	5.45549e-06	4.36399e-06	1.2441e-06	1.95739e-06	4.71139e-07	2.79135e-06
4	VIT_01s0011g04400.t01	VIT_01s0011g04400	2.25664e-06	4.67011e-06	3.42969e-06	4.17488e-06	2.59003e-06	3.7155e-06	1.55183e-06	1.72851e-06	1.44402e-06	1.17658e-06	2.88749e-07	3.83989e-07
1	VIT_01s0011g04410.t01	VIT_01s0011g04410	2.93197e-06	2.85224e-06	2.91095e-06	3.49972e-06	7.19946e-06	3.84633e-06	4.34569e-06	4.55333e-06	1.517e-06	3.0716e-06	2.56375e-06	5.73412e-06
6	VIT_01s0011g04420.t01	VIT_01s0011g04420	9.79414e-06	9.46549e-06	1.04568e-05	1.19464e-05	1.53615e-05	1.11309e-05	9.77674e-06	1.25199e-05	3.42423e-06	3.67642e-06	1.48671e-06	4.79006e-06
1	VIT_01s0011g04430.t01	VIT_01s0011g04430	1.88191e-06	1.19125e-06	2.09757e-06	1.20983e-06	4.16865e-07	2.70641e-07	1.36196e-07	3.08048e-07	8.83689e-08	5.87118e-08	5.32763e-08	8.34588e-08
18	VIT_01s0011g04440.t01	VIT_01s0011g04440	4.80008e-08	4.95717e-08	9.79473e-08	5.20318e-08	1.50878e-07	4.33857e-08	2.56383e-08	9.76395e-08	4.2762e-08	5.41401e-08	2.80252e-08	6.859e-08
1	VIT_01s0011g04450.t01	VIT_01s0011g04450	8.75495e-06	7.84733e-06	1.25833e-05	1.13942e-05	3.16957e-05	1.31763e-05	1.11791e-05	2.86576e-05	6.68228e-06	7.32159e-06	8.56529e-06	1.91959e-05
1	VIT_01s0011g04460.t01	VIT_01s0011g04460	6.24841e-08	4.99505e-08	9.86958e-08	2.09718e-07	3.04062e-07	3.76843e-07	5.23653e-07	3.64431e-07	2.48291e-07	9.18306e-07	1.54295e-06	1.54496e-06
6	VIT_01s0011g04480.t01	VIT_01s0011g04480	2.40735e-06	1.92942e-06	3.75353e-06	4.74782e-06	6.57909e-06	9.13313e-06	3.82594e-06	4.82611e-06	2.31899e-06	1.52922e-06	2.38793e-07	3.71093e-07
1	VIT_01s0011g04490.t01	VIT_01s0011g04490	4.83821e-05	2.71721e-05	4.09797e-05	3.08321e-05	8.66082e-05	3.18182e-05	3.48015e-05	3.6875e-05	1.56072e-05	3.89225e-05	2.56886e-05	2.26975e-05
1	VIT_01s0011g04500.t01	VIT_01s0011g04500	1.47721e-06	9.51187e-07	2.17372e-06	1.8757e-06	2.2578e-06	1.39281e-06	1.27083e-06	1.5788e-06	2.45446e-07	5.55263e-07	4.60004e-07	1.57629e-06
18	VIT_01s0011g04510.t01	VIT_01s0011g04510	5.7233e-05	6.3943e-05	8.66194e-05	0.000116557	9.0922e-05	0.000110263	6.21402e-05	0.000121022	8.65138e-06	7.38466e-06	4.36108e-06	1.91449e-05
6	VIT_01s0011g04520.t01	VIT_01s0011g04520	1.3582e-05	6.74152e-06	1.94729e-05	1.14711e-05	3.15792e-05	1.06886e-05	1.04772e-05	1.83317e-05	2.68228e-06	4.06074e-06	4.9799e-06	8.36865e-06
1	VIT_01s0011g04530.t01	VIT_01s0011g04530	6.39297e-06	7.48569e-06	9.39058e-06	1.12215e-05	1.24373e-05	1.07355e-05	7.54221e-06	1.24971e-05	3.36567e-06	2.20497e-06	1.08421e-06	2.81005e-06
1	VIT_01s0011g04540.t01	VIT_01s0011g04540	2.74522e-07	6.22872e-08	8.16405e-07	5.0607e-07	1.79823e-07	4.28731e-07	1.43542e-07	3.75827e-07	3.70394e-07	3.35681e-08	0	2.93979e-08
12	VIT_01s0011g04550.t01	VIT_01s0011g04550	3.51149e-05	1.52028e-05	0.000106022	0.000114697	0.000119152	0.000229947	4.79772e-05	0.00017921	7.0262e-05	6.07184e-05	2.3608e-05	5.13471e-05
1	VIT_01s0011g04560.t01	VIT_01s0011g04560	4.18554e-06	3.19622e-06	6.03319e-06	4.10552e-06	8.50319e-06	5.00325e-06	2.0315e-06	4.65938e-06	8.70527e-07	6.29101e-07	5.69382e-07	1.23854e-06
16	VIT_01s0011g04570.t01	VIT_01s0011g04570	0.0439444	0.052122	0.0437207	0.0154648	0.00106972	0.000708298	0.000758064	7.64931e-05	5.13466e-06	2.43854e-05	7.85561e-07	5.47693e-07
16	VIT_01s0011g04580.t01	VIT_01s0011g04580	2.82507e-05	1.68611e-05	2.71388e-05	5.69692e-06	1.38388e-06	2.25526e-07	3.05552e-07	4.52639e-07	2.2559e-07	4.61015e-07	8.89228e-08	0
6	VIT_01s0011g04590.t01	VIT_01s0011g04590	3.72149e-06	4.64483e-06	4.06546e-06	6.65419e-06	9.94425e-06	7.06561e-06	3.74247e-06	8.27052e-06	1.96068e-06	1.36037e-06	1.85475e-06	3.46078e-06
4	VIT_01s0011g04600.t01	VIT_01s0011g04600	5.08875e-06	3.57684e-06	6.45444e-06	5.24129e-06	1.29562e-05	6.06322e-06	5.32943e-06	7.01496e-06	1.28763e-06	1.12261e-06	4.72507e-07	1.75369e-06
6	VIT_01s0011g04610.t01	VIT_01s0011g04610	1.48356e-05	1.21799e-05	1.62881e-05	1.43724e-05	2.3175e-05	1.49494e-05	1.61579e-05	1.61063e-05	4.47363e-06	6.27358e-06	4.56181e-06	9.92204e-06
11	VIT_01s0011g04620.t01	VIT_01s0011g04620	3.3924e-06	2.23803e-06	2.92558e-06	2.93895e-06	4.5313e-06	3.17496e-06	2.72128e-06	3.6585e-06	8.22325e-07	1.4155e-06	1.82403e-06	4.92971e-06
1	VIT_01s0011g04630.t01	VIT_01s0011g04630	4.87976e-05	4.05905e-05	5.45487e-05	3.90782e-05	4.66749e-05	0.000105244	3.79967e-05	5.69712e-05	6.89616e-05	3.47998e-05	2.29016e-05	4.41812e-05
6	VIT_01s0011g04640.t01	VIT_01s0011g04640	1.72854e-05	1.34305e-05	1.45772e-05	1.62528e-05	3.83319e-05	2.08551e-05	1.67353e-05	2.28601e-05	6.52106e-06	1.20855e-05	9.79326e-06	1.45822e-05
12	VIT_01s0011g04650.t01	VIT_01s0011g04650	7.49017e-05	3.14739e-05	0.000151217	0.000157627	6.35933e-05	0.000139791	1.65215e-05	0.000152824	9.3323e-05	0.000105611	6.38609e-05	0.000231988
12	VIT_01s0011g04660.t01	VIT_01s0011g04660	2.04158e-06	8.60331e-07	7.5744e-06	3.19064e-06	4.99599e-07	1.18252e-06	2.31852e-07	1.6045e-06	5.7833e-07	1.50458e-06	2.20416e-06	6.09079e-06
1	VIT_01s0011g04670.t01	VIT_01s0011g04670	4.96094e-06	4.2653e-06	4.10996e-06	5.55978e-06	8.73196e-06	7.79898e-06	7.30872e-06	7.02459e-06	1.95419e-06	2.75664e-06	1.30746e-06	3.90975e-06
1	VIT_01s0011g04680.t01	VIT_01s0011g04680	6.33599e-06	3.29434e-06	6.44706e-06	4.45108e-06	1.24461e-05	5.80258e-06	5.95055e-06	5.73365e-06	1.38797e-06	2.26612e-06	9.3649e-07	1.41536e-06
6	VIT_01s0011g04690.t01	VIT_01s0011g04690	1.04742e-05	9.65915e-06	9.55865e-06	9.75879e-06	1.46777e-05	7.28718e-06	9.62131e-06	1.18732e-05	2.94542e-06	3.10498e-06	1.06823e-06	2.76435e-06
1	VIT_01s0011g04700.t01	VIT_01s0011g04700	3.80181e-06	5.64509e-07	1.6445e-05	1.24044e-06	1.1152e-06	3.0485e-07	2.60945e-07	3.28397e-06	3.19947e-07	1.80786e-06	3.93529e-06	1.42551e-05
6	VIT_01s0011g04710.t01	VIT_01s0011g04710	9.88891e-07	8.31507e-07	1.32027e-06	8.08559e-06	8.40363e-05	5.86106e-05	6.42671e-05	4.71746e-05	2.27939e-05	1.07305e-05	7.75999e-07	1.91193e-06
1	VIT_01s0011g04720.t01	VIT_01s0011g04720	2.13407e-06	1.16084e-06	1.64546e-06	1.25376e-06	5.63492e-06	1.89009e-06	2.06218e-06	1.96389e-06	1.67379e-06	2.59284e-06	1.53247e-06	3.45682e-06
1	VIT_01s0011g04730.t01	VIT_01s0011g04730	8.59907e-07	7.74559e-07	9.81639e-07	7.31014e-07	7.29968e-07	9.14139e-07	1.13567e-06	4.49516e-07	4.00444e-07	8.94824e-07	3.83381e-07	4.17679e-07
1	VIT_01s0011g04740.t01	VIT_01s0011g04740	3.23947e-07	1.05647e-07	2.2614e-07	2.24746e-07	7.57272e-07	2.87818e-07	3.54982e-07	3.98876e-07	1.71644e-07	7.83714e-07	7.49646e-07	6.57804e-07
1	VIT_01s0011g04750.t01	VIT_01s0011g04750	3.55338e-07	3.0369e-07	4.54985e-07	2.59926e-07	2.2865e-07	2.46001e-07	4.00864e-07	2.33335e-07	1.26119e-07	2.01607e-07	9.34463e-08	1.61059e-07
6	VIT_01s0011g04760.t01	VIT_01s0011g04760	5.43587e-07	2.00492e-07	9.50749e-07	1.20642e-06	6.92814e-08	4.49795e-08	3.24179e-07	1.46275e-07	4.77476e-08	2.79789e-07	1.11165e-06	8.7107e-06
6	VIT_01s0011g04770.t01	VIT_01s0011g04770	2.11729e-05	1.23819e-05	2.51991e-05	1.27201e-05	2.13078e-05	1.15115e-05	1.34573e-05	1.24295e-05	4.0023e-06	5.25755e-06	1.72848e-06	3.43638e-06
13	VIT_01s0011g04780.t01	VIT_01s0011g04780	6.33266e-06	5.49197e-06	3.20158e-06	4.8479e-06	1.60601e-05	5.27615e-06	6.89435e-07	2.12377e-06	2.69597e-07	1.41672e-07	1.86053e-07	1.24962e-07
2	VIT_01s0011g04790.t01	VIT_01s0011g04790	7.22398e-06	4.54496e-06	8.58532e-06	7.74952e-06	2.25217e-05	7.68334e-06	4.8174e-06	1.06789e-05	9.65768e-07	1.31854e-06	5.91982e-07	2.89015e-06
1	VIT_01s0011g04800.t01	VIT_01s0011g04800	4.00863e-06	3.61869e-06	3.89282e-06	4.95574e-06	9.234e-06	4.97138e-06	4.39431e-06	6.46793e-06	1.78591e-06	1.34601e-06	8.582e-07	3.14703e-06
1	VIT_01s0011g04810.t01	VIT_01s0011g04810	1.71271e-05	9.83469e-06	1.23208e-05	1.3314e-05	3.46389e-05	1.37341e-05	2.13138e-05	1.50223e-05	7.56959e-06	1.51353e-05	8.43499e-06	1.08243e-05
1	VIT_01s0011g04820.t01	VIT_01s0011g04820	3.61811e-06	2.26835e-06	1.19824e-05	8.95518e-06	2.63448e-06	9.84113e-06	2.29238e-05	9.87404e-06	1.00751e-05	2.96422e-05	1.1664e-06	8.63616e-06
15	VIT_01s0011g04830.t01	VIT_01s0011g04830	1.99905e-05	7.8466e-06	1.62297e-05	1.26425e-05	1.51786e-05	7.73229e-07	2.63526e-06	1.86673e-05	6.52379e-06	4.75059e-05	3.98002e-05	6.55257e-05
18	VIT_01s0011g04840.t01	VIT_01s0011g04840	4.55515e-06	2.13829e-06	3.03209e-06	2.07947e-06	2.87964e-06	3.58487e-07	1.36875e-07	3.96515e-06	2.8693e-07	1.58623e-06	9.17424e-07	2.90933e-06
11	VIT_01s0011g04850.t01	VIT_01s0011g04850	1.08123e-05	9.45134e-06	1.51058e-05	1.81823e-05	2.60011e-05	1.34719e-05	1.12317e-05	1.37606e-05	1.7216e-06	1.65317e-06	6.0515e-07	2.97211e-06
1	VIT_01s0011g04860.t01	VIT_01s0011g04860	9.90957e-05	6.42958e-05	3.18094e-05	2.57945e-05	2.45201e-05	9.77477e-06	7.92221e-06	2.45255e-05	2.35136e-06	6.18111e-06	5.48241e-06	1.74572e-05
6	VIT_01s0011g04870.t01	VIT_01s0011g04870	2.35682e-05	1.99252e-05	1.89633e-05	2.91409e-05	1.58796e-05	1.96383e-05	7.55374e-06	8.82306e-06	1.87838e-06	1.20034e-06	9.51739e-07	1.54913e-06
1	VIT_01s0011g04880.t01	VIT_01s0011g04880	2.10497e-06	1.49336e-06	2.61796e-06	1.90809e-06	5.42616e-06	2.63721e-06	1.84743e-06	2.65781e-06	4.66072e-07	3.70903e-07	2.25482e-07	7.09865e-07
11	VIT_01s0011g04890.t01	VIT_01s0011g04890	4.2409e-06	3.35537e-06	4.12352e-06	4.69869e-06	8.21779e-06	5.46415e-06	6.61812e-06	6.44659e-06	2.04206e-06	2.71764e-06	6.95742e-07	2.21329e-06
1	VIT_01s0011g04900.t01	VIT_01s0011g04900	1.39935e-06	5.94184e-07	2.10347e-06	1.80803e-06	3.67121e-05	7.65798e-06	1.10632e-05	1.30688e-05	3.73077e-06	7.23453e-06	2.1923e-06	3.61356e-06
1	VIT_01s0011g04910.t01	VIT_01s0011g04910	4.9187e-07	1.88554e-07	4.90466e-07	4.92159e-07	4.88177e-06	1.03239e-06	4.38846e-06	5.57994e-06	2.58764e-06	8.56508e-06	8.12938e-07	2.50007e-06
1	VIT_01s0011g04920.t01	VIT_01s0011g04920	5.52162e-06	5.24207e-06	5.26175e-06	9.34351e-06	1.6099e-05	5.6379e-06	2.46733e-06	5.71346e-06	5.77117e-07	5.62725e-07	4.0089e-07	9.57255e-07
6	VIT_01s0011g04940.t01	VIT_01s0011g04940	1.13502e-05	8.37456e-06	1.30344e-05	7.3275e-06	1.94008e-05	1.08011e-05	8.30065e-06	6.08092e-06	1.72104e-06	1.23784e-06	6.5251e-07	1.01915e-06
1	VIT_01s0011g04950.t01	VIT_01s0011g04950	1.77688e-05	1.43579e-05	3.20714e-05	4.73559e-05	4.68246e-05	3.49638e-05	1.32865e-05	3.54596e-05	5.39361e-06	5.92157e-06	4.32379e-06	8.78323e-06
1	VIT_01s0011g04960.t01	VIT_01s0011g04960	1.68806e-06	1.51024e-06	2.45601e-06	2.39217e-06	4.89813e-06	2.87974e-06	1.38011e-06	3.10111e-06	5.78945e-07	3.22097e-07	2.05542e-07	7.06138e-07
1	VIT_01s0011g04970.t01	VIT_01s0011g04970	6.86458e-06	6.56183e-06	7.4851e-06	6.86416e-06	1.34321e-05	9.70702e-06	9.41301e-06	7.44953e-06	2.29129e-06	3.56368e-06	1.45524e-06	3.25212e-06
1	VIT_01s0011g04980.t01	VIT_01s0011g04980	1.27452e-07	3.2213e-08	7.22066e-08	5.07175e-08	5.95178e-08	3.44287e-07	3.76669e-07	2.93776e-07	4.41119e-07	2.53456e-06	2.7198e-06	1.19675e-05
1	VIT_01s0011g04990.t01	VIT_01s0011g04990	9.50355e-05	0.000112653	0.000229168	0.00043022	0.000159375	0.000239508	0.000431914	0.000168	0.000118481	0.000179395	1.56523e-05	2.42405e-05
11	VIT_01s0011g05000.t01	VIT_01s0011g05000	9.3194e-06	7.61871e-06	9.61188e-06	8.26979e-06	1.5667e-05	1.17202e-05	7.53347e-06	1.07297e-05	2.42194e-06	1.79584e-06	6.10294e-07	2.51152e-06
1	VIT_01s0011g05010.t01	VIT_01s0011g05010	3.57196e-06	1.50025e-06	4.77435e-06	3.30795e-06	9.35867e-06	3.83956e-06	3.06584e-06	6.8894e-06	8.8438e-07	1.78769e-06	1.05944e-06	2.10878e-06
11	VIT_01s0011g05020.t01	VIT_01s0011g05020	3.11004e-07	1.63277e-07	5.43598e-07	5.73323e-07	2.05751e-06	1.36881e-06	3.39636e-07	6.23236e-07	1.248e-07	1.02839e-07	5.09066e-07	2.17525e-07
10	VIT_01s0011g05030.t01	VIT_01s0011g05030	4.34901e-06	3.01861e-06	1.34415e-05	9.1079e-06	1.17607e-05	2.55289e-05	6.57927e-06	1.84776e-05	8.05814e-06	4.44545e-06	1.12767e-06	5.38983e-06
1	VIT_01s0011g05040.t01	VIT_01s0011g05040	2.57975e-06	1.53649e-06	2.36585e-06	2.11311e-06	3.4729e-06	1.95991e-06	2.56781e-06	1.98365e-06	5.46221e-07	4.35406e-07	4.40579e-07	5.43885e-07
1	VIT_01s0011g05050.t01	VIT_01s0011g05050	4.76472e-06	3.88622e-06	3.47008e-06	4.00318e-06	7.43634e-06	3.98826e-06	3.41386e-06	4.26396e-06	1.16462e-06	1.8025e-06	1.34394e-06	2.69258e-06
12	VIT_01s0011g05060.t01	VIT_01s0011g05060	1.88004e-07	8.63642e-08	2.35066e-07	2.50379e-07	2.02476e-07	1.40061e-07	2.33138e-07	3.15461e-07	2.6405e-07	1.20691e-06	1.79805e-06	8.73768e-06
13	VIT_01s0011g05070.t01	VIT_01s0011g05070	1.83887e-07	9.60145e-08	9.1332e-08	8.42854e-08	2.16005e-07	1.16242e-07	0	0	2.23865e-07	0	4.78286e-08	0
12	VIT_01s0011g05090.t01	VIT_01s0011g05090	3.29846e-07	7.29467e-08	3.27025e-07	7.83417e-08	0	0	7.54556e-08	6.65259e-08	1.15816e-07	6.36239e-08	2.3312e-07	9.99236e-06
12	VIT_01s0011g05100.t01	VIT_01s0011g05100	0	6.28207e-08	6.30411e-08	3.32235e-07	0	8.79906e-08	4.48824e-07	2.06752e-07	1.69457e-07	6.71389e-07	5.04379e-07	4.13062e-06
12	VIT_01s0011g05110.t01	VIT_01s0011g05110	1.00488e-06	2.61319e-06	3.35287e-06	1.21284e-05	3.61889e-05	1.16248e-05	6.13429e-07	1.92203e-06	2.36158e-07	6.64489e-07	1.62673e-06	3.42131e-06
12	VIT_01s0011g05120.t01	VIT_01s0011g05120	1.72053e-05	4.77204e-07	2.46825e-05	3.70092e-06	1.27248e-06	4.33303e-07	1.30701e-06	2.93322e-06	3.94581e-06	2.51191e-05	0.000123684	0.000298002
12	VIT_01s0011g05130.t01	VIT_01s0011g05130	7.24189e-06	7.83257e-06	8.13155e-06	9.57985e-07	9.14953e-07	5.09822e-08	1.96182e-07	9.24429e-07	4.70535e-07	2.51086e-06	1.24699e-05	2.11304e-05
12	VIT_01s0011g05140.t01	VIT_01s0011g05140	3.08952e-06	5.01266e-06	1.60855e-06	1.37391e-06	2.19775e-06	5.11817e-07	2.34465e-07	4.00874e-07	1.34769e-07	1.12531e-07	1.23888e-07	6.2407e-08
12	VIT_01s0011g05150.t01	VIT_01s0011g05150	7.4546e-05	3.75438e-05	0.000109123	3.04305e-05	4.23529e-06	3.12204e-06	1.16605e-05	1.44855e-05	1.28007e-05	0.000164218	0.000432931	0.000481267
15	VIT_01s0011g05170.t01	VIT_01s0011g05170	1.51689e-06	4.85783e-07	2.24126e-06	1.10347e-06	2.25222e-07	3.61809e-07	3.23946e-07	1.20277e-06	8.5827e-07	1.54322e-06	8.46501e-06	2.21859e-05
12	VIT_01s0011g05180.t01	VIT_01s0011g05180	1.93303e-07	2.33808e-07	5.18946e-07	3.76284e-07	3.11402e-07	1.22243e-06	2.42056e-07	4.80364e-07	1.34033e-07	8.35002e-07	2.64501e-05	0.000163485
12	VIT_01s0011g05190.t01	VIT_01s0011g05190	2.78834e-06	3.29083e-07	5.53348e-06	2.17786e-06	4.88504e-07	5.03845e-07	6.59962e-07	3.8277e-06	1.35248e-06	3.06839e-06	1.00777e-05	4.2826e-05
1	VIT_01s0011g05200.t01	VIT_01s0011g05200	2.46734e-07	0	1.17617e-07	1.06548e-07	3.70867e-08	9.97975e-08	1.82629e-08	7.23827e-08	3.11464e-08	6.43798e-08	1.13946e-06	9.76016e-06
1	VIT_01s0011g05210.t01	VIT_01s0011g05210	3.52743e-08	2.24098e-08	3.91693e-08	3.3512e-08	8.3577e-08	4.90795e-07	8.85759e-07	7.5565e-07	4.7375e-07	4.85974e-07	2.0391e-07	2.93595e-06
1	VIT_01s0011g05220.t01	VIT_01s0011g05220	1.4808e-07	2.15568e-08	1.95112e-08	7.63986e-07	1.91584e-06	1.16975e-05	2.78141e-05	8.53216e-06	1.34156e-05	1.51776e-05	4.43922e-07	4.56676e-07
6	VIT_01s0011g05230.t01	VIT_01s0011g05230	4.42442e-05	5.35649e-05	5.38355e-05	6.80718e-05	6.80404e-05	6.64444e-05	5.97043e-05	7.43332e-05	4.598e-05	5.45208e-05	1.81828e-05	6.99264e-05
17	VIT_01s0011g05240.t01	VIT_01s0011g05240	9.2357e-06	3.29983e-06	1.06813e-05	7.0349e-06	1.99978e-05	2.42217e-05	2.08635e-05	2.05643e-05	9.39694e-06	3.73694e-05	1.52305e-05	3.02015e-05
12	VIT_01s0011g05250.t01	VIT_01s0011g05250	1.27187e-05	4.99699e-06	1.50643e-05	1.24807e-05	3.37639e-05	3.20165e-05	2.01161e-05	3.22e-05	1.09883e-05	3.44038e-05	1.41761e-05	3.18554e-05
12	VIT_01s0011g05260.t01	VIT_01s0011g05260	1.72389e-05	8.41751e-06	8.197e-06	8.26161e-06	1.37136e-05	5.27807e-06	9.49186e-06	1.06064e-05	6.69888e-06	2.01769e-05	1.45686e-05	1.36091e-05
6	VIT_01s0011g05270.t01	VIT_01s0011g05270	3.06537e-06	2.87246e-06	3.39334e-06	3.73735e-06	9.1531e-06	3.6456e-06	3.95758e-06	4.54205e-06	8.13992e-07	1.21569e-06	6.51486e-07	1.71342e-06
6	VIT_01s0011g05280.t01	VIT_01s0011g05280	2.31064e-05	1.74111e-05	2.73304e-05	2.89692e-05	6.07616e-05	3.19384e-05	2.83823e-05	3.32942e-05	7.85261e-06	1.16158e-05	8.63068e-06	1.84576e-05
1	VIT_01s0011g05290.t01	VIT_01s0011g05290	8.80397e-07	6.22202e-07	7.04907e-07	8.80343e-07	1.17115e-06	7.53283e-07	1.15045e-06	1.74833e-06	5.51241e-07	9.71892e-07	6.10954e-06	2.22567e-05
6	VIT_01s0011g05300.t01	VIT_01s0011g05300	5.30055e-06	4.26899e-06	5.34231e-06	5.8982e-06	1.50651e-05	7.49729e-06	8.76395e-06	8.36343e-06	2.0363e-06	1.62684e-06	1.14698e-06	3.68004e-06
14	VIT_01s0011g05310.t01	VIT_01s0011g05310	1.07775e-06	8.25149e-07	8.89562e-07	9.10135e-07	1.37272e-06	1.19011e-06	1.42399e-06	1.13987e-06	2.5652e-07	4.61969e-07	6.29306e-07	1.83217e-06
18	VIT_01s0011g05320.t01	VIT_01s0011g05320	7.93593e-08	1.70238e-07	2.02419e-07	1.49441e-07	8.52898e-08	1.03051e-07	1.65228e-07	4.64147e-08	1.3977e-07	1.0222e-07	6.37398e-08	1.41749e-07
6	VIT_01s0011g05330.t01	VIT_01s0011g05330	5.51778e-06	4.93934e-06	7.78803e-06	7.38681e-06	1.44505e-05	9.93207e-06	9.0856e-06	1.02249e-05	2.9283e-06	4.02098e-06	4.2289e-06	6.24678e-06
12	VIT_01s0011g05340.t01	VIT_01s0011g05340	5.76985e-06	3.35141e-06	7.5561e-06	5.68151e-06	1.26168e-05	3.74535e-06	4.36455e-06	5.84329e-06	2.24041e-06	5.14689e-06	5.6548e-06	1.55258e-05
1	VIT_01s0011g05350.t01	VIT_01s0011g05350	4.01253e-06	2.27465e-06	6.44142e-06	4.80905e-06	1.01752e-05	6.61803e-06	3.35983e-06	7.14766e-06	1.38281e-06	1.47023e-06	6.91216e-07	2.4461e-06
6	VIT_01s0011g05360.t01	VIT_01s0011g05360	3.60228e-05	2.08718e-05	2.38565e-05	3.71141e-05	0.000119042	6.83286e-05	6.41176e-05	7.02878e-05	2.19704e-05	5.68211e-05	1.97254e-05	1.93505e-05
1	VIT_01s0011g05370.t01	VIT_01s0011g05370	6.43937e-06	4.46937e-06	6.62428e-06	6.50516e-06	2.25452e-05	1.13797e-05	1.1453e-05	1.06543e-05	2.77741e-06	3.42345e-06	1.9216e-06	6.56096e-06
1	VIT_01s0011g05380.t01	VIT_01s0011g05380	5.23275e-08	2.91942e-08	2.82961e-08	3.00631e-08	3.48698e-08	3.21282e-08	2.7501e-08	5.64144e-08	1.07462e-07	2.49812e-08	1.88211e-07	7.76661e-07
12	VIT_01s0011g05390.t01	VIT_01s0011g05390	4.80789e-07	0	1.3279e-07	3.93907e-07	2.15464e-06	1.15378e-06	1.00565e-05	6.42966e-06	1.3974e-05	3.33981e-05	4.68295e-06	3.55248e-06
6	VIT_01s0011g05400.t01	VIT_01s0011g05400	4.65516e-06	5.44288e-06	6.00959e-06	6.30765e-06	9.89179e-06	7.57307e-06	7.3759e-06	7.94587e-06	3.79795e-06	3.43238e-06	1.85299e-06	1.10102e-05
12	VIT_01s0011g05410.t01	VIT_01s0011g05410	2.56561e-07	0	1.9012e-07	1.54223e-07	1.40809e-06	3.36826e-07	1.6572e-06	7.43232e-07	3.28913e-07	2.04928e-06	4.44741e-06	2.93184e-06
6	VIT_01s0011g05420.t01	VIT_01s0011g05420	1.70474e-07	1.27629e-07	2.31164e-07	6.69814e-08	4.7128e-07	6.37275e-08	5.71791e-08	1.6166e-07	3.2914e-08	4.32902e-08	1.09512e-07	4.9054e-08
6	VIT_01s0011g05430.t01	VIT_01s0011g05430	2.30719e-07	6.7174e-08	6.07996e-07	3.52538e-07	2.21593e-07	7.54676e-08	6.44987e-08	0	3.86308e-08	2.7244e-07	8.19771e-07	6.26148e-07
6	VIT_01s0011g05440.t01	VIT_01s0011g05440	3.97884e-07	1.0896e-07	4.10267e-07	3.33319e-07	2.39485e-07	7.36657e-08	5.03669e-08	1.11624e-07	1.00635e-07	1.94566e-07	4.59099e-07	5.92676e-07
6	VIT_01s0011g05450.t01	VIT_01s0011g05450	4.26673e-07	6.4943e-07	6.19194e-07	8.19157e-07	6.22262e-07	7.7621e-07	5.19975e-07	6.5018e-07	4.07324e-07	6.16293e-07	1.10555e-06	2.00006e-06
6	VIT_01s0011g05470.t01	VIT_01s0011g05470	7.71428e-06	1.365e-06	2.8066e-05	2.01408e-05	4.74329e-05	0.000107107	1.67844e-05	6.9596e-05	4.43417e-05	2.68061e-05	3.64859e-05	8.91824e-05
6	VIT_01s0011g05480.t01	VIT_01s0011g05480	6.16052e-06	7.73342e-06	3.85418e-06	5.29257e-06	5.12385e-06	5.23345e-06	6.08362e-06	2.20016e-06	1.23401e-06	2.48862e-06	5.74782e-07	1.73723e-06
11	VIT_01s0011g05490.t01	VIT_01s0011g05490	2.73002e-06	3.12714e-06	3.54823e-06	2.99219e-06	4.81458e-06	2.33586e-06	1.6648e-06	9.20509e-06	9.91694e-07	1.93382e-06	2.78965e-06	1.28595e-05
7	VIT_01s0011g05500.t01	VIT_01s0011g05500	7.44342e-06	7.19449e-06	7.86575e-06	8.42576e-06	4.07531e-05	1.8538e-05	2.69727e-05	2.41044e-05	4.22442e-06	1.15013e-05	2.20142e-06	4.01193e-06
11	VIT_01s0011g05520.t01	VIT_01s0011g05520	9.45189e-06	4.45281e-06	8.58225e-06	5.17763e-06	1.72401e-05	4.73677e-06	5.64935e-06	6.63564e-06	1.064e-06	2.77137e-06	3.22388e-06	3.89485e-06
6	VIT_01s0011g05540.t01	VIT_01s0011g05540	1.43634e-06	5.55889e-07	2.00568e-06	9.26741e-07	4.48254e-06	1.19452e-06	1.04572e-06	1.87355e-06	1.86584e-07	2.52942e-07	2.09901e-07	5.87957e-07
12	VIT_01s0011g05560.t01	VIT_01s0011g05560	1.80864e-05	8.60456e-06	2.23527e-05	2.38517e-05	7.67572e-05	4.41185e-05	3.4086e-05	5.74113e-05	1.51847e-05	1.86232e-05	1.03737e-05	2.001e-05
6	VIT_01s0011g05570.t01	VIT_01s0011g05570	6.02944e-06	3.69684e-06	7.81698e-06	5.77712e-06	1.15247e-05	8.1092e-06	6.14413e-06	8.97475e-06	2.71633e-06	3.13342e-06	3.47215e-06	6.13817e-06
1	VIT_01s0011g05580.t01	VIT_01s0011g05580	3.29124e-06	1.25791e-06	7.69846e-06	2.75894e-06	1.53156e-05	1.20593e-05	5.07529e-06	1.07273e-05	1.59263e-06	1.81227e-06	1.13821e-06	1.67928e-06
11	VIT_01s0011g05590.t01	VIT_01s0011g05590	0.000140583	0.000114328	0.000129349	0.000127828	0.000160415	0.000159779	0.000157537	0.000193107	0.000223597	0.000278891	9.84254e-05	7.29424e-05
12	VIT_01s0011g05600.t01	VIT_01s0011g05600	2.94705e-06	1.14755e-06	1.35551e-06	1.00074e-06	5.43092e-06	3.1054e-06	4.32525e-06	3.78634e-06	4.2677e-06	9.19668e-06	4.62356e-06	2.41623e-06
6	VIT_01s0011g05610.t01	VIT_01s0011g05610	3.93715e-06	3.14716e-06	5.39319e-06	7.66115e-06	1.13393e-05	1.06543e-05	4.71404e-06	6.78885e-06	2.35303e-06	1.51126e-06	7.47847e-07	2.44086e-06
18	VIT_01s0011g05620.t01	VIT_01s0011g05620	2.53432e-07	2.66603e-07	3.29051e-07	2.34262e-07	3.45476e-07	2.58276e-07	2.61803e-07	3.15699e-07	1.96563e-07	1.03212e-07	8.22128e-08	8.80298e-08
6	VIT_01s0011g05630.t01	VIT_01s0011g05630	2.55639e-05	3.09532e-05	3.09313e-05	3.42107e-05	4.52691e-05	4.706e-05	4.22534e-05	4.26759e-05	1.85056e-05	1.79745e-05	7.97572e-06	1.46456e-05
1	VIT_01s0011g05650.t01	VIT_01s0011g05650	3.6481e-06	1.86676e-06	3.07665e-06	4.16778e-06	5.7876e-06	1.13002e-06	2.54951e-06	1.12509e-05	1.4107e-06	3.06413e-06	9.54798e-06	1.20563e-05
6	VIT_01s0011g05660.t01	VIT_01s0011g05660	4.4535e-06	3.31228e-06	3.9477e-06	3.43787e-06	8.49234e-06	4.10354e-06	6.44864e-06	6.68956e-06	6.20856e-07	8.35002e-07	4.63595e-07	1.45362e-06
1	VIT_01s0011g05670.t01	VIT_01s0011g05670	1.21819e-05	5.69335e-06	2.63841e-05	1.47433e-05	1.28841e-05	3.25326e-05	1.12438e-05	4.29855e-05	6.61834e-06	8.38697e-06	3.7383e-05	5.46582e-05
14	VIT_01s0011g05680.t01	VIT_01s0011g05680	1.18717e-05	3.30083e-06	3.29002e-05	9.58677e-05	6.93109e-05	0.00019512	8.27945e-05	0.000123021	0.000267372	5.49581e-05	1.82903e-05	3.81727e-05
1	VIT_01s0011g05690.t01	VIT_01s0011g05690	2.57669e-06	2.31051e-06	2.79232e-06	3.21171e-06	8.12762e-06	6.2824e-06	3.96281e-06	3.83597e-06	1.1677e-06	1.04525e-06	3.49648e-07	1.14801e-06
1	VIT_01s0011g05700.t01	VIT_01s0011g05700	7.03789e-06	5.88298e-06	6.26693e-06	8.1041e-06	1.7124e-05	1.05603e-05	1.00414e-05	1.23549e-05	4.47367e-06	4.23854e-06	3.40161e-06	9.53194e-06
6	VIT_01s0011g05710.t01	VIT_01s0011g05710	6.83575e-06	4.58755e-06	7.568e-06	6.79146e-06	1.72084e-05	7.74485e-06	6.19666e-06	9.57935e-06	1.87392e-06	2.39301e-06	1.30773e-06	2.65814e-06
18	VIT_01s0011g05720.t01	VIT_01s0011g05720	7.33625e-07	1.21066e-06	4.22037e-07	8.37867e-07	1.56025e-06	9.59869e-07	8.20356e-07	1.16877e-06	3.96603e-07	3.72595e-07	8.02048e-07	5.09769e-07
6	VIT_01s0011g05730.t01	VIT_01s0011g05730	3.46333e-06	2.1184e-06	3.37111e-06	2.37549e-06	8.15425e-06	3.73972e-06	3.48995e-06	4.03972e-06	8.13663e-07	1.07684e-06	7.81343e-07	1.08574e-06
1	VIT_01s0011g05740.t01	VIT_01s0011g05740	1.17842e-06	1.11621e-06	1.72473e-06	1.67423e-06	2.01838e-06	2.40043e-06	2.13062e-06	1.85537e-06	7.29509e-07	7.88721e-07	2.84506e-07	3.63937e-07
14	VIT_01s0011g05750.t01	VIT_01s0011g05750	4.56407e-05	2.5698e-05	5.084e-05	3.71407e-05	8.29976e-05	4.01553e-05	4.51862e-05	5.27987e-05	1.00173e-05	2.73808e-05	9.17459e-06	3.23202e-05
6	VIT_01s0011g05760.t01	VIT_01s0011g05760	7.86366e-06	4.31862e-06	7.60647e-06	5.83056e-06	1.38458e-05	6.3358e-06	7.91049e-06	7.77301e-06	2.1018e-06	3.82927e-06	3.5813e-06	4.89331e-06
1	VIT_01s0011g05780.t01	VIT_01s0011g05780	1.33142e-06	8.19985e-07	1.07521e-06	7.36526e-07	1.27055e-06	8.52907e-07	1.0024e-06	7.63499e-07	4.49842e-07	4.47197e-07	1.38158e-07	2.47544e-07
11	VIT_01s0011g05790.t01	VIT_01s0011g05790	1.60928e-05	1.11289e-05	1.69643e-05	1.52013e-05	3.94559e-05	2.09838e-05	2.61184e-05	1.88513e-05	4.69719e-06	4.52206e-06	2.4135e-06	6.45524e-06
6	VIT_01s0011g05800.t01	VIT_01s0011g05800	1.05702e-07	3.11685e-08	1.53962e-07	5.85788e-08	5.79221e-08	7.00334e-08	3.74089e-08	7.0607e-08	3.40214e-08	4.52377e-08	3.5242e-08	1.07816e-08
1	VIT_01s0011g05810.t01	VIT_01s0011g05810	1.05665e-05	9.69393e-06	8.06633e-06	6.01977e-06	5.6166e-06	6.23893e-06	4.38785e-06	8.706e-06	1.39429e-06	2.49645e-06	9.5447e-07	3.29365e-06
1	VIT_01s0011g05820.t01	VIT_01s0011g05820	2.96436e-07	2.723e-07	2.26833e-07	1.39731e-06	1.71906e-06	1.05857e-06	2.6455e-06	2.65231e-06	7.60863e-07	4.3692e-06	6.59261e-06	5.71843e-06
1	VIT_01s0011g05830.t01	VIT_01s0011g05830	1.08583e-05	6.89002e-06	1.17422e-05	1.20214e-05	3.17036e-05	1.48367e-05	1.58695e-05	1.59768e-05	4.04739e-06	4.63635e-06	3.00639e-06	8.46543e-06
18	VIT_01s0011g05840.t01	VIT_01s0011g05840	7.20472e-06	5.61501e-06	7.32015e-06	8.39671e-06	2.33314e-05	1.16046e-05	1.3252e-05	1.16248e-05	2.83834e-06	3.28012e-06	1.65375e-06	5.70787e-06
6	VIT_01s0011g05850.t01	VIT_01s0011g05850	7.43826e-06	8.75707e-06	6.7129e-06	6.42224e-06	6.55083e-06	2.863e-06	2.2189e-06	2.67908e-06	8.95932e-07	2.26114e-06	8.30575e-07	2.50795e-06
1	VIT_01s0011g05860.t01	VIT_01s0011g05860	8.87632e-06	6.41124e-06	8.50142e-06	8.0215e-06	2.37813e-05	1.34436e-05	1.28984e-05	1.31559e-05	3.70225e-06	6.52945e-06	1.23309e-06	2.26575e-06
6	VIT_01s0011g05870.t01	VIT_01s0011g05870	1.22739e-06	6.86361e-07	2.04429e-06	9.65708e-07	8.17756e-07	4.7678e-07	3.53679e-07	5.76741e-07	1.81045e-07	7.90901e-08	1.93868e-07	2.47338e-07
6	VIT_01s0011g05880.t01	VIT_01s0011g05880	1.7137e-05	1.42623e-05	2.08456e-05	1.73911e-05	2.5369e-05	2.24832e-05	1.36967e-05	1.55913e-05	4.01455e-06	2.46277e-06	8.42026e-07	5.41206e-06
1	VIT_01s0011g05890.t01	VIT_01s0011g05890	2.13541e-06	7.98467e-07	2.68431e-06	2.42658e-06	8.19337e-06	2.00797e-06	1.20476e-06	5.02795e-06	7.16205e-07	1.21408e-06	1.01258e-06	8.1612e-07
1	VIT_01s0011g05900.t01	VIT_01s0011g05900	9.16808e-08	7.45549e-08	1.62433e-07	7.53475e-08	8.73948e-08	2.71439e-07	3.5795e-08	3.40406e-08	4.99837e-08	4.92865e-08	1.90302e-07	7.70406e-08
1	VIT_01s0011g05910.t01	VIT_01s0011g05910	6.38439e-08	3.3518e-08	7.97083e-08	2.20676e-08	3.92904e-08	2.71719e-08	4.17283e-08	2.74157e-08	7.68583e-08	3.90336e-08	1.27814e-07	1.57248e-07
1	VIT_01s0011g05920.t01	VIT_01s0011g05920	3.86229e-08	0	3.37542e-08	3.58619e-08	4.15959e-08	4.29604e-08	1.06024e-07	1.00944e-07	4.93154e-08	3.30592e-08	6.90079e-08	2.62947e-08
1	VIT_01s0011g05930.t01	VIT_01s0011g05930	2.05787e-05	8.40196e-07	4.41315e-05	2.50774e-05	9.06091e-05	3.43347e-06	1.10102e-06	0.000112893	3.94893e-06	3.82773e-06	7.6256e-06	1.51294e-05
1	VIT_01s0011g05940.t01	VIT_01s0011g05940	6.78472e-08	5.38793e-08	5.6554e-08	5.88584e-08	1.46139e-07	0	0	1.18216e-07	3.14038e-08	0	0	0
11	VIT_01s0011g05950.t01	VIT_01s0011g05950	4.67687e-06	8.95181e-07	1.32969e-05	7.39111e-06	1.83394e-05	6.19738e-06	1.56607e-06	1.19722e-05	1.11012e-06	1.71171e-06	2.37572e-06	3.62945e-06
1	VIT_01s0011g05960.t01	VIT_01s0011g05960	4.51087e-05	2.91358e-05	3.81396e-05	3.93001e-05	0.000149461	6.5561e-05	4.56017e-05	7.68022e-05	1.42957e-05	1.54422e-05	1.38401e-05	2.7909e-05
6	VIT_01s0011g05970.t01	VIT_01s0011g05970	6.68024e-06	4.03319e-06	1.35111e-05	1.10812e-05	1.32469e-05	2.24674e-05	5.43992e-06	1.30044e-05	1.77171e-06	8.99939e-07	5.19592e-07	3.66432e-06
18	VIT_01s0011g05980.t01	VIT_01s0011g05980	7.70186e-06	5.31196e-06	1.27774e-05	1.24018e-05	1.34965e-05	2.43936e-05	4.76777e-06	1.38646e-05	1.86423e-06	6.04315e-07	5.49088e-07	1.85898e-06
18	VIT_01s0011g05990.t01	VIT_01s0011g05990	2.81469e-06	1.24496e-06	1.67437e-06	1.13504e-06	1.07551e-06	1.57188e-06	7.52967e-07	2.55459e-06	3.3657e-07	8.44078e-07	8.48287e-07	2.39532e-07
1	VIT_01s0011g06000.t01	VIT_01s0011g06000	5.55901e-05	6.33194e-05	4.15656e-05	4.80215e-05	3.61802e-05	4.03291e-05	3.2375e-05	4.63093e-05	1.0334e-05	1.12368e-05	4.29645e-06	5.2356e-06
1	VIT_01s0011g06010.t01	VIT_01s0011g06010	6.79389e-07	6.75007e-07	3.90836e-07	6.97996e-07	7.22452e-07	3.55562e-06	4.35243e-06	3.42299e-06	1.58204e-06	3.39042e-06	9.23282e-07	1.19252e-06
4	VIT_01s0011g06020.t01	VIT_01s0011g06020	3.37686e-05	5.71427e-05	4.73085e-05	7.38129e-05	8.71989e-05	0.000105365	9.77481e-05	8.77809e-05	2.71982e-05	2.68588e-05	7.20579e-06	1.37927e-05
6	VIT_01s0011g06030.t01	VIT_01s0011g06030	4.81113e-06	4.21568e-06	5.3909e-06	6.952e-06	1.04541e-05	7.38894e-06	5.86154e-06	8.70289e-06	2.64973e-06	1.93867e-06	1.82048e-06	4.64969e-06
6	VIT_01s0011g06040.t01	VIT_01s0011g06040	1.50205e-08	2.73437e-08	3.59664e-08	1.427e-08	1.95672e-08	5.9619e-08	3.66891e-08	6.54288e-08	5.80142e-08	2.31783e-08	9.69628e-09	0
6	VIT_01s0011g06050.t01	VIT_01s0011g06050	5.08929e-06	5.80297e-06	8.72195e-06	1.11386e-05	1.20713e-05	1.4406e-05	1.05057e-05	5.62101e-06	3.98066e-06	6.0027e-06	1.65571e-06	2.73458e-06
9	VIT_01s0011g06060.t01	VIT_01s0011g06060	3.06035e-06	2.58575e-06	4.15681e-06	4.12104e-06	7.15097e-06	8.39122e-06	3.89912e-06	2.84736e-06	1.36577e-06	1.25483e-06	3.48439e-07	4.91588e-07
6	VIT_01s0011g06070.t01	VIT_01s0011g06070	2.54291e-06	1.48922e-06	3.50248e-06	2.34732e-06	5.83764e-06	3.29163e-06	2.92558e-06	4.36092e-06	7.32779e-07	7.62946e-07	2.91218e-07	1.38357e-06
1	VIT_01s0011g06080.t01	VIT_01s0011g06080	1.37095e-06	5.62782e-07	1.52953e-06	1.15274e-06	2.95933e-06	2.20319e-06	9.07492e-07	1.01189e-06	4.99548e-07	2.29558e-06	1.75919e-06	3.32039e-06
6	VIT_01s0011g06090.t01	VIT_01s0011g06090	3.73379e-06	1.86948e-06	5.02416e-06	2.66481e-06	1.33409e-05	4.80282e-06	5.07595e-06	6.35916e-06	9.63339e-07	7.54851e-07	6.52292e-07	1.68963e-06
6	VIT_01s0011g06120.t01	VIT_01s0011g06120	6.09557e-06	3.25063e-06	7.07144e-06	3.56779e-06	1.54047e-05	5.71854e-06	5.89667e-06	8.64327e-06	1.7988e-06	2.0459e-06	1.90055e-06	4.52722e-06
11	VIT_01s0011g06130.t01	VIT_01s0011g06130	7.26237e-06	5.71483e-06	8.08493e-06	7.61257e-06	1.0785e-05	7.46033e-06	7.16684e-06	7.26322e-06	2.89795e-06	5.67849e-06	1.89684e-06	4.58361e-06
6	VIT_01s0011g06140.t01	VIT_01s0011g06140	2.31262e-05	3.76427e-06	5.83254e-05	4.9202e-05	5.25365e-05	8.2035e-05	2.85784e-06	4.01788e-05	1.56808e-05	7.58689e-06	8.65156e-07	3.44667e-06
1	VIT_01s0011g06150.t01	VIT_01s0011g06150	2.92802e-05	1.88513e-05	4.14284e-05	2.41396e-05	3.60603e-05	2.02889e-05	3.59761e-05	3.25624e-05	9.82807e-06	1.36714e-05	8.08221e-06	1.51604e-05
1	VIT_01s0011g06180.t01	VIT_01s0011g06180	0	1.35602e-07	0	0	0	1.61425e-07	1.30202e-07	0	1.88839e-07	1.86205e-07	8.66705e-07	2.8144e-06
1	VIT_01s0011g06190.t01	VIT_01s0011g06190	8.8293e-06	6.35395e-06	7.08567e-06	4.91428e-06	2.56582e-05	1.41735e-05	1.42517e-05	1.14073e-05	4.26819e-06	6.9987e-06	2.21547e-06	3.87944e-06
11	VIT_01s0011g06200.t01	VIT_01s0011g06200	3.45761e-06	2.46319e-06	3.02107e-06	3.10743e-06	9.16005e-06	3.45515e-06	6.31077e-06	5.50904e-06	1.79723e-06	7.8676e-06	2.69464e-06	8.2679e-06
11	VIT_01s0011g06210.t01	VIT_01s0011g06210	2.35552e-05	1.69503e-05	3.35291e-05	2.82348e-05	6.22716e-05	4.02085e-05	2.22905e-05	3.41007e-05	1.11784e-05	9.82733e-06	8.12604e-06	1.1307e-05
6	VIT_01s0011g06220.t01	VIT_01s0011g06220	1.24954e-07	1.29043e-07	2.91994e-07	6.92933e-08	9.7784e-08	4.34254e-07	2.00222e-07	3.65407e-07	8.49798e-08	1.04673e-07	1.48666e-07	6.92453e-08
6	VIT_01s0011g06230.t01	VIT_01s0011g06230	0	0	5.18021e-08	5.21802e-08	0	0	0	0	5.75561e-08	4.99186e-08	0	0
6	VIT_01s0011g06240.t01	VIT_01s0011g06240	5.5974e-08	0	0	0	0	5.55858e-08	7.98601e-08	2.24338e-07	7.86148e-08	6.70752e-07	4.90255e-07	7.43967e-07
1	VIT_01s0011g06250.t01	VIT_01s0011g06250	2.78723e-05	1.50871e-05	2.49636e-05	1.98448e-05	3.04893e-05	1.25683e-05	5.84976e-06	1.62257e-05	4.8744e-06	2.23134e-05	3.28565e-05	5.71836e-05
1	VIT_01s0011g06260.t01	VIT_01s0011g06260	2.87252e-06	2.29046e-06	3.16863e-06	3.00634e-06	4.33863e-06	2.65752e-06	2.62846e-06	2.67546e-06	1.22181e-06	1.43277e-06	1.05827e-06	1.49104e-06
1	VIT_01s0011g06270.t01	VIT_01s0011g06270	3.29577e-06	1.24937e-06	6.04947e-06	4.6832e-06	1.24851e-05	1.87181e-05	3.57743e-06	7.1155e-06	2.29955e-06	1.40267e-06	5.76304e-07	1.78005e-06
6	VIT_01s0011g06280.t01	VIT_01s0011g06280	3.14771e-06	2.7149e-06	3.22321e-06	3.27525e-06	7.04522e-06	3.1283e-06	3.11922e-06	3.0663e-06	7.64987e-07	1.22801e-06	4.97352e-07	2.32768e-06
1	VIT_01s0011g06290.t01	VIT_01s0011g06290	2.36868e-06	4.71951e-06	2.12772e-06	6.04608e-06	3.93408e-06	2.53946e-05	1.32736e-05	2.66774e-05	3.84584e-05	7.31109e-05	1.47906e-05	8.15916e-05
6	VIT_01s0011g06300.t01	VIT_01s0011g06300	1.35621e-05	1.20222e-05	1.85097e-05	2.33892e-05	4.47286e-05	2.68226e-05	2.07762e-05	3.53571e-05	7.80853e-06	5.6739e-06	3.80549e-06	1.00804e-05
6	VIT_01s0011g06310.t01	VIT_01s0011g06310	5.62727e-08	2.29466e-08	2.02023e-07	1.86436e-07	4.99696e-07	1.7915e-07	2.64404e-08	6.29407e-07	1.11604e-07	1.45925e-06	2.86881e-06	3.74901e-06
12	VIT_01s0011g06320.t01	VIT_01s0011g06320	9.07701e-07	6.26847e-07	1.33328e-06	3.39003e-07	1.97972e-07	3.43884e-07	3.36408e-07	1.57022e-07	8.00791e-08	1.75853e-07	1.63033e-07	5.16172e-07
6	VIT_01s0011g06330.t01	VIT_01s0011g06330	1.61215e-05	1.41111e-05	1.57271e-05	1.96508e-05	5.66801e-05	3.4829e-05	2.81056e-05	2.38278e-05	6.78597e-06	5.57769e-06	4.10993e-06	1.22515e-05
1	VIT_01s0011g06340.t01	VIT_01s0011g06340	6.12474e-06	4.89863e-06	5.65271e-06	4.62745e-06	1.03839e-05	6.68089e-06	7.51709e-06	7.03514e-06	2.84049e-06	5.18736e-06	3.30753e-06	3.14733e-06
12	VIT_01s0011g06350.t01	VIT_01s0011g06350	1.1404e-07	8.58139e-08	8.6249e-08	6.36756e-07	2.72801e-06	1.02004e-05	1.50895e-05	7.56369e-06	4.62745e-06	4.08366e-06	5.39347e-07	1.16769e-06
11	VIT_01s0011g06360.t01	VIT_01s0011g06360	4.78996e-05	6.31367e-05	2.08043e-05	1.30147e-05	1.71624e-06	1.11423e-06	1.76226e-06	4.52942e-07	9.62145e-07	1.12628e-06	9.32473e-08	6.87203e-08
6	VIT_01s0011g06370.t01	VIT_01s0011g06370	4.49822e-05	4.2106e-05	2.03529e-05	1.41843e-05	3.02314e-06	4.12172e-06	1.57636e-06	3.13993e-06	1.36678e-06	7.09974e-07	1.88156e-07	6.73528e-08
12	VIT_01s0011g06380.t01	VIT_01s0011g06380	4.98797e-05	5.07147e-05	3.53188e-05	3.13433e-05	5.50441e-05	3.58042e-05	3.61548e-05	3.51555e-05	8.28159e-06	1.31733e-05	5.14523e-06	9.84148e-06
6	VIT_01s0011g06390.t01	VIT_01s0011g06390	4.12543e-07	4.68512e-07	4.95182e-07	3.49894e-07	6.40733e-07	3.65458e-07	3.4357e-07	1.98704e-07	4.65339e-08	4.84987e-08	1.29526e-07	3.8575e-08
6	VIT_01s0011g06400.t01	VIT_01s0011g06400	1.77813e-07	0	6.64897e-07	1.94598e-07	1.74425e-06	3.05949e-06	6.53323e-06	9.25382e-06	2.56997e-06	1.09203e-05	2.17848e-06	4.83519e-06
1	VIT_01s0011g06410.t01	VIT_01s0011g06410	2.63574e-06	1.07409e-06	7.61634e-07	1.04603e-06	4.67829e-06	3.10535e-06	4.9792e-06	4.11101e-06	1.88078e-06	2.54712e-06	3.73666e-06	2.49765e-06
1	VIT_01s0011g06430.t01	VIT_01s0011g06430	8.06889e-06	1.3892e-05	5.95896e-06	5.9372e-06	3.33788e-06	3.08553e-06	3.40704e-06	2.9018e-06	2.09884e-06	9.08059e-06	1.05333e-06	1.06966e-06
1	VIT_01s0011g06440.t01	VIT_01s0011g06440	7.04567e-08	4.87515e-08	7.52168e-08	4.36134e-08	3.5896e-08	0	3.98965e-08	1.32629e-07	5.43528e-08	3.37042e-08	3.08552e-07	2.67561e-07
1	VIT_01s0011g06450.t01	VIT_01s0011g06450	1.30431e-05	6.74281e-06	2.23658e-05	1.79911e-05	0.000135422	1.64959e-05	1.58266e-06	6.51906e-05	1.52055e-06	2.52321e-06	6.92728e-06	1.85284e-05
1	VIT_01s0011g06460.t01	VIT_01s0011g06460	8.23238e-07	7.66178e-07	8.46867e-07	5.94791e-07	2.64957e-06	1.03122e-06	9.91022e-07	1.62117e-06	2.00678e-07	3.89025e-07	8.43575e-07	1.69705e-06
1	VIT_01s0011g06470.t01	VIT_01s0011g06470	1.92388e-07	2.08052e-07	3.16218e-07	2.40626e-07	1.94841e-07	2.69699e-07	6.45295e-07	1.08763e-07	1.59103e-07	6.19415e-08	4.44922e-07	3.29547e-06
18	VIT_01s0011g06480.t01	VIT_01s0011g06480	1.26908e-07	2.24529e-08	4.43639e-08	9.42685e-08	1.64012e-07	5.045e-08	1.29352e-07	1.84289e-07	3.37575e-08	1.95833e-08	9.86106e-08	0
1	VIT_01s0011g06490.t01	VIT_01s0011g06490	6.77613e-08	6.28207e-08	6.33383e-08	2.55202e-07	1.82402e-07	8.79906e-08	6.71919e-08	3.82916e-07	4.02439e-08	6.77112e-08	1.18687e-07	6.17577e-08
1	VIT_01s0011g06500.t01	VIT_01s0011g06500	7.00559e-07	2.57455e-07	1.18539e-06	8.8741e-07	1.69071e-05	6.96239e-07	3.33171e-07	1.77088e-06	2.37792e-07	2.01075e-07	5.10482e-07	1.34339e-06
1	VIT_01s0011g06510.t01	VIT_01s0011g06510	7.26503e-08	9.79225e-08	7.83319e-08	1.77615e-07	4.12028e-07	1.27244e-07	3.03176e-07	4.24388e-07	3.92752e-08	5.73069e-07	2.78451e-07	9.08032e-08
1	VIT_01s0011g06520.t01	VIT_01s0011g06520	1.08002e-07	1.11536e-07	1.56048e-07	1.19785e-07	0	1.25307e-07	0	0	8.42471e-08	1.94563e-07	0	0
1	VIT_01s0011g06530.t01	VIT_01s0011g06530	0	1.04403e-07	1.14896e-07	1.06032e-07	0	0	1.11668e-07	1.06063e-07	0	0	0	0
6	VIT_01s0011g06540.t01	VIT_01s0011g06540	6.35072e-05	4.48644e-05	5.97658e-05	5.30423e-05	0.000111608	5.45161e-05	6.02349e-05	7.79868e-05	3.10888e-05	5.31997e-05	3.86604e-05	4.18627e-05
1	VIT_01s0011g06550.t01	VIT_01s0011g06550	2.4627e-06	1.1464e-06	3.69412e-06	2.51541e-06	9.97376e-06	6.15358e-06	1.97113e-06	5.48495e-06	6.98443e-07	7.44579e-07	8.08301e-07	1.6315e-06
1	VIT_01s0011g06560.t01	VIT_01s0011g06560	3.27366e-06	1.42932e-06	5.62753e-06	3.06386e-06	7.36787e-06	3.66826e-06	3.32342e-06	2.42006e-06	3.96323e-07	8.15105e-07	8.197e-07	4.75726e-06
13	VIT_01s0011g06570.t01	VIT_01s0011g06570	2.56299e-07	0	1.04232e-07	5.60121e-08	6.87503e-08	1.29082e-07	2.55243e-07	2.02044e-07	1.25631e-07	1.38032e-07	8.91934e-08	4.47019e-08
12	VIT_01s0011g06580.t01	VIT_01s0011g06580	8.70114e-07	1.16924e-07	1.01341e-06	5.72722e-07	1.93017e-06	8.31944e-07	1.76007e-06	2.70134e-06	1.99011e-06	6.29783e-06	8.3471e-06	1.30085e-05
13	VIT_01s0011g06590.t01	VIT_01s0011g06590	2.33836e-07	0	1.98176e-07	1.87038e-06	1.99556e-06	7.94149e-06	3.3376e-05	5.79255e-06	1.25648e-05	2.37678e-05	1.03383e-05	6.7067e-06
1	VIT_01s0011g06600.t01	VIT_01s0011g06600	2.88261e-05	2.11708e-05	4.06051e-05	6.92135e-05	0.000121201	8.35133e-05	1.16593e-05	3.14888e-05	1.05801e-05	1.45079e-05	2.39459e-05	4.92118e-06
1	VIT_01s0011g06610.t01	VIT_01s0011g06610	3.10966e-08	2.857e-08	4.96795e-08	6.64935e-08	3.34903e-08	3.27469e-08	8.23014e-08	8.12738e-08	3.3848e-07	1.27762e-06	7.44311e-06	1.91146e-06
1	VIT_01s0011g06620.t01	VIT_01s0011g06620	4.38849e-05	3.67191e-05	3.7826e-05	4.15402e-05	5.1696e-05	2.10382e-05	1.41532e-05	3.11714e-05	4.99737e-06	8.43509e-06	8.82843e-06	1.01747e-05
1	VIT_01s0011g06630.t01	VIT_01s0011g06630	1.69935e-05	1.19253e-05	1.72343e-05	1.67976e-05	4.17588e-05	2.61436e-05	2.83766e-05	1.86701e-05	4.94823e-06	8.30647e-06	2.76434e-06	7.54576e-06
13	VIT_01s0011g06640.t01	VIT_01s0011g06640	6.2668e-08	0	1.50529e-07	3.53798e-07	1.44498e-07	8.09661e-07	1.34116e-07	3.03344e-07	3.19072e-07	1.60922e-07	9.40235e-08	9.39535e-08
13	VIT_01s0011g06650.t01	VIT_01s0011g06650	6.09617e-08	1.07855e-07	3.72939e-07	5.7916e-08	0	1.81477e-07	1.11565e-07	3.58017e-07	2.53951e-07	1.5654e-07	3.73759e-07	3.35777e-07
18	VIT_01s0011g06670.t01	VIT_01s0011g06670	1.4158e-07	1.36997e-07	2.68629e-07	5.11113e-07	2.60961e-07	2.59339e-06	2.21645e-06	7.66894e-07	5.05749e-07	2.87175e-07	3.23242e-06	4.90508e-07
6	VIT_01s0137g00010.t01	VIT_01s0137g00010	0.000146358	0.000127945	0.000144812	0.000116474	0.000133134	9.64669e-05	7.75113e-05	0.000108544	4.94514e-05	9.37784e-05	2.60124e-05	5.93142e-05
18	VIT_01s0137g00020.t01	VIT_01s0137g00020	2.19445e-06	1.37434e-06	2.68949e-06	1.56649e-06	4.43818e-06	1.76059e-06	1.52125e-06	2.14924e-06	6.60295e-07	1.16359e-06	3.27452e-07	6.59797e-07
1	VIT_01s0137g00030.t01	VIT_01s0137g00030	3.99382e-07	1.83466e-07	5.81727e-07	3.22107e-07	8.44142e-07	4.63072e-07	4.26358e-07	2.8995e-07	8.20003e-08	7.98452e-08	1.25451e-07	9.97939e-08
18	VIT_01s0137g00040.t01	VIT_01s0137g00040	7.93693e-07	1.95559e-06	9.45875e-07	2.24044e-06	1.37852e-06	1.68516e-06	1.41549e-06	4.65681e-07	3.60648e-07	3.088e-07	1.26298e-07	3.42507e-08
7	VIT_01s0137g00050.t01	VIT_01s0137g00050	1.02157e-05	7.69901e-06	1.90072e-05	2.14625e-05	2.95404e-05	1.01618e-05	1.01841e-05	1.25081e-05	3.84e-06	5.19164e-06	8.85248e-07	7.77115e-07
11	VIT_01s0137g00060.t01	VIT_01s0137g00060	1.23105e-05	1.26378e-05	1.3825e-05	1.24763e-05	2.20069e-05	1.56026e-05	1.38193e-05	1.57205e-05	3.91579e-06	3.51867e-06	1.07624e-06	4.36384e-06
1	VIT_01s0137g00070.t01	VIT_01s0137g00070	3.83465e-06	6.85492e-06	5.49847e-06	3.14188e-06	1.23285e-07	2.00409e-07	5.00608e-06	1.11668e-05	6.75021e-06	1.31179e-05	4.04085e-07	1.39069e-06
1	VIT_01s0137g00080.t01	VIT_01s0137g00080	3.38188e-08	3.53568e-08	5.67344e-08	4.13401e-08	4.87949e-08	4.82042e-08	2.60656e-08	7.51574e-08	1.73872e-08	1.7176e-08	2.09778e-08	1.3624e-08
6	VIT_01s0137g00090.t01	VIT_01s0137g00090	2.48582e-08	2.30458e-08	6.9707e-08	1.37852e-08	2.21777e-08	5.76826e-08	5.17554e-08	8.52153e-08	4.38859e-08	4.16471e-08	2.90269e-08	5.51025e-08
1	VIT_01s0137g00100.t01	VIT_01s0137g00100	2.04819e-07	4.74713e-07	4.74133e-07	1.13583e-07	7.3093e-07	1.32983e-07	4.37593e-07	2.89355e-07	8.46629e-08	1.02334e-07	2.35706e-07	3.61439e-07
9	VIT_01s0137g00110.t01	VIT_01s0137g00110	8.08321e-07	5.27099e-07	9.54161e-07	1.2741e-06	1.3739e-06	2.65107e-06	1.63568e-06	1.6166e-06	6.27651e-07	1.87515e-06	5.21884e-07	5.65689e-07
1	VIT_01s0137g00130.t01	VIT_01s0137g00130	1.57875e-07	2.09488e-07	1.37974e-07	1.11641e-07	1.70028e-07	0	0	0	1.82953e-07	0	0	0
1	VIT_01s0137g00160.t01	VIT_01s0137g00160	1.05848e-07	6.55569e-08	6.2051e-08	0	0	0	6.2946e-08	6.45625e-08	3.43017e-08	5.83044e-08	2.02503e-07	5.55523e-08
1	VIT_01s0137g00170.t01	VIT_01s0137g00170	1.49166e-06	1.63743e-06	1.16818e-06	9.7543e-07	5.28937e-08	6.46433e-08	5.42285e-08	1.6877e-07	3.18197e-08	3.31632e-08	9.12759e-08	9.01039e-07
1	VIT_01s0137g00180.t01	VIT_01s0137g00180	3.57063e-05	3.53995e-05	3.43132e-05	4.1165e-05	4.49042e-05	1.93011e-05	2.73963e-05	2.17896e-05	1.30928e-05	2.25266e-05	8.65666e-06	1.03445e-05
12	VIT_01s0137g00190.t01	VIT_01s0137g00190	4.8515e-06	3.47932e-06	6.47464e-06	5.87815e-06	2.19088e-05	7.3774e-06	6.69725e-06	7.46867e-06	7.68347e-07	6.51082e-07	2.11244e-07	1.08477e-06
1	VIT_01s0137g00200.t01	VIT_01s0137g00200	7.64436e-07	6.93462e-07	2.01446e-07	1.55741e-07	2.34835e-06	4.07776e-06	4.24772e-06	2.30039e-06	1.13779e-06	2.20004e-06	3.15856e-06	2.70327e-06
10	VIT_01s0137g00210.t01	VIT_01s0137g00210	1.17804e-07	7.42716e-08	4.23106e-07	1.24555e-07	0	1.85755e-07	4.279e-07	3.01809e-07	2.20777e-06	2.59373e-05	4.66921e-05	0.000159694
1	VIT_01s0137g00220.t01	VIT_01s0137g00220	3.76174e-06	2.58291e-06	4.05425e-06	3.63694e-06	9.92783e-06	4.62309e-06	4.01371e-06	5.93552e-06	8.48769e-07	6.67657e-07	3.75327e-07	1.57411e-06
1	VIT_01s0137g00230.t01	VIT_01s0137g00230	2.21979e-05	1.66741e-05	2.46162e-05	2.76332e-05	4.8003e-05	2.6919e-05	1.48226e-05	3.635e-05	6.64654e-06	9.82777e-06	8.61068e-06	1.91751e-05
1	VIT_01s0137g00240.t01	VIT_01s0137g00240	3.09449e-06	2.07087e-06	2.73779e-06	1.92362e-06	1.05706e-06	6.83423e-07	1.26553e-06	8.62979e-07	8.98745e-07	2.24019e-06	2.04112e-06	8.01952e-06
1	VIT_01s0137g00250.t01	VIT_01s0137g00250	4.67332e-06	3.18654e-06	6.30367e-06	5.6773e-06	1.37707e-05	7.07717e-06	7.78891e-06	7.73744e-06	1.61814e-06	1.37289e-06	7.74953e-07	2.23972e-06
18	VIT_01s0137g00260.t01	VIT_01s0137g00260	1.09438e-06	2.85334e-07	2.48154e-06	1.18082e-06	6.88818e-06	3.61006e-06	6.15513e-07	3.6986e-06	1.60975e-07	1.48566e-07	1.81343e-07	6.45855e-07
1	VIT_01s0137g00270.t01	VIT_01s0137g00270	3.26385e-06	1.24776e-06	3.42672e-06	2.56273e-06	9.8743e-06	4.84719e-06	1.97221e-06	4.01151e-06	5.03719e-07	1.12497e-06	9.49529e-07	2.279e-06
5	VIT_01s0137g00280.t01	VIT_01s0137g00280	2.40445e-06	1.57058e-06	2.974e-06	2.66125e-06	6.25324e-06	3.79688e-06	3.21862e-06	4.03854e-06	2.35522e-06	2.46665e-06	2.3065e-06	1.88707e-06
6	VIT_01s0137g00290.t01	VIT_01s0137g00290	1.72663e-06	1.25905e-06	1.48376e-06	2.16989e-06	3.54436e-06	1.96726e-06	1.85773e-06	9.88579e-07	6.89785e-07	1.27469e-06	5.54767e-07	1.6795e-06
6	VIT_01s0137g00300.t01	VIT_01s0137g00300	4.90853e-06	3.45966e-06	5.6812e-06	4.88924e-06	1.17751e-05	6.35627e-06	5.99067e-06	4.92463e-06	1.50832e-06	1.09977e-06	4.33252e-07	1.5485e-06
1	VIT_01s0137g00310.t01	VIT_01s0137g00310	2.51921e-06	3.05237e-06	3.55354e-06	4.45219e-06	6.77371e-06	3.96782e-06	2.25466e-06	4.78085e-06	7.06252e-07	4.48883e-07	2.92602e-07	1.0813e-06
1	VIT_01s0137g00320.t01	VIT_01s0137g00320	4.63561e-08	2.98375e-08	4.16055e-08	9.04564e-08	5.12712e-08	9.44801e-08	1.21309e-07	7.68134e-08	5.50882e-08	4.07489e-08	0	0
1	VIT_01s0137g00330.t01	VIT_01s0137g00330	1.32332e-07	1.11076e-07	1.54201e-07	8.19151e-08	2.19896e-07	2.63033e-07	7.4934e-08	1.77932e-07	7.23814e-08	5.35825e-08	6.7849e-08	3.3066e-08
14	VIT_01s0137g00340.t01	VIT_01s0137g00340	4.68463e-05	3.87359e-05	4.5035e-05	5.12987e-05	7.78912e-05	4.74559e-05	4.05128e-05	5.97864e-05	2.89729e-05	6.31719e-05	2.04435e-05	2.58266e-05
1	VIT_01s0137g00350.t01	VIT_01s0137g00350	5.26591e-08	2.04156e-08	5.31017e-08	2.45024e-08	6.54383e-08	1.59848e-08	2.73008e-08	6.61686e-08	2.82448e-08	2.08034e-07	8.30163e-08	7.35489e-07
1	VIT_01s0137g00360.t01	VIT_01s0137g00360	7.53324e-06	2.47511e-06	6.72686e-06	8.75499e-06	5.74365e-05	1.14356e-05	1.4238e-05	2.64026e-05	7.27388e-06	2.84952e-05	2.48109e-05	1.70906e-05
15	VIT_01s0137g00370.t01	VIT_01s0137g00370	8.1258e-06	6.13066e-06	8.39479e-06	7.5301e-06	1.21707e-05	8.28962e-06	5.95819e-06	8.22777e-06	2.69657e-06	5.66555e-06	1.22539e-06	2.01802e-06
13	VIT_01s0137g00380.t01	VIT_01s0137g00380	2.22398e-06	1.00272e-06	1.84563e-06	1.46151e-06	6.07762e-06	2.94247e-06	3.54246e-06	1.77758e-06	4.14344e-07	1.00478e-06	3.2465e-07	1.4871e-06
13	VIT_01s0137g00390.t01	VIT_01s0137g00390	0	1.73692e-08	3.12944e-08	1.82312e-08	2.26366e-08	3.90274e-08	2.80136e-08	1.96735e-08	3.4471e-08	3.36127e-08	1.43074e-07	3.97399e-07
13	VIT_01s0137g00400.t01	VIT_01s0137g00400	1.0543e-07	7.46122e-08	5.5284e-08	6.00977e-08	1.61143e-07	5.23092e-07	4.43775e-07	5.28193e-07	1.73174e-07	2.27768e-07	3.17924e-07	1.02095e-06
1	VIT_01s0137g00410.t01	VIT_01s0137g00410	5.98823e-07	3.75455e-08	3.57144e-07	4.6589e-07	1.88455e-07	8.12279e-08	3.73939e-08	2.39509e-06	8.31588e-08	4.09896e-07	5.95562e-07	8.51615e-06
1	VIT_01s0137g00420.t01	VIT_01s0137g00420	3.39558e-05	3.68237e-05	3.97775e-05	4.4412e-05	6.87857e-05	5.37884e-05	4.85064e-05	5.55174e-05	2.113e-05	2.76398e-05	1.01443e-05	1.35463e-05
1	VIT_01s0137g00430.t01	VIT_01s0137g00430	6.27662e-06	5.02741e-06	4.44507e-06	3.82971e-06	5.91479e-06	3.65106e-06	4.68783e-06	3.2521e-06	1.35242e-06	4.03789e-06	6.25918e-06	5.55681e-06
11	VIT_01s0137g00440.t01	VIT_01s0137g00440	3.98635e-06	2.93283e-06	4.04723e-06	3.5997e-06	7.53789e-06	3.74624e-06	3.06187e-06	4.05448e-06	1.05215e-06	1.01508e-06	9.46685e-07	1.52382e-06
6	VIT_01s0137g00450.t01	VIT_01s0137g00450	3.61251e-06	2.94633e-06	4.15972e-06	4.68425e-06	8.85896e-06	5.42547e-06	3.64892e-06	5.7894e-06	8.88879e-07	6.48041e-07	5.77228e-07	1.45992e-06
6	VIT_01s0137g00460.t01	VIT_01s0137g00460	9.07764e-06	2.09113e-06	2.32998e-05	1.05968e-05	1.39355e-05	1.43394e-05	2.59218e-06	9.40658e-06	1.61785e-06	1.56083e-06	2.02465e-06	5.46772e-06
6	VIT_01s0137g00470.t01	VIT_01s0137g00470	1.05658e-06	1.92654e-06	1.94039e-06	2.58653e-06	1.58083e-05	9.19407e-06	1.37699e-05	7.36383e-06	4.66804e-06	5.22202e-06	2.58408e-06	1.75681e-06
13	VIT_01s0137g00480.t01	VIT_01s0137g00480	2.05238e-07	2.57266e-07	1.63557e-07	1.78047e-07	4.65441e-07	4.31944e-07	4.39231e-07	1.85609e-07	1.51909e-07	3.96576e-07	3.07927e-07	0
18	VIT_01s0137g00490.t01	VIT_01s0137g00490	1.93383e-06	1.31993e-06	2.13626e-06	1.33396e-06	4.02246e-06	4.07944e-07	1.22028e-06	8.27878e-07	3.13231e-07	1.75673e-07	1.33435e-06	5.84546e-07
7	VIT_01s0137g00500.t01	VIT_01s0137g00500	7.19169e-06	3.36347e-06	9.10624e-06	5.3179e-06	1.37207e-05	5.5923e-06	5.91501e-06	5.92003e-06	1.0921e-06	8.66215e-07	9.19955e-07	4.41126e-06
1	VIT_01s0137g00510.t01	VIT_01s0137g00510	3.19004e-07	2.70873e-07	3.45811e-07	1.00119e-07	3.57793e-08	5.38922e-08	5.53478e-08	4.66438e-08	4.6312e-08	4.6487e-08	4.6889e-07	2.6448e-06
12	VIT_01s0137g00530.t01	VIT_01s0137g00530	4.99615e-07	5.41299e-07	2.14809e-07	8.4201e-07	0	0	3.66026e-07	0	1.80159e-07	2.01839e-07	0	4.87121e-07
1	VIT_01s0137g00540.t01	VIT_01s0137g00540	3.1756e-07	1.34498e-07	7.03073e-07	1.40791e-07	2.19666e-07	2.35482e-08	1.9372e-07	1.14432e-06	1.33803e-07	2.17452e-07	2.22511e-06	8.28404e-06
1	VIT_01s0137g00550.t01	VIT_01s0137g00550	6.17153e-08	7.80389e-08	2.50144e-07	1.0151e-07	7.75943e-08	5.5837e-08	6.5927e-08	2.82457e-07	1.50068e-07	2.77514e-07	1.60916e-06	5.48965e-06
1	VIT_01s0137g00560.t01	VIT_01s0137g00560	1.85177e-07	5.46034e-08	2.15779e-07	8.59698e-08	9.00627e-08	4.77895e-08	6.60497e-08	9.87744e-07	7.85041e-08	1.77165e-07	1.24345e-06	3.89697e-06
1	VIT_01s0137g00580.t01	VIT_01s0137g00580	2.68036e-05	2.62321e-05	2.928e-05	3.05333e-05	4.44715e-05	4.47495e-05	4.43684e-05	4.57287e-05	1.37822e-05	2.17551e-05	9.62111e-06	2.54126e-05
1	VIT_01s0137g00590.t01	VIT_01s0137g00590	1.12849e-06	6.1712e-07	1.0221e-06	8.95413e-07	2.93322e-06	1.49646e-06	1.16766e-06	1.46494e-06	1.93786e-07	2.28203e-07	1.49511e-07	4.33218e-07
1	VIT_01s0137g00600.t01	VIT_01s0137g00600	2.21405e-05	1.21075e-05	2.03344e-05	1.50893e-05	0.000100482	1.71815e-05	1.07727e-05	2.66323e-05	3.1467e-06	4.51874e-06	4.29899e-06	1.03085e-05
6	VIT_01s0137g00610.t01	VIT_01s0137g00610	1.53021e-05	1.30418e-05	1.60581e-05	1.35001e-05	2.75611e-05	1.30039e-05	1.5224e-05	1.49531e-05	2.03402e-06	1.9732e-06	8.20933e-07	2.56074e-06
11	VIT_01s0137g00620.t01	VIT_01s0137g00620	4.05603e-06	2.74582e-06	4.29537e-06	3.90629e-06	1.17064e-05	4.91417e-06	5.8575e-06	5.77315e-06	1.2768e-06	1.46186e-06	9.34173e-07	1.68303e-06
1	VIT_01s0137g00630.t01	VIT_01s0137g00630	5.51501e-06	5.35965e-06	6.65465e-06	6.13977e-06	7.7407e-06	6.56636e-06	8.91302e-06	9.51077e-06	3.2613e-06	5.02745e-06	2.36309e-06	7.39688e-06
1	VIT_01s0137g00640.t01	VIT_01s0137g00640	5.5191e-06	4.24122e-06	5.91159e-06	5.4415e-06	1.50445e-05	7.89123e-06	6.67715e-06	6.99866e-06	1.5914e-06	1.36027e-06	6.1224e-07	2.30428e-06
10	VIT_01s0137g00650.t01	VIT_01s0137g00650	7.61837e-06	1.1093e-05	8.18954e-06	8.95247e-06	7.30068e-06	9.47774e-06	9.64923e-06	8.1525e-06	6.98798e-06	8.83989e-06	2.36085e-06	2.57031e-06
1	VIT_01s0137g00660.t01	VIT_01s0137g00660	1.60624e-06	1.49201e-06	1.29379e-06	1.55577e-06	2.03774e-06	1.40714e-06	1.4273e-06	1.34444e-06	5.63696e-07	8.11185e-07	7.18658e-07	8.74333e-07
1	VIT_01s0137g00670.t01	VIT_01s0137g00670	5.33618e-06	3.29983e-06	9.41671e-06	7.69701e-06	1.74098e-05	1.01588e-05	4.96828e-06	9.47652e-06	4.39647e-06	2.77117e-06	2.05285e-06	1.65621e-06
18	VIT_01s0137g00680.t01	VIT_01s0137g00680	1.03802e-06	7.53432e-07	2.76802e-06	1.64359e-06	4.97097e-06	2.48681e-06	7.59477e-07	2.23312e-06	6.22977e-07	2.87499e-07	2.66673e-07	1.39661e-07
8	VIT_01s0137g00690.t01	VIT_01s0137g00690	5.18216e-06	2.56327e-06	6.89268e-06	4.03253e-06	1.07173e-05	5.09374e-06	4.80427e-06	6.28023e-06	1.48632e-06	1.89683e-06	7.09059e-07	2.02738e-06
1	VIT_01s0137g00700.t01	VIT_01s0137g00700	7.53157e-06	5.37219e-06	8.94796e-06	7.81937e-06	2.64901e-05	7.03208e-06	6.80207e-06	8.4091e-06	1.91828e-06	1.56923e-06	1.91041e-06	3.15067e-06
1	VIT_01s0137g00710.t01	VIT_01s0137g00710	2.48479e-06	1.99251e-06	1.28249e-06	1.4863e-06	2.60955e-06	1.59409e-06	3.49751e-06	1.26648e-06	3.02091e-06	1.25379e-05	2.57276e-06	3.93967e-06
1	VIT_01s0137g00720.t01	VIT_01s0137g00720	5.59996e-06	4.96754e-06	4.25019e-06	4.81567e-06	3.98442e-06	3.83822e-06	4.85913e-06	5.2782e-06	5.47448e-06	6.80679e-06	2.17659e-06	1.23746e-06
1	VIT_01s0137g00730.t01	VIT_01s0137g00730	6.23196e-07	5.00724e-07	6.66816e-07	6.60519e-07	1.41659e-06	7.55294e-07	9.61604e-07	8.45105e-07	5.61249e-07	8.70078e-07	3.11532e-07	3.9994e-07
12	VIT_01s0137g00740.t01	VIT_01s0137g00740	6.89875e-07	6.02633e-07	5.4262e-07	3.33836e-07	2.60042e-06	4.3739e-06	8.43794e-06	4.67507e-06	2.21671e-06	4.96018e-06	4.03059e-06	1.19061e-05
1	VIT_01s0137g00750.t01	VIT_01s0137g00750	1.82101e-06	1.24526e-06	1.56198e-06	4.48525e-07	8.76216e-07	6.7517e-07	1.19079e-06	3.94479e-07	6.39396e-07	9.19505e-07	2.06556e-07	2.90705e-07
1	VIT_01s0137g00760.t01	VIT_01s0137g00760	6.06406e-06	3.96814e-06	4.98036e-06	4.0789e-06	1.11105e-05	4.92493e-06	5.92367e-06	6.25372e-06	1.35887e-06	1.61466e-06	7.08326e-07	2.39481e-06
6	VIT_01s0137g00770.t01	VIT_01s0137g00770	1.99888e-06	1.18961e-06	3.29159e-06	1.99876e-06	3.5908e-06	3.82242e-06	3.05088e-06	3.66261e-06	1.04567e-06	8.99125e-07	6.26547e-07	1.22826e-06
13	VIT_01s0137g00780.t01	VIT_01s0137g00780	7.39349e-06	4.5285e-07	1.79629e-05	2.13533e-05	7.55781e-06	7.22053e-05	2.89556e-05	0.000228564	0.000160796	9.63681e-05	1.24361e-05	4.83859e-05
18	VIT_01s0137g00790.t01	VIT_01s0137g00790	2.35651e-06	5.43873e-07	2.86222e-06	7.46746e-07	3.17165e-06	3.06001e-06	2.27758e-06	1.40563e-05	2.12226e-06	6.46888e-06	8.71062e-06	5.62159e-05
1	VIT_01s0137g00810.t01	VIT_01s0137g00810	1.16372e-05	7.02824e-06	1.5949e-05	1.06544e-05	1.71753e-05	2.40112e-05	1.51778e-05	2.63748e-05	8.35623e-06	1.00011e-05	3.13096e-06	1.09057e-05
11	VIT_01s0137g00820.t01	VIT_01s0137g00820	4.38414e-07	1.22879e-07	9.69139e-07	7.59518e-07	6.99908e-06	3.67171e-06	5.9581e-06	1.15469e-05	4.25714e-06	5.05403e-06	4.08837e-06	1.34944e-05
6	VIT_01s0127g00010.t01	VIT_01s0127g00010	3.20915e-07	5.40894e-07	5.09405e-07	1.72879e-06	5.21648e-06	6.45917e-06	7.40994e-06	2.33161e-06	1.83438e-06	1.901e-06	5.62524e-07	4.59374e-06
1	VIT_01s0127g00050.t01	VIT_01s0127g00050	1.18217e-06	4.83815e-06	7.98341e-07	2.55251e-07	6.19502e-08	5.33211e-08	2.335e-07	3.90156e-07	9.2086e-07	2.44612e-06	3.91555e-07	1.61122e-07
1	VIT_01s0127g00060.t01	VIT_01s0127g00060	6.04805e-06	2.89684e-06	9.54002e-06	7.075e-06	1.81678e-05	6.08577e-06	5.62697e-06	1.3796e-05	2.51662e-06	3.89056e-06	3.26246e-06	7.26922e-06
1	VIT_01s0127g00070.t01	VIT_01s0127g00070	1.85954e-05	2.9724e-05	2.58328e-05	2.64986e-05	4.33066e-05	3.83746e-05	1.72714e-05	3.81489e-05	8.31265e-06	1.04012e-05	3.61247e-06	4.90513e-06
18	VIT_01s0127g00110.t01	VIT_01s0127g00110	1.56986e-05	1.38872e-05	1.70096e-05	1.4509e-05	4.63286e-05	2.79954e-05	1.60879e-05	3.5306e-05	7.79789e-06	8.2285e-06	5.45508e-06	4.15712e-06
1	VIT_01s0127g00120.t01	VIT_01s0127g00120	0	0	2.21355e-08	3.55966e-08	2.99146e-08	4.46986e-08	3.96298e-08	0	5.85178e-08	9.51012e-08	3.69579e-08	0
1	VIT_01s0127g00130.t01	VIT_01s0127g00130	3.37235e-05	2.12901e-05	5.43901e-05	4.26222e-05	9.53296e-05	3.65003e-05	9.02913e-06	2.59592e-05	2.52636e-06	1.45236e-06	9.1454e-07	3.05638e-06
1	VIT_01s0127g00140.t01	VIT_01s0127g00140	9.38826e-07	3.73724e-07	2.42041e-06	1.17362e-06	2.86825e-06	1.67082e-06	5.6927e-07	1.72308e-06	5.27428e-07	3.98397e-07	5.34455e-07	3.44737e-07
1	VIT_01s0127g00150.t01	VIT_01s0127g00150	2.23683e-06	3.66931e-06	2.24321e-06	2.95301e-06	3.07975e-06	3.27266e-06	3.21576e-06	2.18053e-06	1.06457e-06	1.39398e-06	4.25739e-07	1.16681e-06
1	VIT_01s0127g00160.t01	VIT_01s0127g00160	6.17416e-06	1.5224e-06	2.35275e-05	1.66051e-05	2.86556e-05	2.43394e-05	2.97948e-06	1.61883e-05	3.36209e-06	1.41861e-06	1.03377e-06	2.54291e-06
1	VIT_01s0127g00170.t01	VIT_01s0127g00170	2.37375e-06	1.84574e-06	2.12457e-06	4.14068e-06	4.43527e-06	5.71062e-06	3.34399e-06	3.88936e-06	9.16619e-07	1.28137e-06	7.39805e-07	4.0983e-07
1	VIT_01s0127g00180.t01	VIT_01s0127g00180	1.44937e-06	1.65711e-06	1.63495e-06	2.38672e-06	2.77499e-06	2.9735e-06	1.915e-06	1.79289e-06	6.66944e-07	4.41097e-07	5.63772e-07	2.95671e-07
6	VIT_01s0127g00190.t01	VIT_01s0127g00190	4.91088e-07	6.58412e-08	4.01655e-07	4.65788e-07	1.73503e-06	7.82233e-07	6.08702e-07	7.89861e-07	2.51628e-07	1.02845e-07	2.2046e-07	0
1	VIT_01s0127g00200.t01	VIT_01s0127g00200	2.25945e-06	3.613e-06	3.037e-06	3.2656e-06	2.7311e-06	3.23662e-06	2.64723e-06	1.83055e-06	1.39742e-06	1.22549e-06	2.48421e-07	2.15418e-07
6	VIT_01s0127g00210.t01	VIT_01s0127g00210	8.17401e-07	5.429e-07	6.16948e-07	1.12465e-06	4.89778e-06	2.44447e-06	3.7239e-06	2.31114e-06	6.47333e-07	7.75979e-07	6.15927e-07	9.07961e-07
6	VIT_01s0127g00220.t01	VIT_01s0127g00220	8.64207e-06	1.1056e-05	9.39894e-06	1.24881e-05	2.33425e-05	2.68883e-05	2.75474e-05	1.97831e-05	1.06356e-05	7.36679e-06	1.73946e-06	7.27961e-06
1	VIT_01s0127g00230.t01	VIT_01s0127g00230	3.76327e-07	2.71683e-07	3.28706e-07	9.53401e-07	8.72983e-06	6.75479e-06	9.04629e-06	8.79831e-06	1.83214e-06	4.81152e-06	1.21433e-06	5.30416e-06
13	VIT_01s0127g00240.t01	VIT_01s0127g00240	9.50285e-07	5.57966e-07	8.40273e-07	3.57896e-07	5.58498e-06	1.90814e-06	1.52271e-06	1.7397e-06	5.97284e-07	7.96047e-07	7.31797e-07	1.0811e-06
12	VIT_01s0127g00250.t01	VIT_01s0127g00250	1.9928e-05	9.77419e-06	2.03534e-05	3.52637e-05	0.000130333	6.10523e-05	1.11254e-05	2.45219e-05	9.68336e-06	5.00335e-06	1.24267e-05	3.05222e-06
1	VIT_01s0127g00260.t01	VIT_01s0127g00260	3.39044e-05	2.66922e-05	4.90911e-05	6.78002e-05	7.90694e-05	4.38869e-05	2.54417e-05	2.19417e-05	8.2471e-06	1.08397e-05	5.39706e-06	1.40624e-05
1	VIT_01s0127g00270.t01	VIT_01s0127g00270	2.27829e-05	2.71237e-05	2.18014e-05	2.92437e-05	3.60049e-05	3.95256e-05	3.18156e-05	3.21412e-05	1.12374e-05	1.36422e-05	3.56106e-06	7.72458e-06
6	VIT_01s0127g00290.t01	VIT_01s0127g00290	6.93447e-06	6.8935e-06	1.18165e-05	9.48286e-06	1.09327e-05	9.94531e-06	5.21234e-06	1.06752e-05	1.95758e-06	2.03419e-06	1.06688e-06	4.23107e-06
10	VIT_01s0127g00300.t01	VIT_01s0127g00300	2.06557e-06	1.62762e-06	2.595e-06	3.26584e-06	5.76108e-06	4.31626e-06	2.62529e-06	3.4301e-06	6.16027e-07	4.43564e-07	3.26779e-07	6.94226e-07
12	VIT_01s0127g00310.t01	VIT_01s0127g00310	2.1542e-06	1.88832e-06	3.96282e-06	2.75113e-06	3.34652e-06	3.11104e-06	1.33181e-06	3.35615e-06	4.58937e-07	3.75035e-07	2.46261e-07	1.19357e-06
18	VIT_01s0127g00320.t01	VIT_01s0127g00320	3.59444e-06	2.82639e-06	3.64288e-06	4.18739e-06	4.27298e-06	2.97229e-06	4.01995e-06	3.65337e-06	1.476e-06	2.47962e-07	3.15116e-06	1.83316e-06
6	VIT_01s0127g00330.t01	VIT_01s0127g00330	8.11379e-08	1.16166e-07	1.28457e-07	5.58821e-08	0	6.40192e-08	0	5.61193e-08	9.19923e-08	4.9701e-08	1.2554e-07	8.67302e-07
8	VIT_01s0127g00340.t01	VIT_01s0127g00340	9.68462e-08	5.06252e-08	1.02085e-07	8.48997e-08	0	6.70836e-08	8.54071e-08	1.11077e-07	4.83294e-08	1.82974e-07	7.48199e-06	4.63494e-05
2	VIT_01s0127g00350.t01	VIT_01s0127g00350	9.45068e-05	0.000152122	0.000113359	0.000131564	0.000108024	0.000151204	0.000125835	0.000107417	4.08017e-05	6.8283e-05	1.47499e-05	3.09385e-05
6	VIT_01s0127g00360.t01	VIT_01s0127g00360	9.36739e-06	9.47491e-06	1.68805e-05	1.68566e-05	2.29971e-05	1.9181e-05	4.61253e-06	1.18518e-05	5.91088e-06	3.09716e-06	7.11796e-07	2.6343e-06
6	VIT_01s0127g00370.t01	VIT_01s0127g00370	1.11357e-05	1.20363e-05	1.62633e-05	1.4763e-05	1.96728e-05	1.27685e-05	1.07988e-05	1.42667e-05	2.75322e-06	2.16853e-06	9.25905e-07	3.63236e-06
1	VIT_01s0127g00380.t01	VIT_01s0127g00380	1.36065e-05	1.25576e-05	1.38676e-05	1.4371e-05	3.34624e-05	1.87068e-05	2.99959e-05	2.67045e-05	9.79707e-06	1.93904e-05	9.6932e-06	9.61614e-06
1	VIT_01s0127g00390.t01	VIT_01s0127g00390	5.26586e-07	6.91103e-07	6.60285e-07	8.51723e-07	1.26982e-06	8.26066e-07	6.32838e-07	8.92617e-07	3.95731e-07	4.50307e-07	1.03792e-06	4.49884e-07
1	VIT_01s0127g00400.t01	VIT_01s0127g00400	1.52662e-07	1.39654e-07	1.49446e-07	2.86409e-07	6.37196e-07	6.24192e-07	1.77425e-06	1.45001e-06	1.2326e-06	3.20405e-06	2.06837e-06	4.83047e-06
10	VIT_01s0127g00410.t01	VIT_01s0127g00410	1.76547e-06	1.46876e-06	2.11698e-06	1.8716e-06	4.05821e-06	2.37629e-06	2.71574e-06	2.24253e-06	6.05497e-07	4.58847e-07	3.92522e-07	8.93299e-07
1	VIT_01s0127g00420.t01	VIT_01s0127g00420	2.47155e-05	3.2906e-05	3.16122e-05	2.90241e-05	8.73642e-06	3.86598e-06	2.61908e-06	1.4543e-06	6.39535e-07	1.98965e-06	5.06906e-06	1.54307e-05
6	VIT_01s0127g00430.t01	VIT_01s0127g00430	3.54159e-06	2.73052e-06	3.85415e-06	3.49323e-06	6.92102e-06	3.41326e-06	3.44167e-06	4.14245e-06	8.82309e-07	5.68549e-07	2.82519e-07	1.47235e-06
1	VIT_01s0127g00440.t01	VIT_01s0127g00440	4.42153e-05	4.69127e-05	3.69828e-05	4.55423e-05	7.4895e-05	7.43563e-05	7.12604e-05	4.46396e-05	2.25093e-05	4.75898e-05	1.66512e-05	3.60628e-05
1	VIT_01s0127g00450.t01	VIT_01s0127g00450	7.01484e-05	6.52519e-05	6.18068e-05	9.22011e-05	0.000104323	0.000131657	0.000106104	0.00011704	5.59948e-05	6.38611e-05	2.99958e-05	5.57209e-05
1	VIT_01s0127g00460.t01	VIT_01s0127g00460	4.39633e-05	4.58619e-05	3.8233e-05	6.26609e-05	6.53505e-05	7.16012e-05	6.18738e-05	6.85144e-05	3.05349e-05	3.98989e-05	1.57317e-05	3.25092e-05
1	VIT_01s0127g00470.t01	VIT_01s0127g00470	6.04072e-07	8.39493e-07	5.13891e-07	1.50647e-06	3.29351e-06	3.63961e-06	1.31971e-06	4.76928e-06	2.04149e-06	1.22345e-06	5.09244e-05	0.00146841
12	VIT_01s0127g00480.t01	VIT_01s0127g00480	8.76501e-07	6.45502e-07	1.19621e-06	1.20022e-06	3.4041e-06	1.70063e-06	7.73599e-07	1.47349e-06	2.25232e-07	2.60007e-07	1.29201e-07	3.812e-07
1	VIT_01s0127g00490.t01	VIT_01s0127g00490	3.82342e-06	2.51583e-06	6.46732e-06	8.71224e-06	4.95331e-05	1.46947e-05	3.17328e-06	1.17295e-05	1.35255e-06	9.68295e-07	7.40125e-07	2.39838e-06
10	VIT_01s0127g00500.t01	VIT_01s0127g00500	1.02593e-05	9.368e-06	1.06509e-05	1.5559e-05	1.9301e-05	1.63853e-05	9.26035e-06	1.60218e-05	3.64039e-06	1.0018e-06	5.08366e-07	3.18673e-06
1	VIT_01s0127g00520.t01	VIT_01s0127g00520	3.53141e-06	1.6923e-06	6.14589e-06	3.44174e-06	4.32731e-06	4.01776e-06	1.54192e-06	9.87313e-06	1.86001e-06	2.18886e-06	2.85305e-06	1.04337e-05
1	VIT_01s0127g00530.t01	VIT_01s0127g00530	5.01328e-06	1.28064e-06	6.32597e-06	3.26011e-06	9.61229e-06	1.68482e-05	8.10887e-06	8.75699e-06	2.95034e-06	1.01955e-05	6.44904e-06	2.21864e-05
6	VIT_01s0127g00540.t01	VIT_01s0127g00540	5.36375e-06	1.27785e-06	5.97669e-06	3.88552e-06	1.10535e-05	1.78238e-05	1.35356e-05	8.87076e-06	3.7168e-06	8.80405e-06	5.10897e-06	2.59704e-05
18	VIT_01s0127g00550.t01	VIT_01s0127g00550	8.75544e-08	9.6751e-08	1.51104e-07	8.089e-08	1.86208e-07	2.85946e-07	9.79052e-08	5.02097e-08	2.40085e-07	4.9331e-08	5.24949e-08	5.68727e-08
1	VIT_01s0127g00560.t01	VIT_01s0127g00560	7.7258e-06	1.74635e-06	1.00207e-05	5.06796e-06	1.36785e-05	2.13813e-05	1.17881e-05	1.48063e-05	3.83095e-06	1.43651e-05	6.60563e-06	2.5686e-05
12	VIT_01s0127g00570.t01	VIT_01s0127g00570	1.09536e-05	1.18728e-05	1.22672e-05	1.35227e-05	1.56131e-05	1.32101e-05	9.89619e-06	1.32598e-05	3.04652e-06	2.88486e-06	1.00892e-06	3.23882e-06
1	VIT_01s0127g00580.t01	VIT_01s0127g00580	1.53998e-05	1.81689e-05	2.12919e-05	2.53944e-05	2.5081e-05	2.55536e-05	1.65828e-05	2.26537e-05	3.78557e-06	3.74378e-06	1.9032e-06	5.2729e-06
1	VIT_01s0127g00590.t01	VIT_01s0127g00590	1.1693e-05	8.08361e-06	1.634e-05	1.91906e-05	2.28338e-05	9.18694e-06	2.22127e-06	3.80729e-05	4.52787e-06	7.65351e-06	9.66229e-06	4.75442e-05
1	VIT_01s0127g00600.t01	VIT_01s0127g00600	4.16409e-06	4.78942e-06	2.96632e-06	4.75039e-06	4.56776e-06	4.6824e-06	3.17132e-06	3.12288e-06	1.15581e-06	1.09224e-06	1.34974e-06	2.95515e-06
8	VIT_01s0127g00610.t01	VIT_01s0127g00610	8.86627e-07	8.82469e-07	7.74861e-07	1.7281e-06	6.81453e-07	1.4686e-06	1.15957e-06	1.43057e-06	7.28162e-07	5.13063e-07	6.05687e-07	4.20873e-07
13	VIT_01s0127g00620.t01	VIT_01s0127g00620	1.1125e-07	6.87592e-08	1.3735e-07	2.74196e-08	8.31851e-08	5.72785e-08	1.02945e-07	1.44593e-07	2.07063e-07	3.22891e-07	1.70875e-07	2.60306e-07
18	VIT_01s0127g00630.t01	VIT_01s0127g00630	0	1.26182e-06	6.9432e-07	0	0	0	1.01221e-06	0	5.07024e-07	0	0	0
12	VIT_01s0127g00640.t01	VIT_01s0127g00640	2.48195e-06	1.81937e-06	1.83436e-06	5.44141e-07	1.54075e-06	3.79483e-07	8.10817e-07	7.70119e-07	1.9768e-07	3.26834e-07	1.7991e-07	1.81254e-07
12	VIT_01s0127g00650.t01	VIT_01s0127g00650	2.72175e-06	2.43961e-06	2.58e-06	1.60619e-06	3.2144e-06	1.18755e-06	1.1841e-06	1.928e-06	3.27117e-07	2.85804e-07	5.52528e-07	3.48337e-07
6	VIT_01s0127g00660.t01	VIT_01s0127g00660	1.11997e-05	1.01399e-05	1.08332e-05	1.04336e-05	1.80342e-05	9.37336e-06	9.69758e-06	9.28351e-06	2.56218e-06	2.22366e-06	9.52372e-07	6.72452e-06
1	VIT_01s0127g00670.t01	VIT_01s0127g00670	2.59402e-06	1.57933e-06	2.66854e-06	1.98483e-06	5.55834e-07	8.18551e-07	3.29602e-07	2.83589e-07	1.12416e-07	1.03169e-07	2.50231e-08	3.81433e-08
6	VIT_01s0127g00680.t01	VIT_01s0127g00680	1.14892e-05	6.89407e-06	1.67892e-05	1.90518e-05	1.50561e-05	1.42652e-05	2.30774e-06	9.84662e-06	8.44833e-07	7.92765e-07	1.10604e-06	3.73439e-06
1	VIT_01s0127g00690.t01	VIT_01s0127g00690	3.47952e-06	3.85451e-06	5.09201e-06	8.39862e-06	1.05091e-05	8.91815e-06	2.05463e-06	3.19088e-06	4.04182e-07	2.69749e-07	1.66806e-07	8.7359e-08
13	VIT_01s0127g00700.t01	VIT_01s0127g00700	1.30281e-05	6.23074e-06	2.90625e-05	2.73e-05	4.25414e-05	0.000114284	1.56228e-05	4.84006e-05	2.24546e-05	1.39534e-05	5.47275e-06	1.89524e-05
5	VIT_01s0127g00710.t01	VIT_01s0127g00710	4.15892e-06	4.19044e-06	4.72902e-06	6.54151e-06	1.3846e-05	4.06468e-06	2.1327e-06	6.92621e-06	6.77722e-07	7.53324e-07	1.79865e-06	5.62769e-06
1	VIT_01s0127g00720.t01	VIT_01s0127g00720	3.91785e-06	1.81471e-06	8.1094e-06	9.49601e-06	9.68719e-06	4.89677e-06	1.78066e-06	7.94121e-06	2.53175e-06	5.02288e-06	6.30676e-06	1.99371e-05
6	VIT_01s0127g00730.t01	VIT_01s0127g00730	8.5835e-07	6.89665e-07	1.43063e-06	1.7136e-06	2.23446e-07	4.4584e-07	5.24217e-07	9.38768e-07	3.73839e-07	1.24632e-06	2.92557e-07	1.52288e-07
1	VIT_01s0127g00740.t01	VIT_01s0127g00740	3.29127e-06	1.7356e-06	1.17067e-06	1.47289e-06	3.53067e-06	2.58847e-06	3.02408e-06	1.13754e-06	1.72255e-06	2.04883e-06	3.01816e-06	1.49073e-05
1	VIT_01s0127g00750.t01	VIT_01s0127g00750	3.03857e-08	3.53873e-08	1.74802e-08	1.75669e-08	4.21006e-08	4.44955e-08	1.83022e-08	6.45449e-08	2.96254e-07	2.87042e-07	1.69634e-07	2.08096e-07
18	VIT_01s0127g00760.t01	VIT_01s0127g00760	0	0	0	0	0	0	0	0	0	0	0	0
1	VIT_01s0127g00770.t01	VIT_01s0127g00770	6.33667e-08	1.13192e-07	5.07358e-08	6.02008e-08	7.30545e-08	7.0483e-08	5.7983e-08	1.08368e-07	7.8062e-08	5.42387e-08	0	6.01591e-08
1	VIT_01s0127g00780.t01	VIT_01s0127g00780	6.41597e-07	2.94927e-07	1.16893e-07	7.62427e-08	8.64297e-08	2.65858e-08	2.4478e-08	8.04107e-08	2.73608e-07	2.17685e-08	2.28223e-08	0
1	VIT_01s0127g00800.t01	VIT_01s0127g00800	1.99776e-07	4.2855e-07	1.60319e-07	2.03847e-06	5.37763e-07	9.10285e-07	1.07589e-06	4.47006e-07	8.29823e-07	8.11822e-07	3.39892e-07	6.29382e-07
6	VIT_01s0127g00810.t01	VIT_01s0127g00810	8.47888e-06	8.36533e-06	8.30269e-06	1.01363e-05	1.54269e-05	1.04323e-05	1.10241e-05	1.04315e-05	4.17517e-06	8.91854e-06	3.01796e-06	6.7178e-06
3	VIT_01s0127g00840.t01	VIT_01s0127g00840	2.43981e-05	2.35732e-05	2.31705e-05	2.45699e-05	2.87724e-05	2.00973e-05	1.75253e-05	1.972e-05	8.80745e-06	1.08154e-05	2.44561e-06	4.45246e-06
12	VIT_01s0127g00850.t01	VIT_01s0127g00850	5.53202e-08	1.10289e-07	1.44413e-07	1.72977e-07	5.56573e-07	3.24034e-07	2.33247e-07	3.64867e-08	3.7081e-07	2.64938e-06	2.13692e-06	3.47659e-06
10	VIT_01s0127g00860.t01	VIT_01s0127g00860	4.48799e-08	0	2.58184e-08	4.14638e-08	0	0	5.01857e-08	7.72117e-08	2.2668e-07	2.32425e-08	0	8.85815e-08
12	VIT_01s0127g00870.t01	VIT_01s0127g00870	6.76608e-06	4.00953e-06	1.47829e-06	3.16502e-06	1.98523e-05	8.70804e-06	1.40216e-05	6.55024e-06	8.91372e-06	3.27471e-05	1.696e-05	1.67704e-05
17	VIT_01s0127g00880.t01	VIT_01s0127g00880	1.10914e-07	6.45852e-08	1.15816e-07	6.77904e-08	8.41715e-08	7.25593e-08	8.54859e-08	0	1.47227e-07	0	0	0
1	VIT_01s0127g00890.t01	VIT_01s0127g00890	4.66815e-06	3.69729e-06	2.57769e-06	3.05089e-06	1.02069e-05	3.83354e-06	3.15787e-06	3.38706e-06	1.10215e-06	1.42828e-06	8.79719e-07	2.75839e-06
18	VIT_01s0127g00900.t01	VIT_01s0127g00900	8.20951e-06	1.45245e-05	1.56111e-05	1.46216e-05	5.41538e-05	2.13068e-05	8.42574e-06	2.37325e-05	1.46549e-06	1.05569e-06	8.98801e-07	3.76816e-06
14	VIT_01s0127g00910.t01	VIT_01s0127g00910	3.88136e-07	3.30595e-07	1.12977e-06	5.69758e-07	2.15917e-06	1.74921e-06	3.16956e-07	2.47288e-06	4.54253e-07	4.22072e-07	1.98437e-07	3.66923e-07
5	VIT_01s0127g00920.t01	VIT_01s0127g00920	3.87744e-06	4.03876e-06	5.41792e-06	5.23294e-06	9.89351e-06	5.72429e-06	3.8966e-06	5.27417e-06	1.28211e-06	9.86734e-07	5.92345e-07	1.51955e-06
14	VIT_01s0026g00010.t01	VIT_01s0026g00010	1.49264e-07	0	1.1895e-07	0	0	1.48343e-07	0	0	3.35541e-07	1.27762e-07	0	0
11	VIT_01s0026g00030.t01	VIT_01s0026g00030	4.28773e-06	3.31133e-06	3.9373e-06	1.85964e-06	4.51145e-06	1.90079e-06	5.51901e-06	1.5541e-06	2.14346e-06	2.71995e-06	2.03763e-06	2.14276e-06
1	VIT_01s0026g00040.t01	VIT_01s0026g00040	9.6784e-06	6.05891e-06	8.53146e-06	7.07743e-06	1.82985e-05	5.68052e-06	8.53483e-06	8.22678e-06	2.09372e-06	2.26745e-06	7.64756e-07	3.60872e-06
1	VIT_01s0026g00050.t01	VIT_01s0026g00050	8.0182e-06	7.38789e-06	8.35502e-06	8.39888e-06	1.22888e-05	6.84495e-06	9.51727e-06	8.08249e-06	2.40391e-06	3.59592e-06	2.39753e-06	4.57684e-06
18	VIT_01s0026g00060.t01	VIT_01s0026g00060	3.70445e-07	1.45194e-07	2.39692e-07	7.54718e-08	0	0	0	0	3.48235e-07	6.95735e-08	0	0
18	VIT_01s0026g00070.t01	VIT_01s0026g00070	8.92652e-08	6.53143e-08	1.82149e-07	1.93523e-07	0	1.03568e-07	1.41325e-07	4.37151e-08	1.90859e-07	0	0	8.33224e-08
1	VIT_01s0026g00080.t01	VIT_01s0026g00080	4.26568e-06	6.37241e-06	3.85899e-06	8.71783e-06	5.78823e-06	3.59945e-06	3.81541e-06	2.1999e-06	8.07927e-07	4.95256e-07	1.54591e-07	1.05255e-06
6	VIT_01s0026g00090.t01	VIT_01s0026g00090	1.47992e-06	1.10397e-06	2.31647e-06	1.28621e-06	4.27244e-06	2.39302e-06	1.05815e-06	2.48408e-06	4.40491e-07	1.77242e-07	1.70248e-07	4.488e-07
11	VIT_01s0026g00100.t01	VIT_01s0026g00100	4.95566e-07	3.21482e-07	1.10873e-06	6.52852e-07	3.59557e-06	1.8374e-06	4.04089e-07	1.90837e-06	2.11772e-07	7.64716e-08	5.41662e-08	2.18366e-07
14	VIT_01s0026g00130.t01	VIT_01s0026g00130	7.37557e-06	5.76627e-06	7.93063e-06	5.27904e-06	1.01274e-05	4.56882e-06	2.90315e-06	6.45819e-06	3.63193e-06	2.86571e-06	3.33388e-06	4.51996e-06
6	VIT_01s0026g00140.t01	VIT_01s0026g00140	5.85926e-06	4.34264e-06	1.0104e-05	7.85132e-06	2.2537e-05	1.32783e-05	5.17694e-06	1.17778e-05	1.33694e-06	1.11332e-06	9.30229e-07	4.31961e-06
6	VIT_01s0026g00150.t01	VIT_01s0026g00150	4.7036e-06	2.80147e-06	4.73258e-06	2.27583e-06	1.36483e-05	5.70906e-06	4.48496e-06	4.53033e-06	1.18952e-06	6.77878e-07	1.8439e-07	5.16216e-07
18	VIT_01s0026g00160.t01	VIT_01s0026g00160	2.05984e-06	1.28017e-06	2.29461e-06	1.66129e-06	2.05325e-06	1.15708e-06	7.66657e-07	1.61523e-06	3.73077e-07	8.35415e-07	7.05967e-07	8.72743e-07
6	VIT_01s0026g00170.t01	VIT_01s0026g00170	1.37878e-05	7.79373e-06	1.08176e-05	9.23966e-06	2.17913e-05	9.94066e-06	1.1745e-05	1.21368e-05	5.78459e-06	1.11472e-05	6.12486e-06	1.05264e-05
1	VIT_01s0026g00180.t01	VIT_01s0026g00180	1.46898e-06	4.01238e-07	2.33026e-06	1.02465e-06	1.19007e-06	1.53883e-06	9.77947e-07	2.65846e-06	3.62448e-07	5.7771e-07	1.80813e-07	1.92231e-06
6	VIT_01s0026g00190.t01	VIT_01s0026g00190	1.0006e-05	5.29664e-06	1.58389e-05	1.14262e-05	8.20379e-06	2.5684e-05	9.64099e-06	4.68839e-05	1.0643e-05	2.13457e-05	4.85877e-06	2.0515e-05
1	VIT_01s0026g00200.t01	VIT_01s0026g00200	9.7186e-07	3.54256e-08	1.25994e-06	2.66319e-07	2.55288e-07	3.97687e-08	3.6644e-08	1.61537e-07	1.82795e-07	6.60913e-07	8.75428e-07	4.7524e-06
1	VIT_01s0026g00210.t01	VIT_01s0026g00210	5.14882e-08	3.15365e-08	2.99985e-08	6.37435e-08	1.38507e-07	6.81222e-08	2.08137e-07	4.15381e-08	5.56078e-08	6.15758e-08	1.60994e-08	1.6294e-08
1	VIT_01s0026g00220.t01	VIT_01s0026g00220	2.94569e-05	6.92088e-06	3.47821e-05	2.60172e-05	0.000103781	1.38188e-05	9.20494e-06	0.000116138	5.10262e-06	1.21731e-05	1.73249e-05	2.95633e-05
2	VIT_01s0026g00230.t01	VIT_01s0026g00230	1.06536e-05	8.77889e-06	9.84351e-06	8.94004e-06	2.17724e-05	1.11184e-05	1.40722e-05	1.10024e-05	3.82077e-06	3.36176e-06	1.57103e-06	5.41514e-06
1	VIT_01s0026g00240.t01	VIT_01s0026g00240	1.92416e-05	2.03809e-05	2.13934e-05	2.5749e-05	3.70234e-05	5.61299e-05	3.37156e-05	3.14049e-05	1.79933e-05	1.8495e-05	7.75288e-06	1.39433e-05
1	VIT_01s0026g00250.t01	VIT_01s0026g00250	4.56538e-06	2.73012e-06	4.22745e-06	3.55952e-06	9.69711e-06	7.50597e-06	2.74363e-06	6.53415e-06	9.55413e-07	1.49192e-06	9.04127e-07	1.62441e-06
1	VIT_01s0026g00260.t01	VIT_01s0026g00260	5.52536e-06	4.2873e-06	5.65377e-06	5.85807e-06	1.31534e-05	6.36505e-06	8.00159e-06	1.17196e-05	1.59575e-06	4.74603e-06	5.95061e-06	5.28419e-06
1	VIT_01s0026g00270.t01	VIT_01s0026g00270	5.92963e-06	3.2979e-06	8.12354e-06	4.59727e-06	1.58524e-05	9.22252e-06	6.17757e-06	8.06416e-06	1.33054e-06	2.52387e-06	2.87482e-06	9.22245e-06
1	VIT_01s0026g00280.t01	VIT_01s0026g00280	4.22745e-05	2.4719e-05	7.38106e-05	5.45022e-05	0.000161692	8.59137e-05	2.59403e-05	8.61836e-05	8.34352e-06	9.85055e-06	1.30478e-05	2.23938e-05
18	VIT_01s0026g00290.t01	VIT_01s0026g00290	1.44874e-06	4.60193e-07	1.15996e-06	5.45266e-07	3.4518e-06	1.53579e-06	3.28142e-07	2.61288e-06	6.2586e-07	4.13348e-07	3.34293e-06	3.96027e-06
6	VIT_01s0026g00300.t01	VIT_01s0026g00300	3.5772e-06	3.36527e-06	3.52779e-06	4.68446e-06	1.19472e-05	5.0637e-06	7.27793e-06	5.48791e-06	4.07265e-06	4.65586e-06	1.09622e-06	4.09908e-06
6	VIT_01s0026g00310.t01	VIT_01s0026g00310	4.25572e-06	2.58586e-06	5.92659e-06	4.48828e-06	1.36229e-05	5.25755e-06	5.45464e-06	7.71541e-06	1.34818e-06	1.73832e-06	1.50865e-06	3.25685e-06
1	VIT_01s0026g00320.t01	VIT_01s0026g00320	2.17993e-05	1.89547e-05	1.81295e-05	1.79017e-05	3.04641e-05	1.7814e-05	2.10118e-05	1.71218e-05	7.48458e-06	1.16493e-05	7.90441e-06	1.31682e-05
1	VIT_01s0026g00330.t01	VIT_01s0026g00330	1.38191e-05	1.23204e-05	1.16463e-05	1.21922e-05	1.81385e-05	1.17369e-05	2.32155e-05	8.42898e-06	8.47548e-06	1.00432e-05	1.79558e-06	2.77485e-06
1	VIT_01s0026g00340.t01	VIT_01s0026g00340	2.8996e-06	1.87092e-06	3.64366e-06	3.28574e-06	9.20057e-06	3.6435e-06	3.60359e-06	4.89887e-06	7.47052e-07	7.60128e-07	5.66177e-07	1.35813e-06
11	VIT_01s0026g00350.t01	VIT_01s0026g00350	4.17431e-07	2.19385e-07	1.0427e-06	6.41042e-07	1.2919e-06	5.14122e-06	6.17426e-06	4.56656e-06	9.47363e-06	4.19077e-05	3.05346e-06	5.90774e-06
3	VIT_01s0026g00360.t01	VIT_01s0026g00360	3.7935e-07	1.85386e-07	2.53629e-07	7.20793e-07	7.5821e-07	5.22014e-07	4.46141e-07	4.49644e-06	8.37411e-07	6.97953e-07	2.01911e-06	1.77303e-06
1	VIT_01s0026g00380.t01	VIT_01s0026g00380	2.05595e-07	1.06162e-07	2.79683e-07	2.2286e-07	2.44567e-07	1.19269e-07	1.35912e-07	1.39402e-07	8.14029e-08	2.97844e-08	1.20037e-07	1.29436e-07
6	VIT_01s0026g00390.t01	VIT_01s0026g00390	8.84278e-07	2.60919e-07	3.86657e-07	2.64872e-07	2.72037e-06	7.31702e-07	7.51583e-07	1.18214e-06	2.58911e-07	4.23287e-07	1.50855e-06	5.60044e-07
14	VIT_01s0026g00400.t01	VIT_01s0026g00400	5.91085e-07	3.55313e-07	3.28465e-07	3.74369e-07	1.80686e-06	7.82043e-07	1.44231e-06	8.58251e-07	3.64787e-07	6.08075e-07	1.85667e-07	3.74109e-07
15	VIT_01s0026g00410.t01	VIT_01s0026g00410	6.84126e-07	5.34926e-07	5.12474e-07	5.44475e-07	1.36832e-06	1.06843e-06	6.26002e-07	1.18268e-06	1.80946e-07	2.80512e-07	4.80038e-07	5.1283e-07
12	VIT_01s0026g00420.t01	VIT_01s0026g00420	7.26744e-06	2.93381e-06	6.49567e-06	4.08965e-06	2.86266e-05	6.98129e-06	5.99506e-06	9.94934e-06	8.25566e-07	1.55514e-06	1.08952e-06	2.71801e-06
1	VIT_01s0026g00430.t01	VIT_01s0026g00430	2.68524e-07	1.49299e-07	1.57417e-07	1.65119e-07	6.14563e-07	1.97981e-07	5.89765e-07	0	1.82065e-07	1.34903e-07	1.64666e-07	0
1	VIT_01s0026g00440.t01	VIT_01s0026g00440	0	0	1.16136e-07	4.15647e-07	5.97497e-06	1.1879e-06	1.58022e-06	8.96196e-07	5.70541e-07	2.86061e-07	1.25225e-07	0
1	VIT_01s0026g00450.t01	VIT_01s0026g00450	1.30493e-07	0	2.4395e-07	4.17743e-06	2.58179e-05	7.70957e-06	1.90213e-05	4.57927e-06	3.37214e-06	5.99824e-06	2.6686e-07	2.63561e-07
13	VIT_01s0026g00480.t01	VIT_01s0026g00480	0	0	2.60457e-07	0	0	0	7.92098e-07	8.58251e-07	9.11967e-07	2.12067e-06	9.4134e-07	3.56848e-07
11	VIT_01s0026g00490.t01	VIT_01s0026g00490	0	5.4649e-08	4.8999e-08	5.80259e-08	7.12221e-08	6.13963e-08	3.8094e-07	1.84389e-07	3.8052e-07	1.15254e-06	3.53512e-07	2.26846e-07
11	VIT_01s0026g00500.t01	VIT_01s0026g00500	1.57828e-07	9.75471e-08	1.47526e-07	2.91746e-07	3.56716e-06	1.91283e-06	5.94707e-06	4.1621e-06	1.14295e-06	2.20352e-06	1.77519e-06	4.02331e-06
11	VIT_01s0026g00520.t01	VIT_01s0026g00520	1.2861e-07	0	2.02079e-07	6.65634e-07	4.38086e-06	2.15226e-06	9.26698e-06	6.62873e-06	1.85702e-06	6.12435e-06	3.01253e-06	5.6842e-06
11	VIT_01s0026g00530.t01	VIT_01s0026g00530	1.0999e-07	1.60118e-07	1.29208e-07	8.59801e-08	1.87808e-07	1.43687e-07	4.90664e-07	1.51274e-07	3.36838e-07	1.06501e-06	2.89963e-07	3.65554e-07
11	VIT_01s0026g00540.t01	VIT_01s0026g00540	6.47501e-06	8.26073e-06	7.75439e-06	1.34827e-05	1.13419e-05	1.11963e-05	8.39939e-06	1.33049e-05	3.44469e-06	4.69173e-06	4.29192e-06	6.69501e-06
12	VIT_01s0026g00550.t01	VIT_01s0026g00550	5.01696e-08	3.93585e-08	2.04746e-07	2.83423e-07	1.01286e-07	1.57163e-06	8.84292e-07	3.78008e-06	5.64588e-07	9.77586e-07	8.72083e-07	2.08547e-06
12	VIT_01s0026g00560.t01	VIT_01s0026g00560	2.85086e-07	4.17188e-07	4.22852e-07	3.1619e-07	0	3.70195e-07	3.04541e-07	8.05503e-07	3.38629e-07	7.98452e-07	3.02565e-07	4.07369e-07
12	VIT_01s0026g00570.t01	VIT_01s0026g00570	1.0487e-07	5.62405e-08	4.41112e-07	6.62977e-06	5.07632e-06	3.67454e-05	8.85464e-05	3.21e-05	3.44254e-05	6.88295e-05	4.56266e-05	0.000122092
1	VIT_01s0026g00580.t01	VIT_01s0026g00580	4.70447e-06	3.17595e-06	4.09397e-06	8.28702e-07	1.32216e-06	4.49506e-07	5.21376e-07	4.22183e-07	1.70154e-07	4.40454e-07	1.30909e-06	1.50149e-06
1	VIT_01s0026g00590.t01	VIT_01s0026g00590	8.54471e-07	5.74698e-07	9.983e-07	7.17271e-07	1.96256e-06	5.80577e-07	1.0072e-06	1.06215e-06	1.22459e-07	2.89273e-07	1.3501e-07	9.01798e-07
15	VIT_01s0026g00600.t01	VIT_01s0026g00600	1.47771e-05	9.53584e-06	1.43716e-05	1.00277e-05	3.06924e-05	1.17138e-05	1.70341e-05	1.57533e-05	3.84827e-06	5.17544e-06	4.47591e-06	7.64399e-06
1	VIT_01s0026g00610.t01	VIT_01s0026g00610	4.29613e-06	4.31569e-06	6.10385e-06	5.11348e-06	1.0276e-05	4.63922e-06	5.4445e-06	6.69495e-06	1.44647e-06	1.37633e-06	5.3487e-07	2.43159e-06
12	VIT_01s0026g00620.t01	VIT_01s0026g00620	5.02422e-05	3.27532e-05	9.1934e-05	0.000382734	0.000269617	0.000514285	0.000460797	0.00158317	0.00121358	0.00104342	9.18183e-05	3.96007e-05
1	VIT_01s0026g00630.t01	VIT_01s0026g00630	6.15675e-08	4.01476e-08	3.80005e-08	1.27397e-07	0	4.77928e-08	1.61879e-07	2.27369e-07	4.78063e-08	4.51617e-07	1.81888e-06	3.09588e-06
1	VIT_01s0026g00640.t01	VIT_01s0026g00640	3.49132e-06	3.00216e-06	3.65293e-06	2.91588e-06	6.41061e-06	3.33331e-06	4.065e-06	3.99882e-06	1.13228e-06	7.10554e-07	3.0896e-07	7.93532e-07
1	VIT_01s0026g00650.t01	VIT_01s0026g00650	1.58357e-06	9.60395e-07	3.11389e-06	2.09696e-06	5.90489e-06	3.90286e-06	1.40955e-06	3.13262e-06	3.91945e-07	2.46025e-07	1.27762e-07	7.03296e-07
12	VIT_01s0026g00670.t01	VIT_01s0026g00670	3.47897e-06	3.65146e-06	2.5857e-06	4.94707e-06	6.94331e-06	7.3605e-06	7.29447e-06	6.50683e-06	1.71979e-06	2.8344e-06	1.12935e-06	1.0869e-06
1	VIT_01s0026g00680.t01	VIT_01s0026g00680	6.33949e-06	4.46932e-06	6.53411e-06	8.00996e-06	1.34673e-05	1.18332e-05	6.70324e-06	7.42494e-06	2.87226e-06	2.42455e-06	4.39668e-07	1.32675e-06
1	VIT_01s0026g00690.t01	VIT_01s0026g00690	2.2289e-06	1.84452e-06	2.58172e-06	2.35888e-06	4.64208e-06	2.80939e-06	2.53006e-06	2.69497e-06	6.61213e-07	5.46837e-07	2.16454e-07	8.45031e-07
11	VIT_01s0026g00700.t01	VIT_01s0026g00700	8.11644e-07	5.78213e-07	8.53471e-07	8.78303e-07	2.99734e-06	1.04658e-06	1.64026e-06	1.1135e-06	2.34695e-07	1.93094e-07	1.10245e-07	6.74697e-07
6	VIT_01s0026g00710.t01	VIT_01s0026g00710	1.06132e-05	6.51437e-06	1.00055e-05	9.3535e-06	3.72329e-05	1.14032e-05	1.93609e-05	1.97907e-05	1.04225e-05	1.28815e-05	6.49949e-06	2.57686e-05
12	VIT_01s0026g00720.t01	VIT_01s0026g00720	4.77555e-07	2.41492e-07	5.1381e-07	5.3957e-07	1.9432e-06	1.27407e-06	1.19677e-06	1.2275e-06	3.488e-07	2.6912e-07	2.2586e-07	4.1564e-07
12	VIT_01s0026g00730.t01	VIT_01s0026g00730	1.14988e-05	4.84524e-06	1.1406e-05	1.75106e-05	5.1404e-05	4.16007e-05	4.01791e-05	4.79866e-05	2.81745e-05	1.53661e-05	7.71483e-06	1.96731e-05
1	VIT_01s0026g00740.t01	VIT_01s0026g00740	4.29526e-06	5.93392e-06	2.97326e-06	9.23485e-06	2.04626e-05	2.58291e-05	2.50515e-05	1.45189e-05	1.34067e-05	2.04708e-05	3.78397e-06	2.89999e-06
6	VIT_01s0026g00750.t01	VIT_01s0026g00750	3.70059e-06	3.49004e-06	3.55554e-06	4.15527e-06	5.50327e-06	4.17309e-06	3.48593e-06	3.81397e-06	1.58341e-06	2.37542e-06	7.51507e-07	1.47067e-06
12	VIT_01s0026g00760.t01	VIT_01s0026g00760	5.07476e-06	2.90179e-06	5.39648e-06	3.13034e-06	9.2055e-06	4.02627e-06	3.66942e-06	5.69733e-06	9.69129e-07	1.37507e-06	6.78803e-07	1.67233e-06
11	VIT_01s0026g00770.t01	VIT_01s0026g00770	3.40312e-06	1.76678e-06	4.3479e-06	2.48776e-06	9.6902e-06	4.32566e-06	3.32643e-06	5.01593e-06	6.61014e-07	8.83741e-07	6.88828e-07	1.22567e-06
11	VIT_01s0026g00800.t01	VIT_01s0026g00800	2.5107e-06	1.03215e-06	3.27898e-06	2.04772e-06	8.81373e-06	3.94627e-06	2.50042e-06	4.28931e-06	4.58594e-07	5.50112e-07	3.86938e-07	9.0182e-07
6	VIT_01s0026g00810.t01	VIT_01s0026g00810	1.0494e-06	3.09438e-07	2.98912e-06	1.40314e-06	4.437e-06	2.11835e-06	2.85581e-06	3.57455e-06	4.56943e-06	6.05188e-06	2.56379e-06	8.00714e-06
1	VIT_01s0026g00820.t01	VIT_01s0026g00820	1.35191e-06	8.47096e-07	1.43619e-06	2.18471e-06	7.79219e-07	1.10498e-06	3.98509e-07	7.08752e-07	2.11001e-06	3.38579e-07	3.30984e-07	8.70037e-07
1	VIT_01s0026g00830.t01	VIT_01s0026g00830	8.48285e-08	1.3494e-07	1.01879e-07	1.18147e-07	9.45778e-08	4.71775e-08	9.65399e-08	1.36871e-07	2.97852e-08	9.13032e-08	3.7891e-08	0
1	VIT_01s0026g00840.t01	VIT_01s0026g00840	3.71644e-06	2.59513e-06	5.47392e-06	4.54027e-06	9.3757e-06	1.06077e-05	3.69873e-06	7.25495e-06	2.13567e-06	1.88511e-06	1.13323e-06	3.14372e-06
11	VIT_01s0026g00850.t01	VIT_01s0026g00850	1.77462e-05	4.15106e-06	3.11674e-05	2.07502e-05	5.705e-05	1.83151e-05	1.8117e-06	1.75518e-05	4.58344e-06	6.51697e-06	1.07242e-05	1.08725e-05
6	VIT_01s0026g00860.t01	VIT_01s0026g00860	1.23002e-05	1.09277e-05	1.45349e-05	1.21518e-05	1.87134e-05	1.01225e-05	9.55657e-06	1.05685e-05	2.17457e-06	2.18526e-06	8.32178e-07	2.73065e-06
18	VIT_01s0026g00870.t01	VIT_01s0026g00870	1.56636e-07	7.47198e-08	1.42215e-07	1.65311e-07	9.5871e-08	1.98032e-07	7.56111e-08	1.43632e-07	1.14312e-07	6.86832e-08	0	0
1	VIT_01s0026g00880.t01	VIT_01s0026g00880	2.75348e-06	9.90307e-07	4.42591e-06	1.24683e-06	1.38513e-06	1.79853e-06	4.98073e-07	9.54747e-06	1.16614e-06	5.50823e-06	1.55963e-05	2.14586e-05
18	VIT_01s0026g00890.t01	VIT_01s0026g00890	1.28558e-07	1.29934e-07	1.66854e-07	7.77221e-08	5.03467e-08	8.11793e-08	4.9634e-08	8.48568e-08	7.72922e-08	4.00141e-08	1.57428e-08	1.10955e-08
1	VIT_01s0026g00900.t01	VIT_01s0026g00900	2.17405e-06	5.70004e-07	4.53481e-06	2.45637e-06	8.86843e-06	7.27729e-06	6.83993e-07	4.01239e-06	2.06127e-06	2.39342e-06	3.69885e-06	3.42461e-06
12	VIT_01s0026g00910.t01	VIT_01s0026g00910	1.82434e-05	6.08477e-06	5.50055e-05	4.98788e-05	8.81123e-05	0.00010004	1.11568e-05	4.41535e-05	1.15367e-05	3.0263e-05	1.67831e-05	1.99662e-05
6	VIT_01s0026g00920.t01	VIT_01s0026g00920	1.13136e-05	7.5994e-06	1.22086e-05	9.18852e-06	2.50963e-05	1.42575e-05	9.9359e-06	1.61302e-05	2.79103e-06	3.69005e-06	2.42105e-06	5.95869e-06
6	VIT_01s0026g00930.t01	VIT_01s0026g00930	1.21131e-06	1.13939e-06	1.78779e-06	1.61659e-06	3.89793e-06	2.86406e-06	1.46227e-06	2.41801e-06	6.39931e-07	4.15947e-07	4.19714e-07	4.76005e-07
1	VIT_01s0026g00940.t01	VIT_01s0026g00940	9.94729e-05	7.8728e-05	8.93425e-05	5.05534e-05	1.54241e-05	4.43677e-05	8.71833e-06	2.34923e-05	2.49961e-05	1.1235e-05	4.40872e-06	7.39571e-06
6	VIT_01s0026g00950.t01	VIT_01s0026g00950	1.27739e-06	8.53529e-07	8.37276e-07	8.82598e-07	3.01232e-06	2.33345e-06	6.16475e-07	7.72903e-07	1.77231e-07	1.98797e-07	2.18861e-07	7.63997e-07
12	VIT_01s0026g00960.t01	VIT_01s0026g00960	4.976e-06	1.73271e-06	9.20461e-06	4.12096e-06	1.12862e-05	4.2035e-06	6.51847e-06	6.58921e-06	1.59526e-06	2.74817e-06	1.23252e-06	9.65687e-06
1	VIT_01s0026g00970.t01	VIT_01s0026g00970	6.63643e-07	3.0486e-07	7.89559e-07	5.25405e-07	2.38242e-07	6.15144e-07	2.27348e-07	9.9743e-07	3.4953e-07	1.45078e-06	8.1299e-06	2.3692e-06
1	VIT_01s0026g00980.t01	VIT_01s0026g00980	5.14971e-05	2.00741e-05	8.6148e-05	5.41137e-05	3.2896e-05	6.0644e-05	2.05521e-05	8.24961e-05	4.83376e-05	8.83387e-05	6.49418e-05	7.15102e-05
1	VIT_01s0026g00990.t01	VIT_01s0026g00990	4.8395e-06	2.91229e-06	5.58596e-06	4.06698e-06	1.47264e-05	5.47715e-06	4.26751e-06	5.59561e-06	1.95746e-06	3.29243e-06	1.65802e-06	2.51477e-06
1	VIT_01s0026g01000.t01	VIT_01s0026g01000	1.45116e-06	1.22572e-06	1.76641e-06	1.72408e-06	5.43258e-06	2.07952e-06	1.92498e-06	2.47552e-06	4.79139e-07	4.22653e-07	3.27014e-07	1.85733e-06
6	VIT_01s0026g01010.t01	VIT_01s0026g01010	7.72605e-06	4.96744e-06	1.11698e-05	9.06323e-06	2.61332e-05	1.02888e-05	7.87148e-06	1.12785e-05	2.13734e-06	2.16562e-06	2.08093e-06	5.13475e-06
8	VIT_01s0026g01020.t01	VIT_01s0026g01020	5.59615e-07	1.60161e-07	6.61684e-07	4.53471e-07	3.05508e-06	1.50491e-06	3.41678e-06	1.34113e-06	1.98839e-06	6.21293e-06	4.51222e-06	5.11711e-06
1	VIT_01s0026g01030.t01	VIT_01s0026g01030	1.46366e-05	4.29528e-06	3.00694e-05	8.08607e-06	1.86592e-05	1.84895e-05	1.25262e-05	2.59286e-05	9.39122e-06	1.86487e-05	1.83693e-05	3.37383e-05
1	VIT_01s0026g01040.t01	VIT_01s0026g01040	4.79951e-06	4.3512e-06	4.37686e-06	4.71548e-06	6.34093e-06	3.31585e-06	4.29185e-06	3.93213e-06	1.36491e-06	1.67917e-06	1.03181e-06	3.50286e-06
6	VIT_01s0026g01050.t01	VIT_01s0026g01050	1.11231e-05	6.30553e-06	1.06723e-05	1.44345e-05	7.81313e-06	9.64327e-06	2.00962e-05	6.16692e-05	2.58517e-05	3.90238e-05	6.50453e-05	0.000125552
1	VIT_01s0026g01060.t01	VIT_01s0026g01060	1.59019e-05	1.04076e-05	1.0432e-05	8.28837e-06	2.74452e-05	1.20796e-05	9.12788e-06	8.02037e-06	4.06063e-06	9.86985e-06	4.86644e-06	5.52549e-06
12	VIT_01s0026g01070.t01	VIT_01s0026g01070	7.62573e-06	6.00046e-06	9.34751e-06	8.71794e-06	1.21568e-05	9.86319e-06	8.50709e-06	9.3454e-06	1.79767e-06	2.32669e-06	9.74699e-07	3.63717e-06
1	VIT_01s0026g01080.t01	VIT_01s0026g01080	1.85642e-05	1.3534e-05	2.57392e-05	2.31464e-05	4.42228e-05	3.00781e-05	2.82463e-05	3.0682e-05	1.07908e-05	1.34163e-05	6.69055e-06	1.42901e-05
13	VIT_01s0026g01090.t01	VIT_01s0026g01090	0	1.01572e-07	3.72601e-08	1.21513e-07	3.31123e-07	6.63915e-07	8.21181e-07	9.63071e-07	3.8516e-07	3.6493e-07	2.61394e-07	2.29612e-06
10	VIT_01s0026g01100.t01	VIT_01s0026g01100	1.23637e-06	1.15934e-06	1.66308e-06	2.21368e-06	5.47352e-06	2.64999e-06	1.74326e-06	2.59335e-06	4.36621e-07	4.23309e-07	3.60367e-07	9.83657e-07
11	VIT_01s0026g01110.t01	VIT_01s0026g01110	2.32931e-06	1.77577e-06	2.70745e-06	2.0359e-06	3.88834e-06	1.59731e-06	5.34188e-07	5.82542e-07	2.10429e-07	1.79719e-08	2.72408e-07	3.66676e-07
1	VIT_01s0026g01120.t01	VIT_01s0026g01120	2.66348e-07	1.01734e-07	1.90293e-07	6.85439e-08	2.02129e-07	7.18475e-08	5.06618e-08	7.44439e-08	5.68379e-08	3.31065e-08	2.25579e-07	6.13236e-07
12	VIT_01s0026g01130.t01	VIT_01s0026g01130	3.1142e-06	1.71705e-06	3.4624e-06	3.44916e-06	9.51965e-06	4.43312e-06	2.7856e-06	5.24606e-06	7.83472e-07	1.28232e-06	1.03169e-06	3.18965e-06
6	VIT_01s0026g01140.t01	VIT_01s0026g01140	2.45869e-06	1.37832e-06	3.29596e-06	3.74131e-06	3.65775e-06	1.65663e-06	2.14146e-06	3.41237e-06	1.08663e-06	1.74928e-06	6.87221e-07	1.4282e-06
12	VIT_01s0026g01170.t01	VIT_01s0026g01170	2.76233e-06	2.77573e-06	4.17197e-06	3.51608e-06	5.37989e-06	3.17175e-06	3.55832e-06	4.50932e-06	8.4259e-07	6.92778e-07	4.9328e-07	1.18612e-06
18	VIT_01s0026g01180.t01	VIT_01s0026g01180	2.57432e-06	1.77996e-06	3.73421e-06	3.29627e-06	4.8037e-06	2.15947e-06	1.89354e-06	3.67624e-06	4.72547e-07	2.25243e-07	2.65907e-07	8.28346e-07
6	VIT_01s0026g01190.t01	VIT_01s0026g01190	4.31338e-06	2.69673e-06	6.37703e-06	5.5537e-06	9.52512e-06	1.18451e-06	5.02019e-07	2.07568e-06	5.04842e-07	1.18232e-06	2.48998e-06	5.24452e-06
1	VIT_01s0026g01200.t01	VIT_01s0026g01200	2.13841e-06	9.5014e-07	1.38081e-06	6.82291e-07	1.42411e-06	1.21422e-06	1.45499e-06	8.80666e-07	5.78019e-07	9.482e-07	5.4141e-07	1.05517e-06
12	VIT_01s0026g01210.t01	VIT_01s0026g01210	6.65683e-08	6.95159e-08	0	1.05382e-07	0	0	3.08028e-08	4.82194e-08	1.75109e-08	2.97642e-08	0	0
15	VIT_01s0026g01220.t01	VIT_01s0026g01220	1.24302e-07	1.46159e-07	3.42552e-07	1.54588e-07	1.76241e-07	8.61646e-08	9.31188e-08	1.3202e-07	5.74593e-08	0	3.39738e-08	0
6	VIT_01s0026g01230.t01	VIT_01s0026g01230	6.32899e-08	5.59918e-08	3.32784e-08	1.93414e-08	3.9934e-08	4.134e-08	1.7693e-08	1.81474e-08	1.05971e-08	1.60719e-08	1.34469e-08	1.27482e-08
6	VIT_01s0026g01240.t01	VIT_01s0026g01240	5.71993e-06	4.25657e-06	4.19128e-06	4.24656e-06	9.6296e-06	6.78474e-06	7.17501e-06	4.83468e-06	1.57884e-06	2.02499e-06	6.96738e-07	2.48461e-06
12	VIT_01s0026g01250.t01	VIT_01s0026g01250	5.14894e-07	3.97794e-07	1.28343e-06	1.18973e-06	4.10003e-06	1.65481e-05	1.39363e-06	2.92387e-06	5.55378e-07	1.02903e-06	5.47513e-07	1.4715e-06
18	VIT_01s0026g01270.t01	VIT_01s0026g01270	0	0	4.48166e-07	0	0	0	1.02437e-06	9.75285e-07	4.97947e-07	4.31871e-07	0	0
1	VIT_01s0026g01280.t01	VIT_01s0026g01280	3.55124e-06	2.59807e-06	3.62084e-06	3.71745e-06	8.03874e-06	4.5424e-06	5.65658e-06	5.67202e-06	1.17096e-06	9.20184e-07	4.02816e-07	1.14705e-06
1	VIT_01s0026g01290.t01	VIT_01s0026g01290	3.37447e-06	1.87649e-06	2.6002e-06	3.51051e-06	5.78041e-06	2.8474e-06	2.80793e-06	4.20051e-06	9.67023e-07	1.4035e-06	8.82647e-07	2.77234e-06
1	VIT_01s0026g01300.t01	VIT_01s0026g01300	1.26118e-06	6.15314e-07	1.31804e-06	2.02433e-06	2.79313e-05	5.8304e-06	5.40612e-06	5.07407e-06	2.27267e-06	7.10861e-06	4.49917e-06	3.49719e-06
1	VIT_01s0026g01330.t01	VIT_01s0026g01330	3.88827e-06	1.60402e-06	9.7651e-07	3.3173e-07	9.09743e-08	1.04053e-07	1.99273e-07	5.85898e-08	1.29296e-07	1.02106e-07	1.44983e-07	4.27391e-08
1	VIT_01s0026g01340.t01	VIT_01s0026g01340	0.000282006	0.00019654	0.000182876	0.000285718	0.000128217	0.000142817	9.3003e-05	0.000166556	8.09906e-05	0.000206907	5.08991e-05	1.98339e-05
18	VIT_01s0026g01350.t01	VIT_01s0026g01350	6.08548e-07	1.04359e-06	8.27843e-07	1.52794e-06	7.83101e-07	1.29317e-06	1.40801e-06	1.14629e-06	7.6728e-07	8.10799e-07	1.31635e-06	2.89859e-07
12	VIT_01s0026g01360.t01	VIT_01s0026g01360	1.26516e-06	4.64947e-07	1.20417e-06	4.6989e-07	4.08765e-06	2.00867e-06	9.26139e-07	1.22481e-06	5.33073e-07	2.16583e-07	1.26545e-07	0
13	VIT_01s0026g01370.t01	VIT_01s0026g01370	2.20954e-07	1.15501e-07	1.21781e-07	2.76355e-07	3.13279e-07	3.14941e-07	1.23538e-07	2.48734e-07	1.30843e-07	0	0	2.18054e-07
1	VIT_01s0026g01380.t01	VIT_01s0026g01380	1.18956e-07	7.428e-08	1.34537e-07	4.58698e-07	1.20576e-07	1.01182e-07	4.16044e-08	6.77419e-08	6.05164e-08	7.1873e-08	5.27514e-08	2.65728e-08
16	VIT_01s0026g01390.t01	VIT_01s0026g01390	6.02619e-07	4.3787e-07	5.88637e-07	3.47247e-07	2.11894e-07	1.82662e-07	4.67473e-07	3.20243e-07	4.51742e-07	4.33802e-07	2.0639e-07	1.37775e-07
1	VIT_01s0026g01400.t01	VIT_01s0026g01400	7.24675e-06	5.03916e-06	1.05659e-05	1.27321e-05	1.77989e-05	1.18482e-05	7.25771e-06	1.20223e-05	2.87214e-06	3.37517e-06	1.83152e-06	3.22888e-06
1	VIT_01s0026g01410.t01	VIT_01s0026g01410	2.43626e-07	2.0405e-07	2.32296e-07	2.51689e-07	2.22988e-07	5.37848e-07	2.80923e-07	2.3406e-07	1.06856e-07	2.48334e-07	1.65014e-07	3.12916e-07
1	VIT_01s0026g01420.t01	VIT_01s0026g01420	8.39609e-06	5.35765e-06	2.80906e-06	2.4945e-06	6.58221e-06	1.12096e-06	1.39392e-06	7.38932e-07	4.76415e-07	1.14986e-06	5.88306e-07	1.55086e-06
12	VIT_01s0026g01430.t01	VIT_01s0026g01430	6.05752e-06	1.851e-06	1.35576e-05	6.57153e-06	1.28451e-05	1.43274e-05	3.76079e-06	1.4379e-05	1.95208e-06	2.60112e-06	3.7191e-06	9.32323e-06
6	VIT_01s0026g01440.t01	VIT_01s0026g01440	1.7936e-06	1.4824e-06	1.83064e-06	1.76814e-06	3.02696e-06	1.44032e-06	1.84703e-06	2.32259e-06	6.00629e-07	1.08725e-06	4.85659e-07	5.59397e-07
1	VIT_01s0026g01450.t01	VIT_01s0026g01450	1.01885e-05	1.51018e-05	8.59758e-06	1.3929e-05	1.24986e-05	1.42408e-05	8.66463e-06	9.06269e-06	3.77472e-06	6.99382e-06	4.81102e-06	3.01128e-05
1	VIT_01s0026g01460.t01	VIT_01s0026g01460	7.61601e-08	0	7.77036e-08	1.60492e-06	6.15029e-07	2.9669e-07	9.51402e-07	6.67084e-06	4.99502e-06	1.0782e-05	6.07387e-06	0.000191017
8	VIT_01s0026g01470.t01	VIT_01s0026g01470	1.10468e-05	8.94447e-06	9.75283e-06	1.06148e-05	2.19773e-05	1.11407e-05	1.41912e-05	1.12194e-05	3.68971e-06	4.79916e-06	1.77491e-06	4.43655e-06
1	VIT_01s0026g01480.t01	VIT_01s0026g01480	5.08634e-06	2.92762e-06	5.97648e-06	4.0974e-06	1.301e-05	5.73332e-06	3.76925e-06	5.38302e-06	1.1962e-06	8.66285e-07	6.00619e-07	1.06594e-06
1	VIT_01s0026g01490.t01	VIT_01s0026g01490	2.85683e-08	3.45545e-08	4.51703e-08	4.02109e-08	3.46239e-08	4.07058e-08	3.4415e-08	1.88423e-08	2.08901e-07	9.65777e-07	1.02119e-06	3.18584e-06
1	VIT_01s0026g01510.t01	VIT_01s0026g01510	3.58006e-06	1.23213e-06	6.49591e-06	4.82145e-06	7.65206e-06	5.86442e-06	2.57748e-06	7.79359e-06	7.7472e-07	6.68724e-07	4.28397e-07	1.64846e-06
1	VIT_01s0026g01520.t01	VIT_01s0026g01520	9.25959e-06	8.91698e-06	1.041e-05	1.1662e-05	1.62087e-05	1.27062e-05	1.27676e-05	1.29529e-05	4.03378e-06	5.34891e-06	2.42157e-06	5.20194e-06
13	VIT_01s0026g01530.t01	VIT_01s0026g01530	1.97515e-05	1.36281e-05	1.43766e-05	2.2374e-05	3.17989e-05	1.91578e-05	2.36725e-05	2.19486e-05	6.553e-06	1.55872e-05	9.66703e-06	2.26254e-05
1	VIT_01s0026g01540.t01	VIT_01s0026g01540	1.2707e-05	7.69391e-06	7.48597e-06	6.04652e-06	1.25801e-05	5.85502e-06	8.14451e-06	8.75483e-06	2.4602e-06	6.52408e-06	2.87675e-06	2.9872e-06
6	VIT_01s0026g01550.t01	VIT_01s0026g01550	6.81836e-07	3.52075e-07	2.1615e-06	9.72293e-07	2.96284e-05	4.11074e-07	3.32968e-06	1.29122e-05	1.56304e-06	3.83499e-06	2.53974e-06	1.62476e-05
6	VIT_01s0026g01560.t01	VIT_01s0026g01560	3.646e-06	2.32785e-06	2.84256e-06	2.46079e-06	6.09771e-06	2.18858e-06	3.15995e-06	3.53329e-06	1.4504e-06	1.55593e-06	5.67597e-07	1.30247e-06
6	VIT_01s0026g01570.t01	VIT_01s0026g01570	1.74237e-05	6.81608e-06	2.54827e-05	1.71461e-05	2.2842e-05	3.96401e-06	3.46884e-06	1.54809e-05	1.3255e-06	3.084e-06	3.54117e-06	7.08338e-06
1	VIT_01s0026g01580.t01	VIT_01s0026g01580	9.02144e-08	0	7.55371e-08	1.17393e-07	1.04007e-07	4.7501e-08	4.12748e-08	4.51963e-08	2.41032e-07	3.86095e-08	4.31017e-08	2.36691e-07
1	VIT_01s0026g01590.t01	VIT_01s0026g01590	4.33824e-06	3.43962e-06	4.92148e-06	5.42927e-06	1.21971e-05	5.55518e-06	4.47317e-06	1.405e-05	1.1244e-06	2.3721e-06	2.46967e-06	1.30197e-05
11	VIT_01s0026g01610.t01	VIT_01s0026g01610	1.18638e-06	8.22476e-07	1.57864e-06	1.37895e-06	5.15291e-06	2.7359e-06	1.91941e-06	2.26481e-06	4.31849e-07	3.80428e-07	1.92471e-07	6.27658e-07
1	VIT_01s0026g01620.t01	VIT_01s0026g01620	5.47805e-06	3.81789e-06	4.34977e-06	4.64818e-06	1.35878e-05	6.39437e-06	5.39228e-06	7.20182e-06	1.83153e-06	2.93064e-06	1.08651e-06	2.65269e-06
1	VIT_01s0026g01630.t01	VIT_01s0026g01630	1.21818e-05	1.01981e-05	9.55793e-06	8.09549e-06	2.12219e-05	6.67952e-06	5.68319e-06	7.75801e-06	1.62019e-06	3.17562e-06	1.66876e-06	5.68285e-06
1	VIT_01s0026g01640.t01	VIT_01s0026g01640	1.71379e-05	1.23751e-05	2.95454e-05	2.47187e-05	3.68866e-05	5.24033e-05	2.07416e-05	5.58972e-05	1.10873e-05	7.21117e-06	7.00373e-06	2.4605e-05
6	VIT_01s0026g01650.t01	VIT_01s0026g01650	7.56945e-05	6.67846e-05	6.42069e-05	5.5653e-05	8.28899e-05	5.21577e-05	5.65221e-05	6.0611e-05	2.44698e-05	5.00785e-05	1.26015e-05	2.28723e-05
1	VIT_01s0026g01660.t01	VIT_01s0026g01660	3.68598e-06	2.20332e-06	4.61191e-06	5.27992e-06	1.35673e-05	8.57792e-06	3.89112e-06	9.03643e-06	1.4329e-06	1.95081e-06	1.91328e-06	2.73866e-06
1	VIT_01s0026g01670.t01	VIT_01s0026g01670	1.56537e-07	1.38475e-07	6.49821e-07	0	4.21467e-08	3.8863e-08	0	6.31432e-08	4.36041e-08	2.80809e-08	7.12908e-08	2.39502e-08
1	VIT_01s0026g01680.t01	VIT_01s0026g01680	3.54273e-08	1.35042e-07	1.1057e-07	3.54359e-08	0	0	5.44501e-08	3.32484e-08	5.2994e-08	2.94458e-08	1.74663e-08	2.86083e-08
8	VIT_01s0026g01690.t01	VIT_01s0026g01690	5.28479e-08	7.42308e-08	1.0078e-07	3.68495e-08	1.35559e-07	4.66685e-08	3.41612e-08	1.59967e-07	7.76803e-08	3.2372e-08	2.85937e-07	4.1403e-08
8	VIT_01s0026g01700.t01	VIT_01s0026g01700	5.39211e-06	4.87576e-06	6.7899e-06	7.25697e-06	1.13705e-05	6.94846e-06	5.63537e-06	8.48212e-06	2.19243e-06	1.73268e-06	9.32235e-07	4.23582e-06
6	VIT_01s0026g01710.t01	VIT_01s0026g01710	1.43672e-06	1.72223e-06	1.79262e-06	2.23191e-06	3.02079e-06	2.12348e-06	2.16873e-06	2.82695e-06	6.71202e-07	5.44272e-07	6.64354e-07	4.63556e-06
8	VIT_01s0026g01720.t01	VIT_01s0026g01720	1.10773e-05	9.97753e-06	1.14243e-05	9.08769e-06	1.59733e-05	8.64144e-06	1.28912e-05	1.1043e-05	3.34435e-06	4.46326e-06	1.61703e-06	2.45692e-06
6	VIT_01s0026g01730.t01	VIT_01s0026g01730	8.85755e-07	2.38075e-07	1.36956e-06	7.25364e-07	4.30464e-06	6.82081e-07	9.25964e-08	7.03589e-07	1.59446e-07	1.86624e-07	6.08194e-07	6.72734e-07
1	VIT_01s0026g01740.t01	VIT_01s0026g01740	3.19206e-06	1.70683e-06	4.46348e-06	3.21454e-06	3.1875e-06	5.2027e-06	2.51246e-06	4.47771e-06	3.35881e-06	1.57623e-06	3.40564e-07	2.60472e-07
6	VIT_01s0026g01750.t01	VIT_01s0026g01750	3.46712e-06	2.92912e-06	3.03445e-06	3.18227e-06	3.53283e-06	1.82189e-06	2.57257e-06	4.21173e-06	7.93175e-07	9.55116e-07	3.9929e-07	8.32363e-07
18	VIT_01s0026g01760.t01	VIT_01s0026g01760	2.10121e-08	1.23917e-08	1.1018e-07	1.99623e-08	3.50076e-08	2.78434e-08	1.99858e-08	7.34566e-08	3.89028e-08	1.62121e-08	1.05085e-08	6.91163e-09
1	VIT_01s0026g01770.t01	VIT_01s0026g01770	3.13572e-05	2.07952e-05	3.42204e-05	3.17776e-05	7.10167e-05	3.79266e-05	3.64523e-05	4.59251e-05	1.48139e-05	4.13427e-05	2.97084e-05	5.70872e-05
1	VIT_01s0026g01780.t01	VIT_01s0026g01780	1.70299e-05	7.47513e-06	1.48404e-05	7.1494e-06	1.9288e-05	4.0066e-06	3.21672e-06	2.25632e-06	9.07208e-07	2.27957e-06	1.75813e-06	3.40985e-06
11	VIT_01s0026g01790.t01	VIT_01s0026g01790	1.67844e-05	1.30691e-05	1.82883e-05	1.60195e-05	3.44822e-05	1.34068e-05	2.05252e-05	1.61337e-05	3.56665e-06	2.97196e-06	1.24339e-06	5.61071e-06
14	VIT_01s0026g01800.t01	VIT_01s0026g01800	0	3.46163e-07	5.71431e-07	0	0	0	0	1.89879e-07	3.09968e-07	0	0	1.33386e-07
18	VIT_01s0026g01810.t01	VIT_01s0026g01810	1.00894e-06	1.31853e-07	2.65879e-07	4.64285e-07	5.07545e-07	4.94269e-07	1.51928e-07	3.56273e-07	1.53702e-07	2.38277e-07	1.45424e-07	1.13038e-07
10	VIT_01s0026g01820.t01	VIT_01s0026g01820	1.29171e-07	8.08681e-08	1.12888e-07	7.36302e-08	5.56454e-08	7.69054e-08	1.53602e-07	8.33667e-08	5.44256e-08	3.98651e-08	2.46855e-08	5.09944e-08
1	VIT_01s0026g01840.t01	VIT_01s0026g01840	3.49837e-08	0	2.7879e-08	0	0	0	0	6.09553e-08	1.77972e-08	0	2.0057e-07	8.56401e-08
1	VIT_01s0026g01850.t01	VIT_01s0026g01850	5.68615e-08	3.31106e-08	3.27111e-08	3.55593e-08	4.03105e-08	0	3.42493e-08	3.01961e-08	2.62846e-08	0	3.62686e-07	5.61151e-08
1	VIT_01s0026g01860.t01	VIT_01s0026g01860	4.16566e-05	5.35877e-05	4.42139e-05	4.39081e-05	3.71977e-05	3.54334e-05	3.11704e-05	3.88622e-05	1.5926e-05	2.18522e-05	6.74063e-06	1.93532e-05
1	VIT_01s0026g01870.t01	VIT_01s0026g01870	9.28211e-07	4.59821e-07	1.56078e-06	8.96332e-07	2.21318e-06	2.14017e-06	1.10377e-06	2.38091e-06	5.03127e-07	4.01054e-07	3.49876e-07	1.16322e-06
1	VIT_01s0026g01880.t01	VIT_01s0026g01880	1.50905e-05	6.91899e-06	2.77734e-05	1.96021e-05	5.63508e-05	3.66138e-05	1.96157e-05	3.90445e-05	1.08089e-05	9.38228e-06	5.80923e-06	1.46951e-05
6	VIT_01s0026g01890.t01	VIT_01s0026g01890	1.27273e-05	7.91798e-06	2.29634e-05	2.10025e-05	1.73706e-05	2.94944e-05	1.11294e-05	2.17032e-05	1.03803e-05	9.40124e-06	4.34055e-06	7.58269e-06
18	VIT_01s0026g01900.t01	VIT_01s0026g01900	6.20888e-07	8.55659e-07	4.92461e-07	7.51131e-07	1.89796e-06	1.23221e-06	6.64382e-07	2.5045e-06	7.95328e-07	1.0629e-06	2.82767e-06	2.32713e-06
6	VIT_01s0026g01910.t01	VIT_01s0026g01910	9.39041e-07	4.17054e-07	9.79127e-07	5.73941e-07	2.77258e-06	1.34382e-06	1.36984e-06	1.51161e-06	1.05147e-06	8.45496e-07	5.27832e-07	1.7437e-06
18	VIT_01s0026g01920.t01	VIT_01s0026g01920	5.34084e-08	5.72846e-08	1.36227e-07	1.25717e-07	3.23474e-07	2.42735e-07	1.99687e-07	3.77261e-07	2.56035e-08	2.66845e-08	8.29603e-08	4.98528e-08
1	VIT_01s0026g01930.t01	VIT_01s0026g01930	1.2818e-05	6.75871e-06	7.11106e-06	1.09419e-05	1.9155e-05	1.07655e-05	1.68593e-05	1.53182e-05	4.49896e-06	1.02007e-05	1.14682e-05	2.10636e-05
18	VIT_01s0026g01940.t01	VIT_01s0026g01940	1.20204e-07	1.52692e-07	9.53408e-08	3.23155e-08	4.61939e-08	7.96421e-08	3.66639e-08	7.66045e-08	6.49109e-08	1.71481e-08	8.31842e-09	1.22608e-08
6	VIT_01s0026g01950.t01	VIT_01s0026g01950	2.00885e-06	1.37194e-06	1.08347e-06	1.22143e-06	6.75485e-07	1.67703e-06	3.41067e-06	4.11643e-06	2.38127e-05	4.22058e-05	2.06563e-05	4.19969e-05
1	VIT_01s0026g01960.t01	VIT_01s0026g01960	3.47793e-06	1.38397e-06	7.27287e-06	3.84719e-06	8.73187e-06	9.02718e-06	2.35198e-06	8.87845e-06	2.28021e-06	2.11939e-06	2.25987e-06	3.35094e-06
6	VIT_01s0026g01970.t01	VIT_01s0026g01970	6.10717e-06	5.98581e-06	6.5632e-06	8.22702e-06	1.31269e-05	6.4696e-06	5.21643e-06	8.81048e-06	1.78647e-06	2.41219e-06	1.59157e-06	4.83846e-06
18	VIT_01s0026g01990.t01	VIT_01s0026g01990	6.16729e-07	0	8.86974e-08	0	2.41516e-07	1.00865e-07	1.18835e-07	1.76837e-07	1.78179e-07	1.26024e-07	0	0
18	VIT_01s0026g02010.t01	VIT_01s0026g02010	4.71954e-07	3.4118e-07	4.37008e-07	1.57034e-07	4.21062e-07	2.4514e-07	2.35829e-07	4.41649e-07	1.0201e-07	3.95352e-08	5.95319e-08	5.23083e-08
18	VIT_01s0026g02020.t01	VIT_01s0026g02020	2.46805e-08	1.23096e-08	2.51807e-08	3.14187e-08	1.46794e-08	9.54504e-09	8.78827e-09	3.25403e-08	1.77818e-08	6.89155e-09	3.98783e-09	7.19948e-09
13	VIT_01s0026g02030.t01	VIT_01s0026g02030	1.66764e-06	4.65478e-07	1.4874e-06	2.92841e-06	2.58123e-07	1.87847e-07	9.0356e-07	3.40613e-07	2.9649e-07	7.1666e-07	3.20948e-06	3.20401e-06
18	VIT_01s0026g02040.t01	VIT_01s0026g02040	8.43853e-07	3.01699e-07	1.04183e-06	1.45664e-06	2.24152e-07	1.63178e-07	6.86136e-07	2.06627e-07	1.95886e-07	5.7007e-07	9.34753e-07	1.80872e-06
1	VIT_01s0026g02070.t01	VIT_01s0026g02070	3.43025e-06	3.24576e-06	3.89373e-06	3.5356e-06	7.98879e-06	5.5029e-06	5.04871e-06	3.07764e-06	1.62435e-06	2.10867e-06	8.40277e-07	1.40331e-06
1	VIT_01s0026g02080.t01	VIT_01s0026g02080	1.68495e-05	4.67572e-06	3.1194e-05	9.59574e-06	1.7949e-05	1.89945e-05	6.79648e-06	2.20082e-05	4.32085e-06	4.88177e-06	3.23651e-06	2.18729e-05
18	VIT_01s0026g02090.t01	VIT_01s0026g02090	7.52903e-06	9.29187e-07	1.96416e-05	3.09602e-06	9.26309e-06	1.18199e-05	2.365e-06	1.58197e-05	5.07591e-07	1.92372e-07	5.11776e-07	2.5071e-06
14	VIT_01s0026g02100.t01	VIT_01s0026g02100	0.00025726	0.000324431	0.000199341	0.000281959	9.29725e-05	0.000110621	0.000173075	0.00015257	7.0184e-05	0.000104858	4.97088e-05	6.7008e-05
1	VIT_01s0026g02110.t01	VIT_01s0026g02110	2.07887e-05	3.11504e-05	2.58898e-05	3.85611e-05	3.97644e-05	5.56946e-05	4.41519e-05	4.86879e-05	1.92272e-05	1.85927e-05	3.88282e-06	1.18371e-05
6	VIT_01s0026g02120.t01	VIT_01s0026g02120	4.71645e-06	6.97301e-06	5.0363e-06	6.97358e-06	7.05291e-06	1.17284e-05	1.14472e-05	4.65784e-06	2.33807e-06	1.56767e-06	2.963e-07	6.93415e-07
6	VIT_01s0026g02130.t01	VIT_01s0026g02130	3.78901e-06	2.45295e-06	3.10327e-06	2.82337e-06	6.6089e-06	2.47374e-06	2.44957e-06	3.48037e-06	1.16693e-06	2.09821e-06	6.75236e-07	1.8768e-06
10	VIT_01s0026g02140.t01	VIT_01s0026g02140	1.72197e-06	1.25175e-06	1.41229e-06	1.25841e-06	6.39854e-06	1.95955e-06	2.26653e-06	1.57937e-06	2.66523e-07	1.533e-07	7.23899e-08	1.45917e-07
1	VIT_01s0026g02170.t01	VIT_01s0026g02170	3.79134e-06	2.51199e-06	2.97098e-06	2.41176e-06	1.11061e-05	4.34891e-06	4.51166e-06	2.79485e-06	8.15856e-07	5.55868e-07	1.99231e-07	4.40634e-07
8	VIT_01s0026g02180.t01	VIT_01s0026g02180	2.1215e-07	2.71588e-07	3.19842e-07	2.15129e-07	2.23713e-07	1.66742e-07	1.49293e-07	1.41799e-07	1.15015e-07	5.73278e-08	5.47821e-08	1.95579e-08
6	VIT_01s0026g02190.t01	VIT_01s0026g02190	1.02804e-05	4.48706e-06	2.51017e-05	2.01673e-05	6.19749e-05	3.86843e-05	1.83972e-05	2.29818e-05	1.96405e-05	2.21307e-05	8.72057e-06	9.67704e-06
11	VIT_01s0026g02200.t01	VIT_01s0026g02200	1.23715e-07	5.35301e-08	5.28843e-08	5.24954e-08	9.24887e-08	0	1.06769e-07	1.05436e-07	7.45457e-08	4.34207e-07	4.34604e-06	1.16285e-05
6	VIT_01s0026g02210.t01	VIT_01s0026g02210	4.83647e-06	6.17491e-06	6.09866e-06	7.39189e-06	8.16715e-06	7.40844e-06	7.85368e-06	5.80256e-06	2.31855e-06	3.17166e-06	1.51666e-06	3.06374e-06
6	VIT_01s0026g02230.t01	VIT_01s0026g02230	1.78161e-05	1.14841e-05	1.68485e-05	1.20998e-05	4.27159e-05	1.55675e-05	1.96399e-05	1.87527e-05	4.14928e-06	3.42444e-06	1.58787e-06	6.09111e-06
6	VIT_01s0026g02240.t01	VIT_01s0026g02240	1.70393e-06	8.60678e-07	5.64556e-07	2.66919e-07	6.55243e-07	6.32179e-07	4.05444e-07	3.62202e-07	3.66523e-07	4.07821e-07	2.60114e-07	2.99979e-07
1	VIT_01s0026g02250.t01	VIT_01s0026g02250	1.59846e-06	1.79611e-06	1.82421e-06	2.03115e-06	2.97237e-06	1.74861e-06	1.69957e-06	1.85342e-06	5.28886e-07	4.70343e-07	3.68445e-07	6.89706e-07
1	VIT_01s0026g02260.t01	VIT_01s0026g02260	3.92161e-06	5.09418e-06	5.46247e-06	8.39646e-06	1.07921e-05	6.52244e-06	5.41173e-06	7.35117e-06	8.85412e-07	1.15741e-06	5.5095e-07	2.23344e-06
12	VIT_01s0026g02270.t01	VIT_01s0026g02270	1.47872e-07	2.7418e-07	2.51448e-07	4.92015e-07	1.14336e-06	8.32073e-07	7.33145e-06	1.62481e-06	1.68463e-06	2.3087e-06	6.97095e-06	9.28718e-06
6	VIT_01s0026g02280.t01	VIT_01s0026g02280	8.44503e-06	9.54462e-06	1.01404e-05	1.19565e-05	1.70949e-05	1.34387e-05	1.13787e-05	1.38022e-05	3.15265e-06	3.21022e-06	1.26676e-06	3.82583e-06
6	VIT_01s0026g02290.t01	VIT_01s0026g02290	3.64159e-06	3.27058e-06	3.04394e-06	2.31142e-06	2.45063e-06	2.07951e-06	1.80869e-06	1.36002e-06	1.13379e-06	1.67228e-06	3.26579e-07	5.32898e-07
18	VIT_01s0026g02300.t01	VIT_01s0026g02300	3.66813e-07	0	2.98836e-07	2.09467e-07	2.60042e-07	0	2.91213e-07	2.02575e-07	1.35781e-07	0	0	0
1	VIT_01s0026g02310.t01	VIT_01s0026g02310	9.18482e-06	6.66628e-06	1.3301e-05	1.15505e-05	2.11985e-05	2.3953e-05	5.76491e-06	1.78208e-05	4.52991e-06	4.76538e-06	3.65911e-06	6.58612e-06
13	VIT_01s0026g02330.t01	VIT_01s0026g02330	5.18104e-08	3.85834e-08	5.36533e-08	8.09963e-08	1.00569e-07	3.02961e-07	4.39014e-07	8.95818e-07	5.10342e-07	2.50374e-07	1.5891e-06	6.40632e-06
1	VIT_01s0026g02340.t01	VIT_01s0026g02340	8.35094e-06	2.8522e-06	1.5112e-05	1.34047e-05	4.08564e-05	6.09808e-05	3.47983e-05	4.74603e-05	2.52704e-05	1.715e-05	8.61025e-06	1.84672e-05
1	VIT_01s0026g02350.t01	VIT_01s0026g02350	2.35754e-06	2.07562e-06	2.47454e-06	2.62417e-06	5.5764e-06	2.71999e-06	3.08614e-06	3.3865e-06	8.55376e-07	1.30002e-06	1.25947e-06	2.981e-06
11	VIT_01s0026g02360.t01	VIT_01s0026g02360	2.95275e-05	2.15636e-05	2.21467e-05	3.47797e-05	2.09488e-05	6.14269e-06	6.52038e-06	1.72462e-06	3.8161e-07	3.04966e-07	1.11366e-07	2.72561e-08
1	VIT_01s0026g02370.t01	VIT_01s0026g02370	9.74678e-05	6.67567e-05	0.000125798	6.72118e-05	0.00021088	2.92964e-05	2.14108e-05	3.11934e-05	1.2137e-05	0.000121569	0.000250225	0.000158925
1	VIT_01s0026g02390.t01	VIT_01s0026g02390	2.64216e-05	1.48265e-05	3.29406e-05	1.05216e-05	6.75603e-05	4.39953e-06	6.37684e-06	7.91359e-06	3.78454e-06	4.26027e-05	9.82818e-05	5.75204e-05
1	VIT_01s0026g02400.t01	VIT_01s0026g02400	0.000335401	0.000236164	0.000654994	0.000659166	0.00125756	0.000530455	9.24096e-05	0.000296905	3.28352e-05	0.000175575	0.000453811	0.000170528
2	VIT_01s0026g02410.t01	VIT_01s0026g02410	6.17124e-05	6.35561e-05	6.9461e-05	7.83999e-05	0.000104013	9.34735e-05	7.03732e-05	9.26346e-05	3.41402e-05	5.69905e-05	1.40951e-05	2.38354e-05
1	VIT_01s0026g02420.t01	VIT_01s0026g02420	4.16577e-07	6.70018e-08	1.15839e-07	1.61903e-07	4.36605e-08	3.98804e-08	2.43142e-07	2.27672e-07	3.32431e-07	6.25005e-07	1.05208e-06	6.0955e-06
10	VIT_01s0026g02430.t01	VIT_01s0026g02430	5.00903e-06	3.54867e-06	4.9361e-06	4.2945e-06	9.00787e-06	4.2897e-06	4.16678e-06	4.33672e-06	9.66306e-07	8.2944e-07	4.25084e-07	1.80226e-06
11	VIT_01s0026g02450.t01	VIT_01s0026g02450	1.20118e-07	1.65845e-07	1.02632e-07	0	0	0	1.09908e-07	1.21191e-07	6.5828e-08	1.19805e-06	2.7108e-06	5.5281e-06
11	VIT_01s0026g02460.t01	VIT_01s0026g02460	1.353e-06	1.09281e-06	2.49632e-06	2.0756e-06	1.47169e-05	4.67707e-06	3.98328e-06	7.64073e-06	1.28684e-06	4.17923e-06	3.32206e-06	5.76025e-06
6	VIT_01s0026g02470.t01	VIT_01s0026g02470	1.93701e-05	1.72507e-05	2.2153e-05	1.94033e-05	1.99909e-05	2.47296e-05	1.54902e-05	2.00022e-05	2.76659e-05	3.34025e-05	0.000122668	9.46947e-05
1	VIT_01s0026g02480.t01	VIT_01s0026g02480	1.35322e-07	7.16417e-08	7.49e-07	7.27592e-08	1.24872e-07	1.79039e-07	1.1494e-07	1.81951e-07	8.5526e-07	9.90422e-06	3.19618e-05	0.000112879
1	VIT_01s0026g02490.t01	VIT_01s0026g02490	5.93e-06	4.42038e-06	7.26209e-06	4.87438e-06	1.05522e-05	7.68831e-06	4.69461e-06	6.94085e-06	1.44236e-06	2.14965e-06	1.20029e-06	4.33375e-06
6	VIT_01s0026g02500.t01	VIT_01s0026g02500	5.45672e-08	3.23876e-08	8.56033e-08	6.8249e-08	2.48464e-07	5.71162e-07	2.80292e-06	1.2848e-06	8.45004e-07	1.66282e-07	6.92125e-07	2.9618e-06
1	VIT_01s0026g02510.t01	VIT_01s0026g02510	1.57028e-06	1.36676e-06	1.57323e-06	1.46641e-06	2.90608e-06	1.43517e-06	2.19311e-06	1.90023e-06	1.01812e-06	1.05214e-06	7.00926e-07	8.67336e-07
1	VIT_01s0026g02520.t01	VIT_01s0026g02520	6.11066e-07	4.21338e-07	8.46112e-07	8.22966e-07	1.37195e-06	3.34233e-06	1.1632e-06	1.82008e-06	1.03414e-05	1.25176e-05	5.98725e-06	2.21924e-05
6	VIT_01s0026g02530.t01	VIT_01s0026g02530	1.98326e-06	1.30033e-06	2.69228e-06	1.86127e-06	5.57068e-06	3.08839e-06	3.44805e-06	2.82181e-06	5.41161e-07	5.17489e-07	3.14316e-07	2.16269e-06
6	VIT_01s0026g02540.t01	VIT_01s0026g02540	6.19918e-05	0.000120837	0.000134104	0.000105248	2.97097e-05	2.98631e-05	0.000104545	7.45817e-05	4.8337e-05	0.000109773	4.95343e-05	8.42266e-05
7	VIT_01s0026g02550.t01	VIT_01s0026g02550	6.24433e-07	4.9617e-07	7.07959e-07	9.78036e-07	1.98459e-06	2.9474e-06	5.06521e-06	4.00286e-06	2.20526e-06	2.10711e-06	9.83807e-07	2.87131e-06
18	VIT_01s0026g02560.t01	VIT_01s0026g02560	4.70459e-07	3.8901e-07	4.47777e-07	1.11739e-06	4.20348e-06	1.87023e-06	1.57842e-06	7.78063e-07	1.79502e-07	8.43947e-08	6.05995e-08	1.76331e-08
12	VIT_01s0026g02570.t01	VIT_01s0026g02570	4.12308e-07	1.45893e-07	9.24343e-07	2.74196e-07	9.50687e-07	5.04473e-07	4.90291e-07	5.37059e-07	5.72524e-07	1.5906e-07	1.66058e-07	1.51399e-07
10	VIT_01s0026g02580.t01	VIT_01s0026g02580	2.64343e-06	1.04782e-06	2.53638e-06	1.52965e-06	2.16754e-06	4.66716e-07	4.74858e-07	3.68035e-06	8.16604e-07	3.82823e-07	1.78237e-06	8.98049e-06
1	VIT_01s0026g02590.t01	VIT_01s0026g02590	2.33738e-06	6.35728e-07	6.63847e-06	3.47043e-06	2.24574e-06	3.96908e-06	9.60343e-07	3.13276e-06	6.31511e-07	1.05431e-06	7.10524e-07	6.423e-07
6	VIT_01s0026g02600.t01	VIT_01s0026g02600	2.52917e-07	1.22365e-07	2.32796e-07	1.07417e-07	5.02037e-07	1.29057e-06	1.85854e-06	1.32098e-06	5.60588e-07	1.11151e-06	2.33307e-07	3.66797e-07
1	VIT_01s0026g02620.t01	VIT_01s0026g02620	9.33637e-06	2.39272e-06	2.90719e-06	6.82698e-06	2.74116e-05	2.04665e-05	3.44045e-05	2.51677e-05	1.07099e-05	1.88654e-05	4.26637e-06	5.08234e-06
1	VIT_01s0026g02630.t01	VIT_01s0026g02630	4.23448e-06	2.45101e-06	4.72105e-06	3.49492e-06	5.85537e-06	3.00434e-06	2.63538e-06	4.24561e-06	1.15206e-06	1.86309e-06	1.34914e-06	3.83815e-06
1	VIT_01s0026g02640.t01	VIT_01s0026g02640	3.88231e-06	4.75581e-06	3.80538e-06	4.7274e-06	7.68793e-06	4.7586e-06	6.60806e-06	5.8493e-06	1.47847e-06	1.98826e-06	7.21105e-07	2.00911e-06
6	VIT_01s0026g02650.t01	VIT_01s0026g02650	2.41429e-05	1.88693e-05	2.44369e-05	2.23233e-05	6.73262e-05	3.27695e-05	4.86657e-05	3.26219e-05	1.15518e-05	1.86939e-05	6.60876e-06	1.49486e-05
10	VIT_01s0026g02660.t01	VIT_01s0026g02660	7.93535e-06	8.2804e-06	7.89682e-06	8.81046e-06	1.2848e-05	8.91107e-06	1.06638e-05	9.729e-06	3.10193e-06	5.52304e-06	1.95825e-06	3.78333e-06
18	VIT_01s0026g02670.t01	VIT_01s0026g02670	6.78097e-07	4.66859e-07	8.45114e-07	1.0641e-06	3.41027e-06	2.05458e-06	2.0172e-06	2.29889e-06	8.05452e-07	2.46149e-06	4.97323e-07	6.45971e-07
11	VIT_01s0026g02680.t01	VIT_01s0026g02680	5.82577e-06	6.19888e-06	2.43157e-06	1.99464e-06	1.99765e-06	4.37815e-06	5.44859e-06	2.93048e-06	1.90419e-06	4.15926e-06	5.88921e-06	1.09734e-05
6	VIT_01s0026g02690.t01	VIT_01s0026g02690	1.40735e-06	6.46498e-07	1.91559e-06	3.29162e-06	6.32777e-06	2.23787e-06	1.90752e-06	5.22273e-06	1.75879e-06	4.57754e-06	2.82013e-06	5.34002e-06
1	VIT_01s0026g02700.t01	VIT_01s0026g02700	1.28889e-07	2.55886e-08	3.66085e-07	1.03951e-07	2.95496e-07	1.27995e-07	7.26537e-08	7.79859e-07	5.24567e-08	2.53509e-08	1.20412e-07	1.52172e-06
11	VIT_01s0026g02710.t01	VIT_01s0026g02710	6.61476e-06	1.09024e-06	1.1071e-05	1.21535e-05	7.53494e-06	6.82204e-06	1.27211e-06	8.31681e-05	2.36162e-06	2.08315e-06	6.06691e-06	5.22047e-05
6	VIT_01s0026g02720.t01	VIT_01s0026g02720	3.69868e-06	2.03837e-06	4.68976e-06	3.53452e-06	1.24879e-05	6.1931e-06	3.25983e-06	5.2757e-06	8.93557e-07	9.6824e-07	8.87516e-07	1.59773e-06
6	VIT_01s0026g02730.t01	VIT_01s0026g02730	4.88211e-06	3.39192e-06	5.05248e-06	4.60995e-06	1.30989e-05	5.25819e-06	5.33338e-06	6.29463e-06	8.64879e-07	6.13188e-07	4.39948e-07	1.10964e-06
12	VIT_01s0026g02740.t01	VIT_01s0026g02740	4.11219e-07	2.70713e-07	7.6891e-07	4.63358e-07	1.30802e-06	1.2716e-06	4.06143e-07	9.18102e-07	2.67581e-07	1.96455e-07	9.01181e-08	4.72116e-07
6	VIT_01s0026g02750.t01	VIT_01s0026g02750	4.22351e-06	1.82252e-06	3.98369e-06	3.40083e-06	8.81986e-06	4.88095e-06	4.4186e-06	4.3838e-06	5.33277e-07	1.05808e-06	4.51123e-07	1.61366e-06
6	VIT_01s0026g02770.t01	VIT_01s0026g02770	3.50507e-08	3.64835e-08	4.68074e-08	2.80328e-08	6.35566e-08	4.57355e-08	3.35808e-08	7.14144e-08	3.635e-08	2.32147e-08	6.12587e-08	6.63566e-08
12	VIT_01s0113g00030.t01	VIT_01s0113g00030	2.73768e-07	0	1.5089e-07	5.13616e-07	0	3.5778e-07	1.40811e-07	1.56997e-07	7.72063e-07	0	0	5.1326e-07
18	VIT_01s0113g00180.t01	VIT_01s0113g00180	9.24726e-08	4.24795e-08	3.68463e-08	6.25714e-08	1.0661e-07	1.20249e-07	1.176e-07	4.63276e-08	4.87038e-08	0	4.35703e-08	3.92776e-08
18	VIT_01s0113g00300.t01	VIT_01s0113g00300	7.68799e-07	1.85979e-07	1.69493e-07	9.39779e-08	2.18008e-07	1.00511e-07	1.28715e-07	2.43653e-07	1.05864e-06	7.80918e-08	9.53771e-08	7.58707e-08
18	VIT_01s0113g00400.t01	VIT_01s0113g00400	0	0	0	0	0	0	0	0	0	0	0	0
12	VIT_01s0113g00410.t01	VIT_01s0113g00410	0	0	6.72622e-08	1.4541e-07	8.58096e-08	2.85772e-07	1.4085e-07	6.70509e-08	3.16043e-08	6.26299e-08	1.3482e-07	0
6	VIT_01s0113g00420.t01	VIT_01s0113g00420	1.51208e-05	1.24647e-05	1.37956e-05	1.04086e-05	2.00806e-05	1.37216e-05	2.17791e-05	9.90297e-06	3.92748e-06	8.24651e-06	2.50498e-06	7.71764e-06
1	VIT_01s0113g00430.t01	VIT_01s0113g00430	1.97911e-06	1.66778e-06	2.96671e-06	2.52112e-06	5.99886e-06	3.25143e-06	1.95377e-06	3.25409e-06	8.01929e-07	8.41722e-07	5.46172e-07	9.17687e-07
15	VIT_01s0113g00440.t01	VIT_01s0113g00440	2.457e-07	1.28992e-07	1.36506e-06	4.33503e-07	2.62723e-06	1.14938e-06	1.19254e-07	5.94656e-07	3.24929e-08	1.2593e-08	9.99462e-08	3.22218e-08
1	VIT_01s0113g00450.t01	VIT_01s0113g00450	1.30977e-07	4.01116e-08	4.96021e-07	1.24433e-07	5.01543e-07	3.89905e-07	8.30533e-08	1.8785e-07	2.3904e-08	2.2457e-08	1.37139e-08	1.53623e-08
6	VIT_01s0113g00460.t01	VIT_01s0113g00460	4.92368e-07	2.1571e-07	2.13108e-07	1.0577e-07	3.97197e-07	1.21172e-07	8.69764e-08	1.06219e-07	8.70588e-08	0	0	1.15752e-07
12	VIT_01s0113g00470.t01	VIT_01s0113g00470	3.06035e-06	1.86613e-06	1.77716e-06	1.11634e-06	1.63811e-06	9.11796e-07	1.87128e-06	1.25941e-06	1.4924e-06	3.18083e-06	1.69242e-06	2.50839e-06
18	VIT_01s0113g00480.t01	VIT_01s0113g00480	3.6577e-07	5.60085e-07	3.19662e-07	5.7916e-07	3.93925e-07	2.42343e-07	1.11565e-06	2.95085e-07	3.1013e-07	1.48103e-07	1.18422e-07	2.03321e-07
2	VIT_01s0113g00490.t01	VIT_01s0113g00490	9.07369e-07	1.02188e-06	1.20349e-06	8.36033e-07	1.89292e-06	1.59064e-06	9.44732e-07	1.36733e-06	4.34983e-07	4.49518e-07	1.99642e-07	1.29657e-07
6	VIT_01s0113g00500.t01	VIT_01s0113g00500	5.81127e-08	1.60542e-08	4.5942e-08	3.55185e-08	8.82025e-08	1.06372e-07	7.70065e-07	3.85757e-07	2.28335e-07	3.43106e-07	1.17265e-07	2.22403e-07
18	VIT_01s0113g00510.t01	VIT_01s0113g00510	0	0	4.92983e-07	0	9.41073e-07	6.10971e-07	0	0	0	0	0	0
18	VIT_01s0113g00530.t01	VIT_01s0113g00530	2.18391e-05	2.04025e-05	2.06915e-05	2.69965e-05	3.36914e-05	2.00817e-05	2.05439e-05	2.31159e-05	1.09304e-05	1.55242e-05	1.31994e-05	1.24014e-05
6	VIT_01s0113g00540.t01	VIT_01s0113g00540	2.01547e-06	2.12003e-06	2.07205e-06	2.91193e-06	3.93311e-06	3.12896e-06	2.76958e-06	3.79309e-06	1.50238e-06	1.69722e-06	5.70623e-07	2.11759e-06
18	VIT_01s0113g00550.t01	VIT_01s0113g00550	2.39839e-07	1.32516e-07	2.51626e-07	1.4659e-07	4.82601e-07	3.13318e-07	1.44462e-07	0	7.25725e-08	0	0	1.18345e-07
10	VIT_01s0113g00560.t01	VIT_01s0113g00560	1.15149e-06	6.61584e-07	2.58328e-06	1.77123e-06	3.16146e-06	1.40178e-06	6.6054e-07	2.9976e-06	3.20076e-07	2.7258e-07	2.28744e-07	8.67802e-07
1	VIT_01s0182g00020.t01	VIT_01s0182g00020	2.3286e-06	1.74352e-06	2.72815e-06	4.02067e-06	6.32226e-06	4.46448e-06	4.65858e-06	6.23733e-06	1.3929e-06	2.73657e-06	1.83987e-06	3.21164e-06
6	VIT_01s0182g00030.t01	VIT_01s0182g00030	7.95691e-06	6.15467e-06	9.08139e-06	8.9927e-06	1.49352e-05	9.73589e-06	8.79379e-06	7.79628e-06	2.22836e-06	3.78569e-06	2.84254e-06	4.76793e-06
1	VIT_01s0182g00050.t01	VIT_01s0182g00050	3.92602e-06	4.37292e-06	2.76826e-06	3.00797e-06	3.95409e-06	2.73836e-06	4.25991e-06	4.28568e-06	1.04451e-06	2.18679e-06	2.14201e-06	8.16537e-06
6	VIT_01s0182g00060.t01	VIT_01s0182g00060	2.37958e-08	2.8782e-08	5.70103e-08	1.48811e-08	1.74639e-08	1.74228e-08	1.99199e-08	4.62473e-08	2.28746e-08	1.20854e-08	1.56673e-08	1.17417e-08
6	VIT_01s0182g00070.t01	VIT_01s0182g00070	3.51818e-05	2.38408e-05	2.76039e-05	2.19186e-05	6.61104e-05	2.7622e-05	3.2119e-05	3.64141e-05	9.6245e-06	1.51762e-05	5.03214e-06	9.46025e-06
6	VIT_01s0182g00130.t01	VIT_01s0182g00130	6.86776e-07	4.43127e-07	2.03135e-06	2.07973e-06	4.94858e-07	3.40743e-07	8.75004e-07	1.80068e-06	1.05756e-07	1.32472e-07	6.26585e-07	6.54245e-06
6	VIT_01s0182g00140.t01	VIT_01s0182g00140	1.88966e-07	6.68647e-08	3.03867e-06	2.87239e-06	1.09146e-05	1.33151e-05	1.33219e-06	9.05542e-06	2.8601e-06	1.60378e-06	1.99438e-06	1.81313e-06
6	VIT_01s0182g00150.t01	VIT_01s0182g00150	2.45783e-07	2.28257e-07	1.99552e-06	5.05637e-06	8.54119e-06	1.30307e-05	3.16021e-06	4.08203e-06	1.75344e-06	4.9966e-07	6.6932e-08	4.6509e-08
6	VIT_01s0182g00160.t01	VIT_01s0182g00160	1.54694e-06	1.05774e-06	4.34029e-07	1.28679e-07	5.20511e-08	5.60183e-08	4.13127e-08	3.7151e-08	3.96317e-08	1.61982e-08	2.01668e-08	1.38154e-08
18	VIT_01s0010g00010.t01	VIT_01s0010g00010	1.45532e-06	3.06995e-06	1.8823e-06	2.3398e-06	2.71032e-06	2.00264e-06	2.04873e-06	2.35555e-06	4.14531e-07	3.45497e-07	3.30463e-07	6.8512e-08
1	VIT_01s0010g00020.t01	VIT_01s0010g00020	2.2711e-08	2.16425e-08	3.91775e-08	8.00344e-08	2.63487e-08	4.86291e-08	5.06133e-07	4.14487e-07	9.78287e-07	2.59817e-06	2.78569e-06	1.15441e-05
6	VIT_01s0010g00060.t01	VIT_01s0010g00060	1.51065e-05	6.1326e-06	2.99352e-05	1.3048e-05	1.88468e-05	2.89412e-05	8.27773e-06	1.1726e-05	4.63348e-06	7.11529e-06	2.83994e-06	9.13492e-06
6	VIT_01s0010g00090.t01	VIT_01s0010g00090	1.66035e-07	6.96825e-08	5.07867e-07	1.5774e-07	3.12927e-07	8.24419e-08	2.46798e-07	1.00462e-07	1.92128e-08	5.15426e-08	1.10465e-07	6.2231e-08
18	VIT_01s0010g00120.t01	VIT_01s0010g00120	8.50339e-07	0	8.96333e-07	5.31774e-07	2.4113e-06	1.49019e-06	0	4.5157e-07	1.96537e-07	0	4.64824e-07	0
10	VIT_01s0010g00130.t01	VIT_01s0010g00130	7.33625e-07	1.27831e-07	4.6289e-07	1.49464e-07	4.19394e-07	2.58914e-07	1.47294e-07	1.3505e-07	9.84154e-08	0	6.68374e-08	0
10	VIT_01s0010g00140.t01	VIT_01s0010g00140	8.80243e-07	0	4.34826e-07	4.61979e-07	1.14069e-06	0	2.02552e-07	4.01395e-07	1.32492e-07	1.91943e-07	1.03294e-07	0
18	VIT_01s0010g00150.t01	VIT_01s0010g00150	3.0752e-06	0	8.84544e-07	3.1326e-07	3.09394e-06	1.54699e-06	6.17426e-07	5.87843e-07	1.71634e-07	0	0	0
1	VIT_01s0010g00240.t01	VIT_01s0010g00240	7.4209e-06	5.36945e-06	9.18921e-06	2.10538e-06	1.03776e-06	2.50234e-06	2.45063e-06	2.59426e-06	1.48699e-06	1.25112e-06	5.78169e-07	1.55518e-06
1	VIT_01s0010g00260.t01	VIT_01s0010g00260	2.53643e-08	1.4109e-08	3.7578e-08	3.3758e-08	3.41382e-08	3.52596e-08	3.37978e-08	2.86665e-08	2.49531e-08	3.04147e-08	1.17282e-08	9.87596e-09
18	VIT_01s0010g00320.t01	VIT_01s0010g00320	1.37249e-07	8.09415e-08	3.64585e-08	7.37954e-08	4.92712e-08	9.0935e-08	5.51771e-08	4.58399e-08	9.34624e-08	3.28277e-08	0	0
1	VIT_01s0010g00330.t01	VIT_01s0010g00330	4.48646e-08	3.20805e-08	1.37322e-07	1.65865e-07	4.51264e-07	1.23193e-06	9.71455e-07	1.5569e-06	6.21726e-07	1.94178e-06	7.15603e-07	1.55998e-06
6	VIT_01s0010g00340.t01	VIT_01s0010g00340	1.72426e-06	9.24697e-07	1.19536e-06	1.16459e-06	6.50829e-07	2.94495e-07	4.41839e-07	3.01888e-07	2.06648e-07	1.89161e-07	8.2272e-08	4.02745e-07
8	VIT_01s0010g00360.t01	VIT_01s0010g00360	0	0	0	2.02838e-07	0	0	2.06274e-07	0	1.42952e-07	0	1.94167e-07	0
18	VIT_01s0010g00370.t01	VIT_01s0010g00370	2.76808e-08	9.79473e-09	7.25742e-08	6.2519e-08	1.27651e-08	1.65061e-08	4.70232e-08	5.6093e-08	1.11023e-07	1.28144e-08	6.42695e-09	5.25592e-09
1	VIT_01s0010g00380.t01	VIT_01s0010g00380	4.16169e-05	3.34765e-05	3.4537e-05	2.83379e-05	8.16945e-05	1.89165e-05	1.79987e-05	8.36762e-06	2.82533e-06	8.34017e-06	1.92331e-06	7.56737e-07
8	VIT_01s0010g00390.t01	VIT_01s0010g00390	0	0	7.518e-08	4.50251e-08	9.08569e-08	9.42014e-08	5.71591e-08	4.12885e-08	8.85379e-07	1.95265e-05	3.94217e-07	2.90045e-08
6	VIT_01s0010g00400.t01	VIT_01s0010g00400	2.59273e-06	1.95099e-06	3.5128e-06	2.89851e-06	7.27406e-06	4.2645e-06	2.77584e-06	4.14907e-06	9.13403e-07	8.87848e-07	1.0883e-06	1.04049e-06
6	VIT_01s0010g00410.t01	VIT_01s0010g00410	0	5.86191e-08	5.30565e-08	6.22413e-08	0	0	6.06351e-08	1.91378e-07	1.22686e-07	6.80635e-07	1.3948e-06	6.08313e-07
18	VIT_01s0010g00420.t01	VIT_01s0010g00420	7.6801e-08	0	2.11648e-08	4.72128e-08	0	2.81161e-08	1.8032e-08	3.22177e-08	1.77509e-08	1.81378e-08	0	0
6	VIT_01s0010g00450.t01	VIT_01s0010g00450	1.69691e-07	8.25372e-08	2.96601e-07	1.89663e-07	3.3373e-07	2.67848e-07	1.69568e-07	3.21757e-07	4.87174e-07	1.92539e-07	7.27355e-08	2.24476e-07
1	VIT_01s0010g00460.t01	VIT_01s0010g00460	9.01967e-08	5.58635e-08	1.51687e-07	1.38885e-07	3.14105e-07	1.25327e-07	1.35148e-07	5.29812e-08	8.76891e-08	9.74479e-08	2.62208e-08	4.73381e-08
14	VIT_01s0010g00470.t01	VIT_01s0010g00470	1.575e-07	1.68139e-07	2.32986e-07	1.47743e-07	2.11279e-07	1.53757e-07	5.87065e-08	1.05375e-07	1.31856e-07	1.33319e-08	2.15236e-08	3.17245e-08
1	VIT_01s0010g00480.t01	VIT_01s0010g00480	4.13462e-08	2.37417e-08	9.48521e-08	6.38307e-08	1.50285e-07	9.74408e-08	5.675e-08	9.1729e-08	4.06673e-08	1.85425e-08	1.13321e-08	1.37188e-08
18	VIT_01s0010g00490.t01	VIT_01s0010g00490	3.18196e-07	2.94018e-07	6.70091e-07	2.1779e-07	4.93713e-07	3.632e-07	4.29258e-07	2.35021e-07	1.66101e-07	4.01538e-07	4.86958e-07	7.17745e-07
18	VIT_01s0010g00500.t01	VIT_01s0010g00500	0	1.62184e-07	2.18813e-07	1.74179e-07	0	1.82208e-07	0	1.53816e-07	3.92737e-07	0	7.61249e-08	0
11	VIT_01s0010g00510.t01	VIT_01s0010g00510	1.21502e-05	1.56855e-05	1.15419e-05	1.13835e-05	1.82404e-05	2.10199e-05	5.47325e-05	1.50132e-05	1.73858e-05	2.81021e-05	2.73393e-06	6.18679e-06
1	VIT_01s0010g00520.t01	VIT_01s0010g00520	2.34349e-06	1.75278e-06	2.92779e-06	2.07699e-06	1.70517e-06	9.58711e-07	1.17116e-06	1.36192e-06	2.58342e-07	2.97192e-07	1.1857e-07	3.49731e-07
6	VIT_01s0010g00530.t01	VIT_01s0010g00530	2.67355e-07	1.07792e-07	6.15213e-07	9.69901e-07	2.84302e-07	9.7876e-08	6.27721e-08	1.89304e-07	1.92712e-07	1.00424e-07	1.60298e-07	1.16956e-06
10	VIT_01s0010g00540.t01	VIT_01s0010g00540	1.56003e-06	1.14952e-06	1.68979e-06	1.66487e-06	4.47999e-06	2.64257e-06	2.19773e-06	2.78408e-06	5.97898e-07	4.40977e-07	1.79423e-07	7.90793e-07
1	VIT_01s0010g00550.t01	VIT_01s0010g00550	1.69406e-06	1.3132e-06	2.8084e-06	2.20863e-06	8.31729e-06	4.2737e-06	2.22512e-06	3.80417e-06	5.42172e-07	5.28839e-07	4.32686e-07	6.33375e-07
13	VIT_01s0010g00560.t01	VIT_01s0010g00560	1.3982e-05	1.22386e-05	1.66998e-05	1.96351e-05	2.44075e-05	8.37593e-06	7.23441e-06	1.26134e-05	2.42417e-06	2.85495e-06	1.65466e-06	5.75357e-06
18	VIT_01s0010g00570.t01	VIT_01s0010g00570	7.89878e-07	7.13763e-07	6.04416e-07	9.63237e-07	2.46646e-06	6.41055e-07	9.045e-07	1.60671e-06	3.73465e-07	7.11476e-07	1.57485e-06	2.0792e-06
1	VIT_01s0010g00580.t01	VIT_01s0010g00580	8.11517e-06	8.9137e-06	1.03402e-05	1.0024e-05	1.68662e-05	1.11322e-05	1.56302e-05	1.05022e-05	2.39536e-06	2.5969e-06	5.12052e-07	2.32564e-06
1	VIT_01s0010g00590.t01	VIT_01s0010g00590	7.54557e-07	2.88507e-07	1.24978e-06	8.04856e-07	3.08638e-06	2.16358e-06	6.5434e-07	2.78853e-06	1.54924e-07	1.97769e-07	1.48403e-07	4.85293e-07
6	VIT_01s0010g00600.t01	VIT_01s0010g00600	4.76983e-05	4.62619e-05	5.1114e-05	6.57185e-05	7.4794e-05	4.76303e-05	5.21994e-05	0.000123401	1.34046e-05	2.09266e-05	1.9236e-05	3.50584e-05
1	VIT_01s0010g00610.t01	VIT_01s0010g00610	6.98721e-08	0	6.92311e-08	1.4143e-07	0	6.70109e-08	0	1.74392e-07	5.27867e-08	1.48022e-07	1.65391e-06	5.82092e-06
11	VIT_01s0010g00620.t01	VIT_01s0010g00620	6.20627e-08	1.25647e-07	8.13587e-08	1.01514e-07	3.45978e-08	3.07923e-08	2.83949e-08	2.60344e-08	5.09703e-08	3.76945e-08	0	2.32615e-08
1	VIT_01s0010g00630.t01	VIT_01s0010g00630	2.99668e-06	1.99188e-06	3.33732e-06	3.37788e-06	1.28099e-05	6.02878e-06	1.88334e-06	5.78383e-06	6.98055e-07	5.48283e-07	3.14164e-07	1.16349e-06
18	VIT_01s0010g00640.t01	VIT_01s0010g00640	2.43058e-06	1.44127e-06	3.40208e-06	2.61273e-06	9.93879e-06	4.65075e-06	1.56276e-06	5.52324e-06	4.21784e-07	1.98927e-07	1.09502e-07	6.87455e-07
1	VIT_01s0010g00650.t01	VIT_01s0010g00650	1.27189e-06	7.69204e-08	2.92676e-07	2.36333e-07	2.41308e-07	9.31255e-08	1.44777e-07	2.02631e-07	4.40956e-08	3.22986e-08	5.39215e-08	7.68577e-08
18	VIT_01s0010g00660.t01	VIT_01s0010g00660	0	0	0	1.33717e-07	0	1.41265e-07	1.30266e-07	1.24025e-07	6.58936e-08	0	0	0
1	VIT_01s0010g00670.t01	VIT_01s0010g00670	2.66255e-08	5.12351e-08	4.54991e-08	5.44986e-08	6.28689e-08	2.85054e-08	4.67739e-08	1.08749e-07	5.0355e-08	3.08715e-07	7.0538e-07	4.91499e-07
1	VIT_01s0010g00680.t01	VIT_01s0010g00680	7.58393e-06	6.66233e-06	9.46943e-06	1.14262e-05	2.39844e-05	1.02651e-05	1.35688e-05	1.17003e-05	2.93596e-06	2.74253e-06	1.61087e-06	7.50035e-06
1	VIT_01s0010g00690.t01	VIT_01s0010g00690	2.13646e-06	1.60448e-06	2.42351e-06	2.33973e-06	7.78766e-06	4.4052e-06	2.47455e-06	3.97015e-06	5.48964e-07	4.05426e-07	1.44743e-07	7.62586e-07
18	VIT_01s0010g00700.t01	VIT_01s0010g00700	2.41967e-07	1.99909e-07	2.56746e-07	1.91373e-07	3.529e-07	1.63386e-07	1.77331e-07	1.67345e-07	6.32307e-08	6.77009e-08	6.38862e-08	5.36363e-08
6	VIT_01s0010g00710.t01	VIT_01s0010g00710	2.00917e-07	2.06965e-08	5.92192e-07	1.26116e-07	1.07551e-06	5.17224e-08	1.10683e-07	4.6256e-07	1.17722e-07	3.12308e-07	1.66169e-06	4.04403e-06
6	VIT_01s0010g00720.t01	VIT_01s0010g00720	1.94674e-06	1.60679e-06	1.6504e-06	1.03329e-06	2.76017e-06	8.62718e-07	9.56574e-07	7.34469e-07	8.0631e-07	1.03034e-05	1.73852e-05	2.36609e-05
6	VIT_01s0010g00730.t01	VIT_01s0010g00730	1.2647e-06	8.36984e-07	1.29034e-06	1.28341e-06	2.78481e-06	1.39767e-06	1.03482e-06	1.09471e-06	3.61192e-07	2.68887e-07	2.28907e-07	2.35483e-07
11	VIT_01s0010g00740.t01	VIT_01s0010g00740	9.82294e-06	9.11823e-06	4.49674e-06	4.9076e-06	1.21219e-05	5.16626e-06	9.13725e-06	5.33306e-06	1.96044e-06	2.62676e-06	6.48348e-07	3.14895e-06
13	VIT_01s0010g00750.t01	VIT_01s0010g00750	1.99954e-06	1.69697e-06	1.96902e-06	1.44537e-06	4.37824e-06	1.71975e-06	1.30711e-06	2.2866e-06	6.21946e-07	6.56082e-07	3.86532e-07	2.88158e-06
15	VIT_01s0010g00760.t01	VIT_01s0010g00760	1.28045e-06	3.49745e-07	5.77667e-06	5.16352e-06	6.00058e-06	2.96128e-05	1.87625e-06	1.59791e-05	2.42417e-05	8.57108e-06	1.20662e-06	1.83988e-06
18	VIT_01s0010g00780.t01	VIT_01s0010g00780	4.72242e-08	3.21446e-08	1.23814e-07	1.33304e-07	1.88906e-07	5.06206e-07	7.71642e-08	4.13636e-07	4.18429e-07	3.07105e-07	5.40371e-08	3.9223e-08
17	VIT_01s0010g00790.t01	VIT_01s0010g00790	1.10963e-07	7.48161e-08	1.5879e-07	2.29627e-07	1.14147e-07	1.11015e-06	7.56087e-08	8.0025e-07	9.55181e-07	3.62882e-07	7.7682e-08	2.76561e-08
15	VIT_01s0010g00800.t01	VIT_01s0010g00800	2.39839e-07	2.82012e-07	1.26406e-07	1.38658e-07	1.82012e-07	4.70705e-07	1.34097e-07	1.58187e-07	1.29659e-07	3.6543e-07	2.97544e-07	1.07482e-07
1	VIT_01s0010g00820.t01	VIT_01s0010g00820	1.07107e-06	4.44226e-07	1.82932e-06	1.38213e-06	6.28701e-06	4.79266e-06	1.79351e-06	3.02332e-06	6.38369e-07	4.30388e-07	1.73025e-07	5.09414e-07
14	VIT_01s0010g00840.t01	VIT_01s0010g00840	6.10581e-07	3.46646e-07	8.51907e-07	1.07992e-06	3.30661e-06	4.93278e-06	2.3588e-06	3.77865e-06	3.62674e-06	3.37414e-06	1.86996e-06	3.78592e-07
1	VIT_01s0010g00850.t01	VIT_01s0010g00850	4.25661e-07	2.08227e-07	3.55995e-07	4.42968e-07	2.35192e-06	2.26913e-06	1.17739e-06	9.70595e-07	4.1325e-07	4.87942e-07	3.45046e-07	1.7645e-07
1	VIT_01s0010g00870.t01	VIT_01s0010g00870	4.85984e-07	2.2747e-07	8.24128e-07	6.32931e-07	4.13348e-06	3.49038e-06	1.14815e-06	1.57298e-06	5.07497e-07	4.66843e-07	2.45661e-07	2.95452e-07
17	VIT_01s0010g00880.t01	VIT_01s0010g00880	2.04672e-07	1.47582e-07	3.15861e-07	2.34185e-07	2.11194e-06	2.14096e-06	9.47108e-07	1.05238e-06	2.50745e-07	1.5363e-07	8.4637e-08	1.38107e-07
18	VIT_01s0010g00890.t01	VIT_01s0010g00890	2.62054e-07	1.99122e-07	6.96689e-08	1.55212e-07	1.91621e-06	8.29372e-07	1.30822e-06	6.69968e-07	1.28323e-07	1.03785e-07	4.3064e-07	1.08054e-07
11	VIT_01s0010g00900.t01	VIT_01s0010g00900	4.37674e-07	2.24034e-07	4.59002e-07	4.39567e-07	3.03473e-06	2.35763e-06	2.06588e-06	1.23078e-06	3.62614e-07	4.0827e-07	1.36681e-07	2.39034e-07
1	VIT_01s0010g00910.t01	VIT_01s0010g00910	5.7405e-07	2.81258e-07	2.65773e-07	3.18341e-07	1.4435e-06	7.45426e-07	8.53839e-07	6.46027e-07	4.11792e-07	4.80877e-07	1.46743e-07	3.53717e-07
1	VIT_01s0010g00920.t01	VIT_01s0010g00920	1.89909e-06	1.62162e-06	1.67922e-06	2.19688e-06	1.14294e-06	9.21483e-07	7.40106e-07	1.13555e-06	3.3502e-07	2.75813e-07	3.03315e-07	1.50407e-06
10	VIT_01s0010g00930.t01	VIT_01s0010g00930	3.40787e-06	1.46208e-06	2.88089e-06	1.61986e-06	1.15075e-05	2.02297e-06	8.30326e-06	7.62523e-06	9.73987e-07	3.68353e-06	6.81982e-05	3.10159e-05
12	VIT_01s0010g00940.t01	VIT_01s0010g00940	1.78038e-07	8.17858e-08	5.05682e-07	3.80571e-07	5.13142e-07	1.15011e-06	1.27006e-07	1.07724e-06	4.20375e-07	4.18385e-06	1.4619e-05	4.34746e-05
1	VIT_01s0010g00950.t01	VIT_01s0010g00950	1.1671e-05	9.0412e-06	2.19255e-05	1.47838e-05	2.39248e-05	2.60141e-05	1.60471e-05	2.42762e-05	9.2632e-06	8.30127e-06	3.25983e-06	7.0572e-06
6	VIT_01s0010g00960.t01	VIT_01s0010g00960	3.57127e-07	2.91653e-07	2.7743e-07	1.88491e-07	2.42574e-07	1.57744e-07	2.8307e-07	3.11128e-07	8.07471e-08	2.03788e-07	6.83087e-08	8.92357e-08
18	VIT_01s0010g00970.t01	VIT_01s0010g00970	9.81054e-08	6.5089e-08	8.57384e-08	9.32038e-08	4.24141e-08	3.19217e-08	5.20807e-08	2.96799e-08	4.54092e-08	2.29921e-08	2.45319e-08	1.50101e-08
11	VIT_01s0010g00980.t01	VIT_01s0010g00980	5.0846e-05	4.27731e-05	4.51179e-05	6.67222e-05	0.000120353	8.07693e-05	0.000148011	0.000167168	4.71982e-05	0.000139554	5.83119e-05	0.000125508
1	VIT_01s0010g00990.t01	VIT_01s0010g00990	8.3355e-05	6.76052e-05	8.62538e-05	0.000110133	0.00020364	0.000137799	0.000240354	0.000232066	6.39121e-05	0.000196616	6.79361e-05	0.00019887
1	VIT_01s0010g01000.t01	VIT_01s0010g01000	1.07088e-07	7.00817e-08	5.46292e-08	6.3345e-07	5.83445e-06	5.77749e-06	1.19544e-05	1.30693e-05	3.83854e-06	9.47902e-06	3.98553e-06	1.12981e-05
13	VIT_01s0010g01010.t01	VIT_01s0010g01010	1.09448e-05	9.27782e-06	1.00302e-05	1.00016e-05	1.34811e-05	7.74707e-06	8.39671e-06	8.52845e-06	2.04288e-06	2.60247e-06	1.14016e-06	2.71072e-06
13	VIT_01s0010g01030.t01	VIT_01s0010g01030	8.96482e-06	9.12523e-06	8.49984e-06	9.15416e-06	1.49338e-05	8.83262e-06	9.32445e-06	9.39461e-06	2.56051e-06	2.76746e-06	9.84575e-07	2.37574e-06
6	VIT_01s0010g01050.t01	VIT_01s0010g01050	3.99174e-08	4.12237e-08	1.86559e-08	2.18855e-08	5.01879e-08	4.62956e-08	6.39623e-08	2.33464e-08	5.28078e-08	1.79776e-08	1.16529e-08	0
6	VIT_01s0010g01060.t01	VIT_01s0010g01060	0	0	3.36798e-07	4.03415e-07	0	0	3.02918e-07	0	3.03205e-07	0	0	0
14	VIT_01s0010g01070.t01	VIT_01s0010g01070	5.49515e-06	5.38587e-06	3.9478e-06	4.51849e-06	6.08598e-06	2.96798e-06	1.59711e-06	7.70884e-07	2.36935e-07	2.74688e-07	1.10632e-07	0
1	VIT_01s0010g01080.t01	VIT_01s0010g01080	1.83158e-06	2.01037e-06	2.19684e-06	2.41559e-06	9.21132e-06	4.3437e-06	4.12641e-06	2.87512e-06	1.04819e-06	5.56481e-07	1.41277e-07	4.3394e-07
6	VIT_01s0010g01090.t01	VIT_01s0010g01090	8.7925e-06	3.96359e-06	4.24826e-06	3.01505e-06	8.65155e-06	7.87292e-07	1.5584e-06	1.16642e-06	1.89371e-06	6.93843e-06	1.54922e-05	4.27473e-06
10	VIT_01s0010g01100.t01	VIT_01s0010g01100	9.64258e-06	5.33797e-06	7.60117e-06	5.86891e-06	2.04492e-05	8.70107e-06	8.63117e-06	8.84271e-06	1.87438e-06	4.92817e-06	1.36876e-06	2.34261e-06
6	VIT_01s0010g01110.t01	VIT_01s0010g01110	2.45206e-06	2.41813e-06	4.03433e-06	4.32921e-06	6.51915e-06	3.34632e-06	3.16122e-06	4.69874e-06	1.00901e-06	1.36848e-06	8.61541e-07	2.14736e-06
18	VIT_01s0010g01120.t01	VIT_01s0010g01120	3.30774e-06	1.65017e-06	6.53785e-06	3.16075e-06	8.69109e-06	2.69069e-06	2.54818e-06	5.0888e-06	6.63344e-07	1.09014e-06	9.4325e-07	2.35522e-06
1	VIT_01s0010g01130.t01	VIT_01s0010g01130	4.85041e-05	2.37696e-05	5.47489e-05	4.57365e-05	0.000189832	9.50073e-05	4.76756e-05	6.66906e-05	2.01918e-05	3.56146e-05	3.26302e-05	4.01409e-05
18	VIT_01s0010g01140.t01	VIT_01s0010g01140	1.39407e-06	6.40934e-07	1.11619e-06	9.06181e-07	5.92126e-07	1.02087e-06	8.72797e-07	1.08666e-06	9.16948e-07	1.3162e-06	2.3508e-06	2.647e-06
6	VIT_01s0010g01160.t01	VIT_01s0010g01160	2.17472e-06	1.59727e-06	2.95549e-06	2.37748e-06	7.98739e-06	3.64281e-06	2.37675e-06	4.37406e-06	9.31934e-07	1.15246e-06	6.22419e-07	1.33065e-06
1	VIT_01s0010g01170.t01	VIT_01s0010g01170	2.84828e-06	1.68226e-06	3.85237e-06	1.83227e-06	4.81981e-06	6.78889e-06	3.71532e-06	4.28338e-06	1.00446e-06	1.77615e-06	2.13831e-06	6.18401e-06
6	VIT_01s0010g01180.t01	VIT_01s0010g01180	2.28818e-05	2.41846e-05	3.82444e-05	3.42387e-05	3.82105e-05	6.50064e-05	2.96427e-05	4.1671e-05	8.62754e-06	5.36767e-06	1.63816e-06	5.42506e-06
6	VIT_01s0010g01190.t01	VIT_01s0010g01190	8.30175e-08	1.06402e-07	6.42302e-07	3.94349e-07	9.57096e-08	3.49438e-07	1.18444e-07	1.8624e-07	6.818e-08	1.19139e-07	7.82306e-08	5.08067e-08
1	VIT_01s0010g01200.t01	VIT_01s0010g01200	3.19453e-05	3.75002e-05	2.41452e-05	1.86203e-05	4.43788e-05	4.61019e-05	6.18703e-05	2.52067e-05	4.07606e-05	4.49313e-05	3.50296e-06	6.13432e-06
1	VIT_01s0010g01210.t01	VIT_01s0010g01210	6.20517e-06	5.26391e-06	6.5853e-06	4.58812e-06	8.21491e-06	4.2211e-06	4.22181e-06	2.94873e-06	1.07567e-06	1.76237e-06	3.55542e-07	6.1355e-07
1	VIT_01s0010g01220.t01	VIT_01s0010g01220	8.81362e-07	7.46652e-07	1.29371e-06	1.16377e-06	3.45782e-06	1.08069e-06	6.95142e-07	1.6714e-06	2.09161e-07	2.54612e-07	2.95748e-07	2.18209e-06
10	VIT_01s0010g01230.t01	VIT_01s0010g01230	1.4887e-06	8.38733e-07	2.56339e-06	1.8997e-06	6.75153e-06	3.59371e-06	1.87279e-06	3.84322e-06	5.2705e-07	3.75628e-07	2.2749e-07	7.19016e-07
6	VIT_01s0010g01240.t01	VIT_01s0010g01240	0	0	0	2.59863e-07	5.78467e-07	0	1.9965e-07	2.80422e-07	1.99839e-07	0	0	0
6	VIT_01s0010g01250.t01	VIT_01s0010g01250	0	1.11974e-07	1.74511e-07	0	0	0	0	0	0	0	0	0
13	VIT_01s0010g01260.t01	VIT_01s0010g01260	5.83841e-05	3.05108e-05	2.87154e-05	0.000222791	3.44985e-05	6.47193e-05	0.000103439	4.44074e-05	0.000159196	0.000233871	0.0021283	0.000749329
18	VIT_01s0010g01280.t01	VIT_01s0010g01280	3.26281e-05	1.70761e-05	2.81581e-05	2.45461e-05	4.46532e-05	3.04478e-05	2.5464e-05	3.44309e-05	8.16704e-06	2.66732e-05	4.96567e-05	5.7108e-05
1	VIT_01s0010g01290.t01	VIT_01s0010g01290	2.94472e-06	2.36813e-06	4.11388e-06	3.32455e-06	1.07395e-05	4.91433e-06	4.00759e-06	5.26422e-06	1.11302e-06	7.44701e-07	3.65753e-07	1.33429e-06
8	VIT_01s0010g01310.t01	VIT_01s0010g01310	1.15618e-06	6.34566e-07	1.7996e-06	1.11445e-06	5.14203e-06	2.44109e-06	1.32969e-06	2.95823e-06	3.4308e-07	2.08918e-07	1.15303e-07	5.06152e-07
18	VIT_01s0010g01320.t01	VIT_01s0010g01320	4.76242e-07	1.15775e-07	7.81452e-07	4.46806e-07	2.3867e-06	7.61905e-07	2.88937e-07	1.22319e-06	9.89704e-08	8.36886e-08	6.19692e-08	2.14134e-07
17	VIT_01s0010g01330.t01	VIT_01s0010g01330	2.61643e-07	1.52355e-07	1.50517e-07	1.59916e-07	0	3.42331e-07	1.46287e-07	2.13966e-07	1.05298e-07	0	0	0
6	VIT_01s0010g01340.t01	VIT_01s0010g01340	1.81626e-07	7.39116e-08	1.43587e-07	5.25016e-08	1.28759e-07	1.18635e-07	7.8124e-08	1.19792e-07	8.39576e-08	5.11669e-08	9.92827e-08	2.24052e-07
18	VIT_01s0010g01350.t01	VIT_01s0010g01350	6.32364e-07	2.54405e-07	5.45677e-07	5.9319e-07	1.19974e-06	6.19576e-07	2.51017e-07	3.12809e-07	7.43065e-08	2.24014e-07	2.6022e-07	2.54749e-07
16	VIT_01s0010g01360.t01	VIT_01s0010g01360	1.95183e-08	0	0	1.9523e-08	3.21368e-08	0	1.78592e-08	5.35984e-08	1.94643e-08	0	2.6191e-08	4.72842e-08
13	VIT_01s0010g01380.t01	VIT_01s0010g01380	2.68571e-06	1.86899e-06	3.98517e-06	5.2262e-06	1.39664e-05	7.9323e-06	2.77627e-06	7.63415e-06	9.05815e-07	5.57639e-07	4.78845e-07	1.91643e-06
11	VIT_01s0010g01390.t01	VIT_01s0010g01390	8.05759e-08	1.77802e-07	7.61076e-08	1.54779e-07	3.68751e-07	6.67545e-07	2.28172e-06	6.40965e-07	2.92892e-06	1.50577e-05	1.93301e-06	9.49468e-06
1	VIT_01s0010g01410.t01	VIT_01s0010g01410	1.88995e-06	1.22832e-06	2.01576e-06	1.60515e-06	4.03763e-06	2.18924e-06	1.84938e-06	1.95413e-06	4.90548e-07	6.80837e-07	3.23213e-07	1.11416e-06
14	VIT_01s0010g01420.t01	VIT_01s0010g01420	2.74056e-06	1.91359e-06	3.30402e-06	2.2912e-06	9.35228e-06	5.24314e-06	4.19002e-06	4.33346e-06	7.611e-07	1.49454e-06	9.29714e-07	3.61568e-06
6	VIT_01s0010g01430.t01	VIT_01s0010g01430	3.57419e-06	1.2889e-06	8.98093e-06	4.34323e-06	8.4852e-06	1.62608e-05	3.38515e-06	1.35535e-05	2.92316e-06	1.66407e-06	7.53119e-07	2.39892e-06
6	VIT_01s0010g01440.t01	VIT_01s0010g01440	2.39332e-06	1.3677e-06	3.22844e-06	2.20219e-06	7.81631e-06	3.67222e-06	2.01741e-06	4.49101e-06	8.93742e-07	7.51133e-07	1.31159e-06	1.75591e-06
6	VIT_01s0010g01450.t01	VIT_01s0010g01450	3.27176e-06	1.25401e-06	3.77672e-06	2.66513e-06	1.00952e-05	3.54989e-06	3.48969e-06	3.99972e-06	7.17085e-07	2.0308e-06	9.14134e-07	1.90561e-06
6	VIT_01s0010g01460.t01	VIT_01s0010g01460	1.2649e-05	9.62621e-06	9.15675e-06	8.56152e-06	1.75077e-05	3.80422e-06	7.28071e-06	1.0405e-05	3.39224e-06	6.50536e-06	1.0384e-06	2.55825e-06
6	VIT_01s0010g01480.t01	VIT_01s0010g01480	1.05694e-06	5.34818e-07	1.51297e-06	9.94262e-07	3.93833e-06	2.0532e-06	1.05381e-06	2.12107e-06	2.86207e-07	2.74012e-07	1.84828e-07	5.79098e-07
6	VIT_01s0010g01490.t01	VIT_01s0010g01490	1.72989e-07	1.22111e-07	1.67981e-07	6.20081e-08	2.07006e-07	1.28278e-07	8.16301e-08	1.70572e-07	4.72425e-08	7.42806e-08	3.83616e-08	1.50057e-08
6	VIT_01s0010g01500.t01	VIT_01s0010g01500	8.79625e-08	1.77036e-07	2.03623e-07	1.65642e-07	1.10595e-07	5.40305e-08	1.20359e-07	8.94633e-08	6.57708e-08	3.68428e-08	4.67676e-08	0
18	VIT_01s0010g01520.t01	VIT_01s0010g01520	2.07586e-07	1.12014e-07	2.07408e-07	5.87865e-08	0	9.81333e-08	0	2.75788e-07	6.83024e-08	0	0	0
6	VIT_01s0010g01530.t01	VIT_01s0010g01530	1.75657e-07	2.12464e-07	1.85158e-07	1.00308e-07	1.76727e-07	0	0	3.02201e-07	4.05992e-08	0	0	0
10	VIT_01s0010g01540.t01	VIT_01s0010g01540	1.54741e-07	1.22937e-07	2.23579e-07	3.35471e-07	1.21094e-07	9.51181e-08	7.67203e-08	7.28694e-08	6.44959e-08	7.1063e-08	1.01024e-07	0
18	VIT_01s0010g01560.t01	VIT_01s0010g01560	1.5807e-07	8.67188e-08	5.51315e-08	1.97175e-07	7.9758e-08	0	5.87614e-08	6.02704e-08	4.93985e-08	4.96411e-08	0	0
6	VIT_01s0010g01570.t01	VIT_01s0010g01570	7.4791e-07	9.40298e-07	8.1945e-07	1.04766e-06	2.33165e-06	1.48867e-06	1.03648e-06	7.20163e-07	6.46566e-08	9.1114e-08	7.92975e-07	2.12454e-06
18	VIT_01s0010g01580.t01	VIT_01s0010g01580	1.00696e-06	1.76006e-06	1.22593e-06	2.29568e-06	3.09439e-06	2.08243e-06	1.07246e-06	9.29309e-07	1.77196e-07	2.03069e-07	3.44106e-07	4.8956e-07
10	VIT_01s0010g01590.t01	VIT_01s0010g01590	2.58174e-06	1.91143e-06	2.96251e-06	2.58666e-06	7.58179e-06	3.79436e-06	3.9374e-06	7.31133e-06	8.16064e-07	7.41649e-07	3.06939e-07	2.49763e-06
13	VIT_01s0010g01610.t01	VIT_01s0010g01610	2.44896e-06	1.79996e-06	2.45901e-06	2.58446e-06	4.40513e-06	2.35618e-06	2.16862e-06	2.39606e-06	6.95383e-07	3.73884e-07	1.66111e-07	1.13776e-06
18	VIT_01s0010g01620.t01	VIT_01s0010g01620	8.55158e-07	2.03731e-07	1.49472e-06	5.51757e-07	4.73231e-06	6.78857e-07	5.81085e-07	2.27666e-06	1.30285e-07	1.31961e-07	1.28303e-07	1.57007e-07
1	VIT_01s0010g01650.t01	VIT_01s0010g01650	9.17946e-07	4.1451e-07	1.11683e-06	4.84656e-07	2.4812e-06	1.01804e-06	6.42096e-07	1.35258e-06	3.69551e-07	2.71218e-07	8.19714e-08	1.87966e-07
1	VIT_01s0010g01660.t01	VIT_01s0010g01660	6.84977e-07	3.74998e-07	4.95026e-07	7.3597e-07	4.64801e-06	2.87263e-06	4.70625e-06	1.8749e-06	1.58371e-06	3.38671e-06	3.86948e-07	9.27809e-07
6	VIT_01s0010g01670.t01	VIT_01s0010g01670	2.45393e-06	1.80701e-06	2.17059e-06	2.3172e-06	3.52351e-06	1.9923e-06	1.39489e-06	1.39331e-06	4.76354e-07	5.81605e-07	1.28691e-07	1.55314e-07
1	VIT_01s0010g01680.t01	VIT_01s0010g01680	1.63616e-06	6.11357e-07	2.12092e-06	1.39823e-06	3.98019e-06	3.89012e-07	3.79754e-07	2.56416e-06	2.55636e-07	5.55695e-07	9.05585e-07	1.41428e-06
18	VIT_01s0010g01690.t01	VIT_01s0010g01690	5.55376e-08	8.08426e-08	1.02851e-07	6.1597e-08	4.27136e-08	4.60261e-08	5.61634e-08	4.48343e-08	6.00204e-08	3.17123e-08	8.43657e-09	1.04147e-08
1	VIT_01s0010g01710.t01	VIT_01s0010g01710	1.3863e-05	4.78924e-06	2.981e-05	2.08381e-05	0.000116593	2.85709e-05	7.84614e-06	2.39526e-05	2.57488e-06	5.01153e-06	7.36293e-06	6.45511e-06
1	VIT_01s0010g01720.t01	VIT_01s0010g01720	9.29174e-07	7.44355e-07	2.10846e-06	2.36878e-06	6.32402e-06	1.51477e-06	9.07049e-07	1.37429e-06	2.71878e-07	3.62608e-07	1.68975e-07	7.66068e-07
1	VIT_01s0010g01730.t01	VIT_01s0010g01730	2.85106e-06	1.55682e-06	6.19782e-06	4.96039e-06	1.53701e-05	7.01049e-06	2.33811e-06	6.5531e-06	6.47374e-07	9.13527e-07	6.69637e-07	1.85557e-06
6	VIT_01s0010g01740.t01	VIT_01s0010g01740	4.34174e-06	2.57863e-06	6.10562e-06	4.11048e-06	1.0274e-05	6.79173e-06	4.75068e-06	7.15662e-06	1.52907e-06	2.95547e-06	1.41667e-06	3.09267e-06
11	VIT_01s0010g01760.t01	VIT_01s0010g01760	5.39567e-06	5.24102e-06	4.2692e-06	4.42721e-06	1.03189e-05	6.05262e-06	8.20473e-06	5.63922e-06	2.43823e-06	2.38103e-06	4.09821e-07	7.55155e-07
6	VIT_01s0010g01770.t01	VIT_01s0010g01770	2.00704e-05	1.13392e-05	2.00038e-05	1.23109e-05	4.49347e-05	2.26263e-05	2.11542e-05	2.7512e-05	7.3046e-06	7.72065e-06	3.98997e-06	1.03099e-05
1	VIT_01s0010g01780.t01	VIT_01s0010g01780	6.47281e-06	3.17617e-06	6.24241e-06	4.2976e-06	1.34272e-05	5.40112e-06	5.14886e-06	4.92523e-06	1.08735e-06	9.76416e-07	4.18754e-07	8.37975e-07
11	VIT_01s0010g01800.t01	VIT_01s0010g01800	2.59926e-06	1.68029e-06	3.16441e-06	2.25255e-06	7.19214e-06	3.38608e-06	2.23041e-06	4.15627e-06	6.78725e-07	7.79517e-07	4.49223e-07	1.38889e-06
1	VIT_01s0010g01810.t01	VIT_01s0010g01810	1.93253e-05	1.36882e-05	1.55185e-05	1.27678e-05	3.04538e-05	8.38742e-06	2.48572e-05	1.67561e-05	1.06678e-05	2.15994e-05	7.97612e-06	9.295e-06
1	VIT_01s0010g01830.t01	VIT_01s0010g01830	2.3967e-06	1.16002e-06	3.30044e-06	1.90345e-06	1.21324e-06	3.7194e-07	2.50451e-07	4.14964e-07	1.6539e-07	1.05789e-07	6.05592e-08	1.18434e-07
11	VIT_01s0010g01840.t01	VIT_01s0010g01840	5.46362e-05	4.27309e-05	9.29289e-05	0.000113778	9.05544e-05	4.1119e-05	1.68155e-05	0.000105126	1.34166e-05	2.48628e-05	2.0788e-05	3.21859e-05
1	VIT_01s0010g01850.t01	VIT_01s0010g01850	1.34751e-06	8.72142e-07	1.94333e-06	9.52806e-07	2.31436e-06	1.14358e-06	7.24838e-07	6.99554e-07	3.06486e-07	9.13257e-07	2.00467e-06	1.72197e-06
18	VIT_01s0010g01860.t01	VIT_01s0010g01860	1.32053e-06	7.98615e-07	9.49584e-07	1.03227e-06	4.0011e-07	2.28843e-07	4.31381e-07	1.8932e-07	8.92356e-08	0	1.90334e-07	3.47437e-07
12	VIT_01s0010g01870.t01	VIT_01s0010g01870	0.00113154	0.000994013	0.000579006	0.000549093	0.000163289	4.90223e-05	0.00011144	4.69158e-05	1.62019e-05	5.29514e-05	2.4775e-05	2.30103e-05
1	VIT_01s0010g01890.t01	VIT_01s0010g01890	1.4636e-06	1.20973e-06	1.83332e-06	1.50835e-06	3.74294e-06	1.89888e-06	1.50272e-06	1.77351e-06	4.46275e-07	3.19845e-07	1.63239e-07	3.55559e-07
6	VIT_01s0010g01900.t01	VIT_01s0010g01900	1.8587e-07	1.08232e-07	2.01972e-07	5.16608e-08	6.23342e-08	1.88856e-07	5.77343e-08	6.81062e-08	5.25063e-08	1.04725e-07	3.57205e-07	2.8024e-06
6	VIT_01s0010g01910.t01	VIT_01s0010g01910	1.60971e-07	0	0	2.98928e-07	0	1.79048e-07	4.59326e-07	6.49316e-07	1.26434e-06	1.61707e-06	1.51689e-07	2.95542e-07
8	VIT_01s0010g01920.t01	VIT_01s0010g01920	8.52016e-08	7.28876e-08	7.27986e-08	0	1.05816e-07	0	0	0	1.31075e-07	0	0	0
6	VIT_01s0010g01940.t01	VIT_01s0010g01940	0	0	1.34177e-07	2.5965e-07	1.85581e-07	0	1.36726e-07	0	6.61004e-08	0	0	0
6	VIT_01s0010g01950.t01	VIT_01s0010g01950	9.38045e-08	1.0431e-07	4.16731e-07	1.87184e-07	3.2667e-07	1.70958e-07	6.00962e-08	5.51005e-08	5.00293e-08	0	4.45794e-08	0
6	VIT_01s0010g01960.t01	VIT_01s0010g01960	5.81319e-08	0	4.65444e-08	1.10455e-07	1.27419e-07	2.31094e-07	8.68923e-08	2.74797e-07	1.07628e-07	4.48521e-08	0	0
1	VIT_01s0010g01970.t01	VIT_01s0010g01970	0	0	5.04073e-07	1.44598e-06	9.31767e-07	9.40087e-06	8.22915e-08	1.15584e-06	1.78218e-06	4.69357e-08	4.06908e-08	1.35452e-07
1	VIT_01s0010g01980.t01	VIT_01s0010g01980	0	5.29916e-08	2.77087e-07	6.96214e-07	3.10589e-07	4.3565e-06	1.0868e-07	3.46752e-07	7.82509e-07	4.4502e-08	0	0
6	VIT_01s0010g01990.t01	VIT_01s0010g01990	0	7.64988e-08	8.41874e-08	8.46049e-08	2.07491e-07	1.91177e-07	8.18216e-08	8.39229e-08	6.18507e-08	7.43247e-08	6.4086e-08	6.55825e-08
6	VIT_01s0010g02000.t01	VIT_01s0010g02000	1.76705e-05	8.2598e-06	5.79169e-06	2.17945e-05	1.42962e-06	1.23239e-06	1.20056e-06	5.83567e-06	5.84169e-06	2.12282e-06	4.76545e-07	3.51761e-08
6	VIT_01s0010g02010.t01	VIT_01s0010g02010	3.84903e-07	1.09954e-07	7.19558e-07	1.39785e-06	5.92053e-07	1.27593e-07	4.57929e-08	9.02129e-08	2.61258e-08	2.72019e-07	4.24948e-07	1.44359e-07
6	VIT_01s0010g02020.t01	VIT_01s0010g02020	6.09115e-08	9.67429e-08	1.53005e-07	4.62946e-07	5.24801e-07	0	0	1.40688e-07	5.41872e-08	4.79221e-08	2.13239e-07	1.8264e-07
13	VIT_01s0010g02030.t01	VIT_01s0010g02030	2.50743e-07	4.60739e-07	3.97757e-07	3.25561e-06	1.3683e-05	4.55541e-05	0.000117779	0.000112645	3.38986e-05	7.15812e-05	0.000171886	8.29209e-05
18	VIT_01s0010g02040.t01	VIT_01s0010g02040	8.39609e-07	5.99969e-07	8.9683e-07	5.31774e-07	1.35457e-06	1.39072e-06	1.03153e-06	6.02093e-07	5.39753e-07	5.5896e-07	2.63732e-07	1.99827e-07
6	VIT_01s0010g02050.t01	VIT_01s0010g02050	7.71111e-06	6.94615e-06	6.7462e-06	7.482e-06	1.24201e-05	9.90954e-06	9.42899e-06	8.79411e-06	2.86275e-06	2.97786e-06	1.82141e-06	2.84119e-06
10	VIT_01s0010g02060.t01	VIT_01s0010g02060	2.97831e-07	4.61366e-07	1.39195e-07	1.63292e-07	0	0	1.59078e-07	1.51456e-07	1.64369e-07	0	0	0
12	VIT_01s0010g02070.t01	VIT_01s0010g02070	4.30684e-08	3.99282e-08	2.19706e-08	2.33426e-08	0	2.49461e-08	2.04688e-08	4.38032e-08	1.04726e-07	5.80994e-07	1.93767e-06	1.04025e-05
1	VIT_01s0010g02080.t01	VIT_01s0010g02080	2.27185e-06	1.47121e-06	2.90956e-06	2.42035e-06	6.49683e-06	3.00348e-06	2.47134e-06	3.74696e-06	6.30601e-07	6.89207e-07	7.81597e-07	1.5759e-06
6	VIT_01s0010g02090.t01	VIT_01s0010g02090	3.3986e-08	1.56123e-08	2.72116e-08	2.26016e-07	1.91992e-06	1.53683e-06	3.39424e-06	3.99714e-06	1.67446e-06	3.59265e-06	1.3544e-06	7.3727e-06
6	VIT_01s0010g02100.t01	VIT_01s0010g02100	3.93558e-07	1.71486e-07	5.64658e-07	4.09216e-07	2.94643e-06	2.08332e-06	5.18268e-06	5.09272e-06	2.01968e-06	3.99412e-06	1.09407e-06	4.24413e-06
12	VIT_01s0010g02110.t01	VIT_01s0010g02110	2.37807e-07	0	0	0	1.80469e-07	1.74117e-07	1.43238e-07	1.36375e-07	2.59777e-07	0	0	0
14	VIT_01s0010g02120.t01	VIT_01s0010g02120	1.68283e-07	1.95983e-07	8.78603e-08	0	0	0	1.01362e-07	9.6505e-08	2.96286e-07	0	0	7.5415e-08
17	VIT_01s0010g02130.t01	VIT_01s0010g02130	1.24807e-07	1.14666e-07	4.36295e-07	2.37142e-07	2.68827e-06	1.38823e-06	1.46135e-07	1.12548e-06	1.73305e-07	9.62956e-08	4.1987e-07	1.61351e-07
1	VIT_01s0010g02140.t01	VIT_01s0010g02140	7.13132e-07	5.74193e-07	8.9503e-07	8.64615e-07	2.97148e-06	1.65924e-06	8.66004e-07	1.60091e-06	2.9691e-07	1.68577e-07	7.27147e-08	6.90979e-07
12	VIT_01s0010g02150.t01	VIT_01s0010g02150	1.77984e-06	1.14541e-06	1.46341e-06	1.12636e-06	3.24099e-06	1.34593e-06	1.48749e-06	1.06483e-06	3.79043e-07	5.96329e-07	2.6719e-07	4.41333e-07
11	VIT_01s0010g02160.t01	VIT_01s0010g02160	4.33326e-06	2.39026e-06	7.67024e-06	6.65528e-06	2.30635e-05	1.64603e-05	7.79471e-06	9.47838e-06	2.56535e-06	3.04471e-06	1.92334e-06	3.42984e-06
1	VIT_01s0010g02170.t01	VIT_01s0010g02170	3.0142e-06	3.48469e-06	3.35865e-06	4.05678e-06	5.14447e-06	4.24676e-06	2.52821e-06	4.62024e-06	6.18779e-07	8.27751e-07	9.4601e-07	3.46648e-06
12	VIT_01s0010g02180.t01	VIT_01s0010g02180	8.34504e-06	4.14388e-06	1.08898e-05	5.64638e-06	2.56961e-05	6.93111e-06	7.13286e-06	8.1482e-06	1.16543e-06	1.23931e-06	1.03106e-06	3.18996e-06
1	VIT_01s0010g02190.t01	VIT_01s0010g02190	1.20827e-06	8.88075e-07	2.5343e-06	1.79503e-06	3.13424e-06	1.54556e-06	7.18398e-07	9.47375e-07	1.06063e-07	1.73399e-07	2.64569e-07	9.61297e-07
6	VIT_01s0010g02200.t01	VIT_01s0010g02200	5.45895e-06	4.66674e-06	9.09224e-06	1.17591e-05	8.41383e-06	7.60121e-06	4.91502e-06	6.61779e-06	1.68841e-06	2.47372e-06	3.68185e-06	6.8732e-06
1	VIT_01s0010g02210.t01	VIT_01s0010g02210	1.08052e-07	1.17624e-07	3.60528e-07	3.69832e-07	3.0996e-06	3.53437e-06	3.8302e-06	4.39537e-06	1.7933e-06	1.66828e-06	8.42203e-07	6.14482e-06
6	VIT_01s0010g02220.t01	VIT_01s0010g02220	7.01184e-06	6.98438e-06	5.84417e-06	6.69831e-06	1.44972e-05	1.1233e-05	9.67731e-06	1.20211e-05	3.50709e-06	3.23522e-06	1.40059e-06	4.20373e-06
1	VIT_01s0010g02230.t01	VIT_01s0010g02230	2.04238e-06	1.30039e-06	2.04097e-06	2.21387e-06	5.92049e-06	2.24985e-06	1.36794e-06	2.08501e-06	3.99017e-07	4.00272e-07	3.36001e-07	1.18731e-06
13	VIT_01s0010g02240.t01	VIT_01s0010g02240	4.64697e-06	4.27751e-06	4.4581e-06	1.73081e-06	4.57903e-06	3.28733e-06	5.48737e-06	1.6984e-06	2.22594e-06	2.12067e-06	2.28905e-07	1.36273e-06
18	VIT_01s0010g02250.t01	VIT_01s0010g02250	2.00677e-06	2.26274e-06	1.83352e-06	5.19957e-07	1.37533e-06	1.17851e-06	2.60285e-06	2.42529e-06	1.6975e-06	3.27264e-06	1.03149e-06	4.10264e-07
1	VIT_01s0010g02260.t01	VIT_01s0010g02260	1.05655e-05	6.92108e-06	1.28718e-05	9.94587e-06	1.6223e-05	1.63543e-05	7.34063e-06	1.65761e-05	6.138e-06	5.33443e-06	4.51933e-06	6.04041e-06
12	VIT_01s0010g02270.t01	VIT_01s0010g02270	3.63251e-07	0	5.74349e-07	2.27166e-07	6.7102e-07	7.97895e-07	2.18797e-07	3.28105e-07	1.96376e-07	3.68977e-07	1.62304e-07	1.46336e-07
8	VIT_01s0010g02280.t01	VIT_01s0010g02280	4.33091e-06	4.46423e-06	3.89055e-06	5.31436e-06	8.8381e-06	6.5579e-06	7.27826e-06	1.06018e-05	1.71213e-06	1.59384e-06	1.23729e-06	7.32019e-06
1	VIT_01s0010g02290.t01	VIT_01s0010g02290	1.24732e-05	1.01458e-05	5.82878e-05	6.06085e-05	1.41053e-05	1.47576e-05	3.33679e-05	1.11434e-05	5.72959e-06	1.06084e-05	4.03591e-06	7.99508e-06
11	VIT_01s0010g02300.t01	VIT_01s0010g02300	1.06637e-07	5.22472e-08	1.08798e-07	0	0	6.92361e-08	1.50145e-07	5.42282e-08	3.16662e-08	0	5.86565e-08	4.66602e-08
1	VIT_01s0010g02310.t01	VIT_01s0010g02310	0.00026367	0.000158915	0.000341534	0.00026254	0.000603818	0.000346097	0.000275024	0.000570359	8.43234e-05	0.000139164	0.000100948	0.000153668
6	VIT_01s0010g02320.t01	VIT_01s0010g02320	1.46389e-07	9.04773e-08	1.49356e-07	1.08241e-07	1.22703e-07	1.26728e-07	1.5638e-07	2.27056e-07	1.40016e-07	2.86135e-07	2.07551e-07	8.9676e-07
6	VIT_01s0010g02330.t01	VIT_01s0010g02330	5.67478e-08	0	6.9807e-08	1.59295e-07	6.11159e-08	5.97593e-08	4.82006e-08	9.52197e-08	1.05065e-07	6.89329e-08	2.83804e-08	3.47296e-08
6	VIT_01s0010g02340.t01	VIT_01s0010g02340	5.40157e-08	5.64721e-08	6.08453e-08	7.81981e-08	3.8293e-08	9.67395e-08	5.07292e-08	3.21556e-08	6.24227e-08	2.04107e-07	5.33464e-07	6.5281e-07
6	VIT_01s0010g02350.t01	VIT_01s0010g02350	2.705e-06	1.2329e-06	5.00968e-06	2.91116e-06	1.12987e-05	7.234e-06	2.44567e-06	6.18875e-06	6.13961e-07	4.7008e-07	2.88732e-07	1.25896e-06
1	VIT_01s0010g02360.t01	VIT_01s0010g02360	1.99656e-06	1.49183e-06	2.6239e-06	2.01325e-06	5.67381e-06	3.18656e-06	2.26642e-06	2.73145e-06	7.1992e-07	5.42454e-07	1.92253e-07	6.16878e-07
6	VIT_01s0010g02370.t01	VIT_01s0010g02370	1.09774e-05	7.16151e-06	1.18173e-05	9.24019e-06	2.36535e-05	1.15118e-05	1.24174e-05	1.28312e-05	2.97198e-06	3.37911e-06	1.3317e-06	4.16735e-06
9	VIT_01s0010g02380.t01	VIT_01s0010g02380	8.03947e-06	5.32166e-06	1.18511e-05	8.562e-06	1.68576e-05	1.22833e-05	6.54886e-06	1.2159e-05	2.96719e-06	3.42281e-06	1.71158e-06	6.01197e-06
12	VIT_01s0010g02390.t01	VIT_01s0010g02390	3.0278e-06	2.73678e-06	3.32378e-06	4.24462e-06	6.38916e-06	4.7828e-06	5.15818e-06	4.67513e-06	1.41011e-06	1.51905e-06	7.54615e-07	3.43541e-06
15	VIT_01s0010g02400.t01	VIT_01s0010g02400	8.43853e-07	5.17198e-07	6.76091e-07	8.02219e-07	9.09405e-07	1.1172e-06	5.97688e-07	1.58953e-06	2.14787e-07	2.62199e-07	9.14983e-07	5.16777e-07
1	VIT_01s0010g02410.t01	VIT_01s0010g02410	7.77467e-06	5.90291e-06	5.69278e-06	6.91211e-06	9.67435e-06	6.60271e-06	6.56133e-06	9.42764e-06	2.68563e-06	4.97562e-06	2.46418e-06	4.36383e-06
6	VIT_01s0010g02420.t01	VIT_01s0010g02420	3.67198e-06	2.49546e-06	3.92218e-06	3.49084e-06	8.86145e-06	4.45646e-06	3.60604e-06	5.3464e-06	8.04621e-07	1.07451e-06	7.18257e-07	1.83758e-06
6	VIT_01s0010g02430.t01	VIT_01s0010g02430	2.25556e-05	3.89657e-05	2.48918e-05	1.42401e-05	1.08402e-05	1.81281e-05	3.82803e-05	1.32488e-05	1.66018e-05	2.13096e-05	3.40638e-06	4.95853e-06
1	VIT_01s0010g02440.t01	VIT_01s0010g02440	1.77705e-07	1.39733e-07	8.97309e-07	3.11669e-07	2.47465e-06	6.78638e-06	3.72188e-06	4.26903e-06	1.32528e-06	7.93409e-07	1.07908e-07	1.56891e-06
8	VIT_01s0010g02450.t01	VIT_01s0010g02450	8.61663e-06	8.95307e-07	3.70892e-05	2.82689e-05	1.14047e-05	3.08526e-05	1.69481e-06	2.47849e-05	2.79929e-06	1.10286e-06	5.64261e-07	9.55661e-07
1	VIT_01s0010g02460.t01	VIT_01s0010g02460	9.34275e-05	0.000165526	0.000104255	0.000179648	0.000199388	0.000558741	0.000116606	0.000350112	0.000347345	0.000349857	0.000134714	6.46228e-05
1	VIT_01s0010g02470.t01	VIT_01s0010g02470	7.18539e-06	7.2015e-06	7.27569e-06	7.75346e-06	9.82645e-06	9.3152e-06	5.57733e-06	7.42551e-06	1.62767e-06	1.70678e-06	6.31911e-07	1.50547e-06
1	VIT_01s0010g02480.t01	VIT_01s0010g02480	1.16438e-05	8.41855e-06	5.58606e-06	5.13823e-06	1.61264e-05	5.46894e-06	1.30573e-05	7.97193e-06	5.9377e-06	1.35348e-05	3.74559e-06	1.11062e-05
1	VIT_01s0010g02490.t01	VIT_01s0010g02490	7.78973e-08	3.33571e-08	6.17848e-08	7.40054e-08	0	3.87085e-08	5.09021e-08	3.39319e-08	2.60247e-08	2.79477e-08	3.23441e-08	2.65165e-08
6	VIT_01s0010g02500.t01	VIT_01s0010g02500	0	0	8.45733e-08	0	0	1.04737e-07	0	4.21538e-08	6.90997e-08	3.73327e-08	0	0
18	VIT_01s0010g02510.t01	VIT_01s0010g02510	0	1.02002e-07	1.94599e-07	1.15451e-07	0	1.3517e-07	9.49547e-08	0	1.23644e-07	1.04017e-07	0	0
6	VIT_01s0010g02520.t01	VIT_01s0010g02520	4.2969e-07	3.46485e-07	3.48975e-07	4.56238e-07	7.60873e-07	5.24351e-07	4.02601e-07	5.20208e-07	1.43892e-07	2.42101e-07	1.48076e-07	2.35583e-07
11	VIT_01s0010g02530.t01	VIT_01s0010g02530	1.4797e-06	7.98346e-07	2.07428e-06	1.72893e-06	5.06052e-06	1.67032e-06	1.9696e-06	3.06448e-06	3.80077e-07	6.62709e-07	5.38207e-07	9.56958e-07
18	VIT_01s0010g02540.t01	VIT_01s0010g02540	1.01232e-05	6.47665e-06	1.73057e-05	1.16475e-05	2.7032e-05	1.19989e-05	5.79347e-06	1.35261e-05	1.58717e-06	2.16916e-06	1.42302e-06	6.04141e-06
1	VIT_01s0010g02550.t01	VIT_01s0010g02550	3.76741e-05	2.33129e-05	3.66242e-05	2.89727e-05	7.41698e-05	4.44649e-05	2.59386e-05	4.22471e-05	7.69052e-06	1.18628e-05	7.04591e-06	2.63414e-05
11	VIT_01s0010g02560.t01	VIT_01s0010g02560	6.20888e-07	7.06173e-07	1.55034e-07	5.00754e-07	1.01677e-06	1.01374e-06	1.77169e-06	1.35959e-06	2.09004e-06	3.07481e-06	5.24096e-07	3.79983e-07
1	VIT_01s0010g02570.t01	VIT_01s0010g02570	3.87282e-06	2.86748e-06	4.93321e-06	3.6602e-06	7.58339e-06	5.83442e-06	2.82772e-06	5.57734e-06	8.37881e-07	1.17515e-06	7.45859e-07	1.19946e-06
1	VIT_01s0010g02580.t01	VIT_01s0010g02580	3.59444e-06	1.48184e-06	5.49061e-06	5.9395e-06	4.83463e-06	5.11415e-06	2.96576e-06	5.6757e-06	1.60847e-06	2.60124e-06	1.68175e-06	4.36406e-06
1	VIT_01s0010g02590.t01	VIT_01s0010g02590	3.68088e-06	2.5621e-06	3.2898e-06	2.48146e-06	4.98387e-06	2.53286e-06	1.50208e-06	1.19256e-06	6.19811e-07	7.70861e-07	9.39377e-08	1.99715e-07
1	VIT_01s0010g02600.t01	VIT_01s0010g02600	4.23928e-06	3.20855e-06	4.83194e-06	3.98838e-06	8.11404e-06	4.39722e-06	3.87462e-06	4.4217e-06	1.00843e-06	8.36769e-07	3.81384e-07	1.5617e-06
11	VIT_01s0010g02610.t01	VIT_01s0010g02610	6.24686e-06	2.95994e-06	6.20623e-06	4.81438e-06	1.72511e-05	7.73735e-06	4.66723e-06	8.59016e-06	1.24575e-06	1.60044e-06	1.08973e-06	3.33669e-06
1	VIT_01s0010g02620.t01	VIT_01s0010g02620	1.10511e-05	1.06593e-05	9.793e-06	1.30307e-05	1.78262e-05	1.3815e-05	1.58451e-05	1.38877e-05	4.12005e-06	6.66656e-06	2.76474e-06	4.71196e-06
18	VIT_01s0010g02630.t01	VIT_01s0010g02630	1.54715e-06	1.8028e-06	2.77019e-06	3.40574e-06	5.9601e-06	3.39982e-06	1.63464e-06	3.12311e-06	5.88827e-07	4.06155e-07	3.43711e-07	6.09026e-07
1	VIT_01s0010g02640.t01	VIT_01s0010g02640	5.06194e-07	3.53105e-07	7.20923e-07	6.26679e-07	1.54542e-06	1.38811e-06	5.97157e-07	9.01677e-07	1.53972e-07	8.7442e-08	6.8306e-08	1.77989e-07
18	VIT_01s0010g02650.t01	VIT_01s0010g02650	0.000177988	5.8635e-05	0.00027275	0.000277731	8.887e-05	0.000109358	9.34786e-05	7.84885e-05	0.000406377	0.000225575	0.000166816	0.000111231
1	VIT_01s0010g02660.t01	VIT_01s0010g02660	6.58065e-08	4.62154e-08	6.44428e-08	6.39689e-08	6.78829e-08	3.66417e-08	3.1316e-08	6.42404e-08	3.75127e-08	2.84466e-08	3.35821e-08	4.51277e-08
1	VIT_01s0010g02670.t01	VIT_01s0010g02670	8.63264e-06	1.00342e-05	7.79314e-06	7.51896e-06	1.778e-05	1.58928e-05	1.54295e-05	7.42357e-06	4.4126e-06	7.64328e-06	2.16017e-06	3.0936e-06
10	VIT_01s0010g02680.t01	VIT_01s0010g02680	3.0752e-06	3.83009e-06	3.29247e-06	3.09837e-06	5.20797e-06	2.93958e-06	2.52116e-06	1.95062e-06	1.24466e-06	1.39576e-06	4.92494e-07	2.40257e-06
6	VIT_01s0010g02690.t01	VIT_01s0010g02690	4.34484e-06	3.99181e-06	4.30614e-06	3.96177e-06	6.9832e-06	4.04244e-06	2.5048e-06	2.36812e-06	1.43892e-06	1.29554e-06	2.22808e-07	4.20599e-07
1	VIT_01s0010g02700.t01	VIT_01s0010g02700	2.91031e-07	1.31209e-07	2.30833e-07	2.34721e-07	3.52613e-07	2.42786e-07	2.16298e-07	2.3479e-07	6.73536e-08	2.61038e-08	8.0327e-08	5.45402e-08
1	VIT_01s0010g02730.t01	VIT_01s0010g02730	7.51379e-06	6.90328e-06	1.3944e-05	1.57868e-05	2.34888e-05	2.90561e-05	1.89514e-05	1.69807e-05	3.81753e-06	4.31083e-06	1.27227e-06	2.45516e-06
1	VIT_01s0010g02740.t01	VIT_01s0010g02740	4.28871e-06	2.11498e-06	4.5473e-06	3.43347e-06	6.28955e-06	4.63004e-06	1.84674e-06	1.48353e-06	5.64698e-07	7.46715e-07	4.45744e-07	8.10565e-07
1	VIT_01s0010g02750.t01	VIT_01s0010g02750	3.13312e-06	2.33435e-06	3.00432e-06	4.6648e-06	1.73682e-05	9.36265e-06	1.79807e-05	8.16141e-06	5.31019e-06	5.21682e-06	8.05508e-07	1.99781e-06
1	VIT_01s0010g02760.t01	VIT_01s0010g02760	2.27787e-06	1.89147e-06	2.70329e-06	2.68757e-06	5.95137e-06	3.22608e-06	3.16405e-06	3.41634e-06	9.16954e-07	1.22495e-06	1.16504e-06	2.14321e-06
1	VIT_01s0010g02770.t01	VIT_01s0010g02770	5.31492e-06	4.87807e-06	7.49722e-06	1.06166e-05	2.429e-05	1.00117e-05	6.90247e-06	8.51033e-06	4.38962e-06	4.27138e-06	2.91528e-06	1.59365e-06
1	VIT_01s0010g02780.t01	VIT_01s0010g02780	1.57586e-06	1.01197e-06	2.53521e-06	1.96854e-06	5.87841e-06	3.32765e-06	2.24166e-06	3.2597e-06	6.04563e-07	4.89084e-07	2.38401e-07	7.45458e-07
1	VIT_01s0010g02790.t01	VIT_01s0010g02790	1.43345e-06	1.00677e-06	2.43751e-06	1.59506e-06	4.25991e-06	2.5703e-06	1.5937e-06	2.49557e-06	6.80689e-07	6.65147e-07	3.69518e-07	8.06909e-07
1	VIT_01s0010g02800.t01	VIT_01s0010g02800	2.43405e-07	2.12447e-07	2.4463e-07	1.17786e-07	3.40783e-07	1.81428e-07	2.7782e-07	7.31657e-08	9.57633e-08	3.23113e-07	2.21705e-07	1.18599e-07
10	VIT_01s0010g02810.t01	VIT_01s0010g02810	6.13448e-06	4.13744e-06	6.25987e-06	6.00766e-06	1.87507e-05	6.21625e-06	7.54974e-06	6.37407e-06	2.12589e-06	2.28148e-06	1.67074e-06	4.68745e-06
6	VIT_01s0010g02820.t01	VIT_01s0010g02820	2.40033e-06	3.08157e-06	3.089e-06	3.35265e-06	2.84266e-06	2.92267e-06	2.55187e-06	2.02623e-06	9.38077e-07	1.00376e-06	4.94327e-07	3.44373e-06
18	VIT_01s0010g02830.t01	VIT_01s0010g02830	3.4123e-07	7.79676e-07	8.74669e-07	1.18587e-06	3.95885e-07	7.51574e-07	7.86682e-07	1.39371e-06	2.382e-06	1.13447e-06	3.44816e-07	6.97965e-07
1	VIT_01s0010g02840.t01	VIT_01s0010g02840	1.05653e-07	2.08548e-08	9.91885e-08	1.64764e-07	2.61695e-07	4.28624e-07	3.85605e-08	1.64813e-07	7.45686e-08	1.84715e-08	1.98136e-08	3.09074e-08
18	VIT_01s0010g02850.t01	VIT_01s0010g02850	2.8528e-05	1.11879e-05	5.39817e-05	5.01792e-05	9.42967e-06	1.26071e-05	1.95442e-05	6.19607e-06	4.60467e-05	2.1473e-05	2.58226e-05	1.49524e-05
1	VIT_01s0010g02860.t01	VIT_01s0010g02860	5.75462e-05	8.82272e-06	0.000104342	6.74505e-05	2.77849e-05	1.4743e-05	1.43391e-05	3.45863e-05	6.26322e-05	4.1773e-05	0.000134366	0.000147866
1	VIT_01s0010g02870.t01	VIT_01s0010g02870	1.37021e-05	1.42433e-05	9.91516e-06	7.66546e-06	1.87074e-05	9.34946e-06	1.11329e-05	7.07782e-06	3.53027e-06	2.7185e-06	1.21952e-06	5.28297e-06
1	VIT_01s0010g02880.t01	VIT_01s0010g02880	7.01091e-08	0	3.67773e-08	5.86457e-08	0	4.85988e-08	3.91988e-08	3.72312e-08	8.54435e-08	3.95017e-08	3.0702e-08	3.45944e-08
6	VIT_01s0010g02890.t01	VIT_01s0010g02890	1.06243e-05	8.09998e-06	7.835e-06	1.03321e-05	2.15594e-05	9.61407e-06	1.199e-05	1.30372e-05	2.97737e-06	4.05249e-06	1.51826e-06	8.74929e-06
1	VIT_01s0010g02900.t01	VIT_01s0010g02900	1.75164e-05	1.62925e-05	1.4466e-05	1.41959e-05	2.77091e-05	2.35219e-05	1.42524e-05	1.40558e-05	4.91321e-06	1.26553e-05	4.50743e-06	7.48028e-06
1	VIT_01s0010g02910.t01	VIT_01s0010g02910	7.18499e-07	3.80838e-07	7.44914e-07	5.68834e-07	1.24252e-06	9.73371e-07	8.34461e-07	7.62379e-07	1.87594e-07	6.07113e-07	4.53076e-07	8.45617e-07
1	VIT_01s0010g02920.t01	VIT_01s0010g02920	2.89522e-06	1.59817e-06	4.0609e-06	2.73619e-06	9.42748e-06	4.19312e-06	2.56709e-06	4.02422e-06	6.93106e-07	4.41711e-07	3.79829e-07	1.50208e-06
1	VIT_01s0010g02930.t01	VIT_01s0010g02930	6.97034e-07	0	1.10571e-06	6.47206e-07	1.87672e-07	1.21229e-06	6.21553e-07	1.61379e-06	9.17791e-07	4.47469e-07	4.02295e-07	3.30875e-07
1	VIT_01s0010g02940.t01	VIT_01s0010g02940	1.11525e-06	3.49493e-07	1.34017e-06	1.03553e-06	4.26146e-07	2.62833e-06	2.3682e-07	9.71605e-07	9.92885e-07	3.00095e-07	1.21373e-07	1.37567e-07
1	VIT_01s0010g02950.t01	VIT_01s0010g02950	3.49341e-07	1.60478e-07	1.06856e-06	9.73105e-07	1.36985e-06	3.64546e-06	3.1966e-07	4.49783e-06	4.66219e-06	1.21292e-06	3.47436e-07	1.48382e-07
8	VIT_01s0010g02960.t01	VIT_01s0010g02960	3.38587e-07	2.43451e-07	7.33331e-07	2.79714e-07	9.5126e-08	6.87629e-07	6.82606e-07	7.00702e-07	6.06617e-07	4.78822e-07	9.02561e-08	1.10352e-07
1	VIT_01s0010g02970.t01	VIT_01s0010g02970	4.31799e-06	6.61191e-07	1.4885e-05	6.77156e-06	2.62735e-06	1.4543e-05	1.53655e-06	6.12923e-06	2.2164e-06	1.01798e-06	1.13028e-07	2.93623e-07
14	VIT_01s0010g02980.t01	VIT_01s0010g02980	1.70784e-07	1.35625e-07	5.78366e-07	3.44785e-07	2.61031e-07	5.93142e-07	1.81327e-07	4.47786e-07	1.22728e-07	4.94138e-08	2.47831e-08	3.41379e-08
1	VIT_01s0010g02990.t01	VIT_01s0010g02990	3.49341e-07	1.46613e-07	6.10607e-07	4.94071e-07	0	3.4665e-07	1.48362e-07	8.45492e-07	2.15178e-07	5.98036e-07	0	0
1	VIT_01s0010g03000.t01	VIT_01s0010g03000	3.07347e-07	1.49594e-07	7.63259e-07	3.26248e-07	0	1.73593e-07	3.46737e-07	7.00061e-07	5.51976e-07	2.69537e-07	1.52987e-07	1.06898e-07
1	VIT_01s0010g03010.t01	VIT_01s0010g03010	1.28143e-06	1.60478e-07	1.37387e-06	4.86552e-07	8.00913e-07	1.3866e-06	4.98418e-07	9.13033e-07	7.27633e-07	5.75925e-07	4.77294e-07	1.06898e-07
1	VIT_01s0010g03020.t01	VIT_01s0010g03020	1.36268e-06	1.29918e-06	1.85373e-06	3.11836e-06	2.85297e-06	6.14844e-06	2.10192e-06	6.98745e-06	9.43592e-07	5.45522e-07	7.33932e-08	0
1	VIT_01s0010g03040.t01	VIT_01s0010g03040	2.99239e-07	1.60478e-07	4.15623e-07	5.63497e-07	1.31681e-06	2.13715e-06	1.00449e-06	1.55007e-06	3.67984e-07	5.98036e-07	0	0
6	VIT_01s0010g03050.t01	VIT_01s0010g03050	4.99028e-06	6.03497e-06	5.75975e-06	6.34128e-06	6.3601e-06	6.1523e-06	4.7108e-06	6.14522e-06	2.57849e-06	4.28334e-06	1.49595e-06	2.93855e-06
13	VIT_01s0010g03060.t01	VIT_01s0010g03060	5.40566e-07	3.6331e-07	3.62866e-07	3.86345e-07	3.28474e-07	4.28752e-07	3.48855e-07	1.84542e-07	1.78486e-07	5.83604e-07	1.06492e-06	3.15763e-06
1	VIT_01s0010g03070.t01	VIT_01s0010g03070	5.70105e-08	5.23783e-08	7.53637e-08	7.05801e-08	2.04663e-08	3.14286e-08	4.51883e-08	2.55518e-08	6.67255e-08	1.6266e-08	1.28546e-08	7.75342e-09
14	VIT_01s0010g03080.t01	VIT_01s0010g03080	1.87387e-07	6.53028e-08	3.23398e-07	1.14531e-07	7.58434e-07	4.08625e-08	3.49233e-08	7.16403e-08	1.01302e-07	5.1055e-08	4.11255e-08	6.16423e-08
1	VIT_01s0010g03090.t01	VIT_01s0010g03090	1.54903e-06	1.82826e-06	1.35465e-06	1.79905e-06	5.36108e-06	3.59192e-06	2.60031e-06	3.23564e-06	1.9049e-06	5.74657e-06	3.28651e-06	3.4783e-06
1	VIT_01s0010g03100.t01	VIT_01s0010g03100	0	0	2.52598e-07	0	0	0	2.70505e-07	3.19101e-07	4.22113e-07	0	1.45753e-07	1.94905e-07
11	VIT_01s0010g03120.t01	VIT_01s0010g03120	9.79915e-07	5.40177e-07	3.13835e-07	6.20638e-07	1.05534e-06	1.10372e-06	5.54882e-07	7.20023e-07	2.52318e-07	1.67751e-07	3.71619e-07	2.48083e-07
18	VIT_01s0010g03130.t01	VIT_01s0010g03130	0	0	0	0	0	0	0	0	0	0	0	0
13	VIT_01s0010g03140.t01	VIT_01s0010g03140	1.18296e-06	7.41244e-07	1.14448e-06	1.19259e-06	2.04572e-06	1.27167e-06	1.13038e-06	1.352e-06	2.83363e-07	1.9015e-07	3.58745e-07	3.9215e-07
18	VIT_01s0010g03150.t01	VIT_01s0010g03150	0	0	0	2.67219e-07	0	0	0	2.77973e-07	1.36054e-07	0	3.01787e-07	0
18	VIT_01s0010g03160.t01	VIT_01s0010g03160	0	0	5.77259e-07	6.88178e-07	1.10714e-06	1.52451e-06	1.58402e-06	5.84384e-07	5.56068e-07	0	0	6.15349e-07
18	VIT_01s0010g03170.t01	VIT_01s0010g03170	4.69173e-07	1.02006e-07	3.02326e-07	5.4775e-08	9.06313e-08	6.41305e-08	2.9383e-07	2.4836e-07	2.00149e-07	2.8915e-07	6.30185e-07	1.37612e-06
13	VIT_01s0010g03190.t01	VIT_01s0010g03190	1.85417e-07	1.98874e-07	3.15292e-07	3.42745e-07	3.8854e-07	2.40771e-07	3.06432e-07	3.77161e-07	2.17146e-07	1.03548e-07	2.64374e-07	1.08175e-07
6	VIT_01s0010g03200.t01	VIT_01s0010g03200	1.01771e-07	9.00279e-08	8.89418e-08	2.83487e-07	2.91989e-07	2.08315e-07	1.33005e-07	1.64207e-07	7.26689e-08	8.00682e-08	1.09962e-07	1.93238e-07
1	VIT_01s0010g03210.t01	VIT_01s0010g03210	4.66913e-08	4.49403e-08	9.13265e-08	3.37969e-08	6.45676e-08	2.87259e-08	4.34358e-08	4.26143e-08	6.17473e-08	2.09342e-08	1.00076e-08	2.53301e-08
3	VIT_01s0010g03220.t01	VIT_01s0010g03220	0	2.28306e-07	4.60373e-07	2.49404e-07	3.31446e-07	0	5.16696e-07	0	3.74458e-07	2.26185e-07	2.87558e-07	1.95727e-07
18	VIT_01s0010g03230.t01	VIT_01s0010g03230	2.20519e-07	7.88412e-08	5.24973e-07	2.0763e-07	1.18044e-06	5.11707e-07	1.45777e-07	4.15381e-07	6.12751e-08	6.15758e-08	1.19947e-07	2.44409e-07
12	VIT_01s0010g03240.t01	VIT_01s0010g03240	2.60687e-07	1.64354e-07	3.31417e-07	1.79543e-07	0	2.30205e-07	0	1.93838e-07	8.49863e-08	3.19367e-07	1.03505e-07	3.92972e-07
6	VIT_01s0010g03250.t01	VIT_01s0010g03250	1.62565e-07	1.29097e-07	1.28939e-07	3.77359e-07	9.37091e-07	4.83937e-07	3.71882e-07	5.24596e-07	8.04325e-08	0	3.71623e-07	2.98542e-07
1	VIT_01s0010g03260.t01	VIT_01s0010g03260	1.63464e-07	3.00364e-07	2.07684e-07	1.51779e-07	2.70274e-07	2.62924e-07	1.86032e-07	1.42409e-07	7.94099e-08	0	8.17505e-08	0
1	VIT_01s0010g03270.t01	VIT_01s0010g03270	6.92894e-08	1.69759e-07	1.83191e-07	1.30393e-07	9.94972e-08	1.60678e-07	1.05671e-07	2.21337e-07	1.29755e-07	3.56405e-08	1.30771e-07	8.48102e-08
6	VIT_01s0010g03280.t01	VIT_01s0010g03280	2.49458e-07	1.29546e-07	5.59187e-08	1.96385e-07	7.59284e-08	1.52662e-07	1.19766e-07	8.98592e-08	4.39446e-07	0	6.73669e-08	6.69327e-08
13	VIT_01s0010g03290.t01	VIT_01s0010g03290	5.48949e-06	5.64356e-06	4.36529e-06	6.15323e-06	7.10529e-06	5.70139e-06	5.29278e-06	5.21327e-06	1.27127e-06	2.03188e-06	1.26128e-06	1.83111e-06
6	VIT_01s0010g03300.t01	VIT_01s0010g03300	3.1039e-06	1.70015e-06	3.72339e-06	9.00246e-06	1.07167e-05	6.79724e-06	2.48561e-06	4.84322e-06	1.55355e-06	1.44437e-06	4.96304e-06	2.12839e-06
6	VIT_01s0010g03310.t01	VIT_01s0010g03310	5.85243e-06	4.29573e-06	6.80427e-06	4.88125e-06	8.43029e-06	4.593e-06	5.73977e-06	5.84006e-06	1.31294e-06	2.14118e-06	8.31701e-07	1.59603e-06
1	VIT_01s0010g03320.t01	VIT_01s0010g03320	1.04005e-05	8.84947e-06	9.81656e-06	1.15028e-05	2.16627e-05	1.458e-05	9.7043e-06	2.70181e-05	3.55527e-06	6.37987e-06	3.64432e-06	1.7086e-05
14	VIT_01s0010g03330.t01	VIT_01s0010g03330	4.19883e-06	3.36192e-06	4.18457e-06	5.5105e-06	8.03346e-06	5.95797e-06	3.16579e-06	1.13059e-05	2.11253e-06	3.24022e-06	2.37566e-06	8.60046e-06
12	VIT_01s0010g03340.t01	VIT_01s0010g03340	7.80382e-08	1.12644e-07	1.1207e-07	1.27868e-07	0	0	7.41775e-08	0	2.17382e-07	7.02923e-08	0	0
1	VIT_01s0010g03350.t01	VIT_01s0010g03350	9.72727e-06	6.17714e-06	8.14432e-06	5.90802e-06	1.12218e-05	4.27486e-06	5.07917e-06	6.15579e-06	1.58399e-06	1.87544e-06	1.05077e-06	2.18423e-06
6	VIT_01s0010g03360.t01	VIT_01s0010g03360	2.0735e-05	1.66948e-05	2.1609e-05	1.9298e-05	3.49405e-05	2.15743e-05	1.61226e-05	1.84598e-05	8.64766e-06	1.81089e-05	1.03741e-05	1.07513e-05
1	VIT_01s0010g03370.t01	VIT_01s0010g03370	4.0022e-05	3.40066e-05	4.98089e-05	5.2465e-05	7.10916e-05	7.43111e-05	6.6203e-05	6.38034e-05	3.14601e-05	3.38367e-05	1.80217e-05	1.36022e-05
1	VIT_01s0010g03380.t01	VIT_01s0010g03380	0.000127453	0.000233807	0.000172035	0.000318161	0.000267296	0.000543298	0.000482649	0.000388523	0.000243293	0.000246206	8.35429e-05	9.10197e-05
1	VIT_01s0010g03390.t01	VIT_01s0010g03390	2.45122e-06	1.6e-06	4.32015e-06	3.53813e-06	1.00536e-05	7.89035e-06	2.8265e-06	6.39997e-06	1.27823e-06	1.33516e-06	5.88617e-07	1.16375e-06
6	VIT_01s0010g03400.t01	VIT_01s0010g03400	2.28931e-06	7.2937e-07	2.09753e-06	1.68382e-06	4.21438e-06	3.27927e-06	3.32804e-06	3.03845e-06	8.3591e-07	2.9867e-06	3.52513e-06	6.56463e-06
1	VIT_01s0010g03410.t01	VIT_01s0010g03410	7.42393e-07	6.39103e-07	6.62872e-07	7.93985e-07	1.13544e-06	8.60738e-07	7.94921e-07	6.20228e-07	2.82579e-07	5.29889e-07	3.38325e-07	4.40857e-07
18	VIT_01s0010g03430.t01	VIT_01s0010g03430	7.79384e-08	2.7671e-08	1.36227e-07	1.48089e-08	3.59416e-08	1.04029e-07	4.44791e-08	4.68554e-08	3.83123e-08	1.20268e-08	4.2594e-08	6.67776e-08
1	VIT_01s0010g03450.t01	VIT_01s0010g03450	0	4.14827e-08	3.83482e-08	4.27172e-08	0	0	3.28192e-08	0	1.25623e-07	3.93788e-08	6.90247e-08	5.63113e-08
1	VIT_01s0010g03460.t01	VIT_01s0010g03460	4.51559e-07	5.14324e-07	5.2497e-07	5.58755e-07	6.42872e-07	8.1533e-07	9.02801e-07	6.9727e-07	4.11494e-07	3.59526e-07	1.08357e-07	2.81886e-07
1	VIT_01s0010g03470.t01	VIT_01s0010g03470	1.76736e-07	7.58249e-08	1.30919e-07	1.91577e-07	7.13613e-07	1.83598e-07	1.57725e-07	3.59502e-07	1.3556e-07	2.51685e-07	3.00692e-07	4.70118e-07
1	VIT_01s0010g03480.t01	VIT_01s0010g03480	0	0	0	0	4.99203e-08	0	3.30663e-08	0	7.43329e-08	0	7.69846e-08	5.81898e-08
1	VIT_01s0010g03490.t01	VIT_01s0010g03490	6.27705e-07	2.25477e-07	4.80144e-07	1.51346e-06	4.73526e-06	2.52925e-07	2.16497e-07	1.64505e-06	4.18665e-07	1.39458e-06	1.65417e-06	3.06133e-06
18	VIT_01s0010g03500.t01	VIT_01s0010g03500	1.98647e-07	1.91758e-07	1.65545e-07	6.60962e-08	4.99516e-08	5.15902e-08	5.90934e-08	6.0611e-08	4.29363e-08	4.99216e-08	1.92582e-08	2.20168e-08
1	VIT_01s0010g03510.t01	VIT_01s0010g03510	1.14898e-06	4.39842e-07	5.56917e-07	2.41963e-06	1.99362e-06	3.90503e-07	3.64286e-07	1.59639e-06	4.33e-07	1.88498e-06	3.83732e-06	7.34425e-06
13	VIT_01s0010g03520.t01	VIT_01s0010g03520	0	0	0	0	0	0	0	2.41082e-07	1.28085e-07	4.73725e-07	0	1.69356e-07
6	VIT_01s0010g03530.t01	VIT_01s0010g03530	9.72513e-08	2.23187e-07	3.80213e-07	4.31448e-07	8.72613e-07	2.21907e-06	3.04303e-06	1.77081e-06	7.1486e-07	5.25008e-07	2.97188e-07	1.05768e-06
6	VIT_01s0010g03540.t01	VIT_01s0010g03540	3.45448e-07	5.09464e-07	5.72731e-07	8.46097e-07	1.0655e-06	9.35201e-07	1.09083e-06	1.26074e-06	6.71919e-07	5.05634e-07	9.56649e-07	3.27502e-06
6	VIT_01s0010g03550.t01	VIT_01s0010g03550	2.28041e-05	2.74928e-05	1.72191e-05	1.4483e-05	1.13676e-05	1.59681e-05	1.90752e-05	8.70454e-06	1.92607e-05	3.00428e-05	5.6496e-06	5.5671e-06
1	VIT_01s0010g03560.t01	VIT_01s0010g03560	1.33031e-07	2.21246e-07	2.45396e-07	1.2479e-07	3.34604e-08	4.35141e-08	9.37025e-08	1.05968e-07	1.00234e-07	2.436e-07	8.62849e-07	9.76841e-07
6	VIT_01s0010g03570.t01	VIT_01s0010g03570	6.80536e-06	5.59755e-06	7.36061e-06	6.24163e-06	1.44132e-05	1.0032e-05	9.74655e-06	1.09478e-05	2.37081e-06	2.23602e-06	8.36495e-07	2.69492e-06
6	VIT_01s0010g03580.t01	VIT_01s0010g03580	5.17939e-07	2.58511e-07	4.63569e-07	4.16445e-07	1.12303e-07	1.62525e-07	1.33701e-07	3.41609e-07	1.36812e-07	2.25473e-07	9.17934e-08	8.94225e-08
6	VIT_01s0010g03590.t01	VIT_01s0010g03590	6.09893e-07	3.2673e-07	6.31543e-07	5.31011e-07	4.9987e-07	4.82275e-07	1.83291e-07	2.2024e-07	1.24048e-07	1.09963e-07	1.28625e-07	1.21966e-07
11	VIT_01s0010g03600.t01	VIT_01s0010g03600	4.56352e-05	2.71222e-05	7.78659e-05	7.31163e-05	6.77213e-05	8.22017e-05	6.14605e-05	8.11666e-05	4.21308e-05	6.29399e-05	4.14449e-05	9.71245e-05
10	VIT_01s0010g03610.t01	VIT_01s0010g03610	1.13265e-05	1.44825e-05	1.4198e-05	1.43046e-05	1.53976e-05	1.43398e-05	1.40387e-05	1.53131e-05	9.13676e-06	1.3496e-05	5.00372e-06	7.36198e-06
8	VIT_01s0010g03620.t01	VIT_01s0010g03620	3.00077e-07	8.84841e-08	8.45027e-07	3.16761e-08	1.92197e-07	4.96276e-07	1.9824e-07	4.3571e-07	2.25317e-06	3.12787e-05	0.000130619	0.000496887
1	VIT_01s0010g03630.t01	VIT_01s0010g03630	4.18805e-05	2.38683e-05	3.1175e-05	3.07949e-05	5.9038e-05	9.68013e-05	5.4341e-05	8.14952e-05	4.49181e-05	3.78821e-05	3.77856e-05	2.52675e-05
9	VIT_01s0010g03640.t01	VIT_01s0010g03640	1.88536e-05	1.10016e-05	2.92799e-05	3.91515e-05	2.24999e-05	5.28523e-05	1.32885e-05	5.66724e-05	3.27247e-05	1.17946e-05	1.89678e-05	3.43471e-05
6	VIT_01s0010g03650.t01	VIT_01s0010g03650	5.01837e-06	3.34619e-06	7.42894e-06	6.05338e-06	8.78831e-06	7.29938e-06	4.49829e-06	6.12597e-06	1.87448e-06	1.36591e-06	4.79752e-07	2.11131e-06
1	VIT_01s0010g03660.t01	VIT_01s0010g03660	1.76667e-06	1.23644e-06	1.93919e-06	1.94912e-06	3.41575e-06	1.91953e-06	1.9325e-06	2.07657e-06	4.32692e-07	6.54528e-07	4.29748e-07	1.26408e-06
3	VIT_01s0010g03670.t01	VIT_01s0010g03670	2.35273e-06	1.24175e-06	1.61867e-06	1.04625e-06	5.93023e-07	3.48245e-07	4.12245e-07	5.6538e-07	6.36649e-07	9.98337e-06	5.745e-06	2.11261e-05
1	VIT_01s0010g03680.t01	VIT_01s0010g03680	1.38924e-05	7.36608e-06	2.31951e-05	1.69424e-05	1.31009e-05	2.03009e-05	4.30061e-06	9.981e-06	4.12689e-06	2.95801e-06	5.54001e-06	8.18609e-06
6	VIT_01s0010g03690.t01	VIT_01s0010g03690	6.38979e-06	6.25697e-06	5.77828e-06	4.97185e-06	9.10843e-06	4.75989e-06	3.84977e-06	4.42433e-06	1.27117e-06	7.3991e-07	3.41246e-07	7.31953e-07
6	VIT_01s0010g03700.t01	VIT_01s0010g03700	2.74455e-05	2.31905e-05	2.95673e-05	2.59296e-05	6.14479e-05	3.44483e-05	4.53726e-05	3.73918e-05	1.39313e-05	1.57724e-05	7.84563e-06	1.48411e-05
10	VIT_01s0010g03710.t01	VIT_01s0010g03710	3.51126e-06	3.02491e-06	3.05994e-06	2.62708e-06	6.51362e-06	3.8392e-06	5.76144e-06	2.75246e-06	1.35199e-06	1.95565e-06	1.19593e-06	3.34044e-06
1	VIT_01s0010g03720.t01	VIT_01s0010g03720	5.71966e-08	0	2.57822e-08	6.17634e-08	3.50079e-08	5.03835e-08	5.52197e-08	2.6224e-08	3.42405e-08	5.56465e-08	3.97006e-08	4.52704e-08
11	VIT_01s0010g03730.t01	VIT_01s0010g03730	2.62783e-06	1.03073e-06	2.49888e-06	2.63438e-06	1.09768e-05	5.56622e-06	2.08291e-06	5.62272e-06	8.07221e-07	1.68126e-06	2.11608e-06	3.25184e-06
6	VIT_01s0010g03740.t01	VIT_01s0010g03740	1.67817e-06	9.12796e-07	1.43984e-06	9.82656e-07	3.2334e-06	1.26224e-06	1.3042e-06	1.30847e-06	3.22764e-07	3.51905e-07	1.14098e-07	5.39314e-07
8	VIT_01s0010g03750.t01	VIT_01s0010g03750	4.92246e-05	4.24227e-05	7.66523e-05	0.000101977	4.96051e-05	6.98504e-05	7.4581e-05	0.000102487	3.87377e-05	6.11194e-05	3.25705e-05	4.94262e-05
1	VIT_01s0010g03760.t01	VIT_01s0010g03760	9.44315e-06	7.14638e-06	9.80731e-06	8.66046e-06	2.08687e-05	9.87967e-06	8.2988e-06	1.00885e-05	1.40197e-06	8.72151e-07	4.50396e-07	3.90525e-06
1	VIT_01s0010g03770.t01	VIT_01s0010g03770	4.37569e-06	5.30543e-06	4.68285e-06	5.55645e-06	6.65765e-06	5.18792e-06	2.82973e-06	3.43428e-06	1.0044e-06	1.04559e-06	3.56638e-07	2.30311e-06
1	VIT_01s0010g03780.t01	VIT_01s0010g03780	1.5235e-05	9.49442e-06	1.48539e-05	1.75074e-05	6.43648e-05	2.06022e-05	2.06458e-05	5.53538e-05	5.16088e-06	8.1168e-06	9.39023e-06	2.67892e-05
6	VIT_01s0010g03790.t01	VIT_01s0010g03790	5.6966e-05	4.97987e-05	5.72221e-05	5.69353e-05	8.22329e-05	6.22065e-05	6.33941e-05	5.46699e-05	2.35193e-05	4.26928e-05	2.60433e-05	4.60946e-05
12	VIT_01s0010g03800.t01	VIT_01s0010g03800	1.33671e-06	6.76141e-07	1.98893e-06	3.8271e-06	8.00413e-06	1.19324e-05	7.08724e-06	1.29235e-05	4.32869e-06	3.2435e-06	1.72942e-06	5.71444e-06
13	VIT_01s0010g03810.t01	VIT_01s0010g03810	1.95078e-06	4.48068e-07	2.1275e-06	2.5483e-06	9.69025e-06	4.06848e-06	1.86408e-06	3.14757e-06	6.9647e-07	1.88142e-07	1.95122e-06	1.46233e-06
1	VIT_01s0010g03820.t01	VIT_01s0010g03820	7.49071e-07	5.63079e-07	7.2916e-07	4.20518e-07	1.41315e-06	6.41942e-07	4.98493e-07	3.8562e-07	1.07597e-07	1.71022e-07	1.56064e-07	1.45864e-07
8	VIT_01s0010g03830.t01	VIT_01s0010g03830	3.35252e-05	4.3101e-05	3.31565e-05	4.18611e-05	3.13575e-05	3.36924e-05	3.17965e-05	3.45716e-05	2.00292e-05	3.08129e-05	1.39726e-05	2.03234e-05
18	VIT_01s0010g03840.t01	VIT_01s0010g03840	8.47312e-08	2.24863e-07	6.78417e-08	1.36674e-07	1.40096e-07	1.68157e-07	2.32597e-07	1.36714e-07	1.48755e-07	0	8.47506e-08	0
6	VIT_01s0010g03850.t01	VIT_01s0010g03850	6.58485e-06	5.20448e-06	8.36555e-06	9.13292e-06	2.89519e-05	1.45368e-05	6.78889e-06	1.70951e-05	3.41411e-06	1.94487e-06	1.44896e-06	4.21989e-06
12	VIT_01s0010g03860.t01	VIT_01s0010g03860	0.000138838	0.000206554	0.000117649	0.000138267	7.55262e-05	9.50179e-05	0.000158787	0.000118914	0.000135334	0.000186961	0.000121537	8.95813e-05
11	VIT_01s0010g03870.t01	VIT_01s0010g03870	2.92581e-06	2.64175e-06	3.97835e-06	3.65941e-06	3.01698e-06	1.16848e-06	4.24659e-06	2.96623e-06	6.80734e-06	2.71526e-05	2.61539e-05	1.8783e-05
13	VIT_01s0010g03880.t01	VIT_01s0010g03880	2.54541e-05	1.87087e-05	2.10621e-05	3.09142e-05	3.56906e-05	2.62543e-05	2.15034e-05	3.77956e-05	9.18113e-06	3.52131e-05	3.45892e-05	4.06243e-05
15	VIT_01s0010g03890.t01	VIT_01s0010g03890	1.79974e-06	1.25653e-06	2.54342e-06	1.52662e-06	7.31851e-06	3.23315e-06	3.26752e-06	5.56288e-06	1.02497e-06	1.25041e-06	6.34908e-07	1.70185e-06
6	VIT_01s0010g03900.t01	VIT_01s0010g03900	3.41514e-07	4.28648e-08	1.34185e-06	3.76284e-08	1.17417e-08	2.10763e-08	1.94053e-08	3.42835e-08	3.13503e-08	1.52172e-08	1.0606e-08	2.41603e-08
10	VIT_01s0010g03910.t01	VIT_01s0010g03910	1.70735e-06	2.41655e-06	2.03129e-06	8.02558e-06	1.97822e-05	5.93888e-06	5.89193e-06	6.16389e-06	6.85757e-07	8.89191e-07	7.44118e-07	1.86406e-06
9	VIT_01s0010g03920.t01	VIT_01s0010g03920	4.32597e-06	2.84577e-06	5.20423e-06	5.29767e-06	1.28777e-05	6.95334e-06	5.03982e-06	7.3068e-06	1.40072e-06	1.42545e-06	5.00842e-07	1.90253e-06
6	VIT_01s0010g03930.t01	VIT_01s0010g03930	1.01999e-05	9.24909e-07	1.8072e-05	1.45134e-05	6.79042e-05	4.53742e-05	6.58846e-06	4.43774e-05	6.96799e-06	3.04755e-06	4.5979e-06	1.94198e-05
1	VIT_01s0010g03940.t01	VIT_01s0010g03940	6.40145e-06	3.74358e-06	6.40733e-06	7.52438e-06	2.29672e-05	1.20427e-05	4.42507e-06	1.31959e-05	1.84916e-06	1.83886e-06	2.22855e-06	5.40733e-06
6	VIT_01s0010g03950.t01	VIT_01s0010g03950	4.65931e-06	4.02574e-06	2.24482e-06	2.36851e-06	3.04842e-06	1.17645e-06	1.24432e-06	1.95034e-06	6.29425e-07	7.58931e-07	4.27149e-07	9.24703e-07
13	VIT_01s0010g03960.t01	VIT_01s0010g03960	7.13105e-07	3.32934e-07	9.69441e-07	7.52752e-07	2.30399e-06	1.14572e-06	6.3935e-07	1.42226e-06	7.32067e-08	3.05668e-08	2.08194e-07	5.45525e-06
18	VIT_01s0010g03970.t01	VIT_01s0010g03970	1.9241e-07	4.35374e-07	3.08114e-07	3.65595e-07	2.07221e-07	1.91224e-07	1.3726e-07	1.67627e-07	4.12169e-07	0	0	0
13	VIT_01s0010g03980.t01	VIT_01s0010g03980	1.38144e-05	9.99282e-06	1.11444e-05	2.15571e-05	4.79957e-05	2.8785e-05	2.33216e-05	2.67274e-05	1.16278e-05	2.02782e-05	2.34327e-05	1.97025e-05
11	VIT_01s0010g03990.t01	VIT_01s0010g03990	1.31204e-05	4.57374e-06	1.53534e-05	1.13557e-05	7.03117e-05	3.19909e-05	3.2205e-05	3.58738e-05	9.58462e-06	8.53604e-06	7.08938e-07	4.34023e-08
10	VIT_01s0010g04010.t01	VIT_01s0010g04010	1.5156e-06	3.37003e-06	1.78814e-06	4.27824e-07	8.16133e-08	7.98017e-08	1.62177e-07	1.24713e-07	2.69861e-07	2.33875e-07	6.90241e-08	1.13611e-07
11	VIT_01s0244g00010.t01	VIT_01s0244g00010	1.78614e-06	6.93384e-07	2.61629e-06	2.53339e-06	5.55412e-06	4.33721e-06	3.49949e-06	4.40522e-06	1.71493e-06	1.96759e-06	5.27023e-07	1.26348e-06
1	VIT_01s0244g00020.t01	VIT_01s0244g00020	5.43917e-06	4.82783e-06	6.52241e-06	7.03056e-06	8.74425e-06	7.62952e-06	6.5206e-06	8.4058e-06	2.39971e-06	2.12742e-06	9.61844e-07	1.87215e-06
1	VIT_01s0244g00030.t01	VIT_01s0244g00030	6.43683e-07	5.06899e-07	6.5641e-07	1.15753e-06	8.66538e-07	1.62213e-06	6.55976e-07	3.93178e-06	6.91637e-07	2.70527e-06	7.02709e-06	1.87681e-05
6	VIT_01s0244g00060.t01	VIT_01s0244g00060	1.58666e-05	9.3444e-06	1.75385e-05	1.11886e-05	2.86332e-05	1.43958e-05	1.11299e-05	1.72042e-05	3.38559e-06	4.14183e-06	2.50667e-06	8.53702e-06
10	VIT_01s0244g00070.t01	VIT_01s0244g00070	6.82914e-06	5.91622e-06	7.15956e-06	6.6354e-06	1.54897e-05	9.17456e-06	1.27131e-05	6.9508e-06	3.02043e-06	3.47182e-06	1.60425e-06	2.4614e-06
1	VIT_01s0244g00090.t01	VIT_01s0244g00090	1.31258e-06	6.72488e-08	4.03342e-06	1.57258e-07	4.72076e-08	1.41289e-07	3.30845e-08	1.10663e-07	8.61611e-08	1.63344e-07	7.32763e-07	1.8139e-06
1	VIT_01s0244g00100.t01	VIT_01s0244g00100	2.04831e-06	2.82283e-06	2.73337e-06	8.80323e-06	1.08723e-05	2.75843e-05	1.14242e-05	5.15415e-06	1.53223e-06	2.25715e-06	1.55475e-06	1.23864e-06
1	VIT_01s0244g00110.t01	VIT_01s0244g00110	4.06684e-06	7.54247e-06	3.79528e-06	5.30272e-06	6.97273e-06	5.47867e-06	6.67735e-06	7.54943e-06	3.37766e-06	7.32786e-06	6.93576e-06	8.8482e-06
1	VIT_01s0244g00120.t01	VIT_01s0244g00120	7.98869e-06	6.01734e-06	5.03807e-06	4.6452e-06	7.16806e-06	3.83354e-06	3.83886e-06	4.52898e-06	1.681e-06	2.274e-06	5.40392e-07	1.44799e-06
10	VIT_01s0244g00130.t01	VIT_01s0244g00130	6.42906e-06	5.94626e-06	3.87383e-06	3.63598e-06	5.07892e-06	4.56036e-06	5.28944e-06	2.58876e-06	1.76435e-06	2.32765e-06	1.02418e-06	1.33141e-06
1	VIT_01s0244g00140.t01	VIT_01s0244g00140	6.24867e-06	4.24226e-06	5.50121e-06	4.31176e-06	1.08312e-05	5.68492e-06	7.57578e-06	5.51258e-06	1.58007e-06	2.40706e-06	1.22219e-06	2.28243e-06
6	VIT_01s0244g00150.t01	VIT_01s0244g00150	3.15562e-05	2.76853e-05	2.02078e-05	2.10555e-05	6.01303e-05	2.88991e-05	4.2306e-05	3.90012e-05	1.02169e-05	2.41442e-05	1.12895e-05	2.98496e-05
6	VIT_01s0244g00160.t01	VIT_01s0244g00160	1.28007e-06	1.2231e-06	1.32007e-06	1.65183e-06	1.98519e-06	1.25297e-06	1.05927e-06	1.44577e-06	3.10769e-07	3.12295e-07	2.56509e-07	9.71418e-07
11	VIT_01s0244g00170.t01	VIT_01s0244g00170	3.21775e-05	2.57484e-05	1.33597e-05	2.91355e-05	6.63438e-06	4.93309e-06	6.7315e-06	1.85749e-05	1.57236e-06	1.39482e-05	3.5952e-05	8.39102e-05
1	VIT_01s0244g00180.t01	VIT_01s0244g00180	1.88828e-07	5.46371e-08	1.26983e-07	7.43271e-08	8.15664e-08	7.94329e-08	6.79926e-08	1.12792e-07	5.10507e-08	3.05662e-08	2.89104e-08	3.63321e-08
18	VIT_01s0146g00010.t01	VIT_01s0146g00010	1.93165e-06	9.58735e-07	1.68815e-06	1.16843e-06	3.64059e-06	1.91677e-06	1.98848e-06	2.53233e-06	5.94904e-07	2.25234e-06	1.53951e-06	1.08599e-06
10	VIT_01s0146g00020.t01	VIT_01s0146g00020	3.09704e-05	2.54144e-05	3.13586e-05	2.92276e-05	4.95862e-05	3.55358e-05	2.14016e-05	3.53527e-05	1.88463e-05	2.08359e-05	1.14227e-05	1.19286e-05
10	VIT_01s0146g00030.t01	VIT_01s0146g00030	4.15413e-08	7.53689e-08	9.5591e-08	6.0139e-08	5.88993e-08	2.87959e-08	3.112e-08	5.86755e-08	3.79705e-08	2.10981e-08	0	0
10	VIT_01s0146g00040.t01	VIT_01s0146g00040	1.8945e-06	3.74892e-06	2.08057e-06	9.6915e-07	1.23243e-07	1.1294e-07	2.00024e-07	1.54004e-07	2.69291e-07	3.74215e-07	9.07644e-08	0
15	VIT_01s0146g00050.t01	VIT_01s0146g00050	6.92496e-07	0	1.75543e-07	1.04146e-07	3.54182e-07	6.53679e-07	5.58669e-07	6.19066e-07	3.5518e-07	3.14639e-07	2.99548e-07	2.01267e-07
1	VIT_01s0146g00060.t01	VIT_01s0146g00060	1.27811e-05	9.76758e-06	1.1819e-05	1.01869e-05	4.41004e-05	1.90988e-05	1.29112e-05	1.89811e-05	6.1258e-06	1.1163e-05	7.79671e-06	7.82968e-06
1	VIT_01s0146g00070.t01	VIT_01s0146g00070	9.76882e-07	4.37809e-07	2.81109e-06	8.62803e-07	8.37588e-07	1.18397e-07	2.61625e-07	2.34508e-06	1.47241e-06	3.16195e-06	4.70938e-06	1.49294e-05
1	VIT_01s0146g00090.t01	VIT_01s0146g00090	1.86006e-07	2.08868e-07	1.62558e-07	6.66739e-08	7.92425e-08	2.29883e-08	7.7885e-08	1.26037e-07	6.30844e-08	3.53803e-08	1.12949e-07	5.26744e-07
1	VIT_01s0146g00100.t01	VIT_01s0146g00100	5.34201e-06	4.18412e-06	5.09496e-06	5.86303e-06	1.18675e-05	9.06663e-06	8.6483e-06	8.6916e-06	3.33068e-06	6.73867e-06	3.1994e-06	8.01266e-06
1	VIT_01s0146g00110.t01	VIT_01s0146g00110	3.71414e-06	3.24066e-06	3.80938e-06	4.35525e-06	1.24743e-05	5.08415e-06	5.98064e-06	5.979e-06	1.83978e-06	2.76565e-06	9.82988e-07	2.38742e-06
1	VIT_01s0146g00120.t01	VIT_01s0146g00120	6.59151e-06	6.17107e-06	5.82502e-06	5.38915e-06	1.08204e-05	5.81431e-06	7.41981e-06	3.77297e-06	2.14586e-06	3.15166e-06	1.39294e-06	1.9589e-06
14	VIT_01s0146g00130.t01	VIT_01s0146g00130	1.39741e-05	7.86969e-06	1.58059e-05	1.29386e-05	4.38139e-05	1.54875e-05	1.26217e-05	1.93715e-05	3.38694e-06	2.90928e-06	2.9042e-06	5.96068e-06
6	VIT_01s0146g00140.t01	VIT_01s0146g00140	1.20821e-05	5.63813e-06	1.43142e-05	9.44746e-06	3.80601e-05	1.27911e-05	1.10844e-05	1.56418e-05	2.04287e-06	2.27422e-06	1.82124e-06	5.84507e-06
12	VIT_01s0146g00150.t01	VIT_01s0146g00150	4.62257e-05	1.91364e-05	0.000152511	5.53431e-05	1.51169e-05	2.24982e-05	5.4053e-05	1.99818e-05	8.6483e-06	1.93688e-05	4.54255e-06	1.72471e-05
6	VIT_01s0146g00160.t01	VIT_01s0146g00160	4.13609e-07	6.65244e-08	3.94331e-07	2.85778e-07	5.74701e-08	7.46224e-08	1.28376e-07	0	1.04424e-07	1.89888e-06	1.88047e-07	6.52908e-08
1	VIT_01s0146g00170.t01	VIT_01s0146g00170	7.27987e-06	7.43425e-06	8.72763e-06	1.03249e-05	2.06158e-05	1.1325e-05	1.08395e-05	1.32397e-05	4.42681e-06	3.11644e-06	1.83341e-06	3.80921e-06
12	VIT_01s0146g00180.t01	VIT_01s0146g00180	2.07822e-05	2.63525e-06	1.90578e-05	1.24818e-05	7.45267e-06	2.15377e-06	2.46388e-06	5.95526e-06	1.50462e-06	4.80719e-06	2.45507e-05	5.43195e-05
18	VIT_01s0146g00190.t01	VIT_01s0146g00190	9.67089e-08	1.18468e-07	1.27842e-07	4.29314e-08	6.18002e-08	0	2.29964e-08	2.70454e-08	9.26617e-08	5.86985e-08	0	2.41647e-08
12	VIT_01s0146g00210.t01	VIT_01s0146g00210	0	0	2.33365e-07	4.0594e-07	2.68318e-07	0	0	3.02748e-06	2.04678e-07	1.1244e-07	3.64411e-07	6.24311e-07
1	VIT_01s0146g00220.t01	VIT_01s0146g00220	0	3.69798e-07	6.15576e-07	5.91341e-05	2.62457e-05	0.000193911	4.4431e-05	2.94279e-05	2.02055e-05	1.97964e-05	1.75526e-06	5.89458e-07
18	VIT_01s0146g00230.t01	VIT_01s0146g00230	0	0	0	0	0	0	0	0	0	0	0	0
6	VIT_01s0146g00240.t01	VIT_01s0146g00240	3.51836e-06	2.92565e-06	2.76736e-06	3.16885e-06	3.00164e-06	2.30896e-06	2.09263e-06	3.52496e-06	1.14553e-06	1.18656e-06	4.64169e-07	4.34234e-07
1	VIT_01s0146g00250.t01	VIT_01s0146g00250	1.02949e-05	5.23262e-06	1.47165e-05	1.00298e-05	1.97977e-05	1.36675e-05	1.03962e-05	1.13624e-05	4.62675e-06	6.40144e-06	5.52503e-06	1.24146e-05
6	VIT_01s0146g00260.t01	VIT_01s0146g00260	2.10199e-06	9.83801e-07	1.28676e-06	1.22925e-06	2.88308e-07	9.92551e-08	1.22479e-07	1.79973e-07	1.03257e-07	1.41141e-06	2.95684e-07	3.679e-07
1	VIT_01s0146g00270.t01	VIT_01s0146g00270	1.44266e-05	9.43988e-06	9.48642e-06	8.95109e-06	1.75602e-05	6.02731e-06	9.51473e-06	8.13273e-06	3.20741e-06	6.53295e-06	4.86897e-06	5.21399e-06
11	VIT_01s0146g00280.t01	VIT_01s0146g00280	5.72426e-05	5.13217e-06	0.00011017	3.42491e-05	0.000136384	2.543e-05	1.84407e-05	0.000145603	1.07361e-05	3.00684e-05	3.91832e-05	0.000101692
11	VIT_01s0146g00290.t01	VIT_01s0146g00290	1.50056e-05	2.14646e-05	1.54698e-05	1.44548e-05	1.07252e-05	1.58731e-05	1.27335e-05	1.12063e-05	8.06609e-06	1.06291e-05	1.72791e-06	3.64326e-06
2	VIT_01s0146g00300.t01	VIT_01s0146g00300	4.50395e-05	4.20407e-05	3.60464e-05	4.36719e-05	6.69136e-05	4.99637e-05	4.28313e-05	5.21168e-05	1.85747e-05	4.00638e-05	1.54863e-05	2.07248e-05
1	VIT_01s0146g00310.t01	VIT_01s0146g00310	1.3728e-05	9.57366e-06	1.33996e-05	1.21707e-05	2.82742e-05	1.62903e-05	1.22384e-05	1.34247e-05	4.75765e-06	1.10215e-05	5.9412e-06	1.10841e-05
17	VIT_01s0146g00320.t01	VIT_01s0146g00320	8.06154e-07	1.75229e-07	1.2118e-06	1.88188e-07	4.56738e-07	3.18762e-07	1.81255e-07	4.76854e-07	2.01543e-07	5.68544e-07	3.21501e-07	8.50033e-07
11	VIT_01s0146g00330.t01	VIT_01s0146g00330	3.84556e-06	1.91875e-06	8.68735e-06	6.43393e-06	3.2234e-05	1.76901e-05	3.68544e-06	1.49911e-05	1.99923e-06	1.02448e-06	7.73242e-07	2.50052e-06
1	VIT_01s0146g00340.t01	VIT_01s0146g00340	4.12118e-05	8.91143e-05	5.34263e-05	7.36259e-05	9.17595e-05	7.27778e-05	9.69528e-05	3.77512e-05	2.02824e-05	2.20294e-05	1.09921e-05	9.46964e-06
1	VIT_01s0146g00350.t01	VIT_01s0146g00350	7.15847e-06	1.29188e-06	8.37868e-06	2.18598e-06	2.53992e-06	1.02804e-07	8.1282e-08	4.6407e-07	2.2819e-07	9.36967e-07	2.77112e-05	2.88427e-05
6	VIT_01s0146g00360.t01	VIT_01s0146g00360	4.69734e-06	2.65725e-06	3.58533e-06	2.97118e-06	1.00742e-05	4.03843e-06	5.3314e-06	3.07799e-06	1.17174e-06	1.61529e-06	7.6939e-07	5.02143e-07
8	VIT_01s0146g00370.t01	VIT_01s0146g00370	2.2734e-05	1.42499e-05	1.62474e-05	8.80581e-06	1.76193e-05	6.2627e-06	1.28264e-05	1.10135e-05	3.77382e-06	1.00024e-05	3.67699e-06	3.00619e-06
11	VIT_01s0146g00380.t01	VIT_01s0146g00380	2.39888e-05	1.91857e-05	3.17671e-05	2.91407e-05	2.47086e-05	2.34045e-05	9.06304e-06	1.7966e-05	6.15486e-06	9.92572e-06	5.91155e-06	1.22905e-05
11	VIT_01s0146g00390.t01	VIT_01s0146g00390	0.00228249	0.00160611	0.00273136	0.00216255	0.00591379	0.00302957	0.00182244	0.00149416	0.000418428	0.000566115	0.000209424	0.000931355
12	VIT_01s0146g00400.t01	VIT_01s0146g00400	4.4749e-07	3.19768e-07	1.49859e-06	2.30834e-06	2.46224e-05	1.88965e-05	3.72163e-05	5.85643e-06	5.96452e-06	1.58319e-05	2.89846e-06	1.93812e-06
11	VIT_01s0146g00410.t01	VIT_01s0146g00410	3.02962e-06	4.419e-07	5.94384e-06	2.70203e-06	3.59104e-06	4.11063e-06	1.72017e-06	6.87656e-06	2.86182e-06	3.91626e-06	1.24553e-06	2.05447e-06
18	VIT_01s0146g00420.t01	VIT_01s0146g00420	8.42722e-06	7.94689e-06	5.77048e-06	2.76009e-06	2.05532e-06	1.58803e-05	9.36591e-06	1.24451e-05	1.01676e-05	1.27362e-05	1.68397e-06	1.13146e-06
18	VIT_01s0146g00430.t01	VIT_01s0146g00430	4.8951e-08	2.96041e-08	1.83042e-07	1.29938e-07	3.47025e-08	1.28094e-07	6.80861e-08	1.13001e-07	2.98288e-08	2.53509e-08	1.46466e-08	0
1	VIT_01s0146g00440.t01	VIT_01s0146g00440	1.50459e-05	9.60436e-06	2.79498e-05	7.42377e-05	0.000180177	0.000171924	0.000103137	4.9246e-05	1.69283e-05	1.58505e-05	7.44739e-06	2.15497e-06
6	VIT_01s0146g00450.t01	VIT_01s0146g00450	9.61155e-06	6.04724e-06	7.70369e-06	7.05604e-06	1.71324e-05	8.57564e-06	1.00412e-05	1.1486e-05	2.85988e-06	4.813e-06	5.26684e-06	7.7343e-06
14	VIT_01s0146g00460.t01	VIT_01s0146g00460	7.51619e-07	4.1399e-07	7.31235e-07	7.81432e-07	1.83116e-06	1.56202e-06	5.05912e-07	5.06549e-07	1.92173e-07	1.64128e-07	9.04203e-08	1.34636e-07
12	VIT_01s0146g00480.t01	VIT_01s0146g00480	3.81107e-06	1.05438e-06	1.00994e-05	1.98552e-05	2.32442e-05	4.35204e-05	4.7358e-06	1.52729e-05	9.78146e-06	2.06421e-06	7.16656e-07	3.9683e-07
6	VIT_01s0146g00490.t01	VIT_01s0146g00490	6.94353e-07	4.68914e-07	6.66753e-07	9.75675e-07	1.39034e-06	1.50274e-06	6.21098e-07	1.20327e-06	3.47407e-07	3.47463e-07	2.54623e-07	2.56526e-07
12	VIT_01s0146g00510.t01	VIT_01s0146g00510	8.41948e-08	3.71452e-08	3.74512e-08	1.51089e-07	6.14579e-07	2.18517e-07	5.99211e-07	5.05657e-07	1.34452e-07	1.68155e-07	1.32233e-07	1.71757e-07
1	VIT_01s0146g00520.t01	VIT_01s0146g00520	2.27556e-05	2.03911e-05	2.23423e-05	2.6033e-05	3.75284e-05	4.02609e-05	3.80778e-05	3.05968e-05	1.22366e-05	1.58226e-05	1.03379e-05	1.04018e-05
15	VIT_01s0146g00530.t01	VIT_01s0146g00530	4.32642e-07	4.19922e-07	2.10058e-07	4.11026e-07	8.08208e-07	8.10918e-07	5.82974e-07	4.26597e-07	2.56618e-07	7.41796e-08	7.98474e-08	5.22386e-08
1	VIT_01s0150g00020.t01	VIT_01s0150g00020	4.19209e-06	3.59657e-06	1.63556e-06	3.37814e-06	7.50841e-06	6.20329e-06	8.59771e-06	4.13687e-06	3.68822e-06	8.94355e-06	2.3279e-06	4.7417e-06
1	VIT_01s0150g00030.t01	VIT_01s0150g00030	3.36844e-06	2.70867e-06	4.34993e-06	4.28693e-06	1.20886e-05	7.45636e-06	5.91199e-06	7.55516e-06	1.63519e-06	1.18458e-06	4.0706e-07	1.60837e-06
13	VIT_01s0150g00040.t01	VIT_01s0150g00040	1.21172e-06	7.92121e-07	8.40035e-07	1.25777e-06	1.56814e-06	1.43226e-06	5.23747e-07	8.19343e-07	2.77015e-07	3.25991e-07	2.14747e-07	1.99785e-07
11	VIT_01s0150g00050.t01	VIT_01s0150g00050	2.24471e-06	1.48138e-06	2.2933e-06	2.76331e-06	3.9365e-06	1.57103e-06	1.04146e-06	2.11699e-06	5.64373e-07	6.83011e-07	1.16302e-06	1.96705e-06
1	VIT_01s0150g00060.t01	VIT_01s0150g00060	2.21255e-06	3.44001e-06	3.39851e-06	1.33764e-06	1.51636e-06	9.99501e-07	8.54227e-07	1.35225e-06	4.4051e-07	9.18218e-07	3.34726e-06	6.48315e-06
1	VIT_01s0150g00070.t01	VIT_01s0150g00070	4.84371e-07	2.45008e-07	9.4175e-07	4.34319e-07	2.06318e-06	9.39679e-07	3.88303e-07	4.43454e-07	7.37495e-08	3.35928e-08	7.98207e-08	3.26374e-08
12	VIT_01s0150g00080.t01	VIT_01s0150g00080	0	1.31775e-07	1.18151e-07	1.38314e-07	0	0	0	0	1.06366e-07	0	0	1.11665e-07
6	VIT_01s0150g00090.t01	VIT_01s0150g00090	6.08015e-06	2.7723e-06	6.91965e-06	4.52188e-06	1.16634e-05	4.95719e-06	6.02582e-06	8.93541e-06	1.10301e-06	1.92382e-06	1.50457e-06	4.94775e-06
6	VIT_01s0150g00100.t01	VIT_01s0150g00100	9.77268e-06	1.1896e-05	1.08432e-05	9.59225e-06	1.56558e-05	1.09852e-05	1.26357e-05	1.29914e-05	3.32689e-06	4.20309e-06	1.43906e-06	2.97766e-06
8	VIT_01s0150g00110.t01	VIT_01s0150g00110	3.91201e-06	2.78558e-06	3.65766e-06	3.15529e-06	7.64829e-06	3.53357e-06	4.09634e-06	4.0589e-06	7.10247e-07	8.10363e-07	3.38253e-07	1.07218e-06
10	VIT_01s0150g00120.t01	VIT_01s0150g00120	5.97196e-06	8.84575e-07	9.20026e-06	6.51803e-06	2.37821e-05	1.73017e-06	9.6731e-07	5.47221e-05	7.80237e-07	1.58591e-06	2.88422e-06	3.03261e-06
1	VIT_01s0150g00130.t01	VIT_01s0150g00130	5.18681e-06	3.78274e-06	4.86273e-06	6.63727e-06	1.38654e-05	7.46184e-06	6.54095e-06	1.16994e-05	2.26573e-06	2.69641e-06	1.77314e-06	7.9844e-06
1	VIT_01s0150g00140.t01	VIT_01s0150g00140	5.37796e-05	3.93035e-05	3.41598e-05	1.95491e-05	1.96991e-05	8.39992e-06	6.39656e-06	7.95815e-06	2.05977e-06	2.88404e-06	1.20864e-06	8.94473e-07
1	VIT_01s0150g00150.t01	VIT_01s0150g00150	8.78143e-06	6.42332e-06	1.11348e-05	7.75522e-06	1.22596e-05	7.20949e-06	6.97432e-06	7.01597e-06	1.38331e-06	1.74524e-06	6.3962e-07	1.63564e-06
1	VIT_01s0150g00160.t01	VIT_01s0150g00160	2.27764e-05	1.34395e-05	2.27226e-05	1.81249e-05	3.34862e-05	2.09294e-05	1.55662e-05	2.06613e-05	1.09607e-05	3.02554e-05	1.52274e-05	1.5241e-05
6	VIT_01s0150g00170.t01	VIT_01s0150g00170	3.52871e-05	5.3482e-05	3.56176e-05	3.84769e-05	1.92028e-05	1.10373e-05	1.31194e-05	7.26082e-06	3.63762e-06	4.87398e-06	9.37017e-07	4.70988e-06
6	VIT_01s0150g00180.t01	VIT_01s0150g00180	5.17692e-06	3.29041e-06	4.87347e-06	4.12812e-06	1.04379e-05	5.32231e-06	5.49811e-06	6.51368e-06	1.94461e-06	4.16966e-06	4.49894e-06	5.38086e-06
1	VIT_01s0150g00190.t01	VIT_01s0150g00190	9.53255e-05	7.22348e-05	7.37944e-05	5.89279e-05	0.000147388	5.22883e-05	4.47942e-05	4.94399e-05	2.14805e-05	6.68294e-05	8.2913e-05	6.17824e-05
1	VIT_01s0150g00200.t01	VIT_01s0150g00200	6.43051e-06	8.21985e-06	7.933e-06	8.02168e-06	9.17332e-06	5.8166e-06	7.04514e-06	7.50212e-06	2.10285e-06	2.46092e-06	4.26091e-06	8.24737e-06
1	VIT_01s0150g00210.t01	VIT_01s0150g00210	7.37032e-06	5.44734e-06	7.06303e-06	7.1653e-06	2.5912e-05	1.99077e-05	1.75948e-05	1.8974e-05	1.08191e-05	2.55155e-05	7.17851e-06	4.9349e-06
12	VIT_01s0150g00220.t01	VIT_01s0150g00220	2.07778e-05	2.10585e-05	2.15309e-05	2.56412e-05	3.71047e-05	2.79468e-05	2.61257e-05	2.64766e-05	9.88112e-06	9.82713e-06	4.72205e-06	9.08791e-06
1	VIT_01s0150g00230.t01	VIT_01s0150g00230	6.60184e-07	7.58179e-07	6.54537e-07	6.79467e-07	2.52261e-07	1.83581e-07	1.00682e-07	2.06817e-07	1.15903e-07	1.41271e-07	4.56863e-08	4.12402e-08
18	VIT_01s0150g00240.t01	VIT_01s0150g00240	1.2145e-06	1.37616e-06	2.24915e-06	2.84369e-06	2.90058e-07	3.4113e-07	5.48579e-07	2.69418e-07	1.1249e-07	2.431e-07	7.17468e-07	1.18093e-06
1	VIT_01s0150g00250.t01	VIT_01s0150g00250	2.01023e-05	1.64068e-05	2.95935e-05	3.9975e-05	6.4312e-06	3.20375e-06	3.66274e-06	3.86469e-06	1.38845e-06	3.77407e-06	4.0151e-06	2.43257e-05
6	VIT_01s0150g00260.t01	VIT_01s0150g00260	7.03829e-06	5.87307e-06	7.71245e-06	9.07844e-06	2.1632e-05	1.10246e-05	8.51638e-06	1.22217e-05	2.39949e-06	2.6312e-06	1.29427e-06	3.20071e-06
6	VIT_01s0150g00270.t01	VIT_01s0150g00270	1.04462e-05	8.74959e-06	7.16693e-06	7.84124e-06	1.67237e-05	9.35706e-06	1.7017e-05	1.36666e-05	7.49585e-06	1.82676e-05	2.35653e-05	1.71283e-05
6	VIT_01s0150g00280.t01	VIT_01s0150g00280	2.86675e-06	1.8978e-06	1.8749e-06	1.67327e-06	2.09856e-06	1.1087e-06	2.93841e-06	2.00768e-06	1.83824e-06	8.5939e-06	1.26271e-05	1.38499e-05
6	VIT_01s0150g00290.t01	VIT_01s0150g00290	1.15017e-05	5.66455e-06	1.01924e-05	6.58037e-06	2.5709e-05	8.15459e-06	8.78446e-06	1.15835e-05	1.77653e-06	5.10527e-06	3.55568e-06	3.80405e-06
1	VIT_01s0150g00300.t01	VIT_01s0150g00300	9.49009e-05	5.31795e-05	8.24101e-05	4.5553e-05	1.75369e-06	1.20033e-06	8.18509e-07	2.43593e-07	3.07215e-07	1.30462e-06	1.23761e-06	2.46712e-06
2	VIT_01s0150g00310.t01	VIT_01s0150g00310	0.00109745	0.000927948	0.0010143	0.00108489	0.00183483	0.00160078	0.00129771	0.00133395	0.000557599	0.00102481	0.000633593	0.000403262
1	VIT_01s0150g00320.t01	VIT_01s0150g00320	2.58212e-06	1.60979e-06	3.83274e-06	8.92227e-06	2.0658e-05	1.94072e-05	5.69706e-06	1.67245e-05	2.64321e-06	6.07795e-06	1.37419e-05	2.01541e-05
6	VIT_01s0150g00330.t01	VIT_01s0150g00330	1.14301e-06	5.15098e-07	1.82821e-06	1.20883e-06	2.80179e-06	6.38083e-06	8.48556e-07	2.3314e-06	6.03423e-07	4.49267e-07	9.03599e-07	6.28867e-06
13	VIT_01s0150g00340.t01	VIT_01s0150g00340	6.86669e-08	0	5.49795e-08	5.95695e-08	7.39525e-08	6.82435e-08	6.28329e-08	5.98223e-08	1.59149e-07	0	3.14264e-08	4.20241e-08
6	VIT_01s0150g00350.t01	VIT_01s0150g00350	7.0613e-06	6.76203e-06	6.5593e-06	8.41143e-06	2.42034e-05	1.20869e-05	1.0947e-05	6.63984e-06	2.20106e-06	3.88218e-06	1.48425e-06	2.09427e-06
6	VIT_01s0150g00360.t01	VIT_01s0150g00360	3.48682e-08	1.2814e-07	9.71886e-08	1.6873e-07	2.00995e-07	2.07919e-07	1.98991e-07	1.82262e-07	5.72725e-08	1.49227e-07	6.66951e-07	2.25101e-06
11	VIT_01s0150g00370.t01	VIT_01s0150g00370	3.59759e-08	0	2.60266e-07	8.99925e-08	2.80546e-07	3.80902e-08	4.86757e-08	6.18931e-08	5.48057e-08	7.30859e-08	1.93929e-07	4.72133e-07
13	VIT_01s0150g00380.t01	VIT_01s0150g00380	0	8.99103e-08	7.83549e-08	7.89268e-08	1.31199e-07	1.94517e-07	1.39623e-07	4.9262e-07	4.97851e-07	4.91546e-07	1.95768e-07	1.56492e-07
1	VIT_01s0150g00390.t01	VIT_01s0150g00390	2.33384e-05	1.96291e-05	2.20789e-05	2.03918e-05	4.11445e-05	1.95613e-05	1.03703e-05	7.34761e-06	4.22281e-06	7.04888e-06	1.84572e-06	2.10959e-06
6	VIT_01s0150g00400.t01	VIT_01s0150g00400	7.05842e-05	5.17948e-05	7.40919e-05	7.11338e-05	0.000158141	9.06897e-05	0.000109545	8.95232e-05	3.13411e-05	2.67183e-05	9.09748e-06	2.54564e-05
12	VIT_01s0150g00410.t01	VIT_01s0150g00410	2.80063e-06	8.42095e-07	5.99326e-06	1.94957e-05	7.63758e-05	5.24789e-05	1.04616e-05	3.54521e-05	9.6869e-06	4.82302e-06	2.30325e-06	5.76377e-06
18	VIT_01s0150g00420.t01	VIT_01s0150g00420	1.41951e-07	1.25572e-07	2.89341e-07	4.72007e-07	1.55572e-07	4.93003e-07	2.53159e-07	4.32836e-07	2.2429e-07	0	3.54959e-08	4.3437e-08
1	VIT_01s0150g00430.t01	VIT_01s0150g00430	2.59173e-06	2.1507e-06	2.94724e-06	3.06785e-06	7.12404e-06	3.72882e-06	1.87853e-06	3.45286e-06	1.30341e-06	1.41432e-06	4.1972e-07	8.40852e-07
1	VIT_01s0150g00440.t01	VIT_01s0150g00440	1.57672e-06	2.02494e-07	5.8082e-06	5.91126e-06	6.48379e-05	3.134e-05	6.15889e-06	1.38278e-05	4.05708e-06	2.07988e-06	1.80534e-06	2.41437e-06
1	VIT_01s0150g00450.t01	VIT_01s0150g00450	2.71516e-08	1.50018e-08	2.99298e-08	1.6595e-08	2.06051e-08	3.97597e-08	3.82494e-08	2.22041e-08	3.7653e-08	0	0	0
1	VIT_01s0150g00460.t01	VIT_01s0150g00460	6.29878e-07	5.65645e-07	4.56448e-07	2.64253e-06	6.08177e-06	9.24606e-06	9.94398e-06	3.76575e-06	1.82019e-05	3.08328e-05	5.04044e-06	1.74337e-05
13	VIT_01s0150g00480.t01	VIT_01s0150g00480	8.612e-06	8.41158e-06	1.2216e-06	6.01548e-06	7.29987e-06	2.84876e-06	2.71626e-06	2.60904e-06	8.48826e-07	2.30704e-06	8.24378e-07	2.27792e-06
6	VIT_01s0150g00510.t01	VIT_01s0150g00510	2.3471e-05	2.74028e-05	1.32519e-05	1.064e-05	9.78774e-06	4.36913e-06	4.77104e-06	4.09369e-06	1.44456e-06	4.99671e-06	4.22924e-06	1.42287e-05
2	VIT_01s0150g00520.t01	VIT_01s0150g00520	4.52578e-05	4.86282e-05	3.02259e-05	3.99082e-05	5.20057e-05	6.03026e-05	5.27028e-05	3.53764e-05	1.3731e-05	4.6423e-05	5.8459e-06	1.88768e-05
12	VIT_01s0150g00530.t01	VIT_01s0150g00530	1.27428e-07	1.82234e-07	1.2456e-07	4.60429e-08	6.45979e-08	2.20626e-07	1.50672e-07	4.96856e-08	9.18088e-08	2.1349e-07	6.32335e-07	2.42781e-07
1	VIT_01s0150g00540.t01	VIT_01s0150g00540	5.41969e-06	5.32716e-06	3.94495e-06	2.56589e-06	1.15942e-06	1.85827e-06	1.31345e-06	6.39955e-07	3.93941e-07	3.71823e-07	1.32339e-07	8.09115e-08
6	VIT_01s0150g00550.t01	VIT_01s0150g00550	2.0438e-06	1.28973e-06	2.19036e-06	1.67554e-06	6.35683e-06	2.0964e-06	2.77596e-06	2.97632e-06	4.94004e-07	1.22291e-06	7.67039e-07	9.32735e-07
6	VIT_01s0150g00570.t01	VIT_01s0150g00570	2.81374e-05	3.11134e-05	2.2018e-05	2.0104e-05	2.03032e-05	1.78989e-05	1.54101e-05	1.73418e-05	1.19337e-05	2.80128e-05	7.77046e-06	1.52984e-05
2	VIT_01s0150g00580.t01	VIT_01s0150g00580	7.7537e-05	0.00010215	8.31349e-05	0.000140227	0.000182605	0.000221906	0.000220153	0.000149523	0.000101887	0.000150204	3.60098e-05	4.36439e-05
6	VIT_01s0150g00590.t01	VIT_01s0150g00590	4.66556e-06	4.05075e-06	4.88399e-06	5.81121e-06	1.10516e-05	6.94735e-06	7.49919e-06	7.65929e-06	2.29539e-06	1.57995e-06	4.85588e-07	1.9227e-06
6	VIT_01s0150g00600.t01	VIT_01s0150g00600	5.85004e-06	6.17754e-06	7.73462e-06	7.02839e-06	8.66561e-06	7.15386e-06	3.88021e-06	6.28954e-06	1.6384e-06	8.62327e-07	1.66818e-06	1.84017e-06
1	VIT_01s0150g00610.t01	VIT_01s0150g00610	6.32285e-06	4.31584e-06	7.29161e-06	6.74084e-06	1.92379e-05	7.39241e-06	5.94896e-06	6.81328e-06	3.13096e-06	5.86788e-06	6.56033e-06	8.19332e-06
1	VIT_01s0150g00620.t01	VIT_01s0150g00620	2.65602e-06	2.17952e-06	3.74207e-06	5.10419e-06	8.99746e-06	3.13557e-06	2.45423e-06	7.06456e-06	7.13885e-07	1.36296e-06	1.08499e-06	2.91127e-06
6	VIT_01s0150g00630.t01	VIT_01s0150g00630	5.03072e-07	2.46252e-07	5.04523e-07	4.42317e-07	1.46422e-06	8.71549e-07	6.33897e-07	7.25213e-07	1.48873e-07	1.86408e-07	4.13151e-08	1.91794e-07
6	VIT_01s0150g00640.t01	VIT_01s0150g00640	4.52345e-06	2.87966e-06	6.52488e-06	5.39908e-06	7.97331e-06	4.34106e-06	3.90197e-06	7.30805e-06	1.47425e-06	2.51795e-06	1.58249e-06	3.35564e-06
18	VIT_10s0116g00040.t01	VIT_10s0116g00040	6.42941e-08	4.65345e-08	1.78784e-07	1.3025e-07	3.90834e-07	2.40549e-07	7.44686e-08	2.31054e-07	5.14023e-08	2.50148e-08	4.86028e-08	4.2925e-08
1	VIT_10s0116g00060.t01	VIT_10s0116g00060	0.00019911	0.000157436	0.000280076	0.000255879	0.000785176	0.00036697	0.000287748	0.000300161	6.67518e-05	4.32905e-05	2.74577e-05	0.000210274
18	VIT_10s0116g00070.t01	VIT_10s0116g00070	1.1832e-07	2.39528e-08	2.17316e-08	2.47686e-08	3.98478e-08	4.19542e-08	5.7568e-08	4.3746e-08	4.27453e-08	3.81188e-08	2.45678e-08	1.77494e-08
1	VIT_10s0116g00080.t01	VIT_10s0116g00080	3.02619e-06	1.58264e-06	1.62752e-06	7.88522e-07	1.90534e-06	1.29355e-06	3.12194e-06	5.63395e-07	1.29142e-06	3.14025e-06	7.45828e-07	4.53694e-07
6	VIT_10s0116g00110.t01	VIT_10s0116g00110	0	0	0	0	0	0	0	0	0	0	0	0
1	VIT_10s0116g00120.t01	VIT_10s0116g00120	0	0	0	0	0	0	0	0	0	0	0	0
1	VIT_10s0116g00150.t01	VIT_10s0116g00150	2.73853e-08	2.51602e-08	4.36474e-08	8.39853e-08	7.47727e-08	2.88386e-08	3.20651e-08	6.62793e-08	5.76936e-08	8.45175e-08	3.2427e-07	3.50987e-06
1	VIT_10s0116g00170.t01	VIT_10s0116g00170	9.0084e-08	4.70903e-08	1.5547e-07	5.63356e-08	9.57941e-08	3.12226e-08	5.42602e-08	4.97496e-08	5.20523e-08	1.83008e-07	7.82306e-07	3.12446e-06
1	VIT_10s0116g00240.t01	VIT_10s0116g00240	1.83015e-06	1.77753e-06	1.69084e-06	2.71891e-06	3.25535e-06	2.09384e-06	2.79809e-06	2.53109e-06	6.38434e-07	3.5806e-07	2.74793e-07	5.76025e-07
12	VIT_10s0116g00270.t01	VIT_10s0116g00270	5.69227e-07	1.15055e-06	8.95448e-07	1.94683e-06	1.10348e-06	7.92003e-07	1.25708e-06	1.28936e-06	2.79815e-07	1.25609e-07	3.9855e-07	4.1804e-07
1	VIT_10s0116g00280.t01	VIT_10s0116g00280	1.98065e-06	1.88518e-06	2.49785e-06	2.96545e-06	6.92263e-06	3.79395e-06	4.17533e-06	3.82279e-06	9.11953e-07	7.55583e-07	2.96872e-07	1.14251e-06
12	VIT_10s0116g00300.t01	VIT_10s0116g00300	2.74437e-07	2.15188e-07	3.94693e-07	1.28718e-06	6.80942e-07	3.77024e-06	5.54833e-07	1.49512e-06	1.11003e-06	6.96907e-07	4.1136e-07	6.00267e-07
12	VIT_10s0116g00310.t01	VIT_10s0116g00310	2.32345e-07	2.91244e-07	4.06111e-07	4.03125e-07	3.11494e-07	8.34826e-07	1.9735e-07	3.97568e-07	3.2263e-07	1.82797e-07	1.92946e-07	1.58182e-07
1	VIT_10s0116g00340.t01	VIT_10s0116g00340	0	4.01605e-08	4.04914e-08	4.0787e-08	5.63842e-08	5.32557e-08	7.57605e-07	1.01344e-07	2.01307e-06	1.12113e-05	1.63888e-06	6.72168e-07
13	VIT_10s0116g00370.t01	VIT_10s0116g00370	4.23701e-06	1.66553e-06	4.50395e-06	4.92073e-06	8.67409e-06	5.09609e-06	7.69892e-06	5.21178e-06	1.81221e-06	4.49989e-06	5.28506e-06	1.38027e-05
1	VIT_10s0116g00390.t01	VIT_10s0116g00390	5.72626e-06	4.70545e-06	5.30049e-06	5.60896e-06	1.08865e-05	7.36711e-06	3.93807e-06	6.15426e-06	9.08616e-07	1.74079e-06	9.32997e-07	4.09459e-06
1	VIT_10s0116g00410.t01	VIT_10s0116g00410	3.72946e-08	1.28384e-08	3.48603e-08	1.9328e-08	3.96261e-08	1.44235e-08	1.0624e-07	3.7931e-08	1.20915e-07	2.49932e-07	2.92362e-07	3.67712e-06
1	VIT_10s0116g00420.t01	VIT_10s0116g00420	1.60526e-05	1.29733e-05	2.21792e-05	2.11018e-05	1.74996e-05	1.37613e-05	9.49272e-06	1.44036e-05	5.44263e-06	6.11189e-06	3.50119e-06	7.69257e-06
6	VIT_10s0116g00450.t01	VIT_10s0116g00450	7.97051e-06	5.41195e-06	9.35663e-06	7.16226e-06	1.94215e-05	9.20815e-06	8.6739e-06	9.28478e-06	1.50111e-06	1.71328e-06	8.81335e-07	1.86172e-06
6	VIT_10s0116g00470.t01	VIT_10s0116g00470	2.42691e-07	1.02376e-07	1.91864e-07	3.22107e-07	1.22085e-07	1.58768e-07	7.30899e-08	2.40102e-07	1.44059e-07	0	8.63052e-08	0
1	VIT_10s0116g00480.t01	VIT_10s0116g00480	6.89263e-06	3.55243e-06	7.38277e-06	4.15255e-06	1.26285e-05	7.22605e-06	6.26856e-06	6.95681e-06	2.47056e-06	3.98078e-06	2.24547e-06	6.34422e-06
6	VIT_10s0116g00500.t01	VIT_10s0116g00500	1.10277e-06	7.96061e-07	2.20287e-06	8.98006e-07	1.44472e-06	5.47985e-07	3.09054e-06	1.5785e-06	2.98966e-06	1.80018e-05	9.47058e-06	2.69215e-05
6	VIT_10s0116g00510.t01	VIT_10s0116g00510	2.21886e-05	3.29572e-05	2.85875e-05	2.90615e-05	2.44116e-05	2.87065e-05	2.1273e-05	3.19398e-05	9.77048e-06	1.33498e-05	4.2256e-06	8.68675e-06
1	VIT_10s0116g00520.t01	VIT_10s0116g00520	1.5048e-07	9.98375e-08	1.49193e-07	2.73069e-07	4.33715e-07	4.86044e-07	2.20063e-06	3.33849e-07	6.52981e-06	1.45869e-05	4.39589e-06	4.46654e-06
1	VIT_10s0116g00530.t01	VIT_10s0116g00530	1.07236e-07	1.3442e-07	2.14652e-07	1.52817e-07	1.48433e-07	3.15313e-07	8.03237e-07	4.32563e-07	9.43072e-07	8.73353e-06	4.78611e-06	1.26991e-05
6	VIT_10s0116g00540.t01	VIT_10s0116g00540	5.70141e-06	4.80485e-06	3.8507e-06	4.93754e-06	8.98067e-06	4.96119e-06	6.60111e-06	6.95624e-06	1.80013e-06	2.12468e-06	2.47291e-07	2.39342e-06
6	VIT_10s0116g00550.t01	VIT_10s0116g00550	2.53647e-05	1.36808e-05	2.30208e-05	1.72001e-05	4.58003e-05	1.61419e-05	2.0615e-05	2.18227e-05	9.7766e-06	3.04751e-05	2.14367e-05	1.50954e-05
6	VIT_10s0116g00570.t01	VIT_10s0116g00570	0	0	7.30709e-08	3.50096e-07	1.55821e-07	8.24027e-07	6.30915e-06	2.67563e-06	8.99743e-06	1.45716e-05	3.7761e-06	1.08454e-05
1	VIT_10s0116g00590.t01	VIT_10s0116g00590	0	5.94313e-08	2.98679e-07	6.49946e-07	1.20213e-06	4.80604e-07	3.4933e-06	1.28612e-06	4.86745e-06	6.74336e-06	9.15024e-06	5.26433e-06
12	VIT_10s0116g00600.t01	VIT_10s0116g00600	5.72152e-07	3.22085e-07	4.12551e-07	1.21655e-06	1.06439e-05	3.26882e-06	4.04554e-06	1.61554e-06	1.12133e-06	2.47092e-06	6.60576e-07	3.10366e-06
11	VIT_10s0116g00620.t01	VIT_10s0116g00620	5.46203e-08	0	0	0	0	3.57324e-08	5.1297e-08	3.1323e-08	1.83515e-07	0	0	0
6	VIT_10s0116g00680.t01	VIT_10s0116g00680	0.000143421	0.000111243	0.000105742	8.2627e-05	0.000128453	2.11237e-05	2.018e-05	1.96618e-05	5.90845e-06	5.57797e-06	9.48698e-07	4.92279e-06
1	VIT_10s0116g00710.t01	VIT_10s0116g00710	2.12927e-07	1.34541e-07	2.6539e-07	1.12975e-07	2.62076e-07	2.03005e-07	1.08497e-07	5.39876e-07	4.08301e-07	1.04145e-07	1.73229e-07	7.44635e-08
6	VIT_10s0116g00720.t01	VIT_10s0116g00720	7.96406e-06	4.33071e-06	9.18182e-06	5.68977e-06	2.46553e-05	8.31461e-06	1.04695e-05	1.03356e-05	1.48698e-06	2.13541e-06	1.26241e-06	2.95223e-06
6	VIT_10s0116g00760.t01	VIT_10s0116g00760	1.99246e-05	1.24798e-05	1.83617e-05	1.3834e-05	2.25872e-05	2.22527e-05	9.80765e-06	1.93605e-05	2.04847e-05	3.45807e-05	1.72768e-05	3.62764e-05
8	VIT_10s0116g00770.t01	VIT_10s0116g00770	1.63986e-05	1.6759e-05	2.04101e-05	2.27562e-05	2.94995e-05	3.29611e-05	3.21602e-05	3.16226e-05	7.66367e-06	2.13305e-05	1.02477e-05	8.4402e-06
1	VIT_10s0116g00780.t01	VIT_10s0116g00780	1.1431e-06	8.91259e-07	1.30778e-06	1.38945e-06	4.19319e-06	2.16882e-06	2.06543e-06	2.58924e-06	4.09655e-07	4.47399e-07	6.62573e-07	2.99919e-06
1	VIT_10s0116g00790.t01	VIT_10s0116g00790	1.13006e-06	1.19991e-06	1.25393e-06	2.00245e-06	4.19812e-06	2.6585e-06	2.97663e-06	3.06413e-06	7.14314e-07	8.65542e-07	3.0027e-07	1.07236e-06
1	VIT_10s0116g00800.t01	VIT_10s0116g00800	8.05409e-07	1.63838e-06	3.82276e-07	2.70154e-06	4.61192e-06	1.28371e-05	1.10366e-05	2.72179e-06	4.71033e-06	1.11014e-05	2.04379e-06	3.2446e-07
1	VIT_10s0116g00820.t01	VIT_10s0116g00820	1.90132e-05	2.22201e-05	2.42144e-05	2.45212e-05	2.44554e-05	1.53469e-05	1.26427e-05	1.1286e-05	2.97201e-06	6.80909e-06	5.69794e-06	1.11298e-05
1	VIT_10s0116g00830.t01	VIT_10s0116g00830	6.11897e-06	4.39538e-06	5.08365e-06	4.65616e-06	1.20757e-05	4.80526e-06	4.64511e-06	3.80455e-06	1.83674e-06	2.66046e-06	1.96136e-06	1.96781e-06
14	VIT_10s0116g00840.t01	VIT_10s0116g00840	1.30848e-06	9.57691e-07	1.82684e-06	1.68038e-06	6.92691e-07	4.78672e-07	2.6956e-06	1.19072e-06	3.01425e-06	9.77193e-06	2.80472e-05	2.0069e-05
1	VIT_10s0116g00850.t01	VIT_10s0116g00850	7.13526e-08	3.27775e-08	1.7139e-07	6.77877e-08	1.63586e-07	1.19049e-07	1.41047e-07	2.36003e-07	6.96513e-08	5.50527e-08	1.56238e-07	4.01151e-07
1	VIT_10s0116g00860.t01	VIT_10s0116g00860	6.57244e-06	5.62175e-06	1.12612e-05	1.30833e-05	2.59517e-05	1.76179e-05	9.34682e-06	2.09934e-05	2.80876e-06	2.16003e-06	7.56454e-07	3.25483e-06
1	VIT_10s0116g00870.t01	VIT_10s0116g00870	2.06006e-06	1.88031e-06	2.79762e-06	2.10237e-06	5.79906e-06	3.04442e-06	1.58284e-06	2.68379e-06	4.88593e-07	4.49206e-07	3.3815e-07	1.42559e-06
1	VIT_10s0116g00900.t01	VIT_10s0116g00900	3.40683e-06	3.04364e-06	3.11693e-06	3.43891e-06	4.47168e-06	3.25654e-06	2.98413e-06	3.04907e-06	8.74225e-07	1.45147e-06	9.53084e-07	3.28491e-06
1	VIT_10s0116g00910.t01	VIT_10s0116g00910	8.00205e-07	6.99446e-07	5.82777e-07	7.51175e-07	6.26088e-07	5.5772e-07	7.67086e-07	6.77699e-07	3.0047e-07	8.72476e-07	4.8591e-07	6.85536e-07
1	VIT_10s0116g00920.t01	VIT_10s0116g00920	1.53805e-06	5.05005e-07	3.61891e-06	2.32067e-06	5.1286e-06	1.10233e-06	4.89898e-07	1.87316e-06	1.82186e-07	3.92638e-07	8.08229e-07	3.69261e-06
6	VIT_10s0116g00940.t01	VIT_10s0116g00940	1.22158e-05	1.118e-05	1.82043e-05	2.18406e-05	1.34601e-05	1.3647e-05	7.31804e-06	7.21106e-06	7.70576e-06	4.30585e-06	9.71163e-06	4.72551e-06
6	VIT_10s0116g00960.t01	VIT_10s0116g00960	8.45689e-06	8.40552e-06	1.21599e-05	1.3066e-05	2.44597e-05	1.97837e-05	3.6689e-06	4.05655e-06	7.86938e-07	4.25161e-07	2.71871e-07	8.71197e-07
1	VIT_10s0116g00970.t01	VIT_10s0116g00970	2.41908e-06	2.18442e-06	2.59133e-06	2.77099e-06	4.62164e-06	2.31487e-06	2.6594e-06	2.90834e-06	6.85997e-07	8.3815e-07	5.22524e-07	2.31594e-06
6	VIT_10s0116g00980.t01	VIT_10s0116g00980	1.77311e-06	6.85605e-07	3.1073e-06	1.41111e-06	4.76263e-06	3.12763e-06	1.81356e-06	3.63979e-06	8.02069e-07	7.12752e-07	4.47198e-07	1.78911e-06
6	VIT_10s0116g00990.t01	VIT_10s0116g00990	4.56712e-06	3.84724e-06	6.48999e-06	5.78909e-06	1.04985e-05	9.00568e-06	5.30951e-06	8.67539e-06	2.24905e-06	1.88808e-06	5.62752e-07	2.09321e-06
1	VIT_10s0116g01000.t01	VIT_10s0116g01000	2.14741e-05	2.3628e-05	1.95577e-05	2.42239e-05	2.96043e-05	2.52755e-05	2.48207e-05	3.01389e-05	1.0698e-05	1.18421e-05	8.16863e-06	1.61887e-05
6	VIT_10s0116g01020.t01	VIT_10s0116g01020	1.21609e-07	1.41626e-07	6.67251e-08	1.48654e-07	8.62112e-08	0	3.4674e-07	8.02074e-08	1.2217e-07	2.87198e-07	3.20271e-07	2.40024e-07
1	VIT_10s0116g01030.t01	VIT_10s0116g01030	1.40184e-07	0	1.63924e-07	8.33423e-08	1.38539e-07	4.59766e-07	8.49613e-07	1.80053e-07	1.43491e-06	2.47163e-06	8.47114e-07	1.13835e-06
11	VIT_10s0116g01040.t01	VIT_10s0116g01040	1.04211e-07	2.4827e-07	9.10744e-08	1.46264e-07	2.40287e-07	7.24979e-07	1.48682e-06	3.2348e-06	3.34752e-05	6.01428e-05	1.04094e-05	2.33424e-05
10	VIT_10s0116g01090.t01	VIT_10s0116g01090	2.26643e-07	1.54237e-07	5.43547e-07	9.13953e-07	3.66133e-07	1.26048e-07	8.084e-08	3.65688e-07	5.5051e-08	9.16693e-07	9.92541e-08	2.54842e-07
1	VIT_10s0116g01140.t01	VIT_10s0116g01140	4.6763e-07	1.05413e-07	9.36044e-08	0	1.78685e-07	1.23022e-07	9.92994e-08	0	1.08224e-07	1.80402e-07	1.07009e-07	7.95914e-08
11	VIT_10s0116g01150.t01	VIT_10s0116g01150	2.13799e-07	0	1.11624e-07	1.33703e-07	1.51567e-07	2.18136e-07	0	1.3181e-07	2.07884e-07	1.20462e-07	9.92855e-08	1.72259e-07
1	VIT_10s0116g01160.t01	VIT_10s0116g01160	6.25858e-08	4.39544e-08	7.95669e-08	4.61358e-08	1.07025e-07	0	0	6.17294e-08	2.75982e-07	8.12899e-06	1.5486e-07	3.72465e-08
12	VIT_10s0116g01180.t01	VIT_10s0116g01180	0	0	5.64141e-08	4.12283e-08	4.78203e-08	0	1.90052e-07	3.72524e-08	1.16356e-07	4.45367e-07	5.66213e-07	1.35871e-07
6	VIT_10s0116g01200.t01	VIT_10s0116g01200	3.81443e-05	4.9186e-06	8.37651e-05	4.98497e-05	0.000194526	0.00012068	1.53986e-05	0.000136932	2.80576e-05	2.11224e-05	2.25252e-05	2.44891e-05
6	VIT_10s0116g01210.t01	VIT_10s0116g01210	0.000148204	0.000110797	0.000107931	0.000103158	0.00028392	0.000117046	0.000110832	0.00017198	3.80282e-05	6.0144e-05	6.78895e-05	0.000108628
1	VIT_10s0116g01230.t01	VIT_10s0116g01230	1.35157e-06	1.09598e-06	9.38003e-07	2.09158e-06	1.03288e-06	1.34116e-06	1.16503e-06	1.32466e-06	8.04232e-07	1.09105e-06	2.26892e-06	6.89298e-07
1	VIT_10s0116g01240.t01	VIT_10s0116g01240	3.53947e-07	3.90643e-07	2.40747e-07	5.04725e-07	2.96677e-07	3.91105e-07	2.9477e-07	2.85734e-07	1.85838e-07	1.83547e-07	3.58447e-07	3.3625e-07
12	VIT_10s0116g01260.t01	VIT_10s0116g01260	6.58414e-06	5.22864e-06	6.05257e-06	8.44299e-06	1.29655e-05	6.68007e-06	5.63926e-06	7.15642e-06	2.53756e-06	3.86716e-06	2.08269e-06	4.29538e-06
12	VIT_10s0116g01270.t01	VIT_10s0116g01270	3.42063e-07	2.01729e-07	2.49119e-06	3.03308e-06	3.31554e-06	4.31208e-06	4.84238e-08	9.93346e-07	2.06182e-06	8.18159e-08	3.19634e-07	3.84622e-07
13	VIT_10s0116g01280.t01	VIT_10s0116g01280	2.44376e-06	1.66775e-06	2.2318e-06	3.20276e-06	4.18204e-06	2.20854e-06	2.17299e-06	1.86287e-06	8.45212e-07	1.24197e-06	1.5303e-06	1.30863e-06
12	VIT_10s0116g01290.t01	VIT_10s0116g01290	2.85053e-07	2.09513e-07	2.49119e-06	3.73719e-06	3.65973e-06	5.09143e-06	1.27757e-07	1.54232e-06	1.78157e-06	1.31961e-07	4.2155e-07	3.78872e-07
18	VIT_10s0116g01300.t01	VIT_10s0116g01300	0	0	0	0	0	0	0	0	2.4992e-07	2.01585e-07	0	0
12	VIT_10s0116g01310.t01	VIT_10s0116g01310	1.14551e-07	4.80755e-08	5.50612e-07	6.52969e-07	1.38668e-06	1.82152e-06	5.24094e-08	9.75609e-07	7.03877e-07	2.42708e-07	5.39731e-08	3.89936e-08
12	VIT_10s0116g01330.t01	VIT_10s0116g01330	2.79475e-07	0	9.69545e-07	1.05397e-06	1.6727e-06	1.61458e-06	8.92002e-08	5.18739e-07	8.82941e-07	1.2037e-07	1.4447e-07	1.66323e-07
12	VIT_10s0116g01360.t01	VIT_10s0116g01360	5.71428e-07	2.09999e-07	5.04389e-06	6.29739e-06	7.56958e-06	1.02791e-05	4.07639e-07	2.92003e-06	3.45103e-06	2.64534e-07	2.60242e-07	5.1402e-07
12	VIT_10s0116g01390.t01	VIT_10s0116g01390	1.47021e-05	1.94643e-05	1.48342e-05	2.03575e-05	2.77092e-05	2.2578e-05	2.09403e-05	2.09988e-05	6.8201e-06	8.9348e-06	1.70818e-06	5.62588e-06
6	VIT_10s0116g01400.t01	VIT_10s0116g01400	2.39786e-05	3.3186e-05	2.59631e-05	3.20603e-05	4.07455e-05	3.75419e-05	3.85047e-05	3.48222e-05	1.27577e-05	1.59817e-05	5.29372e-06	1.14981e-05
12	VIT_10s0116g01440.t01	VIT_10s0116g01440	3.82283e-07	6.13119e-08	4.71969e-07	7.06652e-07	1.92257e-06	1.03332e-06	7.57487e-08	8.44654e-07	5.04948e-07	1.69778e-07	4.33094e-07	3.71715e-08
12	VIT_10s0116g01450.t01	VIT_10s0116g01450	3.36871e-07	7.03025e-08	2.61037e-07	6.62101e-07	1.06334e-06	2.72147e-07	5.01917e-08	8.24404e-07	3.65935e-07	1.36222e-07	3.36499e-07	3.35694e-08
1	VIT_10s0116g01480.t01	VIT_10s0116g01480	6.26343e-06	4.20095e-06	7.5211e-06	6.0091e-06	1.83335e-05	7.18372e-06	7.0601e-06	9.05586e-06	2.11769e-06	4.17985e-06	2.20158e-06	4.67326e-06
1	VIT_10s0116g01490.t01	VIT_10s0116g01490	1.49063e-07	1.00166e-07	1.65855e-07	1.03577e-07	9.39329e-08	9.75166e-08	7.9809e-08	1.84706e-07	1.05381e-07	6.09361e-08	5.45245e-09	0
1	VIT_10s0116g01500.t01	VIT_10s0116g01500	2.4713e-06	2.89271e-06	3.80643e-06	4.98538e-06	7.1388e-06	7.40558e-06	3.79336e-06	3.38677e-06	6.36988e-07	2.24582e-07	6.75447e-07	1.18009e-07
1	VIT_10s0116g01510.t01	VIT_10s0116g01510	1.54369e-06	1.46099e-06	2.43946e-06	2.50119e-06	4.55483e-06	3.7036e-06	2.13815e-06	1.82541e-06	4.30335e-07	1.54999e-07	2.7782e-08	1.20456e-07
1	VIT_10s0116g01520.t01	VIT_10s0116g01520	1.42597e-07	1.87158e-07	2.10046e-07	2.32239e-07	3.75767e-07	4.30516e-07	1.64376e-07	1.95218e-07	7.25433e-08	3.92935e-08	4.07513e-08	3.05407e-08
1	VIT_10s0116g01530.t01	VIT_10s0116g01530	3.37973e-07	3.63371e-07	3.24047e-07	8.772e-07	9.58389e-07	9.62333e-07	2.72949e-07	5.18497e-07	1.31958e-07	3.81445e-08	1.11262e-07	1.85298e-07
1	VIT_10s0116g01540.t01	VIT_10s0116g01540	3.79557e-06	4.2708e-06	2.3667e-06	4.13264e-06	9.09587e-06	8.18275e-06	9.81139e-06	4.24906e-06	9.79316e-06	2.46187e-05	8.62353e-06	3.38254e-05
10	VIT_10s0116g01550.t01	VIT_10s0116g01550	3.88586e-06	3.74488e-06	4.50459e-06	5.42139e-06	7.06064e-06	5.26622e-06	3.53139e-06	4.82944e-06	1.12539e-06	1.3628e-06	1.48507e-06	5.75411e-06
6	VIT_10s0116g01560.t01	VIT_10s0116g01560	1.03196e-05	1.05868e-05	1.09101e-05	1.38268e-05	2.11221e-05	1.55821e-05	1.55448e-05	1.65771e-05	3.97402e-06	3.13843e-06	1.32796e-06	3.10527e-06
18	VIT_10s0116g01570.t01	VIT_10s0116g01570	2.68743e-07	0	1.25601e-07	2.20172e-07	3.37889e-07	0	3.35718e-07	1.57179e-07	2.75402e-07	1.90553e-07	1.29676e-06	2.07725e-07
18	VIT_10s0116g01580.t01	VIT_10s0116g01580	0	7.60033e-08	1.14585e-07	0	1.06706e-07	0	1.75151e-07	0	1.2301e-06	7.52973e-08	4.05847e-06	5.02201e-06
12	VIT_10s0116g01590.t01	VIT_10s0116g01590	3.01376e-06	2.85303e-06	2.30613e-06	1.39274e-06	4.4813e-07	2.91389e-07	6.41152e-07	6.19684e-07	1.35709e-07	5.01923e-07	0	0
10	VIT_10s0116g01600.t01	VIT_10s0116g01600	1.6444e-07	2.42515e-07	2.4743e-07	2.32243e-07	4.40125e-07	1.09534e-06	1.28388e-06	1.609e-06	7.21962e-07	2.27288e-06	4.41373e-07	6.02123e-07
1	VIT_10s0116g01610.t01	VIT_10s0116g01610	3.18683e-07	3.57927e-07	3.92852e-07	7.8294e-07	1.40394e-06	2.93333e-06	4.88489e-06	5.98241e-06	2.97257e-06	9.07445e-06	2.14274e-06	2.19166e-06
1	VIT_10s0116g01620.t01	VIT_10s0116g01620	6.4379e-08	5.11251e-08	1.87545e-08	3.7695e-08	6.99103e-08	8.53093e-08	2.58818e-08	3.73911e-08	3.01399e-08	3.31147e-08	1.9509e-08	6.63399e-08
1	VIT_10s0116g01630.t01	VIT_10s0116g01630	1.39769e-05	1.56976e-05	1.11282e-05	7.93633e-06	4.17336e-06	3.27282e-06	2.37213e-06	1.78843e-06	1.01023e-06	1.84288e-06	7.14108e-07	8.91682e-07
8	VIT_10s0116g01640.t01	VIT_10s0116g01640	4.91083e-06	2.11285e-06	5.91095e-06	3.89654e-06	7.64477e-06	4.84161e-06	6.32174e-06	4.50205e-06	4.25843e-06	9.37003e-06	5.44894e-06	5.10922e-06
1	VIT_10s0116g01650.t01	VIT_10s0116g01650	3.38014e-05	3.05101e-05	5.03051e-05	3.34445e-05	0.000179451	0.000179224	0.000103975	0.000166274	4.62644e-05	3.92874e-05	2.31567e-05	4.34223e-05
1	VIT_10s0116g01660.t01	VIT_10s0116g01660	2.05932e-05	2.30694e-05	2.07535e-05	2.07892e-05	1.98525e-05	1.37139e-05	1.12783e-05	1.11023e-05	4.13775e-06	2.41922e-06	7.53939e-07	4.87655e-06
1	VIT_10s0116g01670.t01	VIT_10s0116g01670	2.38321e-06	1.65325e-06	2.3791e-06	2.27941e-06	8.18256e-06	9.70609e-06	3.97173e-06	4.36755e-06	2.05364e-06	2.46102e-06	1.05066e-06	8.03081e-07
6	VIT_10s0116g01680.t01	VIT_10s0116g01680	1.72124e-05	7.78977e-06	7.10345e-06	4.01035e-06	1.23257e-05	5.60704e-06	6.91248e-06	2.36577e-06	2.00288e-06	3.76507e-06	1.13229e-06	4.68176e-07
18	VIT_10s0116g01690.t01	VIT_10s0116g01690	1.07451e-06	1.08123e-06	7.15476e-07	7.01542e-07	1.53374e-06	1.11874e-06	1.73234e-06	8.25584e-07	1.45525e-06	2.84678e-06	6.72233e-07	2.33171e-06
6	VIT_10s0116g01700.t01	VIT_10s0116g01700	1.01602e-05	9.67447e-06	9.15163e-06	8.63558e-06	1.25564e-05	8.44348e-06	6.61298e-06	6.53334e-06	1.93185e-06	3.68191e-06	2.48899e-06	4.98996e-06
6	VIT_10s0116g01710.t01	VIT_10s0116g01710	4.05003e-07	4.72662e-07	2.62924e-07	3.43171e-07	5.30019e-07	4.78655e-07	5.77832e-07	3.88551e-07	2.39448e-07	1.49908e-07	2.99105e-08	2.21066e-07
11	VIT_10s0116g01720.t01	VIT_10s0116g01720	4.40271e-07	2.90754e-07	7.20184e-07	9.76614e-07	9.81989e-07	2.04327e-06	4.58328e-06	1.80251e-06	1.42743e-06	3.40958e-06	3.60146e-06	1.42338e-05
1	VIT_10s0116g01730.t01	VIT_10s0116g01730	2.16648e-06	8.02818e-07	3.45877e-06	1.48589e-06	6.43897e-06	2.11583e-06	3.69774e-06	4.95993e-06	7.35526e-07	6.24273e-07	5.4694e-07	3.04641e-06
1	VIT_10s0116g01740.t01	VIT_10s0116g01740	7.42362e-06	4.44148e-06	7.79935e-06	5.89577e-06	1.91806e-05	7.42674e-06	6.5876e-06	7.07566e-06	1.379e-06	1.85799e-06	2.00934e-06	1.14692e-05
6	VIT_10s0116g01760.t01	VIT_10s0116g01760	5.96768e-06	4.27356e-06	1.46528e-05	8.90926e-06	1.14668e-06	7.04967e-07	9.73065e-06	8.78882e-06	3.61718e-06	1.03051e-05	1.48095e-05	9.84735e-06
1	VIT_10s0116g01770.t01	VIT_10s0116g01770	5.11132e-06	4.26882e-06	6.45065e-06	5.7395e-06	1.21209e-05	7.02579e-06	5.94746e-06	6.93126e-06	1.89839e-06	1.80027e-06	8.09058e-07	1.99005e-06
6	VIT_10s0116g01780.t01	VIT_10s0116g01780	0.00162103	0.00148223	0.00112622	0.000869229	0.00157964	0.000791447	0.00190598	0.000747881	0.000974227	0.0019552	0.00154217	0.000811855
6	VIT_10s0116g01790.t01	VIT_10s0116g01790	2.19141e-05	1.74297e-05	1.59414e-05	1.57955e-05	5.38214e-06	3.17101e-06	8.3367e-06	1.34907e-06	4.94088e-07	1.97427e-07	1.57567e-07	3.60208e-07
1	VIT_10s0116g01800.t01	VIT_10s0116g01800	5.28386e-06	3.59962e-06	7.40713e-06	5.96468e-06	2.06384e-05	1.1784e-05	1.08673e-05	1.18546e-05	2.79498e-06	1.90206e-06	1.54524e-06	3.238e-06
11	VIT_10s0116g01810.t01	VIT_10s0116g01810	2.00741e-05	1.14675e-05	1.65815e-05	1.50108e-05	9.20453e-06	8.62368e-06	1.76556e-05	4.60767e-05	1.33078e-05	2.25034e-05	4.02258e-05	9.9716e-05
11	VIT_10s0116g01820.t01	VIT_10s0116g01820	3.23588e-06	1.17766e-06	2.85046e-06	2.22499e-06	1.6278e-06	1.85229e-06	4.86227e-06	9.77343e-06	2.8653e-06	4.1022e-06	9.15319e-06	2.26235e-05
12	VIT_10s0116g01830.t01	VIT_10s0116g01830	5.93808e-06	5.16612e-06	4.54246e-06	7.11464e-06	1.45857e-05	1.07714e-05	7.94271e-06	6.74338e-06	1.64741e-06	2.14401e-06	7.92355e-07	2.52333e-06
14	VIT_10s0116g01840.t01	VIT_10s0116g01840	5.80633e-07	2.99818e-07	1.1848e-06	1.36369e-06	7.30027e-07	3.5929e-06	4.79795e-07	1.57477e-06	1.56875e-06	1.3075e-06	1.0789e-06	5.92812e-07
12	VIT_10s0116g01850.t01	VIT_10s0116g01850	1.0343e-05	8.99965e-06	9.93661e-06	7.45196e-06	1.96267e-05	1.45479e-05	1.80907e-05	1.33048e-05	7.95074e-06	8.22949e-06	2.5468e-06	4.34033e-06
1	VIT_10s0116g01860.t01	VIT_10s0116g01860	8.06987e-07	7.35402e-08	1.69985e-06	1.5082e-07	3.96548e-07	6.57386e-08	1.8158e-07	2.52944e-06	1.1022e-07	4.38908e-07	2.61867e-06	8.52798e-06
1	VIT_10s0116g01870.t01	VIT_10s0116g01870	6.96508e-08	5.53116e-08	9.13062e-08	5.17375e-08	7.50122e-08	8.30656e-08	1.1472e-07	1.68572e-07	1.28705e-07	2.32508e-07	1.46411e-07	8.95152e-08
1	VIT_10s0116g01880.t01	VIT_10s0116g01880	2.95188e-08	5.86042e-08	9.02921e-08	1.03736e-07	1.19111e-07	1.02679e-07	1.05289e-07	8.33501e-08	1.27645e-07	4.04266e-07	6.85622e-07	3.85338e-06
14	VIT_10s0116g01900.t01	VIT_10s0116g01900	8.07493e-06	6.57283e-06	1.5051e-05	3.54806e-05	9.30946e-07	2.00628e-07	7.48852e-06	4.07153e-06	1.05614e-05	8.02148e-05	6.0172e-05	6.83997e-05
1	VIT_10s0116g01910.t01	VIT_10s0116g01910	3.25629e-06	2.47664e-06	2.68065e-06	2.14538e-06	6.5565e-06	2.29562e-06	3.14749e-06	3.62601e-06	8.28656e-07	1.11891e-06	7.23058e-07	4.65895e-06
1	VIT_10s0116g01920.t01	VIT_10s0116g01920	8.14764e-06	7.18943e-06	7.3767e-06	7.10258e-06	1.76127e-05	5.28111e-06	8.09904e-06	8.441e-06	2.52319e-06	3.78541e-06	2.18194e-06	1.59097e-05
12	VIT_10s0523g00010.t01	VIT_10s0523g00010	7.3906e-06	4.05059e-06	5.97886e-06	4.16883e-06	1.0341e-05	3.21292e-06	5.74796e-06	3.55681e-06	1.54809e-06	4.03625e-06	4.29786e-06	5.30334e-06
1	VIT_10s0523g00020.t01	VIT_10s0523g00020	4.58487e-06	1.60614e-06	1.03488e-05	7.5648e-06	2.52577e-05	2.85525e-05	8.18085e-06	2.18107e-05	4.92247e-06	4.58092e-06	2.13786e-06	9.04961e-06
1	VIT_10s0523g00030.t01	VIT_10s0523g00030	1.36532e-06	7.99957e-07	2.11723e-06	1.83493e-06	6.33463e-06	4.13051e-06	3.8114e-06	9.14761e-06	9.95282e-07	8.62233e-07	7.00001e-07	5.76752e-06
1	VIT_10s0523g00040.t01	VIT_10s0523g00040	1.33591e-06	1.33165e-06	1.87717e-06	1.60927e-06	3.52318e-06	1.64007e-06	1.15855e-06	2.4443e-06	3.80314e-07	4.6363e-07	2.55068e-07	1.13566e-06
11	VIT_10s0523g00050.t01	VIT_10s0523g00050	1.46308e-07	6.03001e-08	5.11459e-07	1.18e-07	5.59053e-07	2.90812e-07	4.14239e-07	2.7617e-07	3.25356e-07	3.5747e-07	4.27153e-07	4.00501e-06
1	VIT_10s0405g00010.t01	VIT_10s0405g00010	1.15627e-07	1.06232e-07	9.2579e-08	9.32547e-08	7.99827e-08	9.87803e-08	2.11606e-08	3.8058e-08	5.24111e-08	3.56851e-08	2.17919e-08	3.85642e-08
6	VIT_10s0405g00020.t01	VIT_10s0405g00020	7.68891e-06	6.30156e-06	6.88681e-06	7.29438e-06	1.24329e-05	5.36207e-06	8.12643e-06	1.03442e-05	2.35007e-06	4.02817e-06	3.86979e-06	9.35273e-06
1	VIT_10s0405g00030.t01	VIT_10s0405g00030	5.19786e-06	4.16732e-06	6.30075e-06	6.99962e-06	1.13544e-05	1.66183e-05	1.12736e-05	1.26691e-05	6.31545e-06	8.56783e-06	1.17833e-06	5.44684e-06
6	VIT_10s0405g00040.t01	VIT_10s0405g00040	6.57121e-07	3.04605e-07	6.7044e-07	5.01061e-07	1.03274e-06	8.08813e-07	6.92325e-07	6.18894e-07	2.02021e-07	2.58955e-07	1.76377e-06	2.11271e-06
1	VIT_10s0405g00050.t01	VIT_10s0405g00050	1.08324e-05	9.36092e-06	9.82256e-06	7.00574e-06	6.02925e-06	3.83057e-06	4.29713e-06	4.72311e-06	9.83616e-07	1.33988e-06	1.53558e-06	4.28006e-06
18	VIT_10s0405g00070.t01	VIT_10s0405g00070	1.44605e-06	9.99138e-07	1.3535e-06	1.63393e-06	2.10118e-06	1.53231e-06	1.09871e-06	1.29459e-06	3.42145e-07	5.28018e-07	1.7237e-07	5.81261e-07
1	VIT_10s0597g00010.t01	VIT_10s0597g00010	3.12017e-07	1.98225e-07	3.81759e-07	5.92856e-07	1.00721e-06	3.88704e-06	2.51519e-05	1.24853e-05	3.12357e-05	4.03447e-05	6.8802e-06	1.90954e-07
11	VIT_10s0597g00020.t01	VIT_10s0597g00020	8.08736e-06	7.09355e-06	1.6465e-05	1.63399e-05	2.40755e-05	4.35729e-05	1.88093e-05	2.59299e-05	9.80098e-06	4.92249e-06	1.41865e-06	2.7122e-06
1	VIT_10s0597g00030.t01	VIT_10s0597g00030	2.05335e-05	1.65756e-05	1.69879e-05	1.73443e-05	4.1437e-05	2.77688e-05	3.38656e-05	2.40325e-05	9.38343e-06	1.05139e-05	6.75255e-06	1.14149e-05
6	VIT_10s0597g00040.t01	VIT_10s0597g00040	1.06981e-05	8.85911e-06	8.12459e-06	9.15812e-06	1.80388e-05	9.73599e-06	8.66369e-06	9.69395e-06	2.80731e-06	2.07305e-06	4.7602e-07	1.41798e-06
6	VIT_10s0597g00050.t01	VIT_10s0597g00050	2.80526e-06	2.65362e-06	4.65733e-06	1.22107e-05	2.70622e-05	2.82486e-05	1.00916e-05	2.11338e-05	4.65422e-06	5.23951e-06	1.16485e-06	8.07914e-07
12	VIT_10s0003g00010.t01	VIT_10s0003g00010	2.08662e-05	1.3741e-05	1.61234e-05	1.45182e-05	3.5205e-05	1.80305e-05	2.4257e-05	1.68529e-05	6.9181e-06	1.3945e-05	6.58275e-06	1.77583e-05
14	VIT_10s0003g00020.t01	VIT_10s0003g00020	3.53487e-06	1.65566e-06	5.45165e-06	5.13616e-06	2.41107e-05	1.22613e-05	1.19509e-05	1.88204e-05	7.91859e-06	9.96689e-06	2.90406e-06	8.48367e-08
10	VIT_10s0003g00030.t01	VIT_10s0003g00030	4.98449e-05	3.2672e-05	2.53619e-05	1.45749e-05	4.8744e-06	1.46042e-06	1.25794e-06	2.13391e-06	5.87595e-07	2.0628e-06	1.69893e-06	3.51565e-06
10	VIT_10s0003g00040.t01	VIT_10s0003g00040	5.0035e-08	0	3.18054e-08	1.3586e-06	2.19823e-05	8.68527e-06	1.02503e-05	8.75641e-06	4.22628e-06	8.32306e-06	5.10166e-06	1.74609e-05
10	VIT_10s0003g00050.t01	VIT_10s0003g00050	2.21025e-07	1.00298e-07	2.48353e-07	3.89967e-07	4.34341e-07	4.39325e-07	1.1557e-06	1.22271e-06	4.76728e-07	1.24612e-06	1.74229e-06	5.11252e-06
6	VIT_10s0003g00060.t01	VIT_10s0003g00060	2.57045e-06	3.51535e-06	3.09706e-06	5.15434e-06	7.76751e-06	6.92276e-06	6.05969e-06	7.85486e-06	1.80039e-06	1.80548e-06	8.48939e-07	1.77902e-06
1	VIT_10s0003g00070.t01	VIT_10s0003g00070	3.09684e-06	2.2661e-06	3.52877e-06	2.95947e-06	5.16516e-06	3.18669e-06	3.18481e-06	4.18606e-06	9.07802e-07	1.65186e-06	1.57263e-06	2.59316e-06
6	VIT_10s0003g00080.t01	VIT_10s0003g00080	2.55818e-05	2.21116e-05	2.03554e-05	1.88696e-05	3.4746e-05	2.21362e-05	1.52956e-05	1.33657e-05	3.17567e-06	3.313e-06	1.14795e-06	4.39488e-06
11	VIT_10s0003g00090.t01	VIT_10s0003g00090	0.000234651	0.000195242	0.000252023	0.000272418	0.000533027	0.000353483	0.000159495	0.00040799	7.52254e-05	0.000111002	0.000283691	0.000357953
18	VIT_10s0003g00100.t01	VIT_10s0003g00100	2.81867e-06	3.59673e-06	4.78985e-06	3.99197e-06	1.31263e-05	5.54212e-06	2.12811e-06	5.62173e-06	4.28621e-07	3.55817e-07	1.14295e-07	6.68996e-07
11	VIT_10s0003g00110.t01	VIT_10s0003g00110	1.22994e-05	1.12507e-05	1.28893e-05	1.15529e-05	3.40009e-05	1.72426e-05	1.35901e-05	1.57613e-05	3.54866e-06	2.24484e-06	9.60232e-07	2.64764e-06
1	VIT_10s0003g00120.t01	VIT_10s0003g00120	2.32334e-06	2.35997e-06	2.937e-06	5.22087e-06	1.28783e-05	7.28206e-06	8.661e-06	6.52729e-06	2.00804e-06	3.02937e-06	1.3749e-06	2.69922e-06
8	VIT_10s0003g00130.t01	VIT_10s0003g00130	4.34078e-05	3.9685e-05	2.24759e-05	3.08058e-05	0.000112167	4.52008e-05	5.1654e-05	4.18563e-05	1.63853e-05	2.41184e-05	1.21655e-05	1.78062e-05
10	VIT_10s0003g00140.t01	VIT_10s0003g00140	6.8956e-05	3.68796e-05	6.68284e-05	8.18467e-05	0.000119417	0.000125047	5.53109e-05	0.000244962	4.74002e-05	8.50351e-05	4.27645e-05	0.000116835
11	VIT_10s0003g00150.t01	VIT_10s0003g00150	8.19373e-06	4.74305e-06	2.08409e-05	2.20369e-05	4.09597e-05	4.54348e-05	9.58455e-06	2.71958e-05	6.88069e-06	3.37109e-06	2.35113e-06	4.2338e-06
6	VIT_10s0003g00160.t01	VIT_10s0003g00160	1.75208e-06	1.49779e-06	1.65129e-06	1.72513e-06	3.26297e-06	1.31488e-06	1.36968e-06	1.73161e-06	5.11823e-07	4.62083e-07	1.61865e-07	5.12521e-07
18	VIT_10s0003g00170.t01	VIT_10s0003g00170	3.98777e-06	3.25986e-06	5.42685e-06	1.28285e-05	1.18805e-05	1.37753e-05	7.68329e-06	1.26456e-05	5.97681e-06	6.2634e-06	4.02784e-06	4.71052e-06
11	VIT_10s0003g00180.t01	VIT_10s0003g00180	4.71978e-06	2.09763e-06	4.6446e-06	3.68277e-06	1.67001e-05	5.7394e-06	7.49641e-06	7.30511e-06	2.44233e-06	5.259e-06	3.44269e-06	6.35699e-06
3	VIT_10s0003g00190.t01	VIT_10s0003g00190	3.68936e-05	3.74404e-05	3.25926e-05	3.14073e-05	3.62602e-05	2.99274e-05	2.39347e-05	3.84216e-05	1.4094e-05	1.89537e-05	6.80334e-06	1.66146e-05
14	VIT_10s0003g00200.t01	VIT_10s0003g00200	7.38256e-06	5.75336e-06	7.50102e-06	8.21092e-06	1.39193e-05	8.09261e-06	1.02131e-05	8.29626e-06	2.34965e-06	3.64643e-06	1.36674e-06	2.6212e-06
12	VIT_10s0003g00210.t01	VIT_10s0003g00210	6.6975e-07	4.03957e-07	6.82498e-07	1.27201e-06	9.18023e-07	7.44965e-07	1.05855e-06	5.40321e-07	4.75041e-07	1.70388e-06	1.74693e-06	3.09253e-06
15	VIT_10s0003g00220.t01	VIT_10s0003g00220	9.96507e-08	1.2701e-07	2.87962e-07	7.95401e-07	2.62989e-06	1.86926e-06	5.32552e-06	4.84062e-06	6.03392e-06	6.30794e-06	1.60779e-05	3.54826e-05
14	VIT_10s0003g00230.t01	VIT_10s0003g00230	1.04693e-05	7.79526e-06	6.81261e-06	5.34984e-06	7.54361e-06	3.70518e-06	4.12624e-06	6.45228e-06	3.68913e-06	5.02605e-06	4.63063e-06	4.93378e-06
12	VIT_10s0003g00240.t01	VIT_10s0003g00240	3.45394e-06	3.65587e-06	4.25656e-06	4.0051e-06	6.08539e-06	4.10739e-06	4.867e-06	5.26931e-06	1.37256e-06	1.2449e-06	5.71577e-07	1.70755e-06
1	VIT_10s0003g00250.t01	VIT_10s0003g00250	2.65732e-06	1.44963e-06	4.68153e-06	2.3615e-06	5.04273e-06	2.58733e-06	1.9182e-06	1.49155e-06	4.77171e-07	4.11602e-07	4.01803e-07	6.93818e-07
1	VIT_10s0003g00260.t01	VIT_10s0003g00260	5.33921e-05	4.98041e-05	0.000116671	8.3531e-05	1.20599e-05	1.66529e-05	3.93088e-05	2.31213e-05	6.71965e-06	1.12514e-05	2.74837e-06	2.8169e-05
9	VIT_10s0003g00270.t01	VIT_10s0003g00270	3.37742e-06	1.82914e-06	5.69362e-06	4.18407e-06	1.08923e-05	7.22317e-06	2.58186e-06	6.72366e-06	1.19346e-06	7.27043e-07	4.53352e-07	1.33321e-06
6	VIT_10s0003g00290.t01	VIT_10s0003g00290	3.7316e-06	1.54741e-06	5.19148e-06	3.38056e-06	8.12748e-06	6.21479e-06	3.30381e-06	5.43511e-06	1.04667e-06	1.02762e-06	8.45136e-07	1.47453e-06
6	VIT_10s0003g00300.t01	VIT_10s0003g00300	5.34414e-06	3.04384e-06	4.11758e-06	4.01742e-06	6.7686e-06	4.18607e-06	6.10881e-06	9.40177e-06	2.1945e-06	1.11721e-05	1.55295e-05	5.14535e-05
18	VIT_10s0003g00310.t01	VIT_10s0003g00310	1.59049e-06	1.32842e-06	1.89545e-06	1.94669e-06	5.20925e-06	2.97714e-06	2.02641e-06	1.86637e-06	2.83921e-07	7.73511e-07	7.91508e-07	3.29622e-06
10	VIT_10s0003g00320.t01	VIT_10s0003g00320	9.10346e-07	7.23354e-07	1.26864e-06	1.03186e-06	2.8204e-06	1.87991e-06	8.77723e-07	1.19095e-06	2.12169e-07	1.26358e-07	6.49187e-07	2.21905e-06
1	VIT_10s0003g00330.t01	VIT_10s0003g00330	2.90451e-05	2.13997e-05	1.90422e-05	1.79389e-05	6.10293e-05	3.2521e-05	6.00697e-05	2.10226e-05	1.52004e-05	1.92304e-05	6.93799e-06	7.0538e-06
1	VIT_10s0003g00340.t01	VIT_10s0003g00340	3.69059e-07	6.78144e-08	2.58029e-07	6.16818e-07	9.36061e-07	4.92607e-07	6.3186e-07	2.21873e-07	1.55502e-07	5.68612e-07	1.68562e-06	8.85284e-07
12	VIT_10s0003g00350.t01	VIT_10s0003g00350	1.04182e-06	4.30214e-07	3.40522e-06	6.84918e-06	6.49675e-06	7.53765e-06	5.30941e-07	5.04291e-06	3.5684e-07	2.73299e-07	5.30142e-07	2.01487e-06
11	VIT_10s0003g00360.t01	VIT_10s0003g00360	1.13713e-05	7.87138e-06	1.67171e-05	1.42821e-05	5.28707e-05	2.06685e-05	1.71305e-05	2.24568e-05	1.82838e-06	1.38296e-06	5.78769e-07	3.72393e-06
6	VIT_10s0003g00370.t01	VIT_10s0003g00370	4.05645e-06	2.38759e-06	5.23076e-06	4.03524e-06	1.54068e-05	6.83789e-06	5.751e-06	7.24256e-06	1.68017e-06	1.13254e-06	8.10384e-07	1.82295e-06
6	VIT_10s0003g00380.t01	VIT_10s0003g00380	1.21723e-07	8.0082e-08	6.38271e-07	1.27205e-06	3.44181e-06	1.02826e-06	6.94665e-07	5.05728e-06	7.90681e-07	3.43821e-06	1.06612e-05	2.48456e-05
9	VIT_10s0003g00390.t01	VIT_10s0003g00390	2.55837e-05	1.38966e-05	4.56116e-05	3.40276e-05	4.67298e-05	5.76659e-05	1.81666e-05	9.77492e-05	1.83637e-05	1.97085e-05	4.26321e-05	6.34403e-05
18	VIT_10s0003g00400.t01	VIT_10s0003g00400	1.80033e-07	9.92431e-08	3.71266e-07	5.13115e-07	2.49069e-07	3.57293e-07	1.54116e-07	2.19582e-07	6.49977e-07	5.94242e-07	2.16089e-07	1.48451e-06
10	VIT_10s0003g00410.t01	VIT_10s0003g00410	4.67737e-05	2.48283e-05	0.000108428	0.000117886	4.59028e-05	6.64818e-05	8.58615e-06	2.10175e-05	1.8787e-05	5.59903e-06	7.04194e-07	3.2665e-06
6	VIT_10s0003g00420.t01	VIT_10s0003g00420	2.14218e-06	6.91682e-07	2.49619e-06	3.00427e-06	1.91918e-05	1.09256e-05	1.80939e-05	1.65229e-05	3.86605e-06	5.31565e-06	6.08231e-06	6.25733e-06
1	VIT_10s0003g00430.t01	VIT_10s0003g00430	1.86753e-06	1.15875e-06	1.839e-06	1.74868e-06	7.96009e-07	2.61006e-07	3.3959e-07	4.20158e-07	9.35369e-07	2.5291e-07	7.88529e-07	1.89285e-07
1	VIT_10s0003g00440.t01	VIT_10s0003g00440	1.02327e-07	1.26026e-07	4.78237e-08	2.2184e-07	1.28655e-07	5.93614e-08	3.5777e-06	3.86423e-07	1.6035e-06	1.84294e-06	3.37714e-07	2.19327e-07
18	VIT_10s0003g00450.t01	VIT_10s0003g00450	1.94124e-07	8.56438e-08	1.22527e-07	1.10151e-07	3.73004e-07	2.57235e-07	1.38157e-07	1.39208e-07	9.8455e-08	9.98517e-08	8.13023e-08	8.19098e-08
1	VIT_10s0003g00460.t01	VIT_10s0003g00460	2.31329e-07	5.12629e-08	5.06445e-08	1.04079e-07	0	0	1.65357e-07	2.03973e-07	3.25558e-07	5.82144e-07	1.09216e-07	2.8372e-07
1	VIT_10s0003g00470.t01	VIT_10s0003g00470	7.57801e-06	1.85431e-07	7.85268e-06	1.37303e-05	1.05069e-05	1.6256e-06	2.31682e-07	6.83408e-05	8.6686e-07	3.4246e-06	7.20621e-06	1.09554e-05
1	VIT_10s0003g00480.t01	VIT_10s0003g00480	3.35777e-05	1.75963e-05	4.04062e-05	3.40419e-05	0.000117388	2.00822e-05	6.90392e-06	7.0597e-05	4.15208e-06	9.16128e-06	1.65561e-05	1.60944e-05
6	VIT_10s0003g00490.t01	VIT_10s0003g00490	5.65867e-06	4.76027e-06	9.8416e-06	1.05865e-05	1.55891e-05	1.76946e-05	5.03298e-06	1.17923e-05	1.81473e-06	1.15867e-06	4.34844e-07	1.95776e-06
12	VIT_10s0003g00500.t01	VIT_10s0003g00500	3.39742e-05	2.93518e-05	2.83943e-05	2.6305e-05	5.86732e-05	3.34943e-05	3.0756e-05	3.49463e-05	1.18678e-05	1.18209e-05	8.32886e-06	1.78147e-05
6	VIT_10s0003g00510.t01	VIT_10s0003g00510	7.43922e-05	0.000110235	9.01906e-05	0.000104409	8.63014e-05	9.19853e-05	8.39426e-05	7.56267e-05	2.97461e-05	3.06538e-05	9.06371e-06	2.76872e-05
12	VIT_10s0003g00520.t01	VIT_10s0003g00520	2.34368e-06	1.70384e-06	2.64037e-06	2.50592e-06	6.17037e-06	2.84572e-06	3.2611e-06	3.53745e-06	7.31424e-07	5.13687e-07	2.05711e-07	9.67522e-07
6	VIT_10s0003g00530.t01	VIT_10s0003g00530	5.90774e-05	7.69946e-05	7.5233e-05	9.32795e-05	0.000105254	7.67248e-05	7.17099e-05	7.50869e-05	1.18199e-05	1.25723e-05	6.53796e-06	2.12438e-05
11	VIT_10s0003g00540.t01	VIT_10s0003g00540	4.05288e-06	2.26503e-06	3.85813e-06	3.29493e-06	1.06406e-05	5.35978e-06	5.59992e-06	8.60357e-06	1.10439e-06	1.67159e-06	1.01422e-06	2.07458e-06
1	VIT_10s0003g00550.t01	VIT_10s0003g00550	2.13084e-05	1.10174e-05	2.37259e-05	2.7514e-05	3.40589e-05	2.23165e-05	1.6135e-05	1.97104e-05	7.88813e-06	6.9685e-06	4.79365e-06	8.61317e-06
11	VIT_10s0003g00560.t01	VIT_10s0003g00560	0.000112916	5.97735e-05	8.42346e-05	6.95819e-05	0.0001204	1.93537e-05	2.50742e-05	1.29141e-05	6.98386e-06	5.82779e-06	2.37629e-07	3.45806e-07
1	VIT_10s0003g00570.t01	VIT_10s0003g00570	9.19775e-08	0	3.797e-08	3.95172e-08	5.25164e-08	0	3.86912e-08	7.93697e-08	1.35228e-07	3.89903e-07	2.36499e-06	2.6484e-06
10	VIT_10s0003g00580.t01	VIT_10s0003g00580	9.91659e-06	9.98244e-07	2.05677e-05	1.16769e-05	3.58755e-05	7.92315e-06	2.31336e-06	2.26485e-05	3.07078e-06	3.44844e-06	1.77683e-06	3.7791e-06
10	VIT_10s0003g00590.t01	VIT_10s0003g00590	1.16477e-05	4.44812e-06	1.68635e-05	1.63986e-05	4.71877e-06	6.26637e-07	1.50164e-06	2.32089e-06	1.0594e-06	2.06428e-06	6.39112e-07	1.47274e-06
1	VIT_10s0003g00600.t01	VIT_10s0003g00600	1.34157e-07	1.8228e-07	2.05806e-07	1.67795e-07	3.17024e-07	2.3404e-07	2.00023e-07	4.74958e-08	3.10074e-08	4.54239e-08	9.79729e-07	2.54013e-06
1	VIT_10s0003g00620.t01	VIT_10s0003g00620	0	0	2.85486e-08	0	0	0	1.25684e-07	3.41631e-08	8.70701e-08	1.57841e-07	3.26089e-06	5.57139e-06
11	VIT_10s0003g00630.t01	VIT_10s0003g00630	2.71604e-06	3.95451e-06	3.78177e-06	4.22768e-06	5.97067e-06	4.63653e-06	2.00086e-06	2.12927e-06	5.58803e-07	5.12e-07	1.60734e-07	3.16325e-07
1	VIT_10s0003g00640.t01	VIT_10s0003g00640	5.90735e-06	6.28996e-06	6.83261e-06	7.80282e-06	1.12702e-05	8.66961e-06	8.9753e-06	9.13643e-06	2.17424e-06	2.57466e-06	1.18436e-06	2.5158e-06
1	VIT_10s0003g00650.t01	VIT_10s0003g00650	5.60663e-08	2.9308e-08	5.85443e-08	1.02803e-07	3.82934e-07	5.13496e-07	1.0531e-06	2.97738e-07	3.75502e-07	4.42254e-07	1.84572e-07	7.00754e-08
6	VIT_10s0003g00660.t01	VIT_10s0003g00660	8.08654e-06	8.42056e-06	7.20757e-06	8.15738e-06	1.02086e-05	8.45858e-06	7.59551e-06	8.63909e-06	2.81697e-06	2.94609e-06	1.12706e-06	1.98285e-06
6	VIT_10s0003g00670.t01	VIT_10s0003g00670	7.68295e-07	3.57548e-07	1.12675e-06	8.87949e-07	2.91923e-06	1.77763e-06	7.54942e-07	2.05088e-06	2.85304e-07	3.26091e-07	2.12684e-07	4.8633e-07
1	VIT_10s0003g00680.t01	VIT_10s0003g00680	2.9912e-07	1.52406e-07	1.37943e-07	1.3895e-07	2.83749e-07	1.36881e-07	8.73779e-08	2.58126e-07	9.1136e-08	1.47467e-07	9.01167e-08	2.25939e-07
15	VIT_10s0003g00700.t01	VIT_10s0003g00700	1.61404e-07	1.09311e-07	1.0398e-07	1.11754e-07	1.37168e-07	0	1.0887e-07	1.47813e-07	5.50107e-07	1.36293e-07	4.94015e-08	0
4	VIT_10s0003g00710.t01	VIT_10s0003g00710	1.05197e-07	0	0	6.42961e-08	0	1.54045e-07	8.80619e-08	0	9.01929e-08	1.18542e-07	6.30727e-08	4.23786e-08
18	VIT_10s0003g00720.t01	VIT_10s0003g00720	0	0	0	0	0	0	0	1.45631e-07	2.9643e-07	0	0	1.25307e-07
11	VIT_10s0003g00750.t01	VIT_10s0003g00750	0	0	5.89751e-08	0	0	6.98918e-08	1.289e-07	0	9.83641e-08	0	0	0
1	VIT_10s0003g00760.t01	VIT_10s0003g00760	3.20234e-08	4.9481e-08	9.8841e-08	2.36782e-08	2.06044e-08	3.71547e-08	3.42089e-08	3.09636e-08	3.06291e-08	1.40859e-08	1.9697e-08	5.60489e-08
6	VIT_10s0003g00780.t01	VIT_10s0003g00780	1.61246e-07	8.32615e-08	1.1198e-07	6.6558e-08	1.94542e-07	4.95584e-08	1.47629e-07	1.89832e-07	6.5348e-08	3.50394e-08	7.43844e-08	1.15205e-07
1	VIT_10s0003g00790.t01	VIT_10s0003g00790	2.00261e-06	7.7469e-07	2.3796e-06	1.2183e-06	5.31621e-06	1.22209e-06	1.79051e-07	9.77864e-07	1.38226e-07	1.49091e-07	1.07702e-07	2.50197e-07
13	VIT_10s0003g00800.t01	VIT_10s0003g00800	2.41295e-06	1.75188e-06	1.66101e-06	9.76904e-07	1.76076e-06	4.37811e-07	3.14745e-07	2.46424e-07	1.38127e-07	9.74125e-08	8.91782e-08	9.66635e-08
1	VIT_10s0003g00810.t01	VIT_10s0003g00810	1.253e-06	9.36639e-07	1.50541e-06	1.3112e-06	3.70737e-06	1.78933e-06	1.38435e-06	2.00121e-06	3.68334e-07	2.13991e-07	1.95831e-07	4.92361e-07
6	VIT_10s0003g00820.t01	VIT_10s0003g00820	3.62746e-06	7.17951e-07	3.50389e-06	2.35794e-06	4.54325e-07	1.89448e-07	6.90783e-07	1.07817e-06	1.81116e-07	1.47305e-06	1.43928e-06	8.58692e-07
6	VIT_10s0003g00830.t01	VIT_10s0003g00830	3.27786e-06	3.99488e-07	3.77083e-06	3.33653e-06	4.08977e-07	3.72038e-08	5.24929e-07	6.47611e-07	2.33491e-07	1.23872e-06	3.65587e-07	4.09397e-07
15	VIT_10s0003g00840.t01	VIT_10s0003g00840	3.47243e-07	4.25372e-07	1.34876e-07	6.22347e-08	3.5585e-07	1.91723e-07	3.0276e-07	3.1062e-07	4.19963e-07	2.08381e-07	1.1214e-07	2.62672e-08
6	VIT_10s0003g00850.t01	VIT_10s0003g00850	5.50219e-07	1.72572e-07	6.31991e-07	1.9269e-06	1.4531e-05	6.26315e-06	6.71765e-07	2.80504e-06	1.57583e-06	4.67795e-07	7.91747e-07	1.32994e-07
11	VIT_10s0003g00860.t01	VIT_10s0003g00860	2.85e-06	2.62155e-06	3.16069e-06	3.8218e-06	7.49689e-06	3.99798e-06	3.07413e-06	3.80493e-06	8.95859e-07	1.05782e-06	6.77695e-07	3.24915e-06
11	VIT_10s0003g00870.t01	VIT_10s0003g00870	7.71651e-07	3.54477e-07	3.93387e-07	5.49824e-07	2.96542e-07	1.91427e-07	4.70727e-07	5.04195e-07	1.43284e-07	1.98458e-07	2.89435e-07	1.22098e-07
1	VIT_10s0003g00880.t01	VIT_10s0003g00880	5.48645e-06	4.61897e-06	7.58405e-06	1.14324e-05	1.15531e-05	2.0442e-05	7.38907e-06	9.03879e-06	3.91789e-06	3.5632e-06	2.20699e-06	2.96917e-06
1	VIT_10s0003g00890.t01	VIT_10s0003g00890	1.07369e-05	1.01045e-05	8.6978e-06	9.04405e-06	1.32427e-05	9.58604e-06	9.23879e-06	1.09952e-05	5.21216e-06	1.57317e-05	9.22225e-06	4.45559e-05
11	VIT_10s0003g00900.t01	VIT_10s0003g00900	2.68876e-06	1.35358e-06	1.5129e-06	1.45558e-06	3.21306e-06	9.01312e-07	5.39248e-07	1.15886e-06	3.58013e-07	1.4187e-06	4.73035e-06	2.54012e-06
11	VIT_10s0003g00910.t01	VIT_10s0003g00910	5.99719e-07	4.34162e-07	8.48524e-07	4.56066e-07	4.403e-07	4.03499e-07	3.19671e-07	1.20506e-07	9.8769e-08	7.65585e-08	3.01626e-08	2.61187e-08
18	VIT_10s0003g00940.t01	VIT_10s0003g00940	3.12693e-06	2.23863e-06	3.4102e-06	3.87092e-06	6.75255e-06	3.59667e-06	2.66602e-06	3.91775e-06	7.78491e-07	1.16436e-06	1.02704e-06	1.59817e-06
1	VIT_10s0003g00960.t01	VIT_10s0003g00960	5.01459e-06	5.23349e-06	3.57481e-06	3.95805e-06	3.14913e-06	2.82623e-06	1.23204e-06	7.82215e-07	4.97611e-07	7.78047e-07	1.43511e-06	3.4519e-06
6	VIT_10s0003g00970.t01	VIT_10s0003g00970	3.16523e-06	2.2849e-06	2.97677e-06	2.855e-06	3.75341e-06	2.56508e-06	2.88053e-06	2.55355e-06	9.09832e-07	8.43595e-07	3.83493e-07	8.81289e-07
12	VIT_10s0003g00980.t01	VIT_10s0003g00980	2.49848e-05	7.11966e-06	3.40185e-05	2.98293e-05	4.00023e-05	9.04265e-05	1.35047e-05	4.17143e-05	2.17676e-05	2.29132e-05	2.11753e-05	3.72576e-05
1	VIT_10s0003g00990.t01	VIT_10s0003g00990	2.47816e-05	2.34691e-05	1.93625e-05	2.29664e-05	4.78998e-05	2.0481e-05	1.95788e-05	3.51711e-05	1.57932e-05	2.39019e-05	1.99587e-05	1.60814e-05
1	VIT_10s0003g01000.t01	VIT_10s0003g01000	3.21216e-05	2.29919e-05	2.87966e-05	2.67236e-05	7.38217e-05	4.09974e-05	3.67685e-05	4.60452e-05	1.93771e-05	4.5536e-05	2.14356e-05	2.45023e-05
1	VIT_10s0003g01010.t01	VIT_10s0003g01010	1.15112e-07	7.42996e-08	1.28734e-07	1.45157e-07	2.82423e-07	1.40494e-07	1.69478e-07	2.67167e-07	8.76307e-08	7.92091e-08	3.27888e-07	1.45983e-06
1	VIT_10s0003g01020.t01	VIT_10s0003g01020	1.79975e-07	1.81406e-07	2.41583e-07	1.12551e-07	4.25296e-08	7.84928e-08	8.84945e-08	9.12103e-08	2.21853e-07	1.67578e-06	8.99232e-07	1.09528e-06
1	VIT_10s0003g01030.t01	VIT_10s0003g01030	1.54867e-07	9.63813e-08	5.736e-07	5.15291e-07	1.29809e-07	6.70336e-08	2.75727e-08	1.21548e-07	6.13177e-08	1.09737e-07	5.48928e-07	2.76619e-07
1	VIT_10s0003g01040.t01	VIT_10s0003g01040	1.76949e-07	7.88636e-08	8.679e-08	4.66391e-08	5.72457e-08	0	7.08437e-08	4.16586e-08	1.74347e-07	1.70641e-07	4.74466e-08	3.03884e-07
10	VIT_10s0003g01050.t01	VIT_10s0003g01050	4.93746e-06	4.90081e-06	3.27482e-06	5.31901e-06	2.89445e-05	1.85547e-05	2.28722e-05	9.70929e-06	6.53174e-06	1.01383e-05	1.77615e-06	2.54457e-06
1	VIT_10s0003g01060.t01	VIT_10s0003g01060	1.51281e-05	2.19263e-05	1.93232e-05	1.76165e-05	2.56666e-05	2.14052e-05	2.18727e-05	2.14276e-05	8.56817e-06	1.36021e-05	4.86537e-06	6.70122e-06
6	VIT_10s0003g01070.t01	VIT_10s0003g01070	7.56582e-06	5.54998e-06	5.61585e-06	3.70406e-06	3.66253e-06	5.9704e-06	1.04165e-05	7.33926e-06	8.54089e-06	1.47624e-05	5.41457e-06	9.70601e-06
1	VIT_10s0003g01080.t01	VIT_10s0003g01080	7.25536e-06	7.79484e-06	5.25413e-06	7.29578e-06	7.38456e-06	9.26949e-06	1.15679e-05	8.66409e-06	4.96055e-06	1.92372e-05	1.27951e-05	2.42079e-05
1	VIT_10s0003g01090.t01	VIT_10s0003g01090	8.84328e-08	2.73353e-08	3.86426e-08	2.10036e-08	4.76199e-08	4.91821e-08	6.06896e-08	2.21518e-08	1.41949e-08	0	3.67221e-08	9.47115e-08
1	VIT_10s0003g01100.t01	VIT_10s0003g01100	1.54615e-07	5.52787e-08	1.57749e-07	1.08062e-07	6.70825e-08	2.9852e-07	5.50555e-08	1.4562e-07	1.91636e-07	1.85691e-07	1.24912e-07	1.84112e-07
1	VIT_10s0003g01110.t01	VIT_10s0003g01110	3.32615e-06	2.25548e-06	4.16668e-06	3.18089e-06	8.75972e-06	4.82062e-06	3.67647e-06	5.01825e-06	7.98226e-07	7.46826e-07	4.148e-07	7.58295e-07
16	VIT_10s0003g01120.t01	VIT_10s0003g01120	2.94427e-06	4.16388e-06	4.76861e-06	3.73916e-06	8.63806e-06	6.20188e-06	5.62232e-06	1.99653e-06	6.60002e-07	7.65645e-07	1.40487e-07	5.66146e-08
6	VIT_10s0003g01130.t01	VIT_10s0003g01130	3.25631e-07	2.06874e-07	6.26081e-07	1.96969e-06	1.28016e-05	1.03559e-05	5.42296e-06	1.06395e-05	3.43009e-06	2.54686e-06	1.12708e-06	1.2675e-06
1	VIT_10s0003g01150.t01	VIT_10s0003g01150	1.23978e-05	1.10732e-05	1.196e-05	1.2625e-05	2.02134e-05	1.09708e-05	8.39223e-06	1.17812e-05	2.89519e-06	3.78862e-06	2.74957e-06	5.04438e-06
11	VIT_10s0003g01160.t01	VIT_10s0003g01160	9.19695e-06	9.6839e-06	1.13791e-05	1.72786e-05	5.39682e-05	1.25293e-05	5.26634e-06	1.27551e-05	7.37869e-07	3.90677e-06	5.74155e-06	3.0707e-05
11	VIT_10s0003g01170.t01	VIT_10s0003g01170	5.58073e-06	5.8247e-06	6.25034e-06	8.2184e-06	2.15174e-05	3.36114e-06	2.26469e-06	4.82785e-06	4.13618e-07	2.07934e-06	4.04785e-06	1.74379e-05
1	VIT_10s0003g01180.t01	VIT_10s0003g01180	1.69136e-06	1.67131e-06	1.59218e-06	2.03531e-06	2.34359e-06	1.92796e-06	1.89131e-06	7.07665e-07	3.77594e-07	3.32094e-07	1.69015e-07	3.66708e-07
1	VIT_10s0003g01190.t01	VIT_10s0003g01190	2.13899e-06	3.84942e-06	3.26219e-06	4.32608e-06	5.08041e-06	3.64396e-06	3.99251e-06	1.55229e-06	2.09772e-07	3.77191e-07	3.17449e-07	1.22211e-06
4	VIT_10s0003g01200.t01	VIT_10s0003g01200	3.7743e-06	3.20031e-06	3.93186e-06	3.29184e-06	1.33681e-06	1.47277e-06	1.09187e-06	8.232e-07	5.52331e-07	6.74902e-07	4.06238e-07	2.08609e-07
12	VIT_10s0003g01210.t01	VIT_10s0003g01210	1.61793e-06	9.90982e-07	2.42396e-06	1.36631e-06	3.87216e-07	3.99918e-07	1.64497e-07	1.80125e-07	1.28364e-07	2.72552e-07	2.84145e-07	4.04274e-07
1	VIT_10s0003g01220.t01	VIT_10s0003g01220	1.00921e-05	1.39239e-06	2.54079e-05	1.15745e-05	6.88037e-06	2.01518e-05	3.38888e-07	7.58229e-06	2.7106e-06	2.39173e-06	1.51801e-06	4.30314e-06
6	VIT_10s0003g01230.t01	VIT_10s0003g01230	4.80611e-06	2.4223e-06	7.93015e-06	4.23459e-06	1.21114e-05	4.7577e-06	3.77746e-06	7.0386e-06	1.23687e-06	1.38894e-06	1.73729e-06	5.6206e-06
6	VIT_10s0003g01240.t01	VIT_10s0003g01240	4.05946e-05	5.84802e-05	5.0166e-05	6.12182e-05	8.5818e-05	7.23961e-05	5.98177e-05	6.79942e-05	3.13665e-05	3.7584e-05	2.00542e-05	5.26091e-05
12	VIT_10s0003g01250.t01	VIT_10s0003g01250	7.43091e-08	0	9.55383e-08	7.605e-08	1.65455e-07	7.94943e-08	1.46497e-07	2.09216e-07	7.41035e-08	8.64679e-07	1.66188e-07	1.80018e-07
10	VIT_10s0003g01260.t01	VIT_10s0003g01260	2.62175e-06	4.21679e-07	3.11918e-06	4.99785e-06	1.12942e-05	3.19776e-06	2.55037e-06	3.63372e-06	5.10489e-06	1.39745e-05	8.16503e-06	5.27057e-06
6	VIT_10s0003g01270.t01	VIT_10s0003g01270	8.54078e-06	5.37623e-06	8.65378e-06	7.75929e-06	2.98521e-05	1.28162e-05	1.23192e-05	1.53063e-05	2.63207e-06	2.39865e-06	1.2239e-06	4.32016e-06
6	VIT_10s0003g01280.t01	VIT_10s0003g01280	1.075e-07	8.4959e-08	9.4301e-08	1.12953e-07	1.20931e-07	1.17552e-07	9.42387e-08	1.59862e-07	1.78093e-07	2.88339e-07	4.39678e-07	9.65708e-07
18	VIT_10s0003g01290.t01	VIT_10s0003g01290	7.83888e-06	3.14128e-06	1.10049e-05	4.99123e-06	1.05756e-05	1.05744e-05	4.32076e-06	1.08316e-05	6.55004e-07	1.31644e-06	6.07662e-07	2.69181e-06
11	VIT_10s0003g01300.t01	VIT_10s0003g01300	9.65224e-06	5.25216e-06	1.10967e-05	7.94187e-06	1.19559e-05	1.23019e-05	5.12581e-06	9.10794e-06	1.74354e-06	2.87688e-06	1.46529e-06	3.49091e-06
12	VIT_10s0003g01310.t01	VIT_10s0003g01310	6.24288e-07	7.32886e-07	3.53624e-07	1.97699e-07	3.99851e-08	7.87912e-08	7.40506e-08	9.06461e-08	2.08692e-07	5.44254e-07	1.28597e-06	3.32563e-06
1	VIT_10s0003g01320.t01	VIT_10s0003g01320	7.06309e-06	4.08689e-06	4.73298e-06	4.18071e-06	1.01317e-05	3.80143e-06	4.52775e-06	5.03291e-06	1.78276e-06	5.48852e-06	3.06352e-06	3.68516e-06
1	VIT_10s0003g01350.t01	VIT_10s0003g01350	7.23593e-07	3.84337e-07	1.4665e-06	1.03952e-06	5.51367e-06	3.232e-06	7.3945e-07	2.07052e-06	1.55298e-07	5.80648e-08	6.1789e-08	2.46878e-07
1	VIT_10s0003g01360.t01	VIT_10s0003g01360	1.40694e-05	3.0848e-06	1.18167e-05	9.84546e-06	8.61991e-06	2.79579e-06	8.9594e-06	4.66441e-06	4.11629e-06	1.20854e-05	5.96776e-06	3.51214e-05
13	VIT_10s0003g01370.t01	VIT_10s0003g01370	2.85e-06	1.19119e-06	4.46087e-06	5.55772e-06	3.20913e-05	9.86023e-06	7.28042e-06	1.06664e-05	2.5694e-06	2.47555e-06	1.34675e-06	4.82149e-06
7	VIT_10s0003g01380.t01	VIT_10s0003g01380	5.00829e-07	1.955e-07	6.45448e-07	3.72281e-07	3.33489e-06	6.16117e-07	1.97571e-07	1.11717e-06	2.16101e-07	1.42458e-07	2.3089e-07	2.9988e-07
1	VIT_10s0003g01390.t01	VIT_10s0003g01390	9.21277e-06	5.8051e-06	1.12931e-05	1.24123e-05	3.62194e-05	1.51316e-05	8.25798e-06	2.07351e-05	3.0272e-06	6.44976e-06	4.01006e-06	1.53449e-05
1	VIT_10s0003g01400.t01	VIT_10s0003g01400	8.96721e-07	4.14017e-07	1.14956e-06	1.1491e-06	3.6424e-06	2.60736e-06	2.17537e-06	1.18609e-06	5.21173e-07	8.75382e-07	1.8045e-07	6.70037e-07
1	VIT_10s0003g01410.t01	VIT_10s0003g01410	1.11023e-07	3.86908e-08	5.79652e-08	5.89414e-08	2.62357e-08	7.26311e-08	3.47561e-08	7.3226e-08	6.76533e-08	1.3984e-07	6.84902e-06	4.71859e-05
1	VIT_10s0003g01420.t01	VIT_10s0003g01420	1.01582e-05	6.66633e-06	1.05989e-05	8.37051e-06	1.29063e-05	1.03306e-05	3.20589e-06	6.35624e-06	3.14979e-06	3.80816e-06	1.52379e-06	3.29454e-06
1	VIT_10s0003g01430.t01	VIT_10s0003g01430	2.00842e-05	1.08915e-05	1.66181e-05	1.41025e-05	5.244e-05	4.8868e-05	2.65469e-05	2.49905e-05	1.49238e-05	2.17719e-05	9.62413e-06	1.56285e-05
6	VIT_10s0003g01440.t01	VIT_10s0003g01440	4.45861e-06	3.22502e-06	5.76392e-06	4.74389e-06	9.88094e-06	5.73307e-06	4.08252e-06	5.91116e-06	1.04807e-06	6.80699e-07	3.24439e-07	1.6254e-06
18	VIT_10s0003g01450.t01	VIT_10s0003g01450	2.74095e-07	1.88868e-07	1.64686e-07	1.43157e-07	2.88017e-07	1.49591e-06	3.34666e-07	4.7758e-07	8.08975e-07	6.392e-07	6.24146e-07	2.72587e-07
1	VIT_10s0003g01460.t01	VIT_10s0003g01460	7.17892e-06	5.77284e-06	6.19488e-06	3.38147e-06	8.32863e-06	6.53997e-06	1.13291e-05	4.12469e-06	4.0707e-06	1.10384e-05	3.59915e-06	2.03984e-06
11	VIT_10s0003g01470.t01	VIT_10s0003g01470	5.41694e-07	4.66903e-07	6.37281e-07	4.68445e-07	8.24674e-07	5.03065e-07	4.3651e-07	3.92189e-07	9.89245e-08	1.12524e-07	1.26513e-07	4.63273e-07
1	VIT_10s0003g01480.t01	VIT_10s0003g01480	5.59449e-05	6.06232e-05	6.12271e-05	7.11242e-05	0.000128106	0.000114177	8.73259e-05	0.00010328	3.97509e-05	4.37141e-05	2.47928e-05	4.97398e-05
1	VIT_10s0003g01490.t01	VIT_10s0003g01490	1.64614e-05	1.9638e-05	1.77206e-05	2.65836e-05	5.58293e-05	2.47378e-05	1.38319e-05	1.58879e-05	3.14951e-06	2.34369e-06	1.48328e-06	1.09913e-06
10	VIT_10s0003g01500.t01	VIT_10s0003g01500	1.31691e-06	5.82479e-07	1.81722e-06	1.25495e-06	1.51825e-06	1.71943e-06	8.87912e-07	1.98504e-06	8.39618e-07	1.24336e-06	7.89191e-07	1.38185e-06
6	VIT_10s0003g01510.t01	VIT_10s0003g01510	4.46709e-07	7.38743e-07	6.37758e-07	5.76443e-07	1.13301e-06	8.86536e-07	7.3576e-07	8.56176e-07	2.55177e-07	7.64719e-08	5.80854e-07	3.8274e-07
1	VIT_10s0003g01520.t01	VIT_10s0003g01520	0.000235777	0.00026885	0.000289835	0.000376285	0.000444808	0.000400252	0.000443255	0.000457256	0.000313332	0.000374704	0.000164166	0.000207112
1	VIT_10s0003g01530.t01	VIT_10s0003g01530	4.87815e-06	5.37815e-06	4.46856e-06	5.11035e-06	8.36064e-06	7.02461e-06	6.95952e-06	6.60779e-06	1.58805e-06	8.65671e-07	2.86661e-07	1.54728e-06
6	VIT_10s0003g01540.t01	VIT_10s0003g01540	2.18641e-06	1.29723e-06	1.8139e-06	2.04713e-06	5.9815e-06	2.32279e-06	2.71353e-06	3.22365e-06	5.88108e-07	9.01645e-07	4.26277e-07	1.41498e-06
1	VIT_10s0003g01550.t01	VIT_10s0003g01550	4.44988e-06	2.95492e-06	2.81081e-06	2.55328e-06	3.60638e-06	1.66132e-06	1.81417e-06	9.24143e-07	6.33216e-07	1.58389e-06	6.01955e-07	7.01054e-07
1	VIT_10s0003g01560.t01	VIT_10s0003g01560	6.96143e-07	3.7641e-07	7.91414e-07	4.35345e-07	4.27669e-07	2.92313e-07	1.49752e-07	3.0807e-07	1.87714e-07	6.73278e-07	4.88938e-06	8.48004e-06
1	VIT_10s0003g01570.t01	VIT_10s0003g01570	1.48795e-06	1.24837e-06	2.04883e-06	2.11458e-06	3.24885e-06	1.89245e-06	1.5158e-06	2.42397e-06	6.09042e-07	6.09089e-07	3.74208e-07	1.01138e-06
12	VIT_10s0003g01580.t01	VIT_10s0003g01580	1.68969e-06	4.26946e-07	3.75118e-06	1.26233e-05	3.09912e-06	8.23096e-06	3.72477e-06	1.03121e-05	8.27907e-06	5.037e-06	8.46478e-06	5.20463e-05
12	VIT_10s0003g01590.t01	VIT_10s0003g01590	4.85568e-07	2.01167e-07	6.93255e-07	1.72256e-06	5.73609e-06	3.36742e-05	0.000169036	4.96422e-05	2.6217e-05	9.29419e-05	1.2903e-06	1.39861e-06
6	VIT_10s0003g01600.t01	VIT_10s0003g01600	1.70032e-05	4.48197e-06	1.6888e-05	1.73039e-05	5.70783e-05	6.5428e-06	5.28731e-06	2.78167e-05	3.05346e-06	1.43614e-05	2.56683e-05	2.89709e-05
1	VIT_10s0003g01610.t01	VIT_10s0003g01610	1.5572e-05	1.66699e-05	1.47773e-05	1.90846e-05	2.48498e-05	2.39859e-05	1.68277e-05	2.74767e-05	1.33674e-05	2.0766e-05	4.36699e-06	1.20065e-05
1	VIT_10s0003g01620.t01	VIT_10s0003g01620	1.79117e-05	1.7846e-05	1.63772e-05	1.79621e-05	2.4761e-05	2.15098e-05	2.03356e-05	2.76692e-05	1.5187e-05	2.3325e-05	9.1393e-06	1.33048e-05
14	VIT_10s0003g01630.t01	VIT_10s0003g01630	3.13158e-06	2.78722e-06	1.28288e-06	7.43779e-07	2.99149e-07	2.91775e-07	1.27896e-07	3.53825e-07	1.71807e-07	1.13259e-06	2.22855e-06	5.86935e-06
1	VIT_10s0003g01640.t01	VIT_10s0003g01640	2.95986e-06	3.1588e-06	3.54996e-06	4.08297e-06	4.67226e-06	3.53899e-06	2.54938e-06	3.75017e-06	1.16988e-06	1.32803e-06	2.13406e-06	7.70814e-06
14	VIT_10s0003g01650.t01	VIT_10s0003g01650	2.65341e-05	2.67565e-06	7.34327e-05	6.65491e-05	4.18193e-05	8.49001e-05	7.84844e-06	2.95063e-05	1.68155e-05	1.26497e-05	3.31416e-06	7.57776e-06
1	VIT_10s0003g01670.t01	VIT_10s0003g01670	1.50446e-06	1.38222e-06	3.21398e-06	1.5881e-06	5.46036e-06	4.95826e-07	4.07892e-07	7.19242e-07	2.05928e-07	4.29917e-07	1.2291e-07	1.25307e-07
1	VIT_10s0003g01680.t01	VIT_10s0003g01680	1.38512e-05	8.04631e-06	2.25888e-05	1.44637e-05	4.18847e-05	2.65912e-05	1.52717e-05	3.9339e-05	5.01351e-06	4.24475e-06	2.95762e-06	1.16792e-05
12	VIT_10s0003g01690.t01	VIT_10s0003g01690	5.20725e-06	6.96801e-06	2.18584e-06	2.34788e-06	6.71242e-06	2.2412e-06	8.77486e-06	3.77093e-06	7.38253e-06	2.00747e-05	9.41134e-06	7.74637e-06
6	VIT_10s0003g01700.t01	VIT_10s0003g01700	1.05587e-05	1.14283e-05	1.16525e-05	1.12239e-05	1.25782e-05	1.1474e-05	1.15571e-05	1.32087e-05	6.34126e-06	7.0719e-06	2.16133e-06	3.3255e-06
6	VIT_10s0003g01710.t01	VIT_10s0003g01710	6.1829e-06	6.58941e-06	5.69168e-06	6.59845e-06	8.29393e-06	5.35814e-06	5.08243e-06	5.14113e-06	1.58541e-06	1.68589e-06	7.03998e-07	1.96316e-06
1	VIT_10s0003g01720.t01	VIT_10s0003g01720	2.70783e-06	2.02031e-06	2.83661e-06	2.32864e-06	1.17833e-05	6.6222e-06	6.13955e-06	5.67101e-06	1.15751e-06	8.34581e-07	1.14605e-07	9.89029e-07
6	VIT_10s0003g01730.t01	VIT_10s0003g01730	1.26851e-05	2.72563e-06	2.76704e-05	7.67303e-06	1.52731e-05	9.2629e-06	3.83792e-06	1.80121e-05	2.41545e-06	5.52508e-06	6.31288e-06	2.02831e-05
12	VIT_10s0003g01740.t01	VIT_10s0003g01740	5.51189e-07	3.28114e-08	2.9174e-07	1.74593e-07	1.13382e-07	1.10587e-07	3.27222e-08	4.85055e-08	3.84047e-08	2.8618e-08	5.37945e-07	1.58898e-07
12	VIT_10s0003g01750.t01	VIT_10s0003g01750	3.87851e-07	4.45422e-07	9.32138e-07	2.34605e-07	4.47147e-07	3.84864e-07	3.29434e-07	4.85771e-07	2.24401e-07	1.52571e-07	4.03519e-07	2.76163e-07
6	VIT_10s0003g01760.t01	VIT_10s0003g01760	6.77876e-06	5.25614e-06	5.53292e-06	3.67402e-06	7.36069e-06	2.14167e-06	3.75235e-06	4.88877e-06	1.15216e-06	1.77627e-06	3.38974e-07	1.16112e-06
6	VIT_10s0003g01770.t01	VIT_10s0003g01770	1.93021e-06	4.10663e-07	3.73679e-06	1.60165e-06	7.91535e-06	3.81234e-06	1.84702e-06	4.41535e-06	9.33078e-07	1.84086e-06	1.95842e-06	9.96355e-06
18	VIT_10s0003g01780.t01	VIT_10s0003g01780	9.2012e-08	2.60464e-07	2.1894e-07	1.70869e-07	1.06079e-07	9.13033e-08	1.01033e-07	7.42306e-08	1.10731e-07	4.72545e-08	1.67618e-08	2.25245e-08
11	VIT_10s0003g01790.t01	VIT_10s0003g01790	3.82067e-06	1.45373e-06	4.05582e-06	2.74984e-06	2.04222e-05	1.13541e-05	1.35605e-05	1.70967e-05	5.38024e-06	6.67382e-06	4.92128e-06	1.2946e-05
1	VIT_10s0003g01800.t01	VIT_10s0003g01800	7.7497e-06	7.37979e-06	8.85067e-06	7.03285e-06	1.3163e-05	8.30215e-06	8.90231e-06	9.20725e-06	2.29421e-06	2.29625e-06	1.45156e-06	3.13574e-06
12	VIT_10s0003g01810.t01	VIT_10s0003g01810	1.41569e-05	1.12114e-05	1.43299e-05	1.26811e-05	9.43839e-06	1.29976e-05	1.00991e-05	1.21585e-05	6.47772e-06	1.42518e-05	8.13142e-06	9.2162e-06
18	VIT_10s0003g01820.t01	VIT_10s0003g01820	4.72214e-06	2.91334e-06	3.25361e-06	1.27032e-06	1.85053e-06	2.30941e-06	3.26869e-06	9.81901e-07	3.14231e-06	6.06199e-06	1.89114e-06	7.44869e-07
1	VIT_10s0003g01830.t01	VIT_10s0003g01830	2.27594e-05	1.09594e-05	3.78295e-05	3.24333e-05	1.18586e-05	2.15691e-05	1.86374e-06	4.43709e-06	1.53267e-06	8.87429e-07	1.16283e-06	1.22079e-06
6	VIT_10s0003g01840.t01	VIT_10s0003g01840	7.97428e-06	4.8194e-06	1.01966e-05	7.3524e-06	1.69482e-05	8.08488e-06	9.25074e-06	1.20704e-05	2.64667e-06	2.98757e-06	1.39268e-06	2.36095e-06
1	VIT_10s0003g01850.t01	VIT_10s0003g01850	8.70433e-06	6.579e-06	1.43517e-05	1.21638e-05	2.80924e-05	6.41255e-06	3.47302e-06	1.33912e-05	1.37154e-06	1.88427e-06	3.83893e-06	2.35199e-06
1	VIT_10s0003g01860.t01	VIT_10s0003g01860	4.3306e-06	2.71028e-06	7.27111e-06	5.84351e-06	2.12298e-05	3.6406e-06	2.02276e-06	8.87806e-06	5.07641e-07	3.15641e-07	3.35905e-07	8.52786e-07
1	VIT_10s0003g01870.t01	VIT_10s0003g01870	1.66141e-07	8.03816e-08	1.30113e-07	5.29216e-08	2.52166e-08	7.6082e-08	7.02145e-08	8.91031e-08	6.14396e-08	2.5314e-08	5.4694e-09	1.3386e-08
1	VIT_10s0003g01880.t01	VIT_10s0003g01880	1.07805e-06	5.60734e-07	2.45647e-06	1.34507e-06	4.2405e-06	1.74721e-06	6.03246e-07	4.88048e-06	2.33692e-07	1.99199e-07	1.60144e-07	6.93744e-07
1	VIT_10s0003g01890.t01	VIT_10s0003g01890	5.53713e-06	2.73422e-06	8.49036e-06	4.2682e-06	8.25931e-06	2.88658e-06	2.61286e-06	5.20582e-06	8.34294e-07	6.95477e-07	1.34828e-07	1.75128e-07
1	VIT_10s0003g01900.t01	VIT_10s0003g01900	6.87672e-06	4.01804e-06	1.43865e-05	9.16976e-06	2.43004e-05	1.03962e-05	4.37282e-06	2.40034e-05	2.60508e-06	2.16428e-06	9.09348e-07	2.98845e-06
18	VIT_10s0003g01910.t01	VIT_10s0003g01910	4.92571e-08	3.12931e-08	8.60956e-08	4.67961e-08	8.48778e-08	3.91627e-08	3.51385e-08	9.87086e-08	6.22629e-08	2.82756e-08	2.78501e-08	2.68276e-08
1	VIT_10s0003g01920.t01	VIT_10s0003g01920	1.23829e-06	4.20629e-07	3.46946e-06	2.46669e-06	6.41053e-06	1.20741e-06	2.93722e-07	1.8547e-05	1.188e-07	1.08035e-07	4.36604e-07	7.11726e-07
18	VIT_10s0003g01930.t01	VIT_10s0003g01930	7.19539e-08	1.01704e-08	1.28518e-07	2.67839e-08	4.22986e-08	1.2313e-08	3.54526e-08	1.56285e-07	3.30384e-08	1.7082e-08	5.54561e-08	5.25474e-08
1	VIT_10s0003g01940.t01	VIT_10s0003g01940	1.83704e-06	1.10718e-06	4.04577e-06	2.3177e-06	8.58644e-06	1.52393e-06	5.49243e-07	1.52649e-05	1.93114e-07	2.42543e-07	1.49568e-06	2.96345e-06
18	VIT_10s0003g01970.t01	VIT_10s0003g01970	1.96016e-07	1.57578e-07	1.56944e-07	2.50255e-07	2.40107e-07	2.79602e-07	1.9771e-07	1.97669e-07	6.85567e-08	6.61663e-08	7.12372e-08	2.99904e-08
1	VIT_10s0003g01980.t01	VIT_10s0003g01980	4.49111e-06	3.93562e-06	7.18055e-06	6.98071e-06	1.74156e-05	1.0267e-05	4.77332e-06	9.31303e-06	1.21051e-06	1.34079e-06	4.73483e-07	3.38483e-06
1	VIT_10s0003g01990.t01	VIT_10s0003g01990	1.0039e-06	5.2564e-07	2.75255e-06	1.05331e-06	4.03954e-07	4.59768e-07	1.4559e-07	1.87412e-07	1.82055e-07	2.13729e-07	1.76727e-07	7.35994e-07
1	VIT_10s0003g02000.t01	VIT_10s0003g02000	2.69479e-07	2.41235e-07	6.30694e-07	1.64112e-06	1.74133e-05	6.40701e-06	2.58236e-06	3.73486e-06	6.80971e-07	3.73187e-07	1.17203e-07	4.14417e-07
1	VIT_10s0003g02010.t01	VIT_10s0003g02010	1.86449e-06	9.12288e-07	3.15725e-06	2.31204e-06	5.76285e-06	1.07605e-06	1.36094e-06	4.17055e-06	2.04833e-07	2.82004e-07	1.02558e-06	2.43959e-07
1	VIT_10s0003g02020.t01	VIT_10s0003g02020	6.80479e-07	3.25777e-07	1.44831e-06	1.18956e-06	3.3238e-06	7.08073e-07	4.42393e-07	2.28769e-06	8.64144e-08	4.05917e-08	1.00632e-07	8.49098e-08
6	VIT_10s0003g02030.t01	VIT_10s0003g02030	5.85612e-06	7.71008e-07	2.38389e-05	6.36774e-06	2.91774e-05	3.0215e-05	4.50612e-06	1.447e-05	3.909e-06	2.26339e-06	1.10004e-06	2.07838e-06
1	VIT_10s0003g02040.t01	VIT_10s0003g02040	3.92479e-05	1.2707e-05	5.04168e-05	0.000181594	0.000367528	0.000599678	0.000206769	0.000589889	0.000347519	0.000240611	2.1162e-05	1.15181e-07
1	VIT_10s0003g02050.t01	VIT_10s0003g02050	1.24961e-05	1.23704e-05	1.10181e-05	2.11842e-05	2.03171e-05	2.23273e-05	2.41903e-05	3.00121e-05	1.25163e-05	1.52905e-05	6.96947e-06	1.29239e-05
1	VIT_10s0003g02060.t01	VIT_10s0003g02060	2.73021e-06	1.29534e-06	6.02702e-06	3.04255e-06	5.12783e-06	3.20159e-06	2.02712e-06	3.41821e-06	9.42673e-07	8.88018e-07	1.37678e-06	2.60097e-06
6	VIT_10s0003g02070.t01	VIT_10s0003g02070	3.24559e-07	2.93556e-08	1.46993e-06	1.73606e-08	2.55836e-08	9.18449e-09	1.97777e-08	3.72778e-08	5.98853e-08	7.84337e-08	7.28484e-08	2.84029e-07
1	VIT_10s0003g02080.t01	VIT_10s0003g02080	0	3.94449e-08	3.89691e-08	8.28049e-08	0	6.64041e-08	0	7.19459e-08	7.15067e-08	0	1.85144e-08	0
1	VIT_10s0003g02090.t01	VIT_10s0003g02090	1.94257e-08	3.88449e-08	1.81578e-08	2.13011e-08	0	6.76151e-08	3.23558e-08	3.95143e-08	5.42924e-08	2.81602e-08	2.06564e-08	3.24393e-08
11	VIT_10s0003g02100.t01	VIT_10s0003g02100	1.51613e-07	5.96286e-08	5.98378e-08	7.05275e-08	0	8.35195e-08	0	1.30831e-07	3.8199e-08	0	6.50787e-07	4.77913e-06
1	VIT_10s0003g02110.t01	VIT_10s0003g02110	7.33469e-08	0	3.02789e-08	2.05078e-07	5.02546e-07	6.12773e-07	6.29693e-06	2.05138e-06	9.39878e-06	1.72552e-05	2.41801e-06	3.24036e-06
1	VIT_10s0003g02120.t01	VIT_10s0003g02120	0.000109857	3.55533e-05	0.000253276	0.000173968	0.000352713	0.000194973	5.17654e-05	0.000106373	3.83041e-05	2.95886e-05	2.82676e-06	2.70387e-06
15	VIT_10s0003g02130.t01	VIT_10s0003g02130	1.45621e-06	8.41019e-07	1.14094e-06	6.07114e-07	1.99874e-07	1.29965e-07	2.79864e-07	2.19427e-07	9.18332e-08	2.14817e-07	4.92922e-07	4.96605e-07
12	VIT_10s0003g02140.t01	VIT_10s0003g02140	1.51242e-06	1.37262e-06	7.61224e-07	6.5724e-07	6.26335e-07	1.07985e-06	9.94238e-07	1.0887e-06	5.0195e-07	6.97525e-07	3.83963e-07	8.31212e-07
1	VIT_10s0003g02150.t01	VIT_10s0003g02150	1.26977e-06	1.06681e-06	1.12578e-06	1.48605e-06	5.55855e-06	4.27299e-06	1.73286e-06	1.93e-06	9.92355e-07	6.60233e-07	1.21389e-07	3.49417e-07
1	VIT_10s0003g02160.t01	VIT_10s0003g02160	2.42162e-07	1.93263e-07	3.95666e-07	3.40093e-07	1.49303e-06	1.25111e-06	3.95726e-07	4.54045e-07	1.32568e-07	1.13324e-07	1.67827e-08	8.21559e-08
1	VIT_10s0003g02170.t01	VIT_10s0003g02170	3.02314e-08	1.93735e-08	6.32824e-08	4.30815e-08	4.88377e-08	1.19994e-07	3.73449e-07	4.39006e-07	1.09145e-06	1.85472e-06	2.38307e-07	7.47842e-07
2	VIT_10s0003g02180.t01	VIT_10s0003g02180	1.52491e-06	1.86801e-06	2.18941e-06	2.16734e-06	3.37584e-06	2.64613e-06	1.06313e-06	1.53778e-06	8.52728e-07	5.55786e-07	1.2677e-07	1.66651e-07
6	VIT_10s0003g02190.t01	VIT_10s0003g02190	1.23395e-06	9.0232e-07	8.46842e-07	2.26809e-06	3.7452e-06	4.49795e-06	2.54537e-06	4.83521e-06	7.07373e-07	2.52977e-06	1.468e-06	2.68056e-06
11	VIT_10s0003g02200.t01	VIT_10s0003g02200	8.65206e-06	6.47409e-06	7.76489e-06	6.91842e-06	1.4241e-05	9.33745e-06	9.41962e-06	9.61956e-06	3.66356e-06	6.00604e-06	2.69015e-06	5.15416e-06
8	VIT_10s0003g02210.t01	VIT_10s0003g02210	2.04865e-06	1.78365e-06	2.5592e-06	3.28291e-06	6.81354e-06	4.44891e-06	2.43704e-06	4.00208e-06	9.75587e-07	6.34954e-07	4.97906e-07	9.97932e-07
1	VIT_10s0003g02220.t01	VIT_10s0003g02220	2.22338e-07	5.10681e-08	1.70021e-07	1.98027e-07	5.23801e-07	2.3185e-07	2.12456e-07	3.34165e-07	7.98874e-08	1.07049e-07	2.61897e-08	2.08334e-07
6	VIT_10s0003g02240.t01	VIT_10s0003g02240	1.05509e-05	9.15096e-06	1.31722e-05	1.89639e-05	2.93756e-05	1.71611e-05	9.53749e-06	1.99721e-05	2.66208e-06	1.37459e-06	7.61489e-07	3.86887e-06
6	VIT_10s0003g02250.t01	VIT_10s0003g02250	3.85187e-05	5.67131e-05	5.01125e-05	5.82735e-05	5.18358e-05	5.84899e-05	4.20641e-05	5.40296e-05	1.85435e-05	1.56747e-05	4.19806e-06	1.16518e-05
1	VIT_10s0003g02260.t01	VIT_10s0003g02260	3.10679e-08	4.62727e-08	2.07444e-08	2.42846e-08	0	2.90914e-08	1.86576e-08	4.47281e-08	3.65253e-08	3.17701e-08	4.7645e-08	4.80191e-08
18	VIT_10s0003g02270.t01	VIT_10s0003g02270	7.60228e-08	5.96405e-08	3.55303e-08	8.24071e-08	0	4.41021e-08	3.7692e-08	1.074e-07	2.58512e-08	4.89611e-08	0	5.43159e-08
1	VIT_10s0003g02280.t01	VIT_10s0003g02280	1.12285e-06	6.78225e-08	3.00123e-06	4.86519e-06	5.11723e-06	7.79161e-06	7.72067e-07	1.27775e-06	1.10564e-06	4.97081e-07	0	1.79713e-08
1	VIT_10s0003g02290.t01	VIT_10s0003g02290	7.56035e-08	5.87333e-08	5.92172e-08	6.86726e-08	4.26334e-08	5.94802e-08	6.76758e-08	3.22166e-08	1.88127e-08	2.8532e-08	6.73659e-08	0
1	VIT_10s0003g02300.t01	VIT_10s0003g02300	1.49386e-06	1.92376e-07	1.37612e-06	8.82222e-07	6.17097e-08	8.02514e-08	1.2335e-07	1.40697e-07	1.43778e-07	6.23028e-08	1.67641e-08	4.94185e-08
1	VIT_10s0003g02320.t01	VIT_10s0003g02320	2.02473e-07	2.04623e-07	2.4317e-07	2.3724e-07	1.05395e-07	4.0538e-07	4.61471e-07	3.70248e-07	5.5622e-07	1.12649e-07	1.27198e-08	8.26087e-09
1	VIT_10s0003g02330.t01	VIT_10s0003g02330	8.2016e-08	4.28948e-08	5.57855e-08	5.9269e-08	3.43728e-08	8.30791e-08	5.84088e-08	0	2.04922e-08	0	0	0
1	VIT_10s0003g02340.t01	VIT_10s0003g02340	2.69819e-07	1.19617e-07	1.40872e-07	1.43245e-07	0	0	0	7.73664e-08	2.05521e-08	0	0	0
1	VIT_10s0003g02350.t01	VIT_10s0003g02350	5.52627e-07	2.59943e-07	6.1488e-07	9.98385e-07	8.70601e-08	4.4958e-08	4.59991e-08	0	5.67678e-08	3.2891e-08	0	0
1	VIT_10s0003g02360.t01	VIT_10s0003g02360	5.76983e-08	1.07207e-07	3.53044e-08	3.7509e-08	0	6.01594e-08	2.88178e-08	0	1.09252e-07	0	0	0
18	VIT_10s0003g02370.t01	VIT_10s0003g02370	8.80453e-08	7.53204e-08	1.20505e-07	8.80666e-08	0	9.4189e-08	6.76607e-08	7.65176e-08	2.19826e-07	1.62368e-07	4.74342e-08	0
1	VIT_10s0003g02380.t01	VIT_10s0003g02380	5.1883e-08	4.94407e-08	5.77597e-08	3.19036e-08	0	0	0	0	2.98329e-08	6.21851e-08	0	0
1	VIT_10s0003g02390.t01	VIT_10s0003g02390	4.12078e-08	0	7.20265e-08	6.64693e-08	4.75079e-08	4.08904e-08	4.82497e-08	0	1.14441e-07	9.44092e-08	2.97202e-08	0
1	VIT_10s0003g02400.t01	VIT_10s0003g02400	8.31065e-07	3.77126e-07	1.10675e-06	3.04538e-06	1.58106e-07	0	5.64624e-08	3.44771e-08	4.16865e-08	3.0534e-08	2.55469e-08	0
8	VIT_10s0003g02410.t01	VIT_10s0003g02410	5.37175e-07	6.05188e-07	4.97401e-07	1.02908e-06	3.06994e-07	1.69846e-07	4.45466e-08	2.75959e-07	2.90029e-08	1.22724e-07	1.63427e-07	1.39562e-07
1	VIT_10s0003g02420.t01	VIT_10s0003g02420	1.39557e-07	7.34523e-08	2.13578e-07	5.91299e-07	1.3469e-07	0	0	7.0969e-08	8.56416e-08	6.28523e-08	2.02944e-07	1.22129e-07
1	VIT_10s0003g02430.t01	VIT_10s0003g02430	2.67418e-06	2.50837e-06	2.24312e-06	3.93715e-06	7.19914e-06	2.86654e-06	1.97059e-06	4.15324e-06	1.07837e-06	1.08493e-06	6.24477e-07	2.28975e-06
1	VIT_10s0003g02440.t01	VIT_10s0003g02440	6.39283e-07	1.1428e-07	8.153e-07	3.54516e-07	4.01883e-07	4.32668e-07	3.98365e-07	4.3346e-07	1.24345e-06	6.718e-06	1.34796e-06	2.89049e-06
1	VIT_10s0003g02450.t01	VIT_10s0003g02450	5.51385e-07	6.50351e-08	1.02045e-06	3.5576e-07	1.74189e-06	4.90646e-07	1.00908e-07	3.52267e-07	7.10975e-08	5.67234e-08	2.77116e-07	6.61321e-06
1	VIT_10s0003g02460.t01	VIT_10s0003g02460	3.49176e-07	3.70663e-07	3.66191e-07	5.30769e-07	2.63237e-06	9.02259e-07	1.096e-06	1.03428e-06	4.65893e-07	9.15992e-07	1.16215e-06	1.62283e-06
1	VIT_10s0003g02470.t01	VIT_10s0003g02470	6.31501e-07	1.25373e-07	2.52812e-07	6.49946e-07	2.60884e-06	8.35516e-07	1.53918e-06	5.2729e-07	2.63036e-07	2.84223e-07	4.31401e-07	1.2229e-06
1	VIT_10s0003g02480.t01	VIT_10s0003g02480	5.93936e-08	1.09135e-07	4.75546e-08	1.10296e-07	0	0	4.23695e-08	5.56271e-08	1.62179e-07	1.4743e-06	8.94879e-07	9.34966e-07
1	VIT_10s0003g02490.t01	VIT_10s0003g02490	7.28296e-08	6.44261e-08	1.73296e-07	6.76233e-08	2.0991e-07	7.22686e-08	7.79315e-08	2.05643e-07	1.64485e-07	1.96673e-07	9.10578e-08	3.45715e-08
18	VIT_10s0003g02500.t01	VIT_10s0003g02500	4.02036e-08	0	7.09395e-08	8.04266e-08	6.6195e-08	0	4.61249e-07	4.33948e-08	4.40654e-08	1.48282e-07	3.93725e-08	0
1	VIT_10s0003g02510.t01	VIT_10s0003g02510	6.76732e-08	4.25983e-08	7.51456e-08	3.27476e-08	4.86616e-08	4.02912e-08	2.89656e-08	3.5374e-08	3.32662e-08	3.13283e-08	6.18175e-08	5.07287e-08
6	VIT_10s0003g02520.t01	VIT_10s0003g02520	1.48417e-06	7.1143e-07	1.74823e-06	9.19574e-07	6.17473e-06	1.92096e-06	1.64429e-06	2.65499e-06	1.84306e-07	2.77817e-07	5.23834e-07	5.52883e-07
18	VIT_10s0003g02530.t01	VIT_10s0003g02530	2.58303e-06	2.26205e-06	2.89369e-06	2.46437e-06	5.1959e-06	3.5426e-06	3.35871e-06	2.97147e-06	1.01567e-06	1.19872e-06	2.07733e-07	4.631e-07
1	VIT_10s0003g02540.t01	VIT_10s0003g02540	7.5834e-07	5.24108e-08	2.39608e-06	6.53948e-07	7.26323e-07	3.23495e-06	5.84664e-07	9.45255e-07	2.70004e-06	1.14841e-06	3.40053e-07	5.24733e-07
1	VIT_10s0003g02550.t01	VIT_10s0003g02550	1.75451e-07	0	6.93528e-08	2.68089e-08	0	7.85781e-08	3.67183e-08	7.3601e-08	7.23488e-08	3.26359e-08	1.19884e-08	1.76702e-08
6	VIT_10s0003g02560.t01	VIT_10s0003g02560	1.08557e-07	0	1.5685e-07	1.17674e-07	1.93703e-07	1.25757e-07	1.07645e-07	1.02242e-07	9.04937e-08	0	0	0
1	VIT_10s0003g02570.t01	VIT_10s0003g02570	2.89124e-08	0	4.58641e-08	4.05795e-08	0	2.86897e-08	1.93674e-08	7.55651e-08	1.4305e-08	0	0	0
1	VIT_10s0003g02580.t01	VIT_10s0003g02580	3.89438e-07	1.13097e-07	2.86266e-07	1.8513e-07	1.01798e-06	4.43549e-07	3.26608e-07	3.97032e-07	7.50084e-08	4.08764e-08	5.36818e-08	1.35207e-07
6	VIT_10s0003g02590.t01	VIT_10s0003g02590	1.39929e-06	1.49211e-06	1.73007e-06	1.90905e-06	4.32067e-06	3.09993e-06	2.99008e-06	2.13524e-06	9.85502e-07	5.5846e-07	2.18515e-07	8.72959e-07
15	VIT_10s0003g02610.t01	VIT_10s0003g02610	1.53345e-05	9.41608e-06	2.03883e-05	1.45683e-05	1.722e-05	1.22131e-05	7.58014e-06	1.24694e-05	4.8149e-06	6.4468e-06	3.81453e-06	2.43456e-05
12	VIT_10s0003g02620.t01	VIT_10s0003g02620	5.04913e-07	3.72211e-07	5.14809e-07	3.99739e-07	3.88071e-07	3.34533e-07	3.60189e-07	5.43118e-07	8.13816e-08	4.22685e-07	6.89848e-07	1.28753e-06
6	VIT_10s0003g02630.t01	VIT_10s0003g02630	5.96152e-07	3.76553e-07	4.55877e-07	5.53536e-07	8.42678e-07	5.92476e-07	5.11408e-07	4.86905e-07	2.41444e-07	3.74299e-07	1.75555e-07	1.82422e-07
2	VIT_10s0003g02650.t01	VIT_10s0003g02650	0.000245183	0.000255009	0.000284455	0.000329311	0.000351204	0.000390093	0.000319197	0.000343281	0.000162303	0.000246779	0.000175175	0.00013376
1	VIT_10s0003g02660.t01	VIT_10s0003g02660	3.04739e-06	2.59624e-06	3.14082e-06	3.34414e-06	5.32324e-06	3.42491e-06	2.82257e-06	3.82474e-06	9.74409e-07	6.78252e-07	5.33617e-07	1.99456e-06
1	VIT_10s0003g02670.t01	VIT_10s0003g02670	8.54357e-06	5.72852e-06	7.10734e-06	6.86481e-06	1.65717e-05	7.47361e-06	7.69473e-06	9.01724e-06	1.50821e-06	2.25409e-06	1.05493e-06	4.7823e-06
1	VIT_10s0003g02680.t01	VIT_10s0003g02680	2.69196e-06	3.0718e-06	1.98182e-06	3.60493e-06	1.27154e-05	1.08057e-05	9.34669e-06	1.03446e-05	3.20453e-06	1.57201e-06	5.95717e-07	3.3489e-06
1	VIT_10s0003g02690.t01	VIT_10s0003g02690	7.8862e-06	3.45519e-06	1.64467e-05	6.52577e-06	1.8492e-05	1.38592e-05	7.88579e-06	1.84614e-05	2.32737e-06	2.43269e-06	1.48783e-06	5.17507e-06
6	VIT_10s0003g02700.t01	VIT_10s0003g02700	1.3412e-06	8.24347e-07	2.01281e-06	1.3889e-06	5.13652e-06	3.02598e-06	1.20719e-06	2.92843e-06	5.25419e-07	3.84765e-07	2.61778e-07	5.19541e-07
11	VIT_10s0003g02710.t01	VIT_10s0003g02710	2.32829e-06	1.48358e-06	1.34034e-06	2.40819e-06	3.7006e-06	2.07134e-06	3.26444e-06	2.28734e-06	1.10805e-06	2.10181e-06	1.76156e-06	2.47061e-06
11	VIT_10s0003g02720.t01	VIT_10s0003g02720	3.42592e-07	2.62306e-07	1.81153e-07	2.00593e-07	3.49084e-07	1.69976e-07	2.21993e-07	1.98976e-07	7.92862e-08	3.08384e-07	3.00063e-07	4.33666e-07
1	VIT_10s0003g02730.t01	VIT_10s0003g02730	9.22517e-07	6.79769e-07	2.32046e-06	1.9828e-06	6.9644e-06	5.15143e-06	1.70238e-06	4.82434e-06	6.40338e-07	2.31852e-07	1.49287e-07	1.07757e-06
11	VIT_10s0003g02740.t01	VIT_10s0003g02740	9.58039e-06	5.50805e-06	9.72353e-06	7.52387e-06	3.08102e-05	1.24417e-05	1.06871e-05	1.62659e-05	2.16138e-06	3.26494e-06	1.26625e-06	3.41241e-06
1	VIT_10s0003g02750.t01	VIT_10s0003g02750	1.71557e-06	1.23044e-06	1.86946e-06	1.63605e-06	6.4325e-06	3.28784e-06	2.84544e-06	3.71571e-06	7.11822e-07	3.77067e-07	1.26699e-07	1.23989e-06
6	VIT_10s0003g02760.t01	VIT_10s0003g02760	1.77419e-05	1.64867e-05	1.97056e-05	1.96573e-05	4.15594e-05	2.30138e-05	1.93758e-05	2.31782e-05	6.89693e-06	1.10288e-05	3.62431e-06	9.17002e-06
1	VIT_10s0003g02770.t01	VIT_10s0003g02770	2.72354e-06	2.35268e-06	3.96148e-06	3.47158e-06	7.72374e-06	4.6818e-06	3.72018e-06	5.79954e-06	8.51935e-07	8.45425e-07	2.89636e-07	1.63732e-06
12	VIT_10s0003g02780.t01	VIT_10s0003g02780	4.52818e-06	1.95656e-06	2.82702e-06	3.15192e-06	9.22628e-06	5.70994e-06	4.7178e-06	4.86282e-06	1.77673e-06	4.60502e-06	2.02141e-06	3.1005e-06
3	VIT_10s0003g02790.t01	VIT_10s0003g02790	3.68692e-05	3.33172e-05	3.74988e-05	4.0357e-05	6.86358e-05	4.50338e-05	4.68391e-05	4.73749e-05	1.52021e-05	2.36961e-05	8.29883e-06	1.99794e-05
1	VIT_10s0003g02800.t01	VIT_10s0003g02800	4.26991e-07	2.68152e-07	6.42411e-07	4.00523e-07	2.39281e-06	9.43944e-07	6.24358e-07	1.51307e-06	2.3016e-07	2.75361e-07	1.57539e-07	8.36409e-07
6	VIT_10s0003g02810.t01	VIT_10s0003g02810	1.38416e-05	2.41184e-06	3.01585e-05	2.58467e-05	0.000157212	3.63666e-05	9.12798e-06	3.65421e-05	8.24541e-06	3.7931e-06	4.86954e-06	9.51586e-07
6	VIT_10s0003g02820.t01	VIT_10s0003g02820	6.63785e-07	2.44739e-07	1.60911e-06	5.03486e-07	2.78292e-06	1.59179e-06	1.1497e-06	1.88703e-06	2.57285e-07	2.98753e-07	3.42541e-07	8.17456e-07
6	VIT_10s0003g02830.t01	VIT_10s0003g02830	1.2572e-06	9.06569e-07	2.47527e-06	1.66116e-06	5.83093e-06	2.89321e-06	1.89086e-06	3.17097e-06	8.35784e-07	1.06801e-06	9.21357e-07	2.91843e-06
6	VIT_10s0003g02840.t01	VIT_10s0003g02840	4.46365e-07	5.09149e-07	4.69904e-07	6.78502e-07	4.37022e-07	1.37117e-07	1.72334e-07	1.34337e-07	5.36732e-08	4.16799e-08	1.33059e-07	1.28672e-06
12	VIT_10s0003g02850.t01	VIT_10s0003g02850	2.67864e-07	7.83558e-08	3.64189e-07	2.1117e-07	8.52144e-07	3.79453e-07	1.69027e-07	3.89889e-07	7.89506e-08	8.15956e-08	5.22888e-07	8.36672e-07
1	VIT_10s0003g02860.t01	VIT_10s0003g02860	3.24842e-06	2.39929e-06	3.73987e-06	3.12646e-06	6.46205e-06	3.29169e-06	3.5164e-06	4.12797e-06	1.25545e-06	1.66058e-06	7.06643e-07	1.57223e-06
6	VIT_10s0003g02870.t01	VIT_10s0003g02870	1.87145e-06	8.25851e-07	2.53702e-06	1.48396e-06	3.90406e-06	1.75468e-06	1.99011e-06	2.63917e-06	4.17524e-07	3.17212e-07	1.61065e-07	6.51725e-07
1	VIT_10s0003g02880.t01	VIT_10s0003g02880	1.16239e-06	6.88536e-07	1.67057e-06	1.21872e-06	3.32282e-06	1.8273e-06	6.90148e-07	1.78756e-06	2.61301e-07	1.52807e-07	1.48942e-07	7.68717e-07
8	VIT_10s0003g02890.t01	VIT_10s0003g02890	1.22551e-05	8.24051e-06	6.36404e-06	2.86851e-06	6.69484e-07	7.66651e-06	1.00727e-05	1.51266e-05	6.15331e-05	0.000448549	0.00207825	0.00317401
8	VIT_10s0003g02900.t01	VIT_10s0003g02900	2.7511e-07	8.00984e-08	2.17493e-07	1.28059e-07	1.04389e-07	4.49243e-07	8.28532e-07	1.26213e-06	9.34707e-06	0.000120197	0.00142127	0.00215977
1	VIT_10s0003g02910.t01	VIT_10s0003g02910	1.34681e-07	3.00126e-08	1.21039e-07	1.79525e-07	4.62112e-07	1.50008e-07	2.07493e-07	8.14073e-06	1.94172e-06	8.54014e-06	5.97268e-06	1.64219e-06
18	VIT_10s0003g02920.t01	VIT_10s0003g02920	1.06012e-07	0	9.90921e-08	1.17578e-07	0	1.3766e-07	1.65807e-07	2.99534e-07	2.20198e-07	7.63913e-07	4.66501e-07	3.71093e-07
1	VIT_10s0003g02930.t01	VIT_10s0003g02930	9.75848e-08	5.12319e-08	1.00457e-07	5.62168e-08	8.25757e-08	3.10125e-08	4.46469e-08	8.43498e-08	8.56605e-08	8.94938e-08	1.05095e-07	1.77652e-07
12	VIT_10s0003g02940.t01	VIT_10s0003g02940	7.50969e-05	8.68003e-05	7.55195e-05	8.14512e-05	0.000164474	0.000100646	7.8065e-05	0.000108734	1.51542e-05	1.34148e-05	5.35052e-06	4.10474e-05
14	VIT_10s0003g02950.t01	VIT_10s0003g02950	1.92035e-05	1.91964e-05	2.37722e-05	2.42391e-05	3.99454e-05	2.02355e-05	2.06459e-05	2.51147e-05	5.5432e-06	5.30982e-06	4.98278e-06	1.31278e-05
11	VIT_10s0003g02960.t01	VIT_10s0003g02960	9.01438e-08	7.34523e-08	1.85908e-07	5.21978e-08	0	4.0417e-08	5.81121e-08	3.54845e-08	1.97868e-08	3.20449e-08	5.0736e-08	4.98668e-08
1	VIT_10s0003g02970.t01	VIT_10s0003g02970	0	0	0	0	0	0	1.48589e-07	0	2.30944e-07	0	0	0
1	VIT_10s0003g02980.t01	VIT_10s0003g02980	0	0	4.30765e-08	3.9753e-08	0	4.89103e-08	0	1.04176e-07	6.84432e-08	0	2.04659e-08	0
1	VIT_10s0003g02990.t01	VIT_10s0003g02990	1.91035e-05	2.67571e-05	2.22082e-05	2.53766e-05	1.54305e-05	2.10936e-05	2.44984e-05	2.83908e-05	8.3583e-06	9.97081e-06	6.17715e-06	7.5813e-06
10	VIT_10s0003g03010.t01	VIT_10s0003g03010	2.31802e-06	1.85943e-06	2.97723e-06	2.46647e-06	5.62303e-06	3.37851e-06	1.6946e-06	2.64646e-06	5.73743e-07	4.29016e-07	1.62697e-07	3.15684e-07
1	VIT_10s0003g03030.t01	VIT_10s0003g03030	1.00706e-05	4.90296e-07	2.44325e-05	4.74285e-06	3.90978e-06	9.73682e-06	1.53506e-06	5.79557e-06	3.6146e-06	2.51033e-06	3.73108e-07	5.41984e-07
1	VIT_10s0003g03040.t01	VIT_10s0003g03040	1.39465e-07	1.15223e-07	1.70749e-07	1.9057e-07	3.85766e-07	1.0866e-07	1.38293e-07	1.70213e-07	5.71681e-08	3.90605e-08	5.40879e-08	1.23659e-07
13	VIT_10s0003g03050.t01	VIT_10s0003g03050	6.37473e-07	4.03687e-07	7.96327e-07	7.08271e-07	2.24217e-06	1.11145e-06	7.05247e-07	1.15641e-06	1.75777e-07	1.0173e-07	3.78535e-08	1.85148e-07
16	VIT_10s0003g03060.t01	VIT_10s0003g03060	1.16035e-05	8.42708e-06	1.31365e-05	1.16949e-05	1.95541e-05	1.29119e-05	1.12529e-05	1.02817e-05	2.12447e-06	1.70792e-06	7.81776e-07	3.03476e-06
1	VIT_10s0003g03070.t01	VIT_10s0003g03070	5.46533e-06	3.74893e-06	4.32311e-06	4.59302e-06	1.82965e-05	1.00165e-05	8.20437e-06	6.41849e-06	3.18333e-06	7.07411e-06	1.56492e-06	2.20266e-06
1	VIT_10s0003g03080.t01	VIT_10s0003g03080	8.4132e-06	8.18617e-06	9.22564e-06	8.76691e-06	1.5366e-05	1.07667e-05	5.06671e-06	3.32937e-06	2.52943e-06	3.42515e-06	9.92175e-07	1.05553e-06
1	VIT_10s0003g03090.t01	VIT_10s0003g03090	3.7939e-06	4.07492e-06	4.24313e-06	5.98997e-06	5.25638e-06	6.13047e-06	7.34274e-06	6.32512e-06	1.88295e-06	4.95502e-06	3.77715e-06	1.0106e-05
18	VIT_10s0003g03100.t01	VIT_10s0003g03100	0	2.35702e-07	2.0541e-07	0	0	0	2.26329e-07	3.5203e-07	1.80159e-07	2.01839e-07	1.17412e-07	8.01135e-07
6	VIT_10s0003g03110.t01	VIT_10s0003g03110	6.77264e-06	5.65873e-06	6.18889e-06	6.20114e-06	9.67243e-06	6.52568e-06	5.14813e-06	6.07752e-06	1.71712e-06	1.16211e-06	7.0925e-07	2.11997e-06
1	VIT_10s0003g03120.t01	VIT_10s0003g03120	2.50562e-06	1.91765e-06	2.38071e-06	2.35394e-06	8.43091e-06	4.03832e-06	6.9165e-06	3.67324e-06	2.55936e-06	5.63029e-06	3.15025e-06	3.81753e-06
6	VIT_10s0003g03130.t01	VIT_10s0003g03130	4.23599e-05	4.152e-05	4.80407e-05	5.82561e-05	9.24763e-05	6.97894e-05	5.49926e-05	7.07322e-05	2.67664e-05	4.99899e-05	1.14658e-05	2.0698e-05
6	VIT_10s0003g03150.t01	VIT_10s0003g03150	0.000125368	0.000135566	0.000162955	0.000230717	0.000298091	0.000365614	0.000300462	0.000331795	0.000129147	0.000183264	3.66467e-05	6.90307e-05
12	VIT_10s0003g03160.t01	VIT_10s0003g03160	9.32219e-06	6.27858e-06	9.73818e-06	9.22545e-06	1.51017e-05	7.68439e-06	6.05199e-06	9.80233e-06	1.79937e-06	3.27277e-06	2.2645e-06	4.19467e-06
1	VIT_10s0003g03170.t01	VIT_10s0003g03170	3.55621e-06	1.86064e-06	3.56732e-06	4.45728e-06	1.16592e-05	1.82485e-05	6.20797e-06	1.73787e-05	6.44502e-06	6.64492e-06	2.521e-06	1.15679e-06
1	VIT_10s0003g03180.t01	VIT_10s0003g03180	1.37423e-05	1.52452e-05	1.69624e-05	2.18982e-05	3.39852e-05	3.65217e-05	3.16702e-05	3.53384e-05	1.75053e-05	2.80306e-05	1.34662e-05	1.48917e-05
6	VIT_10s0003g03190.t01	VIT_10s0003g03190	1.03986e-05	9.12835e-06	1.4025e-05	1.52866e-05	2.30123e-05	1.58877e-05	1.02308e-05	1.81211e-05	2.46482e-06	1.56784e-06	1.01852e-06	7.14801e-06
18	VIT_10s0003g03200.t01	VIT_10s0003g03200	0	0	2.19632e-07	7.16267e-07	2.70656e-07	2.64455e-07	1.96369e-07	2.10844e-07	1.79448e-07	1.97719e-07	1.66627e-07	2.3859e-07
18	VIT_10s0003g03210.t01	VIT_10s0003g03210	1.17681e-08	9.34942e-09	1.20066e-08	3.53019e-08	3.75115e-08	6.82689e-09	1.75039e-08	5.23107e-08	2.63675e-08	5.87972e-09	6.25684e-09	5.8354e-09
1	VIT_10s0003g03220.t01	VIT_10s0003g03220	0	1.62899e-07	2.47264e-07	1.43373e-07	4.15742e-07	1.53281e-07	2.42192e-07	6.19861e-07	5.51281e-08	8.51831e-08	2.02173e-07	7.32973e-08
1	VIT_10s0003g03230.t01	VIT_10s0003g03230	5.16025e-07	4.69021e-07	5.67777e-07	5.81131e-07	1.06222e-06	5.38691e-07	5.51242e-07	6.28949e-07	2.18697e-07	2.71229e-07	1.33574e-07	1.94801e-07
6	VIT_10s0003g03240.t01	VIT_10s0003g03240	0	0	0	0	0	0	0	0	7.78136e-08	0	0	0
1	VIT_10s0003g03250.t01	VIT_10s0003g03250	2.22606e-05	1.94586e-05	2.11126e-05	3.31373e-05	0.000110936	0.000107613	0.000140748	7.45579e-05	8.72887e-05	9.79598e-05	2.07181e-05	1.11631e-05
6	VIT_10s0003g03260.t01	VIT_10s0003g03260	5.36377e-06	9.17759e-06	7.56874e-06	6.88952e-06	8.77138e-06	6.0624e-06	6.11733e-06	8.07078e-06	3.80097e-06	2.83162e-06	5.43187e-07	1.48247e-06
1	VIT_10s0003g03270.t01	VIT_10s0003g03270	1.71013e-06	1.32457e-06	1.51752e-06	1.80188e-06	4.66092e-06	1.76646e-06	1.32446e-06	2.2549e-06	4.23573e-07	7.16281e-07	1.1517e-06	4.01192e-06
1	VIT_10s0003g03280.t01	VIT_10s0003g03280	3.85855e-06	2.29601e-06	4.17588e-06	3.84261e-06	1.0326e-05	3.9341e-06	3.03965e-06	5.87631e-06	7.77179e-07	1.04245e-06	5.58911e-07	1.7462e-06
1	VIT_10s0003g03290.t01	VIT_10s0003g03290	1.5873e-06	1.13926e-06	1.37213e-06	1.00599e-06	2.57006e-06	1.42577e-06	1.72781e-06	1.03411e-06	3.54401e-07	3.45847e-07	2.07455e-07	2.92438e-07
11	VIT_10s0003g03300.t01	VIT_10s0003g03300	0.00010422	6.36035e-05	8.82224e-05	6.23018e-05	4.96145e-05	7.66824e-05	5.81638e-05	6.60137e-05	2.29545e-05	4.88054e-05	2.92353e-05	4.58873e-05
11	VIT_10s0003g03310.t01	VIT_10s0003g03310	9.09979e-07	5.61212e-07	1.06768e-06	8.7821e-07	1.0011e-06	5.90821e-08	2.27352e-07	1.28556e-07	1.89155e-07	3.04913e-07	1.62831e-07	2.09673e-06
14	VIT_10s0003g03320.t01	VIT_10s0003g03320	8.07258e-08	5.61146e-08	5.03044e-08	5.96889e-08	3.62167e-08	3.12202e-08	7.79111e-08	5.37528e-08	6.44985e-08	1.12706e-07	1.1841e-07	2.8838e-07
12	VIT_10s0003g03330.t01	VIT_10s0003g03330	8.63051e-06	3.09435e-06	8.76414e-06	4.7996e-06	7.02781e-06	1.1707e-06	5.36386e-07	9.34016e-07	1.84778e-07	2.35093e-07	1.5869e-06	4.49651e-06
17	VIT_10s0003g03340.t01	VIT_10s0003g03340	4.65661e-08	2.19684e-08	7.13875e-08	5.1129e-08	9.37613e-08	4.75275e-08	6.823e-08	4.89964e-08	6.71661e-08	6.86301e-08	2.83794e-07	1.90237e-07
11	VIT_10s0003g03350.t01	VIT_10s0003g03350	9.61839e-08	1.54747e-07	1.96267e-07	1.06678e-07	3.88366e-07	2.23191e-07	1.37138e-07	1.35883e-07	3.94269e-08	6.43145e-08	4.66236e-08	4.20863e-08
17	VIT_10s0003g03360.t01	VIT_10s0003g03360	1.66318e-07	4.15689e-08	6.28671e-08	6.3326e-08	4.00031e-08	4.21177e-08	8.35829e-08	6.33445e-08	2.66297e-08	4.4805e-08	4.45038e-07	1.76195e-07
6	VIT_10s0003g03370.t01	VIT_10s0003g03370	6.01035e-08	6.20705e-08	6.13217e-08	0	1.74964e-07	6.97341e-08	0	6.1129e-08	2.8813e-08	5.03483e-08	0	0
17	VIT_10s0003g03380.t01	VIT_10s0003g03380	0	2.86668e-08	2.83209e-08	6.08763e-08	0	3.41257e-08	2.31174e-08	0	2.66141e-08	2.50031e-08	1.2385e-07	9.8165e-08
14	VIT_10s0003g03390.t01	VIT_10s0003g03390	7.0417e-08	7.36193e-08	7.76221e-08	6.17307e-08	4.99203e-08	1.0037e-07	1.99898e-07	3.88883e-08	9.43231e-08	9.97805e-08	5.33174e-07	2.2003e-07
17	VIT_10s0003g03400.t01	VIT_10s0003g03400	7.29855e-08	5.58794e-08	5.84372e-08	8.08955e-08	3.0332e-08	1.08635e-07	7.80983e-08	8.47795e-08	5.97959e-08	6.10993e-08	2.21595e-08	1.63779e-07
18	VIT_10s0003g03410.t01	VIT_10s0003g03410	2.74899e-08	2.50165e-08	3.80501e-08	3.79237e-08	2.93248e-08	2.70401e-08	8.72042e-08	8.78676e-08	5.25837e-08	4.66131e-08	7.69765e-08	2.24522e-07
18	VIT_10s0003g03420.t01	VIT_10s0003g03420	9.47824e-08	4.15249e-08	3.75845e-08	1.30757e-07	0	7.27583e-08	1.00459e-07	5.983e-08	6.59286e-08	1.01048e-07	1.61904e-07	1.07008e-07
18	VIT_10s0003g03430.t01	VIT_10s0003g03430	9.0462e-08	4.18886e-08	5.84095e-08	6.20569e-08	0	0	9.17343e-08	1.0045e-07	6.80014e-08	1.43872e-07	9.44712e-08	5.31735e-07
18	VIT_10s0003g03440.t01	VIT_10s0003g03440	6.84205e-08	8.80635e-08	1.407e-07	6.44214e-08	8.60248e-08	3.17535e-07	4.3854e-07	5.54186e-07	2.97291e-07	1.26094e-07	9.03247e-08	2.17521e-07
1	VIT_10s0003g03450.t01	VIT_10s0003g03450	2.03729e-07	1.82539e-07	8.65356e-08	1.0954e-07	2.92548e-07	6.73865e-08	1.17432e-07	1.64358e-07	7.15337e-08	0	8.4591e-08	4.15606e-08
1	VIT_10s0003g03460.t01	VIT_10s0003g03460	4.82203e-07	3.51722e-07	0	3.08755e-07	1.64918e-06	3.80466e-07	7.00603e-07	3.08846e-07	2.73355e-07	0	4.62392e-07	2.86972e-07
1	VIT_10s0003g03470.t01	VIT_10s0003g03470	1.24666e-06	8.39938e-07	6.65444e-07	7.37331e-07	2.23771e-06	1.402e-06	8.47116e-07	8.68871e-07	5.80182e-07	5.36727e-07	9.97559e-07	7.10134e-07
6	VIT_10s0003g03480.t01	VIT_10s0003g03480	1.44027e-07	3.82224e-07	1.71894e-07	0	1.60579e-07	0	1.3179e-07	2.4631e-07	4.99421e-07	0	9.58167e-08	1.07964e-07
1	VIT_10s0003g03490.t01	VIT_10s0003g03490	3.2963e-07	6.28539e-07	5.42619e-07	3.98092e-06	3.16305e-05	3.49611e-05	4.06593e-05	6.51954e-06	2.07611e-06	7.31971e-07	3.69108e-07	8.93056e-07
1	VIT_10s0003g03500.t01	VIT_10s0003g03500	1.26944e-06	7.67792e-07	2.0221e-06	1.13096e-06	5.15633e-06	2.51932e-06	3.21277e-06	2.46503e-06	7.78884e-07	9.77084e-07	2.78982e-07	1.01629e-06
6	VIT_10s0003g03510.t01	VIT_10s0003g03510	2.91179e-05	3.50187e-05	4.26491e-05	6.84814e-05	3.68358e-05	3.77804e-05	4.76459e-05	4.47295e-05	1.18778e-05	8.51181e-06	2.78652e-06	1.06146e-05
1	VIT_10s0003g03520.t01	VIT_10s0003g03520	1.45492e-06	2.45929e-06	3.10974e-06	2.89029e-06	4.05216e-07	3.20515e-07	2.07058e-07	1.64781e-07	6.41684e-08	3.68062e-08	5.06513e-08	5.92116e-08
1	VIT_10s0003g03530.t01	VIT_10s0003g03530	7.40563e-06	7.29852e-06	7.10323e-06	6.69882e-06	8.79587e-06	5.28707e-06	2.87565e-06	2.96606e-06	6.93809e-07	3.67452e-07	3.28339e-08	4.01794e-08
1	VIT_10s0003g03540.t01	VIT_10s0003g03540	3.19023e-07	1.85292e-07	1.02173e-07	1.02918e-07	6.87158e-08	0	5.83836e-08	0	0	0	0	0
1	VIT_10s0003g03550.t01	VIT_10s0003g03550	2.97442e-06	5.22853e-06	6.44874e-06	6.27715e-06	6.11617e-07	6.68809e-07	2.06427e-07	1.03486e-07	5.94127e-08	4.12809e-08	3.19768e-08	3.76513e-08
1	VIT_10s0003g03560.t01	VIT_10s0003g03560	6.88811e-06	8.08306e-06	5.80337e-06	4.68493e-06	4.19932e-07	2.50614e-07	5.12766e-08	4.88197e-08	9.20443e-08	6.03148e-08	0	0
1	VIT_10s0003g03570.t01	VIT_10s0003g03570	5.8686e-07	1.02443e-06	1.17963e-06	1.22659e-06	1.79394e-07	1.9583e-07	1.074e-07	4.73449e-08	4.19044e-08	0	2.93497e-08	3.59158e-08
11	VIT_10s0003g03580.t01	VIT_10s0003g03580	0	0	0	0	0	0	0	0	0	0	1.85929e-07	2.2378e-07
[truncated: 27,625 more rows]

## Sheet: Vv - Va orthologs
Supplementary Data 5. Orthologs between V. vinifera and V. arizonica obtained by RBH (e-value 10-5)
query_id	subject_id	perc_identity	num_ident_matches	alig_length	mismatches	gap_openings	n_gaps	pos_match	ppos	q_start	q_end	q_len	qcov	qcovhsp	s_start	s_end	s_len	evalue	bit_score	score_raw
VIT_00s0120g00120.t01	VITVarB40-14_v1.1_EVM.ver0.0.g1.02.11891.t01	67568	50	74	24	0	0	54	72.97	102	175	223	33	33	47	120	121	3.27e-29	106	264
VIT_00s0120g00270.t01	VITVarB40-14_v1.1_EVM.ver0.0.g1.18.16951.t01	87879	116	132	16	0	0	120	90.91	139	270	270	49	49	1	132	132	1.6e-77	231	589
VIT_00s0125g00090.t01	VITVarB40-14_v1.1_EVM.ver0.0.g1.10.12711.t01	98762	957	969	12	0	0	962	99.28	33	1001	1001	97	97	9	977	977	0	1977	5122
VIT_00s0125g00170.t01	VITVarB40-14_v1.1_EVM.ver0.0.g1.10.12731.t01	99295	1127	1135	8	0	0	1129	99.47	1	1135	1135	100	100	1	1135	1135	0	2303	5969
VIT_00s0125g00180.t01	VITVarB40-14_v1.1_EVM.ver0.0.g2.10.10101.t01	98852	689	697	8	0	0	693	99.43	1	697	697	100	100	1	697	697	0	1415	3662
VIT_00s0125g00190.t01	VITVarB40-14_v1.1_EVM.ver0.0.g1.10.12751.t01	98527	736	747	11	0	0	740	99.06	1	747	747	100	100	1	747	747	0	1507	3902
VIT_00s0125g00250.t01	VITVarB40-14_v1.1_EVM.ver0.0.g1.10.12811.t01	99324	441	444	3	0	0	443	99.77	1	444	498	89	89	1	444	465	0	923	2385
VIT_00s0125g00260.t01	VITVarB40-14_v1.1_EVM.ver0.0.g1.10.12831.t01	99012	1002	1012	10	0	0	1006	99.41	1	1012	1012	100	100	1	1012	1012	0	2041	5288
VIT_00s0125g00270.t01	VITVarB40-14_v1.1_EVM.ver0.0.g0.1370.11.t01	98637	579	587	8	0	0	585	99.66	1	587	587	100	100	1	587	587	0	1209	3128
VIT_00s0125g00280.t01	VITVarB40-14_v1.1_EVM.ver0.0.g0.1370.21.t01	98649	219	222	3	0	0	222	100	1	222	222	100	100	1	222	222	4.39e-162	446	1148
VIT_00s0125g00290.t01	VITVarB40-14_v1.1_EVM.ver0.0.g0.1370.31.t01	98864	174	176	2	0	0	174	98.86	1	176	176	100	100	1	176	176	2.5e-129	360	923
VIT_00s0125g00410.t01	VITVarB40-14_v1.1_EVM.ver0.0.g2.10.10291.t01	97563	1201	1231	30	0	0	1216	98.78	1	1231	1231	100	100	1	1231	1231	0	2492	6459
VIT_00s0125g00420.t01	VITVarB40-14_v1.1_EVM.ver0.0.g2.10.10301.t01	99478	381	383	2	0	0	382	99.74	1	383	383	100	100	1	383	383	0	776	2005
VIT_00s0131g00130.t01	VITVarB40-14_v1.1_EVM.ver0.0.g1.13.13971.t01	97152	307	316	9	0	0	308	97.47	1	316	321	98	98	1	316	319	0	632	1629
VIT_00s0131g00300.t01	VITVarB40-14_v1.1_EVM.ver0.0.g2.06.6941.t01	96154	100	104	4	0	0	101	97.12	1	104	104	100	100	1	104	104	3.31e-67	197	501
VIT_00s0131g00320.t01	VITVarB40-14_v1.1_EVM.ver0.0.g1.13.13671.t01	98433	314	319	5	0	0	315	98.75	1	319	319	100	100	1	319	319	0	644	1660
VIT_00s0131g00350.t01	VITVarB40-14_v1.1_EVM.ver0.0.g0.1768.51.t01	96904	313	323	10	0	0	316	97.83	1	323	323	100	100	1	323	323	0	644	1662
VIT_00s0144g00010.t01	VITVarB40-14_v1.1_EVM.ver0.0.g2.16.5401.t01	99687	955	958	3	0	0	956	99.79	1	958	958	100	100	301	1258	1258	0	1966	5094
VIT_00s0144g00060.t01	VITVarB40-14_v1.1_EVM.ver0.0.g2.16.5021.t01	90909	410	451	16	1	25	418	92.68	1	451	451	100	100	126	551	551	0	798	2062
VIT_00s0144g00110.t01	VITVarB40-14_v1.1_EVM.ver0.0.g2.16.4981.t01	98305	116	118	2	0	0	116	98.31	1	118	118	100	100	1	118	118	3.79e-81	233	595
VIT_00s0144g00160.t01	VITVarB40-14_v1.1_EVM.ver0.0.g1.01.9321.t01	88889	24	27	3	0	0	25	92.59	1	27	74	36	36	1	27	112	2.43e-11	55.1	131
VIT_00s0144g00270.t01	VITVarB40-14_v1.1_EVM.ver0.0.g0.2461.21.t01	91198	746	818	67	2	5	763	93.28	1	816	816	100	100	1	815	815	0	1482	3837
VIT_00s0153g00050.t01	VITVarB40-14_v1.1_EVM.ver0.0.g1.15.2431.t01	97345	220	226	6	0	0	223	98.67	1	226	226	100	100	1	226	226	7.13e-161	444	1141
VIT_00s0153g00070.t01	VITVarB40-14_v1.1_EVM.ver0.0.g1.15.2401.t01	96018	217	226	9	0	0	222	98.23	1	226	232	97	97	43	268	270	1.02e-158	440	1132
VIT_00s0160g00130.t01	VITVarB40-14_v1.1_EVM.ver0.0.g2.07.8071.t01	65882	168	255	32	5	55	177	69.41	1	200	227	88	88	1	255	273	2.96e-104	302	774
VIT_00s0160g00140.t01	VITVarB40-14_v1.1_EVM.ver0.0.g2.02.6091.t01	94595	140	148	8	0	0	143	96.62	1	148	148	100	100	1	148	148	4.06e-100	284	726
VIT_00s0160g00160.t01	VITVarB40-14_v1.1_EVM.ver0.0.g2.07.7481.t01	90435	104	115	11	0	0	107	93.04	63	177	177	65	65	2	116	116	2.11e-71	211	538
VIT_00s0160g00210.t01	VITVarB40-14_v1.1_EVM.ver0.0.g1.07.1731.t01	98.75	158	160	2	0	0	158	98.75	1	160	160	100	100	1	160	160	3.37e-113	318	814
VIT_00s0163g00040.t01	VITVarB40-14_v1.1_EVM.ver0.0.g2.15.241.t01	79.71	55	69	12	2	2	58	84.06	24	91	101	67	67	3	70	92	2.41e-31	106	264
VIT_00s0163g00150.t01	VITVarB40-14_v1.1_EVM.ver0.0.g2.16.4081.t01	40704	81	199	62	7	56	91	45.73	20	170	206	73	73	372	562	593	7.02e-22	93.2	230
VIT_00s0169g00040.t01	VITVarB40-14_v1.1_EVM.ver0.0.g0.2137.31.t01	80625	129	160	19	2	12	140	87.5	1	148	256	58	58	1	160	173	1.98e-88	260	664
VIT_00s0173g00120.t01	VITVarB40-14_v1.1_EVM.ver0.0.g1.08.2551.t01	97248	106	109	3	0	0	109	100	1	109	118	92	92	6	114	122	9.17e-74	215	547
VIT_00s0173g00140.t01	VITVarB40-14_v1.1_EVM.ver0.0.g0.2104.21.t01	98.02	99	101	2	0	0	99	98.02	1	101	101	100	100	1	101	101	3.09e-68	199	507
VIT_00s0173g00170.t01	VITVarB40-14_v1.1_EVM.ver0.0.g1.02.13071.t01	90909	120	132	8	1	4	122	92.42	1	128	128	100	100	1	132	132	2.21e-81	235	599
VIT_00s0173g00220.t01	VITVarB40-14_v1.1_EVM.ver0.0.g2.19.1981.t01	95	152	160	8	0	0	157	98.13	1	160	160	100	100	1	160	160	3.12e-113	318	814
VIT_00s0174g00070.t01	VITVarB40-14_v1.1_EVM.ver0.0.g2.07.9561.t01	79.37	554	698	87	6	57	590	84.53	1	656	656	100	100	1	683	683	0	1091	2821
VIT_00s0174g00090.t01	VITVarB40-14_v1.1_EVM.ver0.0.g1.07.14781.t01	99459	184	185	1	0	0	184	99.46	1	185	185	100	100	1	185	185	5.42e-136	377	969
VIT_00s0174g00120.t01	VITVarB40-14_v1.1_EVM.ver0.0.g1.07.14851.t01	99.6	249	250	1	0	0	250	100	1	250	250	100	100	1	250	250	0	516	1328
VIT_00s0174g00130.t01	VITVarB40-14_v1.1_EVM.ver0.0.g1.07.14861.t01	100	206	206	0	0	0	206	100	1	206	206	100	100	17	222	222	1.28e-153	424	1091
VIT_00s0174g00140.t01	VITVarB40-14_v1.1_EVM.ver0.0.g1.07.14871.t01	99209	251	253	2	0	0	252	99.6	1	253	253	100	100	1	253	253	0	523	1346
VIT_00s0174g00150.t01	VITVarB40-14_v1.1_EVM.ver0.0.g1.07.14891.t01	99895	955	956	1	0	0	955	99.9	1	956	956	100	100	1	956	956	0	1991	5159
VIT_00s0174g00160.t01	VITVarB40-14_v1.1_EVM.ver0.0.g1.07.14921.t01	95.77	317	331	14	0	0	325	98.19	3	333	333	99	99	57	387	387	0	644	1660
VIT_00s0174g00180.t01	VITVarB40-14_v1.1_EVM.ver0.0.g1.07.14931.t01	86667	65	75	6	1	4	66	88	1	71	72	99	99	10	84	126	7.6e-31	104	260
VIT_00s0174g00200.t01	VITVarB40-14_v1.1_EVM.ver0.0.g1.07.14981.t01	100	269	269	0	0	0	269	100	1	269	269	100	100	1	269	269	0	551	1419
VIT_00s0174g00220.t01	VITVarB40-14_v1.1_EVM.ver0.0.g1.07.15001.t01	95109	175	184	9	0	0	177	96.2	1	184	184	100	100	1	184	184	4.48e-117	330	845
VIT_00s0174g00230.t01	VITVarB40-14_v1.1_EVM.ver0.0.g2.19.4611.t01	86207	50	58	8	0	0	53	91.38	27	84	210	28	28	25	82	100	3.93e-29	105	261
VIT_00s0174g00260.t01	VITVarB40-14_v1.1_EVM.ver0.0.g1.07.15011.t01	97896	977	998	21	0	0	986	98.8	1	998	998	100	100	1	998	998	0	2026	5249
VIT_00s0174g00270.t01	VITVarB40-14_v1.1_EVM.ver0.0.g1.07.15021.t01	97486	349	358	9	0	0	351	98.04	1	358	358	100	100	1	358	358	0	718	1854
VIT_00s0174g00290.t01	VITVarB40-14_v1.1_EVM.ver0.0.g1.07.15041.t01	99037	514	519	5	0	0	515	99.23	1	519	519	100	100	1	519	519	0	1056	2730
VIT_00s0174g00300.t01	VITVarB40-14_v1.1_EVM.ver0.0.g1.07.15051.t01	98824	756	765	9	0	0	760	99.35	1	765	765	100	100	1	765	765	0	1573	4074
VIT_00s0174g00320.t01	VITVarB40-14_v1.1_EVM.ver0.0.g1.07.15081.t01	99275	137	138	1	0	0	138	100	1	138	155	89	89	64	201	242	8.97e-93	269	688
VIT_00s0179g00010.t01	VITVarB40-14_v1.1_EVM.ver0.0.g1.07.861.t01	88991	388	436	18	1	30	397	91.06	3	408	408	99	99	82	517	517	0	788	2034
VIT_00s0179g00030.t01	VITVarB40-14_v1.1_EVM.ver0.0.g1.07.2291.t01	91635	482	526	38	2	6	496	94.3	1	524	524	100	100	1	522	522	0	980	2534
VIT_00s0179g00090.t01	VITVarB40-14_v1.1_EVM.ver0.0.g1.07.2191.t01	98538	337	342	5	0	0	338	98.83	1	342	342	100	100	1	342	342	0	699	1803
VIT_00s0179g00100.t01	VITVarB40-14_v1.1_EVM.ver0.0.g1.07.2181.t01	99662	884	887	3	0	0	885	99.77	1	887	887	100	100	1	887	887	0	1816	4704
VIT_00s0179g00110.t01	VITVarB40-14_v1.1_EVM.ver0.0.g1.07.2171.t01	98907	362	366	4	0	0	364	99.45	1	366	366	100	100	1	366	366	0	748	1931
VIT_00s0179g00140.t01	VITVarB40-14_v1.1_EVM.ver0.0.g1.07.2161.t01	99366	470	473	3	0	0	471	99.58	1	473	475	99	99	1	473	1102	0	973	2515
VIT_00s0179g00150.t01	VITVarB40-14_v1.1_EVM.ver0.0.g1.07.2151.t01	97938	190	194	3	1	1	193	99.48	169	362	362	54	54	1	193	193	7.16e-133	377	969
VIT_00s0179g00170.t01	VITVarB40-14_v1.1_EVM.ver0.0.g1.07.2131.t01	95474	443	464	1	1	20	444	95.69	1	444	444	100	100	6	469	469	0	909	2350
VIT_00s0179g00190.t01	VITVarB40-14_v1.1_EVM.ver0.0.g1.07.2121.t01	97799	311	318	7	0	0	316	99.37	1	318	321	99	99	1	318	545	0	654	1687
VIT_00s0179g00200.t01	VITVarB40-14_v1.1_EVM.ver0.0.g1.07.691.t01	100	211	211	0	0	0	211	100	1	211	211	100	100	1	211	211	8.24e-158	435	1118
VIT_00s0179g00210.t01	VITVarB40-14_v1.1_EVM.ver0.0.g1.07.2101.t01	99363	2341	2356	14	1	1	2345	99.53	1180	3535	3535	100	67	1257	3611	3611	0	4884	12669
VIT_00s0179g00220.t01	VITVarB40-14_v1.1_EVM.ver0.0.g1.07.2091.t01	99054	942	951	9	0	0	948	99.68	1	951	951	100	100	1	951	951	0	1967	5096
VIT_00s0179g00260.t01	VITVarB40-14_v1.1_EVM.ver0.0.g1.07.2081.t01	96601	1023	1059	5	1	31	1025	96.79	1	1028	1051	98	98	1	1059	1060	0	2100	5441
VIT_00s0179g00270.t01	VITVarB40-14_v1.1_EVM.ver0.0.g1.07.2071.t01	99522	208	209	1	0	0	208	99.52	1	209	209	100	100	1	209	209	6.77e-151	417	1072
VIT_00s0179g00280.t01	VITVarB40-14_v1.1_EVM.ver0.0.g1.07.2061.t01	100	150	150	0	0	0	150	100	1	150	150	100	100	1	150	150	1.87e-106	300	768
VIT_00s0179g00290.t01	VITVarB40-14_v1.1_EVM.ver0.0.g1.07.2051.t01	98.72	694	703	7	1	2	697	99.15	28	728	728	96	96	1	703	703	0	1369	3543
VIT_00s0179g00300.t01	VITVarB40-14_v1.1_EVM.ver0.0.g1.07.2041.t01	97947	334	341	7	0	0	340	99.71	1	341	341	100	100	1	341	341	0	693	1788
VIT_00s0179g00310.t01	VITVarB40-14_v1.1_EVM.ver0.0.g1.07.601.t01	99154	469	473	4	0	0	473	100	1	473	473	100	100	1	473	473	0	954	2466
VIT_00s0179g00320.t01	VITVarB40-14_v1.1_EVM.ver0.0.g1.07.2021.t01	99001	793	801	8	0	0	794	99.13	1	801	801	100	100	1	801	801	0	1607	4160
VIT_00s0179g00330.t01	VITVarB40-14_v1.1_EVM.ver0.0.g1.07.2011.t01	99597	247	248	1	0	0	247	99.6	1	248	248	100	100	1	248	248	0	514	1324
VIT_00s0179g00340.t01	VITVarB40-14_v1.1_EVM.ver0.0.g1.07.2001.t01	100	134	134	0	0	0	134	100	1	134	134	100	100	1	134	134	2.34e-92	263	672
VIT_00s0179g00350.t01	VITVarB40-14_v1.1_EVM.ver0.0.g1.07.1991.t01	98246	560	570	10	0	0	565	99.12	1	570	570	100	100	1	570	570	0	1151	2978
VIT_00s0179g00360.t01	VITVarB40-14_v1.1_EVM.ver0.0.g1.07.1981.t01	97.99	390	398	8	0	0	392	98.49	1	398	398	100	100	4	401	401	0	799	2064
VIT_00s0179g00370.t01	VITVarB40-14_v1.1_EVM.ver0.0.g1.07.1941.t01	97626	329	337	8	0	0	334	99.11	1	337	337	100	100	1	337	337	0	681	1756
VIT_00s0179g00380.t01	VITVarB40-14_v1.1_EVM.ver0.0.g1.07.1931.t01	99187	244	246	2	0	0	245	99.59	1	246	248	99	99	1	246	248	0	516	1330
VIT_00s0181g00010.t01	VITVarB40-14_v1.1_EVM.ver0.0.g1.10.4731.t01	99423	517	520	3	0	0	519	99.81	1	520	520	100	100	1	520	520	0	1047	2708
VIT_00s0181g00020.t01	VITVarB40-14_v1.1_EVM.ver0.0.g1.10.4741.t01	98958	570	576	6	0	0	573	99.48	1	576	618	93	93	1	576	584	0	1152	2981
VIT_00s0181g00040.t01	VITVarB40-14_v1.1_EVM.ver0.0.g2.10.3761.t01	99315	580	584	4	0	0	581	99.49	1	584	584	100	100	1	584	584	0	1195	3092
VIT_00s0181g00080.t01	VITVarB40-14_v1.1_EVM.ver0.0.g2.10.3791.t01	98266	170	173	3	0	0	172	99.42	1	173	173	100	100	1	173	173	4.12e-123	344	882
VIT_00s0181g00100.t01	VITVarB40-14_v1.1_EVM.ver0.0.g1.10.4781.t01	98298	693	705	11	1	1	695	98.58	1	704	704	100	100	1	705	705	0	1432	3707
VIT_00s0181g00120.t01	VITVarB40-14_v1.1_EVM.ver0.0.g2.10.3801.t01	99137	689	695	6	0	0	693	99.71	1	695	885	79	79	1	695	860	0	1447	3747
VIT_00s0181g00140.t01	VITVarB40-14_v1.1_EVM.ver0.0.g1.10.4821.t01	99256	400	403	3	0	0	403	100	1	403	403	100	100	1	403	403	0	820	2118
VIT_00s0181g00150.t01	VITVarB40-14_v1.1_EVM.ver0.0.g1.10.4831.t01	98834	424	429	5	0	0	429	100	1	429	433	99	99	1	429	537	0	873	2255
VIT_00s0181g00160.t01	VITVarB40-14_v1.1_EVM.ver0.0.g1.10.4841.t01	97409	188	193	5	0	0	191	98.96	1	193	193	100	100	321	513	513	2e-133	384	985
VIT_00s0181g00180.t01	VITVarB40-14_v1.1_EVM.ver0.0.g1.10.4861.t01	100	270	270	0	0	0	270	100	1	270	270	100	100	1	270	270	0	549	1415
VIT_00s0181g00210.t01	VITVarB40-14_v1.1_EVM.ver0.0.g1.10.4871.t01	98834	763	772	9	0	0	767	99.35	1	772	772	100	100	1	772	772	0	1573	4074
VIT_00s0181g00220.t01	VITVarB40-14_v1.1_EVM.ver0.0.g1.10.4881.t01	99684	630	632	2	0	0	632	100	87	718	718	88	88	1	632	632	0	1305	3378
VIT_00s0181g00230.t01	VITVarB40-14_v1.1_EVM.ver0.0.g2.10.3881.t01	98592	140	142	2	0	0	140	98.59	1	142	142	100	100	1	142	142	1.82e-101	286	733
VIT_00s0181g00240.t01	VITVarB40-14_v1.1_EVM.ver0.0.g1.10.4901.t01	97044	197	203	6	0	0	199	98.03	1	203	203	100	100	1	203	203	4.53e-142	394	1013
VIT_00s0181g00250.t01	VITVarB40-14_v1.1_EVM.ver0.0.g1.10.4911.t01	98367	482	490	8	0	0	486	99.18	1	490	490	100	100	1	490	490	0	991	2562
VIT_00s0181g00260.t01	VITVarB40-14_v1.1_EVM.ver0.0.g1.10.4921.t01	98.96	571	577	4	1	2	573	99.31	1	575	575	100	100	1	577	665	0	1173	3035
VIT_00s0183g00040.t01	VITVarB40-14_v1.1_EVM.ver0.0.g2.08.1031.t01	97484	155	159	3	1	1	155	97.48	1	159	159	100	100	1	158	158	9.82e-111	311	798
VIT_00s0183g00140.t01	VITVarB40-14_v1.1_EVM.ver0.0.g2.08.991.t01	93671	74	79	5	0	0	76	96.2	1	79	79	100	100	20	98	98	2.61e-50	153	387
VIT_00s0183g00200.t01	VITVarB40-14_v1.1_EVM.ver0.0.g1.04.9951.t01	86486	64	74	10	0	0	67	90.54	61	134	136	54	54	41	114	161	5.61e-33	114	284
VIT_00s0183g00210.t01	VITVarB40-14_v1.1_EVM.ver0.0.g1.14.9071.t01	97.27	285	293	8	0	0	287	97.95	1	293	293	100	100	1	293	293	0	588	1516
VIT_00s0184g00010.t01	VITVarB40-14_v1.1_EVM.ver0.0.g1.07.12631.t01	97.6	122	125	3	0	0	123	98.4	1	125	125	100	100	157	281	281	1.13e-88	259	661
VIT_00s0184g00020.t01	VITVarB40-14_v1.1_EVM.ver0.0.g1.07.12641.t01	98969	192	194	2	0	0	193	99.48	1	194	194	100	100	1	194	194	4.41e-140	389	998
VIT_00s0184g00030.t01	VITVarB40-14_v1.1_EVM.ver0.0.g1.07.12651.t01	100	330	330	0	0	0	330	100	1	330	330	100	100	1	330	330	0	668	1723
VIT_00s0184g00040.t01	VITVarB40-14_v1.1_EVM.ver0.0.g1.07.12661.t01	96535	808	837	1	1	28	809	96.65	1	809	809	100	100	1	837	837	0	1662	4303
VIT_00s0184g00050.t01	VITVarB40-14_v1.1_EVM.ver0.0.g1.07.12671.t01	100	219	219	0	0	0	219	100	1	219	219	100	100	1	219	219	3.19e-156	431	1109
VIT_00s0184g00060.t01	VITVarB40-14_v1.1_EVM.ver0.0.g2.07.7901.t01	98843	598	605	7	0	0	604	99.83	1	605	605	100	100	1	605	605	0	1250	3234
VIT_00s0184g00110.t01	VITVarB40-14_v1.1_EVM.ver0.0.g0.1186.51.t01	99203	249	251	2	0	0	250	99.6	1	251	251	100	100	1	251	251	0	500	1288
VIT_00s0184g00190.t01	VITVarB40-14_v1.1_EVM.ver0.0.g0.2422.281.t01	97692	127	130	1	1	2	127	97.69	1	130	130	100	100	1	128	128	5.8e-88	251	642
VIT_00s0184g00210.t01	VITVarB40-14_v1.1_EVM.ver0.0.g0.2422.291.t01	98374	121	123	2	0	0	121	98.37	1	123	123	100	100	1	123	123	2.49e-86	247	630
VIT_00s0186g00020.t01	VITVarB40-14_v1.1_EVM.ver0.0.g1.07.12361.t01	97391	112	115	1	1	2	112	97.39	1	115	115	100	100	1	113	113	2.18e-78	226	576
VIT_00s0186g00080.t01	VITVarB40-14_v1.1_EVM.ver0.0.g1.07.12371.t01	99038	103	104	1	0	0	104	100	1	104	104	100	100	1	104	104	1.22e-73	213	543
VIT_00s0186g00090.t01	VITVarB40-14_v1.1_EVM.ver0.0.g1.07.12381.t01	97554	319	327	5	2	3	320	97.86	1	327	327	100	100	10	333	333	0	642	1656
VIT_00s0187g00010.t01	VITVarB40-14_v1.1_EVM.ver0.0.g0.342.81.t01	90857	159	175	11	2	5	163	93.14	1	175	175	100	100	18	187	187	7.04e-93	268	685
VIT_00s0187g00020.t01	VITVarB40-14_v1.1_EVM.ver0.0.g1.10.2321.t01	87597	113	129	12	1	4	118	91.47	3	127	127	98	98	81	209	209	2.81e-67	202	514
VIT_00s0187g00040.t01	VITVarB40-14_v1.1_EVM.ver0.0.g1.10.2311.t01	96639	115	119	4	0	0	115	96.64	1	119	119	100	100	1	119	119	3.75e-80	231	589
VIT_00s0187g00050.t01	VITVarB40-14_v1.1_EVM.ver0.0.g0.342.41.t01	98.02	99	101	2	0	0	100	99.01	1	101	101	100	100	1	101	101	2.04e-70	205	521
VIT_00s0187g00060.t01	VITVarB40-14_v1.1_EVM.ver0.0.g1.10.2281.t01	97959	144	147	3	0	0	145	98.64	1	147	147	100	100	1	147	147	2.69e-104	294	753
VIT_00s0187g00070.t01	VITVarB40-14_v1.1_EVM.ver0.0.g0.1870.11.t01	68293	56	82	26	0	0	66	80.49	7	88	164	50	50	10	91	102	2.11e-34	117	292
VIT_00s0187g00080.t01	VITVarB40-14_v1.1_EVM.ver0.0.g1.10.2251.t01	99315	145	146	1	0	0	145	99.32	1	146	146	100	100	1	146	146	3.18e-108	304	779
VIT_00s0187g00090.t01	VITVarB40-14_v1.1_EVM.ver0.0.g1.10.2231.t01	98.63	144	146	2	0	0	144	98.63	1	146	146	100	100	1	146	146	3.08e-107	301	772
VIT_00s0187g00110.t01	VITVarB40-14_v1.1_EVM.ver0.0.g1.10.2211.t01	100	113	113	0	0	0	113	100	1	113	113	100	100	1	113	113	3e-79	228	582
VIT_00s0187g00120.t01	VITVarB40-14_v1.1_EVM.ver0.0.g1.10.2201.t01	100	121	121	0	0	0	121	100	1	121	121	100	100	1	121	121	2.27e-86	247	630
VIT_00s0187g00130.t01	VITVarB40-14_v1.1_EVM.ver0.0.g2.10.1811.t01	99436	529	532	3	0	0	530	99.62	1	532	532	100	100	1	532	532	0	1064	2752
VIT_00s0187g00150.t01	VITVarB40-14_v1.1_EVM.ver0.0.g1.10.2181.t01	99765	849	851	2	0	0	850	99.88	1	851	851	100	100	44	894	894	0	1770	4584
VIT_00s0187g00170.t01	VITVarB40-14_v1.1_EVM.ver0.0.g1.10.2161.t01	100	247	247	0	0	0	247	100	1	247	247	100	100	1	247	247	0	504	1299
VIT_00s0187g00180.t01	VITVarB40-14_v1.1_EVM.ver0.0.g2.10.1771.t01	100	62	62	0	0	0	62	100	1	62	62	100	100	207	268	268	7.57e-38	126	316
VIT_00s0187g00190.t01	VITVarB40-14_v1.1_EVM.ver0.0.g1.10.2131.t01	97701	340	348	5	1	3	342	98.28	1	348	348	100	100	1	345	345	0	688	1775
VIT_00s0187g00200.t01	VITVarB40-14_v1.1_EVM.ver0.0.g2.10.1741.t01	99043	207	209	2	0	0	207	99.04	1	209	209	100	100	12	220	220	4.03e-153	423	1088
VIT_00s0187g00210.t01	VITVarB40-14_v1.1_EVM.ver0.0.g1.10.2111.t01	99571	232	233	1	0	0	232	99.57	1	233	233	100	100	14	246	246	1.24e-173	477	1228
VIT_00s0187g00260.t01	VITVarB40-14_v1.1_EVM.ver0.0.g1.10.2081.t01	98928	369	373	4	0	0	369	98.93	1	373	373	100	100	11	383	383	0	737	1903
VIT_00s0187g00290.t01	VITVarB40-14_v1.1_EVM.ver0.0.g1.10.2041.t01	98624	215	218	3	0	0	216	99.08	1	218	218	100	100	1	218	218	6.76e-159	438	1126
VIT_00s0187g00320.t01	VITVarB40-14_v1.1_EVM.ver0.0.g1.10.2051.t01	98451	445	452	5	1	2	446	98.67	1	452	452	100	100	1	450	450	0	919	2374
VIT_00s0187g00340.t01	VITVarB40-14_v1.1_EVM.ver0.0.g1.10.2031.t01	99524	418	420	2	0	0	418	99.52	1	420	420	100	100	1	420	420	0	859	2219
VIT_00s0187g00350.t01	VITVarB40-14_v1.1_EVM.ver0.0.g1.10.2021.t01	98958	285	288	3	0	0	287	99.65	1	288	540	53	53	1	288	299	0	603	1554
VIT_00s0187g00360.t01	VITVarB40-14_v1.1_EVM.ver0.0.g1.10.2011.t01	100	167	167	0	0	0	167	100	1	167	167	100	100	6	172	172	6.94e-122	340	873
VIT_00s0187g00370.t01	VITVarB40-14_v1.1_EVM.ver0.0.g1.10.2001.t01	66507	139	209	9	2	61	142	67.94	17	225	225	93	93	17	164	164	3.29e-83	245	625
VIT_00s0187g00380.t01	VITVarB40-14_v1.1_EVM.ver0.0.g1.10.1981.t01	99183	364	367	3	0	0	365	99.46	1	367	367	100	100	1	367	425	0	757	1955
VIT_00s0188g00010.t01	VITVarB40-14_v1.1_EVM.ver0.0.g1.15.3221.t01	100	127	127	0	0	0	127	100	1	127	127	100	100	1	127	127	3.67e-89	254	650
VIT_00s0188g00050.t01	VITVarB40-14_v1.1_EVM.ver0.0.g2.10.10641.t01	95455	63	66	3	0	0	63	95.45	1	66	66	100	100	64	129	129	4.95e-39	125	314
VIT_00s0188g00180.t01	VITVarB40-14_v1.1_EVM.ver0.0.g1.15.2951.t01	80282	114	142	24	1	4	125	88.03	1	142	143	99	99	1	138	158	6.56e-75	220	561
VIT_00s0189g00010.t01	VITVarB40-14_v1.1_EVM.ver0.0.g1.07.12571.t01	97995	391	399	8	0	0	397	99.5	1	399	399	100	100	1	399	399	0	794	2050
VIT_00s0189g00090.t01	VITVarB40-14_v1.1_EVM.ver0.0.g1.07.12451.t01	99.27	136	137	1	0	0	136	99.27	71	207	207	66	66	1	137	137	5.37e-92	265	678
VIT_00s0192g00020.t01	VITVarB40-14_v1.1_EVM.ver0.0.g1.17.12901.t01	98611	142	144	2	0	0	142	98.61	1	144	144	100	100	1	144	144	1.74e-103	292	747
VIT_00s0192g00130.t01	VITVarB40-14_v1.1_EVM.ver0.0.g1.04.13121.t01	89552	120	134	14	0	0	123	91.79	73	206	249	54	54	1	134	191	5.28e-75	226	576
VIT_00s0192g00140.t01	VITVarB40-14_v1.1_EVM.ver0.0.g1.17.12841.t01	98936	93	94	1	0	0	93	98.94	1	94	127	74	74	1	94	107	4.11e-61	183	464
VIT_00s0193g00030.t01	VITVarB40-14_v1.1_EVM.ver0.0.g1.07.14591.t01	97348	624	641	17	0	0	633	98.75	1	641	641	100	100	11	651	651	0	1304	3374
VIT_00s0193g00110.t01	VITVarB40-14_v1.1_EVM.ver0.0.g1.07.14611.t01	97587	364	373	9	0	0	370	99.2	50	422	422	88	88	69	441	441	0	758	1958
VIT_00s0193g00170.t01	VITVarB40-14_v1.1_EVM.ver0.0.g1.07.14651.t01	90306	177	196	13	1	6	185	94.39	1	190	190	100	100	1	196	196	1.19e-113	322	824
VIT_00s0194g00010.t01	VITVarB40-14_v1.1_EVM.ver0.0.g1.10.2381.t01	87607	205	234	5	1	24	208	88.89	1	210	210	100	100	1	234	234	3.04e-147	409	1051
VIT_00s0194g00020.t01	VITVarB40-14_v1.1_EVM.ver0.0.g1.10.2391.t01	99583	239	240	1	0	0	239	99.58	1	240	240	100	100	1	240	240	5.58e-174	478	1230
VIT_00s0194g00030.t01	VITVarB40-14_v1.1_EVM.ver0.0.g0.342.141.t01	99429	696	700	4	0	0	699	99.86	1	700	700	100	100	1	700	700	0	1413	3658
VIT_00s0194g00070.t01	VITVarB40-14_v1.1_EVM.ver0.0.g0.342.161.t01	99277	412	415	3	0	0	413	99.52	1	415	415	100	100	1	415	415	0	848	2192
VIT_00s0194g00080.t01	VITVarB40-14_v1.1_EVM.ver0.0.g0.342.171.t01	99158	589	594	5	0	0	591	99.49	1	594	594	100	100	1	594	594	0	1218	3151
VIT_00s0194g00090.t01	VITVarB40-14_v1.1_EVM.ver0.0.g0.342.181.t01	99078	430	434	4	0	0	431	99.31	1	434	434	100	100	1	434	434	0	869	2245
VIT_00s0194g00100.t01	VITVarB40-14_v1.1_EVM.ver0.0.g0.342.191.t01	98739	1018	1031	11	2	2	1022	99.13	1	1031	1031	100	100	1	1029	1029	0	2101	5444
VIT_00s0194g00110.t01	VITVarB40-14_v1.1_EVM.ver0.0.g0.342.201.t01	99674	306	307	1	0	0	307	100	30	336	336	91	91	1	307	307	0	632	1630
VIT_00s0194g00120.t01	VITVarB40-14_v1.1_EVM.ver0.0.g0.342.211.t01	98377	303	308	4	1	1	304	98.7	1	307	307	100	100	1	308	308	0	614	1583
VIT_00s0194g00130.t01	VITVarB40-14_v1.1_EVM.ver0.0.g0.342.221.t01	99465	558	561	3	0	0	560	99.82	1	561	561	100	100	1	561	561	0	1158	2995
VIT_00s0194g00160.t01	VITVarB40-14_v1.1_EVM.ver0.0.g0.342.241.t01	99476	190	191	1	0	0	191	100	90	280	280	68	68	1	191	191	1.55e-136	383	984
VIT_00s0194g00170.t01	VITVarB40-14_v1.1_EVM.ver0.0.g1.10.2511.t01	100	175	175	0	0	0	175	100	1	175	175	100	100	1	175	175	9.09e-127	353	906
VIT_00s0194g00180.t01	VITVarB40-14_v1.1_EVM.ver0.0.g1.10.2521.t01	100	110	110	0	0	0	110	100	1	110	110	100	100	1	110	110	2.74e-79	228	581
VIT_00s0194g00190.t01	VITVarB40-14_v1.1_EVM.ver0.0.g1.10.2531.t01	98729	233	236	1	1	2	233	98.73	1	236	236	100	100	1	234	234	2.05e-169	466	1199
VIT_00s0194g00200.t01	VITVarB40-14_v1.1_EVM.ver0.0.g1.10.2541.t01	100	691	691	0	0	0	691	100	1	691	691	100	100	1	691	691	0	1449	3751
VIT_00s0194g00210.t01	VITVarB40-14_v1.1_EVM.ver0.0.g0.342.281.t01	96839	337	348	11	0	0	339	97.41	1	348	348	100	100	1	348	348	0	682	1760
VIT_00s0194g00260.t01	VITVarB40-14_v1.1_EVM.ver0.0.g0.342.291.t01	99829	584	585	1	0	0	584	99.83	1	585	585	100	100	15	599	599	0	1168	3021
VIT_00s0194g00270.t01	VITVarB40-14_v1.1_EVM.ver0.0.g0.342.311.t01	99573	699	702	3	0	0	700	99.72	1	702	702	100	100	1	702	702	0	1454	3763
VIT_00s0194g00300.t01	VITVarB40-14_v1.1_EVM.ver0.0.g1.10.2601.t01	82813	159	192	27	1	6	166	86.46	1	186	186	100	100	1	192	192	1.57e-100	288	737
VIT_00s0194g00340.t01	VITVarB40-14_v1.1_EVM.ver0.0.g0.342.331.t01	85567	166	194	9	2	19	171	88.14	1	194	194	100	100	1	175	175	3.27e-87	254	649
VIT_00s0198g00020.t01	VITVarB40-14_v1.1_EVM.ver0.0.g0.2146.121.t01	94667	142	150	6	1	2	144	96	94	243	252	60	60	1	148	216	1.2e-99	290	741
VIT_00s0198g00100.t01	VITVarB40-14_v1.1_EVM.ver0.0.g1.19.13191.t01	96552	84	87	3	0	0	85	97.7	1	87	87	100	100	119	205	205	4.6e-56	172	435
VIT_00s0198g00120.t01	VITVarB40-14_v1.1_EVM.ver0.0.g0.2146.211.t01	98	98	100	2	0	0	99	99	3	102	102	98	98	11	110	110	1.99e-67	198	503
VIT_00s0198g00130.t01	VITVarB40-14_v1.1_EVM.ver0.0.g0.2146.221.t01	97321	109	112	3	0	0	109	97.32	10	121	143	78	78	285	396	399	1.85e-72	222	566
VIT_00s0198g00160.t01	VITVarB40-14_v1.1_EVM.ver0.0.g0.2052.11.t01	100	187	187	0	0	0	187	100	1	187	187	100	100	1	187	187	1.56e-134	374	960
VIT_00s0198g00170.t01	VITVarB40-14_v1.1_EVM.ver0.0.g1.02.11751.t01	98308	523	532	9	0	0	527	99.06	8	539	605	88	88	184	715	715	0	1090	2819
VIT_00s0199g00010.t01	VITVarB40-14_v1.1_EVM.ver0.0.g1.07.17841.t01	94531	121	128	7	0	0	123	96.09	1	128	138	93	93	1	128	138	4.21e-21	83.2	204
VIT_00s0199g00020.t01	VITVarB40-14_v1.1_EVM.ver0.0.g1.07.17821.t01	99.16	236	238	2	0	0	237	99.58	1	238	238	100	100	1	238	238	0	496	1278
VIT_00s0199g00030.t01	VITVarB40-14_v1.1_EVM.ver0.0.g1.07.17811.t01	94592	892	943	11	2	40	899	95.33	1	904	904	100	100	1	942	942	0	1836	4755
VIT_00s0199g00110.t01	VITVarB40-14_v1.1_EVM.ver0.0.g1.07.17781.t01	98537	202	205	3	0	0	203	99.02	1	205	205	100	100	1	205	205	1.04e-149	414	1063
VIT_00s0199g00120.t01	VITVarB40-14_v1.1_EVM.ver0.0.g1.07.17771.t01	99.17	239	241	2	0	0	240	99.59	1	241	241	100	100	42	282	282	2.35e-178	491	1263
VIT_00s0199g00170.t01	VITVarB40-14_v1.1_EVM.ver0.0.g1.07.17761.t01	98901	450	455	5	0	0	453	99.56	1	455	455	100	100	1	455	455	0	931	2406
VIT_00s0199g00190.t01	VITVarB40-14_v1.1_EVM.ver0.0.g1.07.17751.t01	100	254	254	0	0	0	254	100	1	254	254	100	100	1	254	254	0	521	1342
VIT_00s0199g00200.t01	VITVarB40-14_v1.1_EVM.ver0.0.g1.07.17741.t01	97796	355	363	8	0	0	359	98.9	1	363	363	100	100	1	363	363	0	733	1893
VIT_00s0199g00210.t01	VITVarB40-14_v1.1_EVM.ver0.0.g1.07.17731.t01	99435	352	354	2	0	0	353	99.72	1	354	354	100	100	1	354	354	0	726	1874
VIT_00s0199g00220.t01	VITVarB40-14_v1.1_EVM.ver0.0.g1.07.17721.t01	96914	471	486	15	0	0	477	98.15	1	486	523	93	93	1	486	527	0	978	2529
VIT_00s0199g00250.t01	VITVarB40-14_v1.1_EVM.ver0.0.g1.07.17691.t01	98785	244	247	1	1	2	244	98.79	1	245	245	100	100	1	247	247	0	503	1294
VIT_00s0199g00300.t01	VITVarB40-14_v1.1_EVM.ver0.0.g1.07.17661.t01	99.18	121	122	1	0	0	121	99.18	1	122	122	100	100	1	122	122	4.54e-88	251	641
VIT_00s0199g00310.t01	VITVarB40-14_v1.1_EVM.ver0.0.g1.07.17651.t01	99454	182	183	1	0	0	182	99.45	1	183	184	99	99	1	183	202	9.17e-122	342	877
VIT_00s0201g00020.t01	VITVarB40-14_v1.1_EVM.ver0.0.g1.17.11021.t01	94373	369	391	21	1	1	376	96.16	1	391	392	99	99	1	390	507	0	772	1993
VIT_00s0201g00060.t01	VITVarB40-14_v1.1_EVM.ver0.0.g0.2131.61.t01	98783	568	575	5	1	2	568	98.78	1	573	573	100	100	1	575	575	0	1152	2980
VIT_00s0201g00070.t01	VITVarB40-14_v1.1_EVM.ver0.0.g1.17.11051.t01	97176	585	602	15	2	2	591	98.17	1	600	600	100	100	1	602	602	0	1202	3109
VIT_00s0201g00080.t01	VITVarB40-14_v1.1_EVM.ver0.0.g1.17.11181.t01	97619	164	168	4	0	0	165	98.21	1	168	168	100	100	1	168	168	2.34e-117	329	843
VIT_00s0202g00040.t01	VITVarB40-14_v1.1_EVM.ver0.0.g2.07.9621.t01	69573	407	585	120	7	58	456	77.95	3	583	598	97	97	10	540	547	0	786	2030
VIT_00s0202g00090.t01	VITVarB40-14_v1.1_EVM.ver0.0.g2.07.9501.t01	76	57	75	18	0	0	62	82.67	2	76	101	74	74	23	97	97	6e-36	118	295
VIT_00s0203g00020.t01	VITVarB40-14_v1.1_EVM.ver0.0.g1.10.4711.t01	85333	64	75	10	1	1	67	89.33	1	75	89	84	84	1	74	89	1.23e-40	129	324
VIT_00s0203g00040.t01	VITVarB40-14_v1.1_EVM.ver0.0.g1.10.4701.t01	100	265	265	0	0	0	265	100	1	265	265	100	100	1	265	265	0	545	1403
VIT_00s0203g00050.t01	VITVarB40-14_v1.1_EVM.ver0.0.g1.10.4691.t01	97482	271	278	7	0	0	275	98.92	1	278	278	100	100	1	278	278	0	563	1452
VIT_00s0203g00060.t01	VITVarB40-14_v1.1_EVM.ver0.0.g1.10.4681.t01	97717	428	438	10	0	0	432	98.63	1	438	438	100	100	1	438	438	0	876	2264
VIT_00s0203g00070.t01	VITVarB40-14_v1.1_EVM.ver0.0.g1.10.4671.t01	100	363	363	0	0	0	363	100	1	363	363	100	100	1	363	363	0	746	1927
VIT_00s0203g00080.t01	VITVarB40-14_v1.1_EVM.ver0.0.g1.10.4661.t01	96591	170	176	6	0	0	172	97.73	1	176	176	100	100	1	176	176	7.79e-127	353	907
VIT_00s0203g00130.t01	VITVarB40-14_v1.1_EVM.ver0.0.g1.10.4601.t01	98786	407	412	5	0	0	410	99.51	1	412	1064	39	39	1	412	418	0	827	2137
VIT_00s0203g00150.t01	VITVarB40-14_v1.1_EVM.ver0.0.g1.10.4591.t01	98131	105	107	2	0	0	105	98.13	1	107	107	100	100	323	429	429	1.71e-67	209	531
VIT_00s0203g00160.t01	VITVarB40-14_v1.1_EVM.ver0.0.g1.10.4581.t01	99685	316	317	1	0	0	316	99.68	1	317	317	100	100	1	317	317	0	651	1680
VIT_00s0203g00170.t01	VITVarB40-14_v1.1_EVM.ver0.0.g0.343.31.t01	95408	187	196	5	2	4	188	95.92	41	236	269	73	73	1	192	192	1.67e-132	372	956
VIT_00s0203g00180.t01	VITVarB40-14_v1.1_EVM.ver0.0.g1.10.4551.t01	98.8	247	250	3	0	0	248	99.2	1	250	250	100	100	1	250	250	0	514	1324
VIT_00s0203g00190.t01	VITVarB40-14_v1.1_EVM.ver0.0.g1.10.4541.t01	99672	304	305	1	0	0	304	99.67	1	305	305	100	100	1	305	305	0	626	1615
VIT_00s0203g00200.t01	VITVarB40-14_v1.1_EVM.ver0.0.g0.360.31.t01	100	149	149	0	0	0	149	100	1	149	155	96	96	1	149	237	1.11e-107	306	785
VIT_00s0204g00020.t01	VITVarB40-14_v1.1_EVM.ver0.0.g1.02.8781.t01	98731	389	394	5	0	0	391	99.24	1	394	394	100	100	1	394	394	0	805	2078
VIT_00s0204g00030.t01	VITVarB40-14_v1.1_EVM.ver0.0.g1.02.8771.t01	99502	400	402	2	0	0	400	99.5	1	402	402	100	100	1	402	402	0	805	2079
VIT_00s0204g00040.t01	VITVarB40-14_v1.1_EVM.ver0.0.g0.2585.21.t01	98413	186	189	3	0	0	186	98.41	17	205	205	92	92	119	307	307	3.62e-137	386	991
VIT_00s0204g00110.t01	VITVarB40-14_v1.1_EVM.ver0.0.g1.02.8751.t01	97292	1006	1034	8	1	20	1008	97.49	1	1014	1014	100	100	801	1834	1834	0	2044	5296
VIT_00s0204g00170.t01	VITVarB40-14_v1.1_EVM.ver0.0.g0.14.31.t01	98.4	246	250	4	0	0	248	99.2	1	250	250	100	100	3	252	252	0	500	1288
VIT_00s0204g00210.t01	VITVarB40-14_v1.1_EVM.ver0.0.g1.02.8671.t01	98687	451	457	6	0	0	453	99.12	1	457	457	100	100	1	457	457	0	926	2394
VIT_00s0204g00220.t01	VITVarB40-14_v1.1_EVM.ver0.0.g1.02.8651.t01	100	293	293	0	0	0	293	100	1	293	293	100	100	1	293	293	0	597	1538
VIT_00s0207g00010.t01	VITVarB40-14_v1.1_EVM.ver0.0.g1.07.15611.t01	99332	446	449	3	0	0	447	99.55	1	449	449	100	100	1	449	449	0	920	2377
VIT_00s0207g00020.t01	VITVarB40-14_v1.1_EVM.ver0.0.g1.07.15621.t01	97107	235	242	3	1	4	235	97.11	1	238	238	100	100	1	242	242	9.15e-175	480	1235
VIT_00s0207g00090.t01	VITVarB40-14_v1.1_EVM.ver0.0.g1.07.15651.t01	98.98	582	588	6	0	0	585	99.49	1	588	588	100	100	1	588	588	0	1216	3146
VIT_00s0207g00100.t01	VITVarB40-14_v1.1_EVM.ver0.0.g1.07.15661.t01	94102	686	729	11	1	32	687	94.24	1	697	697	100	100	1	729	729	0	1399	3620
VIT_00s0207g00110.t01	VITVarB40-14_v1.1_EVM.ver0.0.g1.07.15671.t01	99558	225	226	1	0	0	225	99.56	1	226	226	100	100	1	226	226	6.26e-167	459	1181
VIT_00s0207g00130.t01	VITVarB40-14_v1.1_EVM.ver0.0.g1.07.15701.t01	97838	181	185	4	0	0	181	97.84	1	185	185	100	100	1	185	185	1.44e-134	374	960
VIT_00s0207g00150.t01	VITVarB40-14_v1.1_EVM.ver0.0.g1.07.15681.t01	98727	543	550	7	0	0	546	99.27	1	550	550	100	100	74	623	623	0	1127	2915
VIT_00s0207g00170.t01	VITVarB40-14_v1.1_EVM.ver0.0.g1.07.15711.t01	97276	250	257	7	0	0	253	98.44	1	257	257	100	100	1	257	257	0	523	1346
VIT_00s0207g00180.t01	VITVarB40-14_v1.1_EVM.ver0.0.g1.07.15721.t01	98.78	162	164	2	0	0	163	99.39	1	164	164	100	100	1	164	164	5.96e-117	328	840
VIT_00s0207g00190.t01	VITVarB40-14_v1.1_EVM.ver0.0.g1.07.15731.t01	99028	611	617	6	0	0	614	99.51	1	617	617	100	100	1	617	617	0	1259	3257
VIT_00s0207g00200.t01	VITVarB40-14_v1.1_EVM.ver0.0.g1.07.15741.t01	100	153	153	0	0	0	153	100	1	153	153	100	100	1	153	153	6.8e-107	301	771
VIT_00s0207g00210.t01	VITVarB40-14_v1.1_EVM.ver0.0.g1.07.15751.t01	99099	330	333	3	0	0	330	99.1	1	333	333	100	100	1	333	333	0	665	1717
VIT_00s0207g00220.t01	VITVarB40-14_v1.1_EVM.ver0.0.g2.07.10611.t01	91667	198	216	5	1	13	200	92.59	1	203	203	100	100	1	216	216	1.22e-139	389	998
VIT_00s0207g00230.t01	VITVarB40-14_v1.1_EVM.ver0.0.g2.07.10621.t01	98.74	627	635	8	0	0	631	99.37	1	635	636	99	99	1	635	638	0	1295	3352
VIT_00s0207g00240.t01	VITVarB40-14_v1.1_EVM.ver0.0.g1.07.15791.t01	98971	481	486	5	0	0	482	99.18	1	486	486	100	100	1	486	486	0	971	2511
VIT_00s0207g00250.t01	VITVarB40-14_v1.1_EVM.ver0.0.g2.07.10641.t01	100	153	153	0	0	0	153	100	1	153	153	100	100	1	153	153	1.12e-105	298	763
VIT_00s0207g00270.t01	VITVarB40-14_v1.1_EVM.ver0.0.g1.07.15811.t01	98491	261	265	4	0	0	261	98.49	1	265	265	100	100	1	265	265	0	538	1387
VIT_00s0207g00280.t01	VITVarB40-14_v1.1_EVM.ver0.0.g1.07.15821.t01	98116	677	690	12	1	1	682	98.84	1	690	690	100	100	11	699	699	0	1399	3622
VIT_00s0208g00040.t01	VITVarB40-14_v1.1_EVM.ver0.0.g2.05.10821.t01	39189	29	74	41	1	4	42	56.76	348	417	439	16	16	230	303	417	8.43e-08	54.7	130
VIT_00s0208g00050.t01	VITVarB40-14_v1.1_EVM.ver0.0.g2.17.8251.t01	90789	138	152	14	0	0	141	92.76	1	152	163	93	93	1	152	158	3.15e-99	283	723
VIT_00s0211g00010.t01	VITVarB40-14_v1.1_EVM.ver0.0.g1.07.18421.t01	98.38	425	432	7	0	0	429	99.31	1	432	432	100	100	1	432	432	0	872	2253
VIT_00s0211g00020.t01	VITVarB40-14_v1.1_EVM.ver0.0.g2.07.13431.t01	98378	364	370	6	0	0	365	98.65	1	370	391	95	95	1	370	595	0	747	1929
VIT_00s0211g00030.t01	VITVarB40-14_v1.1_EVM.ver0.0.g1.07.18391.t01	98605	707	717	10	0	0	710	99.02	1	717	719	99	99	1	717	940	0	1456	3770
VIT_00s0211g00050.t01	VITVarB40-14_v1.1_EVM.ver0.0.g1.07.18381.t01	100	44	44	0	0	0	44	100	1	44	55	80	80	1	44	86	7e-27	92.8	229
VIT_00s0211g00070.t01	VITVarB40-14_v1.1_EVM.ver0.0.g1.07.18361.t01	95761	497	519	22	0	0	505	97.3	1	519	519	100	100	1	519	519	0	1030	2664
VIT_00s0211g00130.t01	VITVarB40-14_v1.1_EVM.ver0.0.g1.07.18351.t01	99057	105	106	1	0	0	105	99.06	1	106	106	100	100	1	106	106	6.32e-76	219	558
VIT_00s0211g00180.t01	VITVarB40-14_v1.1_EVM.ver0.0.g1.07.18341.t01	99556	224	225	1	0	0	224	99.56	1	225	225	100	100	1	225	225	4.97e-167	459	1181
VIT_00s0213g00040.t01	VITVarB40-14_v1.1_EVM.ver0.0.g0.2146.241.t01	99225	128	129	1	0	0	129	100	5	133	133	97	97	40	168	168	2.87e-91	261	668
VIT_00s0214g00040.t01	VITVarB40-14_v1.1_EVM.ver0.0.g1.04.12751.t01	98052	302	308	6	0	0	306	99.35	43	350	350	88	88	1	308	308	0	619	1597
VIT_00s0214g00060.t01	VITVarB40-14_v1.1_EVM.ver0.0.g1.04.12771.t01	92361	266	288	16	2	6	272	94.44	1	288	288	100	100	1	282	282	0	521	1343
VIT_00s0214g00090.t01	VITVarB40-14_v1.1_EVM.ver0.0.g1.04.12781.t01	95308	325	341	11	2	5	326	95.6	2	338	338	99	99	6	345	345	0	651	1680
VIT_00s0214g00110.t01	VITVarB40-14_v1.1_EVM.ver0.0.g1.04.12791.t01	87963	95	108	13	0	0	97	89.81	1	108	218	50	50	1	108	118	9.53e-65	196	498
VIT_00s0214g00130.t01	VITVarB40-14_v1.1_EVM.ver0.0.g1.04.12811.t01	92735	217	234	17	0	0	221	94.44	43	276	278	84	84	1	234	237	8.94e-160	444	1141
VIT_00s0214g00150.t01	VITVarB40-14_v1.1_EVM.ver0.0.g1.04.12841.t01	95765	294	307	11	1	2	298	97.07	1	307	307	100	100	1	305	305	0	592	1527
VIT_00s0214g00160.t01	VITVarB40-14_v1.1_EVM.ver0.0.g1.04.12851.t01	96178	302	314	12	0	0	310	98.73	1	314	314	100	100	1	314	314	0	620	1599
VIT_00s0215g00020.t01	VITVarB40-14_v1.1_EVM.ver0.0.g1.07.15321.t01	99823	564	565	1	0	0	564	99.82	1	565	565	100	100	1	565	565	0	1165	3015
VIT_00s0215g00030.t01	VITVarB40-14_v1.1_EVM.ver0.0.g1.07.15311.t01	98152	478	487	7	1	2	481	98.77	1	487	487	100	100	1	485	485	0	983	2541
VIT_00s0215g00070.t01	VITVarB40-14_v1.1_EVM.ver0.0.g2.07.10161.t01	98544	203	206	3	0	0	205	99.51	1	206	206	100	100	1	206	206	6.57e-149	412	1058
VIT_00s0215g00090.t01	VITVarB40-14_v1.1_EVM.ver0.0.g1.07.15271.t01	89356	361	404	40	2	3	374	92.57	1	402	402	100	100	1	403	403	0	722	1863
[truncated: 18,513 more rows]

## Sheet: TdNI V. arizonica
Supplementary Data 5. Input values for calculating TdNI between Vitis vinifera and Vitis arizonica.
[truncated: 18,762 more rows]

[truncated: 2 more sheets: TdSI V. arizonica, TCBI]
