# Supplementary material for: Developmental phylotranscriptomics in grapevine suggests an ancestral role of somatic embryogenesis
Source: Commun Biol. 2025 Feb 20;8:265. doi: 10.1038/s42003-025-07712-w (PMC11839975; doi:10.1038/s42003-025-07712-w)
Supplement: Supplementary file 10 — Supplementary Data 7 [file 42003_2025_7712_MOESM10_ESM.xlsx]

## Sheet: Database content (phylostr.)
Supplementary Data 7. The content of the reference database used in the phylostratigraphic analysis.
Species name	Tax ID	Phylostratum (ps)	Phylostratum name	Lineage (terminal taxa to root)	Genome.source	Number of genes
Acidithrix_ferrooxidans	1280514	1	Cellular organisms	1280514;Acidithrix_ferrooxidans;2;Bacteria;131567;Cellular_organisms	Ensembl	3651
Acidobacteria_bacterium_mor1	1660251	1	Cellular organisms	1660251;Acidobacteria_bacterium_mor1;2;Bacteria;131567;Cellular_organisms	Ensembl	4113
Acidobacterium_capsulatum_atcc_51196	240015	1	Cellular organisms	240015;Acidobacterium_capsulatum_atcc_51196;2;Bacteria;131567;Cellular_organisms	Ensembl	3382
Acidovorax_delafieldii_2an	573060	1	Cellular organisms	573060;Acidovorax_delafieldii_2an;2;Bacteria;131567;Cellular_organisms	Ensembl	4891
Acinetobacter_baumannii_aye	509173	1	Cellular organisms	509173;Acinetobacter_baumannii_aye;2;Bacteria;131567;Cellular_organisms	Ensembl	3712
Actinobacillus_pleuropneumoniae_serovar_5b_str_l20	416269	1	Cellular organisms	416269;Actinobacillus_pleuropneumoniae_serovar_5b_str_l20;2;Bacteria;131567;Cellular_organisms	Ensembl	2012
Advenella_mimigardefordensis_dpn7	1247726	1	Cellular organisms	1247726;Advenella_mimigardefordensis_dpn7;2;Bacteria;131567;Cellular_organisms	Ensembl	4084
Aeromonas_hydrophila_subsp_hydrophila_atcc_7966	380703	1	Cellular organisms	380703;Aeromonas_hydrophila_subsp_hydrophila_atcc_7966;2;Bacteria;131567;Cellular_organisms	Ensembl	4122
Aggregatibacter_actinomycetemcomitans_d11s_1	668336	1	Cellular organisms	668336;Aggregatibacter_actinomycetemcomitans_d11s_1;2;Bacteria;131567;Cellular_organisms	Ensembl	2041
Agrobacterium_fabrum_str_c58	176299	1	Cellular organisms	176299;Agrobacterium_fabrum_str_c58;2;Bacteria;131567;Cellular_organisms	Ensembl	5355
Alloprevotella_rava_f0323	679199	1	Cellular organisms	679199;Alloprevotella_rava_f0323;2;Bacteria;131567;Cellular_organisms	Ensembl	2012
Alpha_proteobacterium_bal199	331869	1	Cellular organisms	331869;Alpha_proteobacterium_bal199;2;Bacteria;131567;Cellular_organisms	Ensembl	6128
Anaerobaculum_hydrogeniformans_atcc_baa_1850	592015	1	Cellular organisms	592015;Anaerobaculum_hydrogeniformans_atcc_baa_1850;2;Bacteria;131567;Cellular_organisms	Ensembl	2197
Anaerolineaceae_bacterium_oral_taxon_439	1889813	1	Cellular organisms	1889813;Anaerolineaceae_bacterium_oral_taxon_439;2;Bacteria;131567;Cellular_organisms	Ensembl	2541
Anaplasma_phagocytophilum_str_hz	212042	1	Cellular organisms	212042;Anaplasma_phagocytophilum_str_hz;2;Bacteria;131567;Cellular_organisms	Ensembl	1352
Aquifex_aeolicus_vf5	224324	1	Cellular organisms	224324;Aquifex_aeolicus_vf5;2;Bacteria;131567;Cellular_organisms	Ensembl	1553
Arcticibacter_svalbardensis_mn12_7	1150600	1	Cellular organisms	1150600;Arcticibacter_svalbardensis_mn12_7;2;Bacteria;131567;Cellular_organisms	Ensembl	4309
Arthrobacter_enclensis	993070	1	Cellular organisms	993070;Arthrobacter_enclensis;2;Bacteria;131567;Cellular_organisms	Ensembl	3738
Arthrospira_platensis_c1	459495	1	Cellular organisms	459495;Arthrospira_platensis_c1;2;Bacteria;131567;Cellular_organisms	Ensembl	6108
Asanoa_ferruginea	53367	1	Cellular organisms	53367;Asanoa_ferruginea;2;Bacteria;131567;Cellular_organisms	Ensembl	6098
Azotobacter_vinelandii_dj	322710	1	Cellular organisms	322710;Azotobacter_vinelandii_dj;2;Bacteria;131567;Cellular_organisms	Ensembl	5051
Bacillus_anthracis	1392	1	Cellular organisms	1392;Bacillus_anthracis;2;Bacteria;131567;Cellular_organisms	Ensembl	5317
Bacillus_subtilis_subsp_subtilis_str_168	224308	1	Cellular organisms	224308;Bacillus_subtilis_subsp_subtilis_str_168;2;Bacteria;131567;Cellular_organisms	Ensembl	4185
Bacillus_subtilis_subsp_subtilis_str_ncib_3610	535026	1	Cellular organisms	535026;Bacillus_subtilis_subsp_subtilis_str_ncib_3610;2;Bacteria;131567;Cellular_organisms	Ensembl	4333
Bacterium_uasb270	1499967	1	Cellular organisms	1499967;Bacterium_uasb270;2;Bacteria;131567;Cellular_organisms	Ensembl	7048
Bacteroides_thetaiotaomicron_vpi_5482	226186	1	Cellular organisms	226186;Bacteroides_thetaiotaomicron_vpi_5482;2;Bacteria;131567;Cellular_organisms	Ensembl	4825
Balneola_sp_ehc07	1849360	1	Cellular organisms	1849360;Balneola_sp_ehc07;2;Bacteria;131567;Cellular_organisms	Ensembl	3097
Bartonella_henselae_str_houston_1	283166	1	Cellular organisms	283166;Bartonella_henselae_str_houston_1;2;Bacteria;131567;Cellular_organisms	Ensembl	1488
Bellilinea_caldifistulae	360411	1	Cellular organisms	360411;Bellilinea_caldifistulae;2;Bacteria;131567;Cellular_organisms	Ensembl	2990
Bifidobacterium_longum_ncc2705	206672	1	Cellular organisms	206672;Bifidobacterium_longum_ncc2705;2;Bacteria;131567;Cellular_organisms	Ensembl	1729
Blastopirellula_marina_dsm_3645	314230	1	Cellular organisms	314230;Blastopirellula_marina_dsm_3645;2;Bacteria;131567;Cellular_organisms	Ensembl	6025
Bordetella_pertussis_tohama_i	257313	1	Cellular organisms	257313;Bordetella_pertussis_tohama_i;2;Bacteria;131567;Cellular_organisms	Ensembl	3447
Borrelia_burgdorferi_b31	224326	1	Cellular organisms	224326;Borrelia_burgdorferi_b31;2;Bacteria;131567;Cellular_organisms	Ensembl	1339
Borrelia_parkeri_slo	1313294	1	Cellular organisms	1313294;Borrelia_parkeri_slo;2;Bacteria;131567;Cellular_organisms	Ensembl	1085
Brachyspira_suanatina	381802	1	Cellular organisms	381802;Brachyspira_suanatina;2;Bacteria;131567;Cellular_organisms	Ensembl	2833
Bradyrhizobium_diazoefficiens_usda_110	224911	1	Cellular organisms	224911;Bradyrhizobium_diazoefficiens_usda_110;2;Bacteria;131567;Cellular_organisms	Ensembl	8317
Brevibacillus_parabrevis	54914	1	Cellular organisms	54914;Brevibacillus_parabrevis;2;Bacteria;131567;Cellular_organisms	Ensembl	5057
Brucella_abortus_bv_1_str_9_941	262698	1	Cellular organisms	262698;Brucella_abortus_bv_1_str_9_941;2;Bacteria;131567;Cellular_organisms	Ensembl	3074
Buchnera_aphidicola_str_aps_acyrthosiphon_pisum	107806	1	Cellular organisms	107806;Buchnera_aphidicola_str_aps_acyrthosiphon_pisum;2;Bacteria;131567;Cellular_organisms	Ensembl	574
Burkholderia_pseudomallei_1710b	320372	1	Cellular organisms	320372;Burkholderia_pseudomallei_1710b;2;Bacteria;131567;Cellular_organisms	Ensembl	6347
Caldicellulosiruptor_hydrothermalis_108	632292	1	Cellular organisms	632292;Caldicellulosiruptor_hydrothermalis_108;2;Bacteria;131567;Cellular_organisms	Ensembl	2546
Caldilinea_aerophila_dsm_14535_nbrc_104270	926550	1	Cellular organisms	926550;Caldilinea_aerophila_dsm_14535_nbrc_104270;2;Bacteria;131567;Cellular_organisms	Ensembl	4119
Caldimicrobium_thiodismutans	1653476	1	Cellular organisms	1653476;Caldimicrobium_thiodismutans;2;Bacteria;131567;Cellular_organisms	Ensembl	1774
Caldithrix_abyssi_dsm_13497	880073	1	Cellular organisms	880073;Caldithrix_abyssi_dsm_13497;2;Bacteria;131567;Cellular_organisms	Ensembl	3750
Campylobacter_jejuni_subsp_jejuni_nctc_11168_atcc_700819	192222	1	Cellular organisms	192222;Campylobacter_jejuni_subsp_jejuni_nctc_11168_atcc_700819;2;Bacteria;131567;Cellular_organisms	Ensembl	1624
Candidatus_atelocyanobacterium_thalassa_isolate_aloha	1453429	1	Cellular organisms	1453429;Candidatus_atelocyanobacterium_thalassa_isolate_aloha;2;Bacteria;131567;Cellular_organisms	Ensembl	1200
Candidatus_endomicrobium_trichonymphae	1408204	1	Cellular organisms	1408204;Candidatus_endomicrobium_trichonymphae;2;Bacteria;131567;Cellular_organisms	Ensembl	2869
Candidatus_izimaplasma_sp_hr1	1541959	1	Cellular organisms	1541959;Candidatus_izimaplasma_sp_hr1;2;Bacteria;131567;Cellular_organisms	Ensembl	1815
Candidatus_koribacter_versatilis_ellin345	204669	1	Cellular organisms	204669;Candidatus_koribacter_versatilis_ellin345;2;Bacteria;131567;Cellular_organisms	Ensembl	4777
Candidatus_magnetobacterium_bavaricum	29290	1	Cellular organisms	29290;Candidatus_magnetobacterium_bavaricum;2;Bacteria;131567;Cellular_organisms	Ensembl	6537
Candidatus_melainabacteria_bacterium_mel_a1	1899017	1	Cellular organisms	1899017;Candidatus_melainabacteria_bacterium_mel_a1;2;Bacteria;131567;Cellular_organisms	Ensembl	1772
Candidatus_solibacter_usitatus_ellin6076	234267	1	Cellular organisms	234267;Candidatus_solibacter_usitatus_ellin6076;2;Bacteria;131567;Cellular_organisms	Ensembl	7826
Candidatus_synechococcus_spongiarum_sp3	1604020	1	Cellular organisms	1604020;Candidatus_synechococcus_spongiarum_sp3;2;Bacteria;131567;Cellular_organisms	Ensembl	1694
Caulobacter_crescentus_cb15	190650	1	Cellular organisms	190650;Caulobacter_crescentus_cb15;2;Bacteria;131567;Cellular_organisms	Ensembl	3737
Cecembia_lonarensis_lw9	1225176	1	Cellular organisms	1225176;Cecembia_lonarensis_lw9;2;Bacteria;131567;Cellular_organisms	Ensembl	4213
Cephaloticoccus_primus	1548207	1	Cellular organisms	1548207;Cephaloticoccus_primus;2;Bacteria;131567;Cellular_organisms	Ensembl	1663
Cesiribacter_andamanensis_amv16	1279009	1	Cellular organisms	1279009;Cesiribacter_andamanensis_amv16;2;Bacteria;131567;Cellular_organisms	Ensembl	4227
Cetobacterium_somerae_atcc_baa_474	1319815	1	Cellular organisms	1319815;Cetobacterium_somerae_atcc_baa_474;2;Bacteria;131567;Cellular_organisms	Ensembl	2975
Chitinispirillum_alkaliphilum	1008392	1	Cellular organisms	1008392;Chitinispirillum_alkaliphilum;2;Bacteria;131567;Cellular_organisms	Ensembl	3775
Chitinivibrio_alkaliphilus_acht1	1313304	1	Cellular organisms	1313304;Chitinivibrio_alkaliphilus_acht1;2;Bacteria;131567;Cellular_organisms	Ensembl	2304
Chlamydia_trachomatis_d_uw_3_cx	272561	1	Cellular organisms	272561;Chlamydia_trachomatis_d_uw_3_cx;2;Bacteria;131567;Cellular_organisms	Ensembl	894
Chlamydophila_pneumoniae_ar39	115711	1	Cellular organisms	115711;Chlamydophila_pneumoniae_ar39;2;Bacteria;131567;Cellular_organisms	Ensembl	1116
Chloracidobacterium_thermophilum_b	981222	1	Cellular organisms	981222;Chloracidobacterium_thermophilum_b;2;Bacteria;131567;Cellular_organisms	Ensembl	3054
Chlorobaculum_limnaeum	274537	1	Cellular organisms	274537;Chlorobaculum_limnaeum;2;Bacteria;131567;Cellular_organisms	Ensembl	2452
Chlorobium_ferrooxidans_dsm_13031	377431	1	Cellular organisms	377431;Chlorobium_ferrooxidans_dsm_13031;2;Bacteria;131567;Cellular_organisms	Ensembl	2158
Chlorobium_tepidum_tls	194439	1	Cellular organisms	194439;Chlorobium_tepidum_tls;2;Bacteria;131567;Cellular_organisms	Ensembl	2255
Chloroflexus_aggregans_dsm_9485	326427	1	Cellular organisms	326427;Chloroflexus_aggregans_dsm_9485;2;Bacteria;131567;Cellular_organisms	Ensembl	3730
Chloroflexus_aurantiacus_j_10_fl	324602	1	Cellular organisms	324602;Chloroflexus_aurantiacus_j_10_fl;2;Bacteria;131567;Cellular_organisms	Ensembl	3853
Chloroherpeton_thalassium_atcc_35110	517418	1	Cellular organisms	517418;Chloroherpeton_thalassium_atcc_35110;2;Bacteria;131567;Cellular_organisms	Ensembl	2710
Chondromyces_apiculatus_dsm_436	1192034	1	Cellular organisms	1192034;Chondromyces_apiculatus_dsm_436;2;Bacteria;131567;Cellular_organisms	Ensembl	9037
Chromobacterium_piscinae	686831	1	Cellular organisms	686831;Chromobacterium_piscinae;2;Bacteria;131567;Cellular_organisms	Ensembl	3506
Chthoniobacter_flavus_ellin428	497964	1	Cellular organisms	497964;Chthoniobacter_flavus_ellin428;2;Bacteria;131567;Cellular_organisms	Ensembl	6716
Chthonomonas_calidirosea	454171	1	Cellular organisms	454171;Chthonomonas_calidirosea;2;Bacteria;131567;Cellular_organisms	Ensembl	2855
Citrobacter_freundii_4_7_47cfaa	742730	1	Cellular organisms	742730;Citrobacter_freundii_4_7_47cfaa;2;Bacteria;131567;Cellular_organisms	Ensembl	4861
Cloacibacillus_porcorum	1197717	1	Cellular organisms	1197717;Cloacibacillus_porcorum;2;Bacteria;131567;Cellular_organisms	Ensembl	3108
Clostridioides_difficile_630	272563	1	Cellular organisms	272563;Clostridioides_difficile_630;2;Bacteria;131567;Cellular_organisms	Ensembl	3809
Clostridium_botulinum_a_str_hall	441771	1	Cellular organisms	441771;Clostridium_botulinum_a_str_hall;2;Bacteria;131567;Cellular_organisms	Ensembl	3403
Coleofasciculus_chthonoplastes_pcc_7420	118168	1	Cellular organisms	118168;Coleofasciculus_chthonoplastes_pcc_7420;2;Bacteria;131567;Cellular_organisms	Ensembl	8294
Corynebacterium_glutamicum_atcc_13032	196627	1	Cellular organisms	196627;Corynebacterium_glutamicum_atcc_13032;2;Bacteria;131567;Cellular_organisms	Ensembl	3057
Coxiella_burnetii_rsa_493	227377	1	Cellular organisms	227377;Coxiella_burnetii_rsa_493;2;Bacteria;131567;Cellular_organisms	Ensembl	1850
Cyanothece_sp_pcc_8801	41431	1	Cellular organisms	41431;Cyanothece_sp_pcc_8801;2;Bacteria;131567;Cellular_organisms	Ensembl	4367
Cylindrospermopsis_sp_cr12	1747196	1	Cellular organisms	1747196;Cylindrospermopsis_sp_cr12;2;Bacteria;131567;Cellular_organisms	Ensembl	3086
Cystobacter_fuscus_dsm_2262	1242864	1	Cellular organisms	1242864;Cystobacter_fuscus_dsm_2262;2;Bacteria;131567;Cellular_organisms	Ensembl	10512
Deferribacter_desulfuricans_ssm1	639282	1	Cellular organisms	639282;Deferribacter_desulfuricans_ssm1;2;Bacteria;131567;Cellular_organisms	Ensembl	2374
Dehalogenimonas_lykanthroporepellens_bl_dc_9	552811	1	Cellular organisms	552811;Dehalogenimonas_lykanthroporepellens_bl_dc_9;2;Bacteria;131567;Cellular_organisms	Ensembl	1659
Deinococcus_radiodurans_r1	243230	1	Cellular organisms	243230;Deinococcus_radiodurans_r1;2;Bacteria;131567;Cellular_organisms	Ensembl	3101
Deinococcus_sp_rl	1489678	1	Cellular organisms	1489678;Deinococcus_sp_rl;2;Bacteria;131567;Cellular_organisms	Ensembl	2614
Denitrovibrio_acetiphilus_dsm_12809	522772	1	Cellular organisms	522772;Denitrovibrio_acetiphilus_dsm_12809;2;Bacteria;131567;Cellular_organisms	Ensembl	2964
Desulfomicrobium_baculatum_dsm_4028	525897	1	Cellular organisms	525897;Desulfomicrobium_baculatum_dsm_4028;2;Bacteria;131567;Cellular_organisms	Ensembl	3436
Desulfotalea_psychrophila_lsv54	177439	1	Cellular organisms	177439;Desulfotalea_psychrophila_lsv54;2;Bacteria;131567;Cellular_organisms	Ensembl	3236
Desulfovibrio_vulgaris_str_hildenborough	882	1	Cellular organisms	882;Desulfovibrio_vulgaris_str_hildenborough;2;Bacteria;131567;Cellular_organisms	Ensembl	3531
Desulfurella_acetivorans_a63	694431	1	Cellular organisms	694431;Desulfurella_acetivorans_a63;2;Bacteria;131567;Cellular_organisms	Ensembl	1833
Dethiosulfatarculus_sandiegensis	1429043	1	Cellular organisms	1429043;Dethiosulfatarculus_sandiegensis;2;Bacteria;131567;Cellular_organisms	Ensembl	5400
Dialister_microaerophilus_upii_345_e	910314	1	Cellular organisms	910314;Dialister_microaerophilus_upii_345_e;2;Bacteria;131567;Cellular_organisms	Ensembl	1310
Dictyoglomus_thermophilum_h_6_12	309799	1	Cellular organisms	309799;Dictyoglomus_thermophilum_h_6_12;2;Bacteria;131567;Cellular_organisms	Ensembl	1912
Dictyoglomus_turgidum_dsm_6724	515635	1	Cellular organisms	515635;Dictyoglomus_turgidum_dsm_6724;2;Bacteria;131567;Cellular_organisms	Ensembl	1744
Dietzia_maris	37915	1	Cellular organisms	37915;Dietzia_maris;2;Bacteria;131567;Cellular_organisms	Ensembl	3078
Eggerthella_sp_yy7918	502558	1	Cellular organisms	502558;Eggerthella_sp_yy7918;2;Bacteria;131567;Cellular_organisms	Ensembl	2680
Eggerthia_catenaformis_ot_569_dsm_20559	999415	1	Cellular organisms	999415;Eggerthia_catenaformis_ot_569_dsm_20559;2;Bacteria;131567;Cellular_organisms	Ensembl	1884
Elusimicrobium_minutum_pei191	445932	1	Cellular organisms	445932;Elusimicrobium_minutum_pei191;2;Bacteria;131567;Cellular_organisms	Ensembl	1529
Enterobacter_cloacae_subsp_cloacae_atcc_13047	716541	1	Cellular organisms	716541;Enterobacter_cloacae_subsp_cloacae_atcc_13047;2;Bacteria;131567;Cellular_organisms	Ensembl	5518
Enterococcus_faecalis_v583	226185	1	Cellular organisms	226185;Enterococcus_faecalis_v583;2;Bacteria;131567;Cellular_organisms	Ensembl	3265
Erysipelatoclostridium_ramosum_dsm_1402	445974	1	Cellular organisms	445974;Erysipelatoclostridium_ramosum_dsm_1402;2;Bacteria;131567;Cellular_organisms	Ensembl	3169
Erysipelothrix_sp_lv19	1514105	1	Cellular organisms	1514105;Erysipelothrix_sp_lv19;2;Bacteria;131567;Cellular_organisms	Ensembl	2271
Escherichia_coli_str_k_12_substr_mg1655	511145	1	Cellular organisms	511145;Escherichia_coli_str_k_12_substr_mg1655;2;Bacteria;131567;Cellular_organisms	Ensembl	4140
Fibrobacter_succinogenes_subsp_succinogenes_s85	59374	1	Cellular organisms	59374;Fibrobacter_succinogenes_subsp_succinogenes_s85;2;Bacteria;131567;Cellular_organisms	Ensembl	3085
Fictibacillus_arsenicus	255247	1	Cellular organisms	255247;Fictibacillus_arsenicus;2;Bacteria;131567;Cellular_organisms	Ensembl	3951
Fimbriimonas_ginsengisoli_gsoil_348	661478	1	Cellular organisms	661478;Fimbriimonas_ginsengisoli_gsoil_348;2;Bacteria;131567;Cellular_organisms	Ensembl	4820
Finegoldia_magna	1260	1	Cellular organisms	1260;Finegoldia_magna;2;Bacteria;131567;Cellular_organisms	Ensembl	1819
Flavobacterium_psychrophilum_jip02_86	402612	1	Cellular organisms	402612;Flavobacterium_psychrophilum_jip02_86;2;Bacteria;131567;Cellular_organisms	Ensembl	2446
Flexilinea_flocculi	1678840	1	Cellular organisms	1678840;Flexilinea_flocculi;2;Bacteria;131567;Cellular_organisms	Ensembl	2792
Francisella_tularensis_subsp_tularensis_schu_s4	177416	1	Cellular organisms	177416;Francisella_tularensis_subsp_tularensis_schu_s4;2;Bacteria;131567;Cellular_organisms	Ensembl	1605
Fretibacterium_fastidiosum	651822	1	Cellular organisms	651822;Fretibacterium_fastidiosum;2;Bacteria;131567;Cellular_organisms	Ensembl	1435
Fusobacterium_equinum	134605	1	Cellular organisms	134605;Fusobacterium_equinum;2;Bacteria;131567;Cellular_organisms	Ensembl	1852
Fusobacterium_nucleatum_subsp_nucleatum_atcc_25586	190304	1	Cellular organisms	190304;Fusobacterium_nucleatum_subsp_nucleatum_atcc_25586;2;Bacteria;131567;Cellular_organisms	Ensembl	2067
Gardnerella_vaginalis_0288e	698952	1	Cellular organisms	698952;Gardnerella_vaginalis_0288e;2;Bacteria;131567;Cellular_organisms	Ensembl	1356
Gemmatimonas_aurantiaca_t_27	379066	1	Cellular organisms	379066;Gemmatimonas_aurantiaca_t_27;2;Bacteria;131567;Cellular_organisms	Ensembl	3935
Gemmatimonas_phototrophica	1379270	1	Cellular organisms	1379270;Gemmatimonas_phototrophica;2;Bacteria;131567;Cellular_organisms	Ensembl	3388
Gemmatirosa_kalamazoonesis	861299	1	Cellular organisms	861299;Gemmatirosa_kalamazoonesis;2;Bacteria;131567;Cellular_organisms	Ensembl	6369
Geobacter_sulfurreducens_pca	243231	1	Cellular organisms	243231;Geobacter_sulfurreducens_pca;2;Bacteria;131567;Cellular_organisms	Ensembl	3432
Gloeobacter_kilaueensis_js1	1183438	1	Cellular organisms	1183438;Gloeobacter_kilaueensis_js1;2;Bacteria;131567;Cellular_organisms	Ensembl	4507
Gloeobacter_violaceus_pcc_7421	251221	1	Cellular organisms	251221;Gloeobacter_violaceus_pcc_7421;2;Bacteria;131567;Cellular_organisms	Ensembl	4430
Gordonia_bronchialis_dsm_43247	526226	1	Cellular organisms	526226;Gordonia_bronchialis_dsm_43247;2;Bacteria;131567;Cellular_organisms	Ensembl	4695
Gordonia_otitidis_nbrc_100426	1108044	1	Cellular organisms	1108044;Gordonia_otitidis_nbrc_100426;2;Bacteria;131567;Cellular_organisms	Ensembl	4943
Granulicella_mallensis_mp5actx8	682795	1	Cellular organisms	682795;Granulicella_mallensis_mp5actx8;2;Bacteria;131567;Cellular_organisms	Ensembl	4815
Granulicella_tundricola_mp5actx9	1198114	1	Cellular organisms	1198114;Granulicella_tundricola_mp5actx9;2;Bacteria;131567;Cellular_organisms	Ensembl	4542
Haemophilus_influenzae_rd_kw20	71421	1	Cellular organisms	71421;Haemophilus_influenzae_rd_kw20;2;Bacteria;131567;Cellular_organisms	Ensembl	1709
Helcococcus_kunzii_atcc_51366	883114	1	Cellular organisms	883114;Helcococcus_kunzii_atcc_51366;2;Bacteria;131567;Cellular_organisms	Ensembl	1882
Helicobacter_pylori_26695	85962	1	Cellular organisms	85962;Helicobacter_pylori_26695;2;Bacteria;131567;Cellular_organisms	Ensembl	1566
Holdemania_filiformis_dsm_12042	545696	1	Cellular organisms	545696;Holdemania_filiformis_dsm_12042;2;Bacteria;131567;Cellular_organisms	Ensembl	4223
Hydrogenivirga_sp_128_5_r1_1	392423	1	Cellular organisms	392423;Hydrogenivirga_sp_128_5_r1_1;2;Bacteria;131567;Cellular_organisms	Ensembl	3808
Hydrogenobacter_thermophilus_tk_6	608538	1	Cellular organisms	608538;Hydrogenobacter_thermophilus_tk_6;2;Bacteria;131567;Cellular_organisms	Ensembl	1894
Ignavibacterium_album_jcm_16511	945713	1	Cellular organisms	945713;Ignavibacterium_album_jcm_16511;2;Bacteria;131567;Cellular_organisms	Ensembl	3195
Ilumatobacter_coccineus_ym16_304	1313172	1	Cellular organisms	1313172;Ilumatobacter_coccineus_ym16_304;2;Bacteria;131567;Cellular_organisms	Ensembl	4291
Ilyobacter_polytropus_dsm_2926	572544	1	Cellular organisms	572544;Ilyobacter_polytropus_dsm_2926;2;Bacteria;131567;Cellular_organisms	Ensembl	2880
Jonquetella_sp_bv3c21	1111126	1	Cellular organisms	1111126;Jonquetella_sp_bv3c21;2;Bacteria;131567;Cellular_organisms	Ensembl	1566
Klebsiella_pneumoniae_subsp_pneumoniae_mgh_78578	272620	1	Cellular organisms	272620;Klebsiella_pneumoniae_subsp_pneumoniae_mgh_78578;2;Bacteria;131567;Cellular_organisms	Ensembl	5185
Kouleothrix_aurantiaca	186479	1	Cellular organisms	186479;Kouleothrix_aurantiaca;2;Bacteria;131567;Cellular_organisms	Ensembl	7843
Ktedonobacter_racemifer_dsm_44963	485913	1	Cellular organisms	485913;Ktedonobacter_racemifer_dsm_44963;2;Bacteria;131567;Cellular_organisms	Ensembl	11453
Lactobacillus_fabifermentans_t30pcm01	1400520	1	Cellular organisms	1400520;Lactobacillus_fabifermentans_t30pcm01;2;Bacteria;131567;Cellular_organisms	Ensembl	3360
Lactobacillus_plantarum_wcfs1	220668	1	Cellular organisms	220668;Lactobacillus_plantarum_wcfs1;2;Bacteria;131567;Cellular_organisms	Ensembl	3108
Lactococcus_lactis_subsp_lactis_il1403	272623	1	Cellular organisms	272623;Lactococcus_lactis_subsp_lactis_il1403;2;Bacteria;131567;Cellular_organisms	Ensembl	2266
Lawsonia_intracellularis_n343	1234378	1	Cellular organisms	1234378;Lawsonia_intracellularis_n343;2;Bacteria;131567;Cellular_organisms	Ensembl	1368
Legionella_pneumophila_str_paris	297246	1	Cellular organisms	297246;Legionella_pneumophila_str_paris;2;Bacteria;131567;Cellular_organisms	Ensembl	3166
Lentisphaera_araneosa_htcc2155	313628	1	Cellular organisms	313628;Lentisphaera_araneosa_htcc2155;2;Bacteria;131567;Cellular_organisms	Ensembl	5104
Leptospira_interrogans_serovar_lai_str_56601	189518	1	Cellular organisms	189518;Leptospira_interrogans_serovar_lai_str_56601;2;Bacteria;131567;Cellular_organisms	Ensembl	3706
Leptospira_sp_fiocruz_lv3954	1193012	1	Cellular organisms	1193012;Leptospira_sp_fiocruz_lv3954;2;Bacteria;131567;Cellular_organisms	Ensembl	4059
Leptospirillum_ferriphilum	178606	1	Cellular organisms	178606;Leptospirillum_ferriphilum;2;Bacteria;131567;Cellular_organisms	Ensembl	2726
Leptotrichia_goodfellowii_f0264	596323	1	Cellular organisms	596323;Leptotrichia_goodfellowii_f0264;2;Bacteria;131567;Cellular_organisms	Ensembl	2375
Leuconostoc_mesenteroides_subsp_mesenteroides_atcc_8293	203120	1	Cellular organisms	203120;Leuconostoc_mesenteroides_subsp_mesenteroides_atcc_8293;2;Bacteria;131567;Cellular_organisms	Ensembl	2005
Limnochorda_pilosa	1555112	1	Cellular organisms	1555112;Limnochorda_pilosa;2;Bacteria;131567;Cellular_organisms	Ensembl	3601
Listeria_floridensis_fsl_s10_1187	1265817	1	Cellular organisms	1265817;Listeria_floridensis_fsl_s10_1187;2;Bacteria;131567;Cellular_organisms	Ensembl	2905
Listeria_monocytogenes_egd_e	169963	1	Cellular organisms	169963;Listeria_monocytogenes_egd_e;2;Bacteria;131567;Cellular_organisms	Ensembl	2846
Lyngbya_aestuarii_bl_j	1348334	1	Cellular organisms	1348334;Lyngbya_aestuarii_bl_j;2;Bacteria;131567;Cellular_organisms	Ensembl	6515
Lyngbya_confervoides_bdu141951	1574623	1	Cellular organisms	1574623;Lyngbya_confervoides_bdu141951;2;Bacteria;131567;Cellular_organisms	Ensembl	6091
Lysinibacillus_sphaericus_c3_41	444177	1	Cellular organisms	444177;Lysinibacillus_sphaericus_c3_41;2;Bacteria;131567;Cellular_organisms	Ensembl	4771
Magnetococcus_marinus_mc_1	156889	1	Cellular organisms	156889;Magnetococcus_marinus_mc_1;2;Bacteria;131567;Cellular_organisms	Ensembl	3713
Mannheimia_haemolytica_serotype_a2_str_ovine	669261	1	Cellular organisms	669261;Mannheimia_haemolytica_serotype_a2_str_ovine;2;Bacteria;131567;Cellular_organisms	Ensembl	2682
Megasphaera_micronuciformis_f0359	706434	1	Cellular organisms	706434;Megasphaera_micronuciformis_f0359;2;Bacteria;131567;Cellular_organisms	Ensembl	1774
Meiothermus_silvanus_dsm_9946	526227	1	Cellular organisms	526227;Meiothermus_silvanus_dsm_9946;2;Bacteria;131567;Cellular_organisms	Ensembl	3505
Melioribacter_roseus_p3m_2	1191523	1	Cellular organisms	1191523;Melioribacter_roseus_p3m_2;2;Bacteria;131567;Cellular_organisms	Ensembl	2840
Mesoplasma_florum_l1	265311	1	Cellular organisms	265311;Mesoplasma_florum_l1;2;Bacteria;131567;Cellular_organisms	Ensembl	683
Methylacidiphilum_fumariolicum_solv	1156937	1	Cellular organisms	1156937;Methylacidiphilum_fumariolicum_solv;2;Bacteria;131567;Cellular_organisms	Ensembl	2208
Methylobacillus_flagellatus_kt	265072	1	Cellular organisms	265072;Methylobacillus_flagellatus_kt;2;Bacteria;131567;Cellular_organisms	Ensembl	2753
Micrococcus_luteus_nctc_2665	465515	1	Cellular organisms	465515;Micrococcus_luteus_nctc_2665;2;Bacteria;131567;Cellular_organisms	Ensembl	2236
Microcystis_aeruginosa_nies_843	449447	1	Cellular organisms	449447;Microcystis_aeruginosa_nies_843;2;Bacteria;131567;Cellular_organisms	Ensembl	6311
Microlunatus_phosphovorus_nm_1	1032480	1	Cellular organisms	1032480;Microlunatus_phosphovorus_nm_1;2;Bacteria;131567;Cellular_organisms	Ensembl	5359
Microscilla_marina_atcc_23134	313606	1	Cellular organisms	313606;Microscilla_marina_atcc_23134;2;Bacteria;131567;Cellular_organisms	Ensembl	8319
Moorella_thermoacetica_atcc_39073	264732	1	Cellular organisms	264732;Moorella_thermoacetica_atcc_39073;2;Bacteria;131567;Cellular_organisms	Ensembl	2463
Moraxella_catarrhalis_7169	857581	1	Cellular organisms	857581;Moraxella_catarrhalis_7169;2;Bacteria;131567;Cellular_organisms	Ensembl	1852
Mucispirillum_schaedleri_asf457	1379858	1	Cellular organisms	1379858;Mucispirillum_schaedleri_asf457;2;Bacteria;131567;Cellular_organisms	Ensembl	2144
Mycobacterium_tuberculosis_h37rv	83332	1	Cellular organisms	83332;Mycobacterium_tuberculosis_h37rv;2;Bacteria;131567;Cellular_organisms	Ensembl	4018
Mycoplasma_pneumoniae_m129	272634	1	Cellular organisms	272634;Mycoplasma_pneumoniae_m129;2;Bacteria;131567;Cellular_organisms	Ensembl	688
Myxococcus_xanthus_dk_1622	246197	1	Cellular organisms	246197;Myxococcus_xanthus_dk_1622;2;Bacteria;131567;Cellular_organisms	Ensembl	7329
Neisseria_meningitidis_z2491	122587	1	Cellular organisms	122587;Neisseria_meningitidis_z2491;2;Bacteria;131567;Cellular_organisms	Ensembl	1909
Nitrolancea_hollandica_lb	1129897	1	Cellular organisms	1129897;Nitrolancea_hollandica_lb;2;Bacteria;131567;Cellular_organisms	Ensembl	3969
Nitrospina_gracilis_3_211	1266370	1	Cellular organisms	1266370;Nitrospina_gracilis_3_211;2;Bacteria;131567;Cellular_organisms	Ensembl	2962
Nitrospira_sp_scgc_ag_212_e16	1799664	1	Cellular organisms	1799664;Nitrospira_sp_scgc_ag_212_e16;2;Bacteria;131567;Cellular_organisms	Ensembl	2094
Nitrospirae_bacterium_hch_1	1748249	1	Cellular organisms	1748249;Nitrospirae_bacterium_hch_1;2;Bacteria;131567;Cellular_organisms	Ensembl	3335
Nocardioidaceae_bacterium_broad_1	408672	1	Cellular organisms	408672;Nocardioidaceae_bacterium_broad_1;2;Bacteria;131567;Cellular_organisms	Ensembl	5631
Nodularia_spumigena_ccy9414	313624	1	Cellular organisms	313624;Nodularia_spumigena_ccy9414;2;Bacteria;131567;Cellular_organisms	Ensembl	4860
Nostoc_punctiforme_pcc_73102	63737	1	Cellular organisms	63737;Nostoc_punctiforme_pcc_73102;2;Bacteria;131567;Cellular_organisms	Ensembl	6690
Olsenella_profusa_f0195	1125712	1	Cellular organisms	1125712;Olsenella_profusa_f0195;2;Bacteria;131567;Cellular_organisms	Ensembl	2650
Opitutaceae_bacterium_tsb47	1184151	1	Cellular organisms	1184151;Opitutaceae_bacterium_tsb47;2;Bacteria;131567;Cellular_organisms	Ensembl	5064
Oscillochloris_trichoides_dg_6	765420	1	Cellular organisms	765420;Oscillochloris_trichoides_dg_6;2;Bacteria;131567;Cellular_organisms	Ensembl	3231
Oxalobacteraceae_bacterium_imcc9480	937450	1	Cellular organisms	937450;Oxalobacteraceae_bacterium_imcc9480;2;Bacteria;131567;Cellular_organisms	Ensembl	4019
Paenibacillus_alvei_ts_15	1117108	1	Cellular organisms	1117108;Paenibacillus_alvei_ts_15;2;Bacteria;131567;Cellular_organisms	Ensembl	5784
Paracoccus_denitrificans_pd1222	318586	1	Cellular organisms	318586;Paracoccus_denitrificans_pd1222;2;Bacteria;131567;Cellular_organisms	Ensembl	5077
Pasteurella_multocida_subsp_multocida_str_pm70	272843	1	Cellular organisms	272843;Pasteurella_multocida_subsp_multocida_str_pm70;2;Bacteria;131567;Cellular_organisms	Ensembl	2014
Patulibacter_medicamentivorans	1097667	1	Cellular organisms	1097667;Patulibacter_medicamentivorans;2;Bacteria;131567;Cellular_organisms	Ensembl	4372
Persephonella_marina_ex_h1	123214	1	Cellular organisms	123214;Persephonella_marina_ex_h1;2;Bacteria;131567;Cellular_organisms	Ensembl	2051
Phaeodactylibacter_xiamenensis	1524460	1	Cellular organisms	1524460;Phaeodactylibacter_xiamenensis;2;Bacteria;131567;Cellular_organisms	Ensembl	5122
Pirellula_staleyi_dsm_6068	530564	1	Cellular organisms	530564;Pirellula_staleyi_dsm_6068;2;Bacteria;131567;Cellular_organisms	Ensembl	4717
Planktothricoides_sp_sr001	1705388	1	Cellular organisms	1705388;Planktothricoides_sp_sr001;2;Bacteria;131567;Cellular_organisms	Ensembl	5047
Porphyromonas_gingivalis_w83	242619	1	Cellular organisms	242619;Porphyromonas_gingivalis_w83;2;Bacteria;131567;Cellular_organisms	Ensembl	1909
Prevotella_intermedia_17	246198	1	Cellular organisms	246198;Prevotella_intermedia_17;2;Bacteria;131567;Cellular_organisms	Ensembl	2266
Prochlorococcus_marinus_subsp_marinus_str_ccmp1375	167539	1	Cellular organisms	167539;Prochlorococcus_marinus_subsp_marinus_str_ccmp1375;2;Bacteria;131567;Cellular_organisms	Ensembl	1882
Propionibacterium_acnes_kpa171202	267747	1	Cellular organisms	267747;Propionibacterium_acnes_kpa171202;2;Bacteria;131567;Cellular_organisms	Ensembl	2297
Propionispora_sp_2_2_37	1677858	1	Cellular organisms	1677858;Propionispora_sp_2_2_37;2;Bacteria;131567;Cellular_organisms	Ensembl	3949
Proteus_mirabilis_hi4320	529507	1	Cellular organisms	529507;Proteus_mirabilis_hi4320;2;Bacteria;131567;Cellular_organisms	Ensembl	3662
Pseudomonas_aeruginosa_mpao1_p2	1131758	1	Cellular organisms	1131758;Pseudomonas_aeruginosa_mpao1_p2;2;Bacteria;131567;Cellular_organisms	Ensembl	5914
Pseudoramibacter_alactolyticus_atcc_23263	887929	1	Cellular organisms	887929;Pseudoramibacter_alactolyticus_atcc_23263;2;Bacteria;131567;Cellular_organisms	Ensembl	2515
Pseudothermotoga_lettingae_tmo	416591	1	Cellular organisms	416591;Pseudothermotoga_lettingae_tmo;2;Bacteria;131567;Cellular_organisms	Ensembl	2040
Pyramidobacter_piscolens_w5455	352165	1	Cellular organisms	352165;Pyramidobacter_piscolens_w5455;2;Bacteria;131567;Cellular_organisms	Ensembl	2756
Ralstonia_solanacearum_gmi1000	267608	1	Cellular organisms	267608;Ralstonia_solanacearum_gmi1000;2;Bacteria;131567;Cellular_organisms	Ensembl	5120
Rhizobium_leguminosarum_bv_viciae_3841	216596	1	Cellular organisms	216596;Rhizobium_leguminosarum_bv_viciae_3841;2;Bacteria;131567;Cellular_organisms	Ensembl	7131
Rhodobacter_sphaeroides_2_4_1	272943	1	Cellular organisms	272943;Rhodobacter_sphaeroides_2_4_1;2;Bacteria;131567;Cellular_organisms	Ensembl	4287
Rhodopirellula_baltica_sh_1	243090	1	Cellular organisms	243090;Rhodopirellula_baltica_sh_1;2;Bacteria;131567;Cellular_organisms	Ensembl	7325
Rhodospirillum_rubrum_atcc_11170	269796	1	Cellular organisms	269796;Rhodospirillum_rubrum_atcc_11170;2;Bacteria;131567;Cellular_organisms	Ensembl	3841
Rhodovulum_sp_ph10	1187851	1	Cellular organisms	1187851;Rhodovulum_sp_ph10;2;Bacteria;131567;Cellular_organisms	Ensembl	4490
Rickettsia_prowazekii_str_madrid_e	272947	1	Cellular organisms	272947;Rickettsia_prowazekii_str_madrid_e;2;Bacteria;131567;Cellular_organisms	Ensembl	834
Rubidibacter_lacunae_kordi_51_2	582515	1	Cellular organisms	582515;Rubidibacter_lacunae_kordi_51_2;2;Bacteria;131567;Cellular_organisms	Ensembl	3456
Rubrobacter_xylanophilus_dsm_9941	266117	1	Cellular organisms	266117;Rubrobacter_xylanophilus_dsm_9941;2;Bacteria;131567;Cellular_organisms	Ensembl	3140
Ruminococcus_bicirculans	1160721	1	Cellular organisms	1160721;Ruminococcus_bicirculans;2;Bacteria;131567;Cellular_organisms	Ensembl	2585
Salinibacter_ruber_dsm_13855	309807	1	Cellular organisms	309807;Salinibacter_ruber_dsm_13855;2;Bacteria;131567;Cellular_organisms	Ensembl	2833
Salinispira_pacifica	1307761	1	Cellular organisms	1307761;Salinispira_pacifica;2;Bacteria;131567;Cellular_organisms	Ensembl	3397
Salmonella_enterica_subsp_enterica_serovar_typhimurium_str_lt2	99287	1	Cellular organisms	99287;Salmonella_enterica_subsp_enterica_serovar_typhimurium_str_lt2;2;Bacteria;131567;Cellular_organisms	Ensembl	4554
Sebaldella_termitidis_atcc_33386	526218	1	Cellular organisms	526218;Sebaldella_termitidis_atcc_33386;2;Bacteria;131567;Cellular_organisms	Ensembl	4150
Sediminispirochaeta_smaragdinae_dsm_11293	573413	1	Cellular organisms	573413;Sediminispirochaeta_smaragdinae_dsm_11293;2;Bacteria;131567;Cellular_organisms	Ensembl	4219
Shewanella_oneidensis_mr_1	211586	1	Cellular organisms	211586;Shewanella_oneidensis_mr_1;2;Bacteria;131567;Cellular_organisms	Ensembl	4196
Shigella_dysenteriae_sd197	300267	1	Cellular organisms	300267;Shigella_dysenteriae_sd197;2;Bacteria;131567;Cellular_organisms	Ensembl	4505
Sinorhizobium_meliloti_1021	266834	1	Cellular organisms	266834;Sinorhizobium_meliloti_1021;2;Bacteria;131567;Cellular_organisms	Ensembl	6233
Smithella_sp_sc_k08d17	1487949	1	Cellular organisms	1487949;Smithella_sp_sc_k08d17;2;Bacteria;131567;Cellular_organisms	Ensembl	1858
Sphaerobacter_thermophilus_dsm_20745	479434	1	Cellular organisms	479434;Sphaerobacter_thermophilus_dsm_20745;2;Bacteria;131567;Cellular_organisms	Ensembl	3485
Sphaerochaeta_pleomorpha_str_grapes	158190	1	Cellular organisms	158190;Sphaerochaeta_pleomorpha_str_grapes;2;Bacteria;131567;Cellular_organisms	Ensembl	3159
Sphingobacterium_sp_pm2_p1_29	403776	1	Cellular organisms	403776;Sphingobacterium_sp_pm2_p1_29;2;Bacteria;131567;Cellular_organisms	Ensembl	4793
Spirochaeta_lutea	1480694	1	Cellular organisms	1480694;Spirochaeta_lutea;2;Bacteria;131567;Cellular_organisms	Ensembl	2303
Spiroplasma_litorale	216942	1	Cellular organisms	216942;Spiroplasma_litorale;2;Bacteria;131567;Cellular_organisms	Ensembl	1064
Staphylococcus_aureus_subsp_aureus_n315	158879	1	Cellular organisms	158879;Staphylococcus_aureus_subsp_aureus_n315;2;Bacteria;131567;Cellular_organisms	Ensembl	2624
Stenotrophomonas_maltophilia_k279a	522373	1	Cellular organisms	522373;Stenotrophomonas_maltophilia_k279a;2;Bacteria;131567;Cellular_organisms	Ensembl	4386
Streptobacillus_moniliformis_dsm_12112	519441	1	Cellular organisms	519441;Streptobacillus_moniliformis_dsm_12112;2;Bacteria;131567;Cellular_organisms	Ensembl	1442
Streptococcus_pneumoniae_tigr4	170187	1	Cellular organisms	170187;Streptococcus_pneumoniae_tigr4;2;Bacteria;131567;Cellular_organisms	Ensembl	2125
Streptomyces_coelicolor_a3_2	100226	1	Cellular organisms	100226;Streptomyces_coelicolor_a3_2;2;Bacteria;131567;Cellular_organisms	Ensembl	8154
Sulfuricella_sp_t08	1632857	1	Cellular organisms	1632857;Sulfuricella_sp_t08;2;Bacteria;131567;Cellular_organisms	Ensembl	3216
Sulfurihydrogenibium_yellowstonense_ss_5	432331	1	Cellular organisms	432331;Sulfurihydrogenibium_yellowstonense_ss_5;2;Bacteria;131567;Cellular_organisms	Ensembl	1690
Sutterella_parvirubra_yit_11816	762967	1	Cellular organisms	762967;Sutterella_parvirubra_yit_11816;2;Bacteria;131567;Cellular_organisms	Ensembl	2447
Synechocystis_sp_pcc_6803	1148	1	Cellular organisms	1148;Synechocystis_sp_pcc_6803;2;Bacteria;131567;Cellular_organisms	Ensembl	3564
Terribacillus_aidingensis	586416	1	Cellular organisms	586416;Terribacillus_aidingensis;2;Bacteria;131567;Cellular_organisms	Ensembl	3230
Terriglobus_saanensis_sp1pr4	401053	1	Cellular organisms	401053;Terriglobus_saanensis_sp1pr4;2;Bacteria;131567;Cellular_organisms	Ensembl	4180
Thauera_phenylacetica_b4p	1234382	1	Cellular organisms	1234382;Thauera_phenylacetica_b4p;2;Bacteria;131567;Cellular_organisms	Ensembl	4878
Thermanaerovibrio_acidaminovorans_dsm_6589	525903	1	Cellular organisms	525903;Thermanaerovibrio_acidaminovorans_dsm_6589;2;Bacteria;131567;Cellular_organisms	Ensembl	1738
Thermoanaerobaculum_aquaticum	1312852	1	Cellular organisms	1312852;Thermoanaerobaculum_aquaticum;2;Bacteria;131567;Cellular_organisms	Ensembl	2253
Thermocrinis_albus_dsm_14484	638303	1	Cellular organisms	638303;Thermocrinis_albus_dsm_14484;2;Bacteria;131567;Cellular_organisms	Ensembl	1593
Thermodesulfatator_autotrophicus	1795632	1	Cellular organisms	1795632;Thermodesulfatator_autotrophicus;2;Bacteria;131567;Cellular_organisms	Ensembl	2117
Thermodesulfatator_indicus_dsm_15286	667014	1	Cellular organisms	667014;Thermodesulfatator_indicus_dsm_15286;2;Bacteria;131567;Cellular_organisms	Ensembl	2195
Thermodesulfobacterium_commune_dsm_2178	289377	1	Cellular organisms	289377;Thermodesulfobacterium_commune_dsm_2178;2;Bacteria;131567;Cellular_organisms	Ensembl	1453
Thermodesulfobacterium_geofontis_opf15	795359	1	Cellular organisms	795359;Thermodesulfobacterium_geofontis_opf15;2;Bacteria;131567;Cellular_organisms	Ensembl	1596
Thermodesulfovibrio_yellowstonii_dsm_11347	289376	1	Cellular organisms	289376;Thermodesulfovibrio_yellowstonii_dsm_11347;2;Bacteria;131567;Cellular_organisms	Ensembl	2033
Thermomicrobium_roseum_dsm_5159	309801	1	Cellular organisms	309801;Thermomicrobium_roseum_dsm_5159;2;Bacteria;131567;Cellular_organisms	Ensembl	2859
Thermosipho_melanesiensis_bi429	391009	1	Cellular organisms	391009;Thermosipho_melanesiensis_bi429;2;Bacteria;131567;Cellular_organisms	Ensembl	1879
Thermosulfidibacter_takaii_abi70s6	1298851	1	Cellular organisms	1298851;Thermosulfidibacter_takaii_abi70s6;2;Bacteria;131567;Cellular_organisms	Ensembl	1757
Thermosulfurimonas_dismutans	999894	1	Cellular organisms	999894;Thermosulfurimonas_dismutans;2;Bacteria;131567;Cellular_organisms	Ensembl	2159
Thermosynechococcus_elongatus_bp_1	197221	1	Cellular organisms	197221;Thermosynechococcus_elongatus_bp_1;2;Bacteria;131567;Cellular_organisms	Ensembl	2475
Thermotoga_maritima_msb8	243274	1	Cellular organisms	243274;Thermotoga_maritima_msb8;2;Bacteria;131567;Cellular_organisms	Ensembl	1846
Thermotoga_sp_rq7	126738	1	Cellular organisms	126738;Thermotoga_sp_rq7;2;Bacteria;131567;Cellular_organisms	Ensembl	1833
Thermus_sp_nmx2_a1	570924	1	Cellular organisms	570924;Thermus_sp_nmx2_a1;2;Bacteria;131567;Cellular_organisms	Ensembl	2449
Thermus_thermophilus_hb8	300852	1	Cellular organisms	300852;Thermus_thermophilus_hb8;2;Bacteria;131567;Cellular_organisms	Ensembl	2238
Tissierellia_bacterium_s5_a11	1230730	1	Cellular organisms	1230730;Tissierellia_bacterium_s5_a11;2;Bacteria;131567;Cellular_organisms	Ensembl	2755
Tolypothrix_bouteillei_vb521301	1479485	1	Cellular organisms	1479485;Tolypothrix_bouteillei_vb521301;2;Bacteria;131567;Cellular_organisms	Ensembl	7770
Treponema_pallidum_subsp_pallidum_str_nichols	243276	1	Cellular organisms	243276;Treponema_pallidum_subsp_pallidum_str_nichols;2;Bacteria;131567;Cellular_organisms	Ensembl	1031
Truepera_radiovictrix_dsm_17093	649638	1	Cellular organisms	649638;Truepera_radiovictrix_dsm_17093;2;Bacteria;131567;Cellular_organisms	Ensembl	2945
Turicibacter_sp_hgf1	910310	1	Cellular organisms	910310;Turicibacter_sp_hgf1;2;Bacteria;131567;Cellular_organisms	Ensembl	2815
Turneriella_parva_dsm_21527	869212	1	Cellular organisms	869212;Turneriella_parva_dsm_21527;2;Bacteria;131567;Cellular_organisms	Ensembl	4139
Ureaplasma_parvum_serovar_3_str_atcc_700970	273119	1	Cellular organisms	273119;Ureaplasma_parvum_serovar_3_str_atcc_700970;2;Bacteria;131567;Cellular_organisms	Ensembl	611
Verrucomicrobium_spinosum	240016	1	Cellular organisms	240016;Verrucomicrobium_spinosum;2;Bacteria;131567;Cellular_organisms	Ensembl	6074
Vibrio_cholerae_o1_biovar_el_tor_str_n16961	243277	1	Cellular organisms	243277;Vibrio_cholerae_o1_biovar_el_tor_str_n16961;2;Bacteria;131567;Cellular_organisms	Ensembl	3828
Vibrio_fischeri_es114	312309	1	Cellular organisms	312309;Vibrio_fischeri_es114;2;Bacteria;131567;Cellular_organisms	Ensembl	3818
Wolbachia_endosymbiont_of_drosophila_melanogaster	163164	1	Cellular organisms	163164;Wolbachia_endosymbiont_of_drosophila_melanogaster;2;Bacteria;131567;Cellular_organisms	Ensembl	1195
Xanthomonas_campestris_pv_campestris_str_atcc_33913	190485	1	Cellular organisms	190485;Xanthomonas_campestris_pv_campestris_str_atcc_33913;2;Bacteria;131567;Cellular_organisms	Ensembl	4181
Xenococcus_sp_pcc_7305	102125	1	Cellular organisms	102125;Xenococcus_sp_pcc_7305;2;Bacteria;131567;Cellular_organisms	Ensembl	5372
Yersinia_pestis_biovar_microtus_str_91001	229193	1	Cellular organisms	229193;Yersinia_pestis_biovar_microtus_str_91001;2;Bacteria;131567;Cellular_organisms	Ensembl	4016
Yonghaparkia_sp_soil809	1736417	1	Cellular organisms	1736417;Yonghaparkia_sp_soil809;2;Bacteria;131567;Cellular_organisms	Ensembl	2344
Candidatus_haloredivivus_sp_g17	1072681	2	DPANN/Euryarchaeota/TACK/Asgard_archaea/Eukaryota	1072681;Candidatus_haloredivivus_sp_g17;1783276;DPANN;3000001;DPANN/Euryarchaeota/TACK/Asgard_archaea/Eukaryota;131567;Cellular_organisms	Ensembl	2228
Candidatus_nanopusillus_acidilobi	1577684	2	DPANN/Euryarchaeota/TACK/Asgard_archaea/Eukaryota	1577684;Candidatus_nanopusillus_acidilobi;1783276;DPANN;3000001;DPANN/Euryarchaeota/TACK/Asgard_archaea/Eukaryota;131567;Cellular_organisms	Ensembl	587
Candidatus_nanopusillus_sp_nst1	1294122	2	DPANN/Euryarchaeota/TACK/Asgard_archaea/Eukaryota	1294122;Candidatus_nanopusillus_sp_nst1;1783276;DPANN;3000001;DPANN/Euryarchaeota/TACK/Asgard_archaea/Eukaryota;131567;Cellular_organisms	Ensembl	647
Nanoarchaeum_equitans_kin4_m	228908	2	DPANN/Euryarchaeota/TACK/Asgard_archaea/Eukaryota	228908;Nanoarchaeum_equitans_kin4_m;1783276;DPANN;3000001;DPANN/Euryarchaeota/TACK/Asgard_archaea/Eukaryota;131567;Cellular_organisms	Ensembl	536
Nanohaloarchaea_archaeon_sg9	1737403	2	DPANN/Euryarchaeota/TACK/Asgard_archaea/Eukaryota	1737403;Nanohaloarchaea_archaeon_sg9;1783276;DPANN;3000001;DPANN/Euryarchaeota/TACK/Asgard_archaea/Eukaryota;131567;Cellular_organisms	Ensembl	1183
Archaeoglobus_fulgidus_dsm_4304	224325	3	Euryarchaeota/TACK/Asgard_archaea/Eukaryota	224325;Archaeoglobus_fulgidus_dsm_4304;28890;Euryarchaeota;3000002;Euryarchaeota/TACK/Asgard_archaea/Eukaryota;3000001;DPANN/Euryarchaeota/TACK/Asgard_archaea/Eukaryota;131567;Cellular_organisms	Ensembl	2407
Haloarcula_marismortui_atcc_43049	272569	3	Euryarchaeota/TACK/Asgard_archaea/Eukaryota	272569;Haloarcula_marismortui_atcc_43049;28890;Euryarchaeota;3000002;Euryarchaeota/TACK/Asgard_archaea/Eukaryota;3000001;DPANN/Euryarchaeota/TACK/Asgard_archaea/Eukaryota;131567;Cellular_organisms	Ensembl	4240
Halobacterium_salinarum_r1	478009	3	Euryarchaeota/TACK/Asgard_archaea/Eukaryota	478009;Halobacterium_salinarum_r1;28890;Euryarchaeota;3000002;Euryarchaeota/TACK/Asgard_archaea/Eukaryota;3000001;DPANN/Euryarchaeota/TACK/Asgard_archaea/Eukaryota;131567;Cellular_organisms	Ensembl	2707
Haloferax_volcanii_ds2	309800	3	Euryarchaeota/TACK/Asgard_archaea/Eukaryota	309800;Haloferax_volcanii_ds2;28890;Euryarchaeota;3000002;Euryarchaeota/TACK/Asgard_archaea/Eukaryota;3000001;DPANN/Euryarchaeota/TACK/Asgard_archaea/Eukaryota;131567;Cellular_organisms	Ensembl	4027
Methanobacterium_formicicum_dsm_3637	1204725	3	Euryarchaeota/TACK/Asgard_archaea/Eukaryota	1204725;Methanobacterium_formicicum_dsm_3637;28890;Euryarchaeota;3000002;Euryarchaeota/TACK/Asgard_archaea/Eukaryota;3000001;DPANN/Euryarchaeota/TACK/Asgard_archaea/Eukaryota;131567;Cellular_organisms	Ensembl	2519
Methanobrevibacter_smithii_atcc_35061	420247	3	Euryarchaeota/TACK/Asgard_archaea/Eukaryota	420247;Methanobrevibacter_smithii_atcc_35061;28890;Euryarchaeota;3000002;Euryarchaeota/TACK/Asgard_archaea/Eukaryota;3000001;DPANN/Euryarchaeota/TACK/Asgard_archaea/Eukaryota;131567;Cellular_organisms	Ensembl	1795
Methanocaldococcus_jannaschii_dsm_2661	243232	3	Euryarchaeota/TACK/Asgard_archaea/Eukaryota	243232;Methanocaldococcus_jannaschii_dsm_2661;28890;Euryarchaeota;3000002;Euryarchaeota/TACK/Asgard_archaea/Eukaryota;3000001;DPANN/Euryarchaeota/TACK/Asgard_archaea/Eukaryota;131567;Cellular_organisms	Ensembl	1770
Methanococcus_maripaludis_s2	267377	3	Euryarchaeota/TACK/Asgard_archaea/Eukaryota	267377;Methanococcus_maripaludis_s2;28890;Euryarchaeota;3000002;Euryarchaeota/TACK/Asgard_archaea/Eukaryota;3000001;DPANN/Euryarchaeota/TACK/Asgard_archaea/Eukaryota;131567;Cellular_organisms	Ensembl	1722
Methanopyrus_kandleri_av19	190192	3	Euryarchaeota/TACK/Asgard_archaea/Eukaryota	190192;Methanopyrus_kandleri_av19;28890;Euryarchaeota;3000002;Euryarchaeota/TACK/Asgard_archaea/Eukaryota;3000001;DPANN/Euryarchaeota/TACK/Asgard_archaea/Eukaryota;131567;Cellular_organisms	Ensembl	1687
Methanosarcina_acetivorans_c2a	188937	3	Euryarchaeota/TACK/Asgard_archaea/Eukaryota	188937;Methanosarcina_acetivorans_c2a;28890;Euryarchaeota;3000002;Euryarchaeota/TACK/Asgard_archaea/Eukaryota;3000001;DPANN/Euryarchaeota/TACK/Asgard_archaea/Eukaryota;131567;Cellular_organisms	Ensembl	4540
Methanospirillum_hungatei_jf_1	323259	3	Euryarchaeota/TACK/Asgard_archaea/Eukaryota	323259;Methanospirillum_hungatei_jf_1;28890;Euryarchaeota;3000002;Euryarchaeota/TACK/Asgard_archaea/Eukaryota;3000001;DPANN/Euryarchaeota/TACK/Asgard_archaea/Eukaryota;131567;Cellular_organisms	Ensembl	3139
Methanothermobacter_thermautotrophicus_str_delta_h	187420	3	Euryarchaeota/TACK/Asgard_archaea/Eukaryota	187420;Methanothermobacter_thermautotrophicus_str_delta_h;28890;Euryarchaeota;3000002;Euryarchaeota/TACK/Asgard_archaea/Eukaryota;3000001;DPANN/Euryarchaeota/TACK/Asgard_archaea/Eukaryota;131567;Cellular_organisms	Ensembl	1869
Natronomonas_moolapensis	268739	3	Euryarchaeota/TACK/Asgard_archaea/Eukaryota	268739;Natronomonas_moolapensis;28890;Euryarchaeota;3000002;Euryarchaeota/TACK/Asgard_archaea/Eukaryota;3000001;DPANN/Euryarchaeota/TACK/Asgard_archaea/Eukaryota;131567;Cellular_organisms	Ensembl	2749
Pyrococcus_horikoshii_ot3	70601	3	Euryarchaeota/TACK/Asgard_archaea/Eukaryota	70601;Pyrococcus_horikoshii_ot3;28890;Euryarchaeota;3000002;Euryarchaeota/TACK/Asgard_archaea/Eukaryota;3000001;DPANN/Euryarchaeota/TACK/Asgard_archaea/Eukaryota;131567;Cellular_organisms	Ensembl	2061
Thermococcus_kodakarensis_kod1	69014	3	Euryarchaeota/TACK/Asgard_archaea/Eukaryota	69014;Thermococcus_kodakarensis_kod1;28890;Euryarchaeota;3000002;Euryarchaeota/TACK/Asgard_archaea/Eukaryota;3000001;DPANN/Euryarchaeota/TACK/Asgard_archaea/Eukaryota;131567;Cellular_organisms	Ensembl	2306
Thermoplasma_acidophilum_dsm_1728	273075	3	Euryarchaeota/TACK/Asgard_archaea/Eukaryota	273075;Thermoplasma_acidophilum_dsm_1728;28890;Euryarchaeota;3000002;Euryarchaeota/TACK/Asgard_archaea/Eukaryota;3000001;DPANN/Euryarchaeota/TACK/Asgard_archaea/Eukaryota;131567;Cellular_organisms	Ensembl	1478
Acidilobus_saccharovorans_345_15	666510	4	TACK/Asgard_archaea/Eukaryota	666510;Acidilobus_saccharovorans_345_15;28889;Crenarchaeota;1783275;TACK;3000003;TACK/Asgard_archaea/Eukaryota;3000002;Euryarchaeota/TACK/Asgard_archaea/Eukaryota;3000001;DPANN/Euryarchaeota/TACK/Asgard_archaea/Eukaryota;131567;Cellular_organisms	Ensembl	1499
Aeropyrum_pernix_k1	272557	4	TACK/Asgard_archaea/Eukaryota	272557;Aeropyrum_pernix_k1;28889;Crenarchaeota;1783275;TACK;3000003;TACK/Asgard_archaea/Eukaryota;3000002;Euryarchaeota/TACK/Asgard_archaea/Eukaryota;3000001;DPANN/Euryarchaeota/TACK/Asgard_archaea/Eukaryota;131567;Cellular_organisms	Ensembl	1700
Caldivirga_maquilingensis_ic_167	397948	4	TACK/Asgard_archaea/Eukaryota	397948;Caldivirga_maquilingensis_ic_167;28889;Crenarchaeota;1783275;TACK;3000003;TACK/Asgard_archaea/Eukaryota;3000002;Euryarchaeota/TACK/Asgard_archaea/Eukaryota;3000001;DPANN/Euryarchaeota/TACK/Asgard_archaea/Eukaryota;131567;Cellular_organisms	Ensembl	1963
Candidatus_bathyarchaeota_archaeon_ba1	1700835	4	TACK/Asgard_archaea/Eukaryota	1700835;Candidatus_bathyarchaeota_archaeon_ba1;928852;Candidatus_Bathyarchaeota;3000100;Candidatus_Bathyarchaeota/Thaumarchaeota;1783275;TACK;3000003;TACK/Asgard_archaea/Eukaryota;3000002;Euryarchaeota/TACK/Asgard_archaea/Eukaryota;3000001;DPANN/Euryarchaeota/TACK/Asgard_archaea/Eukaryota;131567;Cellular_organisms	Ensembl	2403
Candidatus_korarchaeum_cryptofilum_opf8	374847	4	TACK/Asgard_archaea/Eukaryota	374847;Candidatus_korarchaeum_cryptofilum_opf8;51967;Candidatus_Korarchaeota;1783275;TACK;3000003;TACK/Asgard_archaea/Eukaryota;3000002;Euryarchaeota/TACK/Asgard_archaea/Eukaryota;3000001;DPANN/Euryarchaeota/TACK/Asgard_archaea/Eukaryota;131567;Cellular_organisms	Ensembl	1602
Cenarchaeum_symbiosum_a	414004	4	TACK/Asgard_archaea/Eukaryota	414004;Cenarchaeum_symbiosum_a;651137;Thaumarchaeota;3000100;Candidatus_Bathyarchaeota/Thaumarchaeota;1783275;TACK;3000003;TACK/Asgard_archaea/Eukaryota;3000002;Euryarchaeota/TACK/Asgard_archaea/Eukaryota;3000001;DPANN/Euryarchaeota/TACK/Asgard_archaea/Eukaryota;131567;Cellular_organisms	Ensembl	2015
Fervidicoccus_fontis_kam940	1163730	4	TACK/Asgard_archaea/Eukaryota	1163730;Fervidicoccus_fontis_kam940;28889;Crenarchaeota;1783275;TACK;3000003;TACK/Asgard_archaea/Eukaryota;3000002;Euryarchaeota/TACK/Asgard_archaea/Eukaryota;3000001;DPANN/Euryarchaeota/TACK/Asgard_archaea/Eukaryota;131567;Cellular_organisms	Ensembl	1385
Hyperthermus_butylicus_dsm_5456	415426	4	TACK/Asgard_archaea/Eukaryota	415426;Hyperthermus_butylicus_dsm_5456;28889;Crenarchaeota;1783275;TACK;3000003;TACK/Asgard_archaea/Eukaryota;3000002;Euryarchaeota/TACK/Asgard_archaea/Eukaryota;3000001;DPANN/Euryarchaeota/TACK/Asgard_archaea/Eukaryota;131567;Cellular_organisms	Ensembl	1602
Ignicoccus_islandicus_dsm_13165	940295	4	TACK/Asgard_archaea/Eukaryota	940295;Ignicoccus_islandicus_dsm_13165;28889;Crenarchaeota;1783275;TACK;3000003;TACK/Asgard_archaea/Eukaryota;3000002;Euryarchaeota/TACK/Asgard_archaea/Eukaryota;3000001;DPANN/Euryarchaeota/TACK/Asgard_archaea/Eukaryota;131567;Cellular_organisms	Ensembl	1511
Nitrosopumilus_maritimus_scm1	436308	4	TACK/Asgard_archaea/Eukaryota	436308;Nitrosopumilus_maritimus_scm1;651137;Thaumarchaeota;3000100;Candidatus_Bathyarchaeota/Thaumarchaeota;1783275;TACK;3000003;TACK/Asgard_archaea/Eukaryota;3000002;Euryarchaeota/TACK/Asgard_archaea/Eukaryota;3000001;DPANN/Euryarchaeota/TACK/Asgard_archaea/Eukaryota;131567;Cellular_organisms	Ensembl	1795
Nitrososphaera_viennensis_en76	926571	4	TACK/Asgard_archaea/Eukaryota	926571;Nitrososphaera_viennensis_en76;651137;Thaumarchaeota;3000100;Candidatus_Bathyarchaeota/Thaumarchaeota;1783275;TACK;3000003;TACK/Asgard_archaea/Eukaryota;3000002;Euryarchaeota/TACK/Asgard_archaea/Eukaryota;3000001;DPANN/Euryarchaeota/TACK/Asgard_archaea/Eukaryota;131567;Cellular_organisms	Ensembl	3123
Pyrobaculum_aerophilum_str_im2	178306	4	TACK/Asgard_archaea/Eukaryota	178306;Pyrobaculum_aerophilum_str_im2;28889;Crenarchaeota;1783275;TACK;3000003;TACK/Asgard_archaea/Eukaryota;3000002;Euryarchaeota/TACK/Asgard_archaea/Eukaryota;3000001;DPANN/Euryarchaeota/TACK/Asgard_archaea/Eukaryota;131567;Cellular_organisms	Ensembl	2605
Staphylothermus_marinus_f1	399550	4	TACK/Asgard_archaea/Eukaryota	399550;Staphylothermus_marinus_f1;28889;Crenarchaeota;1783275;TACK;3000003;TACK/Asgard_archaea/Eukaryota;3000002;Euryarchaeota/TACK/Asgard_archaea/Eukaryota;3000001;DPANN/Euryarchaeota/TACK/Asgard_archaea/Eukaryota;131567;Cellular_organisms	Ensembl	1570
Sulfolobus_solfataricus_p2	273057	4	TACK/Asgard_archaea/Eukaryota	273057;Sulfolobus_solfataricus_p2;28889;Crenarchaeota;1783275;TACK;3000003;TACK/Asgard_archaea/Eukaryota;3000002;Euryarchaeota/TACK/Asgard_archaea/Eukaryota;3000001;DPANN/Euryarchaeota/TACK/Asgard_archaea/Eukaryota;131567;Cellular_organisms	Ensembl	2994
Thaumarchaeota_archaeon_n4	1407055	4	TACK/Asgard_archaea/Eukaryota	1407055;Thaumarchaeota_archaeon_n4;651137;Thaumarchaeota;3000100;Candidatus_Bathyarchaeota/Thaumarchaeota;1783275;TACK;3000003;TACK/Asgard_archaea/Eukaryota;3000002;Euryarchaeota/TACK/Asgard_archaea/Eukaryota;3000001;DPANN/Euryarchaeota/TACK/Asgard_archaea/Eukaryota;131567;Cellular_organisms	Ensembl	1944
Thermofilum_pendens_hrk_5	368408	4	TACK/Asgard_archaea/Eukaryota	368408;Thermofilum_pendens_hrk_5;28889;Crenarchaeota;1783275;TACK;3000003;TACK/Asgard_archaea/Eukaryota;3000002;Euryarchaeota/TACK/Asgard_archaea/Eukaryota;3000001;DPANN/Euryarchaeota/TACK/Asgard_archaea/Eukaryota;131567;Cellular_organisms	Ensembl	1876
Thermoproteus_tenax_kra_1	768679	4	TACK/Asgard_archaea/Eukaryota	768679;Thermoproteus_tenax_kra_1;28889;Crenarchaeota;1783275;TACK;3000003;TACK/Asgard_archaea/Eukaryota;3000002;Euryarchaeota/TACK/Asgard_archaea/Eukaryota;3000001;DPANN/Euryarchaeota/TACK/Asgard_archaea/Eukaryota;131567;Cellular_organisms	Ensembl	2049
Vulcanisaeta_moutnovskia_768_28	985053	4	TACK/Asgard_archaea/Eukaryota	985053;Vulcanisaeta_moutnovskia_768_28;28889;Crenarchaeota;1783275;TACK;3000003;TACK/Asgard_archaea/Eukaryota;3000002;Euryarchaeota/TACK/Asgard_archaea/Eukaryota;3000001;DPANN/Euryarchaeota/TACK/Asgard_archaea/Eukaryota;131567;Cellular_organisms	Ensembl	2320
Candidatus_heimdallarchaeota_archaeon_lc_3	1841598	5	Asgard_archaea/Eukaryota	1841598;Candidatus_heimdallarchaeota_archaeon_lc_3;1935183;Asgard_archaea;3000004;Asgard_archaea/Eukaryota;3000003;TACK/Asgard_archaea/Eukaryota;3000002;Euryarchaeota/TACK/Asgard_archaea/Eukaryota;3000001;DPANN/Euryarchaeota/TACK/Asgard_archaea/Eukaryota;131567;Cellular_organisms	Ensembl	5513
Candidatus_odinarchaeota_archaeon_lcb_4	1841599	5	Asgard_archaea/Eukaryota	1841599;Candidatus_odinarchaeota_archaeon_lcb_4;1935183;Asgard_archaea;3000004;Asgard_archaea/Eukaryota;3000003;TACK/Asgard_archaea/Eukaryota;3000002;Euryarchaeota/TACK/Asgard_archaea/Eukaryota;3000001;DPANN/Euryarchaeota/TACK/Asgard_archaea/Eukaryota;131567;Cellular_organisms	Ensembl	1584
Candidatus_thorarchaeota_archaeon_smtz1_45	1706444	5	Asgard_archaea/Eukaryota	1706444;Candidatus_thorarchaeota_archaeon_smtz1_45;1935183;Asgard_archaea;3000004;Asgard_archaea/Eukaryota;3000003;TACK/Asgard_archaea/Eukaryota;3000002;Euryarchaeota/TACK/Asgard_archaea/Eukaryota;3000001;DPANN/Euryarchaeota/TACK/Asgard_archaea/Eukaryota;131567;Cellular_organisms	Ensembl	3208
Lokiarchaeum_sp_gc14_75	1538547	5	Asgard_archaea/Eukaryota	1538547;Lokiarchaeum_sp_gc14_75;1935183;Asgard_archaea;3000004;Asgard_archaea/Eukaryota;3000003;TACK/Asgard_archaea/Eukaryota;3000002;Euryarchaeota/TACK/Asgard_archaea/Eukaryota;3000001;DPANN/Euryarchaeota/TACK/Asgard_archaea/Eukaryota;131567;Cellular_organisms	Ensembl	5384
Amphimedon_queenslandica	400682	6	Eukaryota	400682;Amphimedon_queenslandica;6040;Porifera;33208;Metazoa;7000000;Apoikozoa;3000013;Filozoa;3000012;Holozoa;33154;Opisthokonta;3000011;Obazoa;163718;2759;Eukaryota;3000004;Asgard_archaea/Eukaryota;3000003;TACK/Asgard_archaea/Eukaryota;3000002;Euryarchaeota/TACK/Asgard_archaea/Eukaryota;3000001;DPANN/Euryarchaeota/TACK/Asgard_archaea/Eukaryota;131567;Cellular_organisms	Ensembl	43611
Capsaspora_owczarzaki_atcc_30864	595528	6	Eukaryota	595528;Capsaspora_owczarzaki_atcc_30864;3000014;Filasterea;3000013;Filozoa;3000012;Holozoa;33154;Opisthokonta;3000011;Obazoa;163718;2759;Eukaryota;3000004;Asgard_archaea/Eukaryota;3000003;TACK/Asgard_archaea/Eukaryota;3000002;Euryarchaeota/TACK/Asgard_archaea/Eukaryota;3000001;DPANN/Euryarchaeota/TACK/Asgard_archaea/Eukaryota;131567;Cellular_organisms	Ensembl	8757
Conidiobolus_coronatus_nrrl_28638	796925	6	Eukaryota	796925;Conidiobolus_coronatus_nrrl_28638;1913638;Zoopagomycota;3000018;Fungi_2;3000017;Fungi_1;3000016;Holomycota;33154;Opisthokonta;3000011;Obazoa;163718;2759;Eukaryota;3000004;Asgard_archaea/Eukaryota;3000003;TACK/Asgard_archaea/Eukaryota;3000002;Euryarchaeota/TACK/Asgard_archaea/Eukaryota;3000001;DPANN/Euryarchaeota/TACK/Asgard_archaea/Eukaryota;131567;Cellular_organisms	Ensembl	10568
Dictyostelium_discoideum	352472	6	Eukaryota	352472;Dictyostelium_discoideum;554915;Amoebozoa;163718;2759;Eukaryota;3000004;Asgard_archaea/Eukaryota;3000003;TACK/Asgard_archaea/Eukaryota;3000002;Euryarchaeota/TACK/Asgard_archaea/Eukaryota;3000001;DPANN/Euryarchaeota/TACK/Asgard_archaea/Eukaryota;131567;Cellular_organisms	Ensembl	13242
Drosophila_melanogaster	7227	6	Eukaryota	7227;Drosophila_melanogaster;50557;Insecta;33317;Protostomia;33213;Bilateria;6072;Eumetazoa;33208;Metazoa;7000000;Apoikozoa;3000013;Filozoa;3000012;Holozoa;33154;Opisthokonta;3000011;Obazoa;163718;2759;Eukaryota;3000004;Asgard_archaea/Eukaryota;3000003;TACK/Asgard_archaea/Eukaryota;3000002;Euryarchaeota/TACK/Asgard_archaea/Eukaryota;3000001;DPANN/Euryarchaeota/TACK/Asgard_archaea/Eukaryota;131567…	Ensembl	13926
Fonticula_alba_gca_000388065	691883	6	Eukaryota	691883;Fonticula_alba_gca_000388065;1001604;Nucleariidae_and_Fonticula_group;3000016;Holomycota;33154;Opisthokonta;3000011;Obazoa;163718;2759;Eukaryota;3000004;Asgard_archaea/Eukaryota;3000003;TACK/Asgard_archaea/Eukaryota;3000002;Euryarchaeota/TACK/Asgard_archaea/Eukaryota;3000001;DPANN/Euryarchaeota/TACK/Asgard_archaea/Eukaryota;131567;Cellular_organisms	Ensembl	5901
Homo_sapiens	9606	6	Eukaryota	9606;Homo_sapiens;40674;Mammalia;33511;Deuterostomia;33213;Bilateria;6072;Eumetazoa;33208;Metazoa;7000000;Apoikozoa;3000013;Filozoa;3000012;Holozoa;33154;Opisthokonta;3000011;Obazoa;163718;2759;Eukaryota;3000004;Asgard_archaea/Eukaryota;3000003;TACK/Asgard_archaea/Eukaryota;3000002;Euryarchaeota/TACK/Asgard_archaea/Eukaryota;3000001;DPANN/Euryarchaeota/TACK/Asgard_archaea/Eukaryota;131567;Cellula…	Ensembl	23356
Laccaria_amethystina_laam_08_1	1095629	6	Eukaryota	1095629;Laccaria_amethystina_laam_08_1;155619;Agaricomycetes;5204;Basidiomycota;451864;Dikarya;3000019;Dikarya/Mucoromycota;3000018;Fungi_2;3000017;Fungi_1;3000016;Holomycota;33154;Opisthokonta;3000011;Obazoa;163718;2759;Eukaryota;3000004;Asgard_archaea/Eukaryota;3000003;TACK/Asgard_archaea/Eukaryota;3000002;Euryarchaeota/TACK/Asgard_archaea/Eukaryota;3000001;DPANN/Euryarchaeota/TACK/Asgard_archa…	Ensembl	21020
Mnemiopsis_leidyi	27923	6	Eukaryota	27923;Mnemiopsis_leidyi;1003038;Ctenophora;33208;Metazoa;7000000;Apoikozoa;3000013;Filozoa;3000012;Holozoa;33154;Opisthokonta;3000011;Obazoa;163718;2759;Eukaryota;3000004;Asgard_archaea/Eukaryota;3000003;TACK/Asgard_archaea/Eukaryota;3000002;Euryarchaeota/TACK/Asgard_archaea/Eukaryota;3000001;DPANN/Euryarchaeota/TACK/Asgard_archaea/Eukaryota;131567;Cellular_organisms	Ensembl	16058
Monosiga_brevicollis_mx1	431895	6	Eukaryota	431895;Monosiga_brevicollis_mx1;28009;Choanoflagellida;7000000;Apoikozoa;3000013;Filozoa;3000012;Holozoa;33154;Opisthokonta;3000011;Obazoa;163718;2759;Eukaryota;3000004;Asgard_archaea/Eukaryota;3000003;TACK/Asgard_archaea/Eukaryota;3000002;Euryarchaeota/TACK/Asgard_archaea/Eukaryota;3000001;DPANN/Euryarchaeota/TACK/Asgard_archaea/Eukaryota;131567;Cellular_organisms	Ensembl	9168
Nematostella_vectensis	45351	6	Eukaryota	45351;Nematostella_vectensis;6073;Cnidaria;6072;Eumetazoa;33208;Metazoa;7000000;Apoikozoa;3000013;Filozoa;3000012;Holozoa;33154;Opisthokonta;3000011;Obazoa;163718;2759;Eukaryota;3000004;Asgard_archaea/Eukaryota;3000003;TACK/Asgard_archaea/Eukaryota;3000002;Euryarchaeota/TACK/Asgard_archaea/Eukaryota;3000001;DPANN/Euryarchaeota/TACK/Asgard_archaea/Eukaryota;131567;Cellular_organisms	Ensembl	24773
Rhizopus_microsporus_var_microsporus	86635	6	Eukaryota	86635;Rhizopus_microsporus_var_microsporus;451507;Mucoromycotina;1913637;Mucoromycota;3000019;Dikarya/Mucoromycota;3000018;Fungi_2;3000017;Fungi_1;3000016;Holomycota;33154;Opisthokonta;3000011;Obazoa;163718;2759;Eukaryota;3000004;Asgard_archaea/Eukaryota;3000003;TACK/Asgard_archaea/Eukaryota;3000002;Euryarchaeota/TACK/Asgard_archaea/Eukaryota;3000001;DPANN/Euryarchaeota/TACK/Asgard_archaea/Eukary…	Ensembl	11496
Rozella_allomycis_csf55	988480	6	Eukaryota	988480;Rozella_allomycis_csf55;1031332;Cryptomycota;5000000;Cryptomycota/Microsporidia;3000017;Fungi_1;3000016;Holomycota;33154;Opisthokonta;3000011;Obazoa;163718;2759;Eukaryota;3000004;Asgard_archaea/Eukaryota;3000003;TACK/Asgard_archaea/Eukaryota;3000002;Euryarchaeota/TACK/Asgard_archaea/Eukaryota;3000001;DPANN/Euryarchaeota/TACK/Asgard_archaea/Eukaryota;131567;Cellular_organisms	Ensembl	6350
Saccharomyces_cerevisiae	559292	6	Eukaryota	559292;Saccharomyces_cerevisiae;3000025;Saccharomycotina;4890;Ascomycota;451864;Dikarya;3000019;Dikarya/Mucoromycota;3000018;Fungi_2;3000017;Fungi_1;3000016;Holomycota;33154;Opisthokonta;3000011;Obazoa;163718;2759;Eukaryota;3000004;Asgard_archaea/Eukaryota;3000003;TACK/Asgard_archaea/Eukaryota;3000002;Euryarchaeota/TACK/Asgard_archaea/Eukaryota;3000001;DPANN/Euryarchaeota/TACK/Asgard_archaea/Euka…	Ensembl	6692
Sphaeroforma_arctica_jp610	667725	6	Eukaryota	667725;Sphaeroforma_arctica_jp610;5000001;Teretosporea;3000012;Holozoa;33154;Opisthokonta;3000011;Obazoa;163718;2759;Eukaryota;3000004;Asgard_archaea/Eukaryota;3000003;TACK/Asgard_archaea/Eukaryota;3000002;Euryarchaeota/TACK/Asgard_archaea/Eukaryota;3000001;DPANN/Euryarchaeota/TACK/Asgard_archaea/Eukaryota;131567;Cellular_organisms	Ensembl	18730
Thecamonas_trahens_atcc_50062	461836	6	Eukaryota	461836;Thecamonas_trahens_atcc_50062;3000102;Apusomonadida/Breviatea;3000011;Obazoa;163718;2759;Eukaryota;3000004;Asgard_archaea/Eukaryota;3000003;TACK/Asgard_archaea/Eukaryota;3000002;Euryarchaeota/TACK/Asgard_archaea/Eukaryota;3000001;DPANN/Euryarchaeota/TACK/Asgard_archaea/Eukaryota;131567;Cellular_organisms	Ensembl	10541
Bodo_saltans	75058	7	Excavata/Diaphoretickes	75058;Bodo_saltans;3000006;Excavata;3000005;Excavata/Diaphoretickes;2759;Eukaryota;3000004;Asgard_archaea/Eukaryota;3000003;TACK/Asgard_archaea/Eukaryota;3000002;Euryarchaeota/TACK/Asgard_archaea/Eukaryota;3000001;DPANN/Euryarchaeota/TACK/Asgard_archaea/Eukaryota;131567;Cellular_organisms	Ensembl	18189
Leishmania_major	347515	7	Excavata/Diaphoretickes	347515;Leishmania_major;3000006;Excavata;3000005;Excavata/Diaphoretickes;2759;Eukaryota;3000004;Asgard_archaea/Eukaryota;3000003;TACK/Asgard_archaea/Eukaryota;3000002;Euryarchaeota/TACK/Asgard_archaea/Eukaryota;3000001;DPANN/Euryarchaeota/TACK/Asgard_archaea/Eukaryota;131567;Cellular_organisms	Ensembl	8314
Naegleria_gruberi	5762	7	Excavata/Diaphoretickes	5762;Naegleria_gruberi;3000006;Excavata;3000005;Excavata/Diaphoretickes;2759;Eukaryota;3000004;Asgard_archaea/Eukaryota;3000003;TACK/Asgard_archaea/Eukaryota;3000002;Euryarchaeota/TACK/Asgard_archaea/Eukaryota;3000001;DPANN/Euryarchaeota/TACK/Asgard_archaea/Eukaryota;131567;Cellular_organisms	Ensembl	15709
Trypanosoma_brucei	5691	7	Excavata/Diaphoretickes	5691;Trypanosoma_brucei;3000006;Excavata;3000005;Excavata/Diaphoretickes;2759;Eukaryota;3000004;Asgard_archaea/Eukaryota;3000003;TACK/Asgard_archaea/Eukaryota;3000002;Euryarchaeota/TACK/Asgard_archaea/Eukaryota;3000001;DPANN/Euryarchaeota/TACK/Asgard_archaea/Eukaryota;131567;Cellular_organisms	Ensembl	8747
Aureococcus_anophagefferens	44056	8	Diaphoretickes	44056;Aureococcus_anophagefferens;33634;Stramenopiles;3000008;SAR;3000007;Diaphoretickes;3000005;Excavata/Diaphoretickes;2759;Eukaryota;3000004;Asgard_archaea/Eukaryota;3000003;TACK/Asgard_archaea/Eukaryota;3000002;Euryarchaeota/TACK/Asgard_archaea/Eukaryota;3000001;DPANN/Euryarchaeota/TACK/Asgard_archaea/Eukaryota;131567;Cellular_organisms	Ensembl	11519
Bigelowiella_natans	753081	8	Diaphoretickes	753081;Bigelowiella_natans;543769;Rhizaria;3000008;SAR;3000007;Diaphoretickes;3000005;Excavata/Diaphoretickes;2759;Eukaryota;3000004;Asgard_archaea/Eukaryota;3000003;TACK/Asgard_archaea/Eukaryota;3000002;Euryarchaeota/TACK/Asgard_archaea/Eukaryota;3000001;DPANN/Euryarchaeota/TACK/Asgard_archaea/Eukaryota;131567;Cellular_organisms	Ensembl	21704
Nannochloropsis_gaditana_str_b_31	72520	8	Diaphoretickes	72520;Nannochloropsis_gaditana_str_b_31;33634;Stramenopiles;3000008;SAR;3000007;Diaphoretickes;3000005;Excavata/Diaphoretickes;2759;Eukaryota;3000004;Asgard_archaea/Eukaryota;3000003;TACK/Asgard_archaea/Eukaryota;3000002;Euryarchaeota/TACK/Asgard_archaea/Eukaryota;3000001;DPANN/Euryarchaeota/TACK/Asgard_archaea/Eukaryota;131567;Cellular_organisms	Ensembl	10496
Perkinsus_marinus_atcc_50983	423536	8	Diaphoretickes	423536;Perkinsus_marinus_atcc_50983;33630;Alveolata;3000008;SAR;3000007;Diaphoretickes;3000005;Excavata/Diaphoretickes;2759;Eukaryota;3000004;Asgard_archaea/Eukaryota;3000003;TACK/Asgard_archaea/Eukaryota;3000002;Euryarchaeota/TACK/Asgard_archaea/Eukaryota;3000001;DPANN/Euryarchaeota/TACK/Asgard_archaea/Eukaryota;131567;Cellular_organisms	Ensembl	23474
Phaeodactylum_tricornutum	556484	8	Diaphoretickes	556484;Phaeodactylum_tricornutum;33634;Stramenopiles;3000008;SAR;3000007;Diaphoretickes;3000005;Excavata/Diaphoretickes;2759;Eukaryota;3000004;Asgard_archaea/Eukaryota;3000003;TACK/Asgard_archaea/Eukaryota;3000002;Euryarchaeota/TACK/Asgard_archaea/Eukaryota;3000001;DPANN/Euryarchaeota/TACK/Asgard_archaea/Eukaryota;131567;Cellular_organisms	Ensembl	12178
Plasmodiophora_brassicae	37360	8	Diaphoretickes	37360;Plasmodiophora_brassicae;543769;Rhizaria;3000008;SAR;3000007;Diaphoretickes;3000005;Excavata/Diaphoretickes;2759;Eukaryota;3000004;Asgard_archaea/Eukaryota;3000003;TACK/Asgard_archaea/Eukaryota;3000002;Euryarchaeota/TACK/Asgard_archaea/Eukaryota;3000001;DPANN/Euryarchaeota/TACK/Asgard_archaea/Eukaryota;131567;Cellular_organisms	Ensembl	9727
Plasmodium_falciparum	36329	8	Diaphoretickes	36329;Plasmodium_falciparum;33630;Alveolata;3000008;SAR;3000007;Diaphoretickes;3000005;Excavata/Diaphoretickes;2759;Eukaryota;3000004;Asgard_archaea/Eukaryota;3000003;TACK/Asgard_archaea/Eukaryota;3000002;Euryarchaeota/TACK/Asgard_archaea/Eukaryota;3000001;DPANN/Euryarchaeota/TACK/Asgard_archaea/Eukaryota;131567;Cellular_organisms	Ensembl	5360
Reticulomyxa_filosa	46433	8	Diaphoretickes	46433;Reticulomyxa_filosa;543769;Rhizaria;3000008;SAR;3000007;Diaphoretickes;3000005;Excavata/Diaphoretickes;2759;Eukaryota;3000004;Asgard_archaea/Eukaryota;3000003;TACK/Asgard_archaea/Eukaryota;3000002;Euryarchaeota/TACK/Asgard_archaea/Eukaryota;3000001;DPANN/Euryarchaeota/TACK/Asgard_archaea/Eukaryota;131567;Cellular_organisms	NCBI	39963
Stentor_coeruleus	5963	8	Diaphoretickes	5963;Stentor_coeruleus;33630;Alveolata;3000008;SAR;3000007;Diaphoretickes;3000005;Excavata/Diaphoretickes;2759;Eukaryota;3000004;Asgard_archaea/Eukaryota;3000003;TACK/Asgard_archaea/Eukaryota;3000002;Euryarchaeota/TACK/Asgard_archaea/Eukaryota;3000001;DPANN/Euryarchaeota/TACK/Asgard_archaea/Eukaryota;131567;Cellular_organisms	Ensembl	31426
Chondrus_crispus	2769	9	Archaeplastida	2769;Chondrus_crispus;3000010;Rodophyta;3000009;Archaeplastida;3000007;Diaphoretickes;3000005;Excavata/Diaphoretickes;2759;Eukaryota;3000004;Asgard_archaea/Eukaryota;3000003;TACK/Asgard_archaea/Eukaryota;3000002;Euryarchaeota/TACK/Asgard_archaea/Eukaryota;3000001;DPANN/Euryarchaeota/TACK/Asgard_archaea/Eukaryota;131567;Cellular_organisms	Ensembl	9807
Cyanidioschyzon_merolae	280699	9	Archaeplastida	280699;Cyanidioschyzon_merolae;3000010;Rodophyta;3000009;Archaeplastida;3000007;Diaphoretickes;3000005;Excavata/Diaphoretickes;2759;Eukaryota;3000004;Asgard_archaea/Eukaryota;3000003;TACK/Asgard_archaea/Eukaryota;3000002;Euryarchaeota/TACK/Asgard_archaea/Eukaryota;3000001;DPANN/Euryarchaeota/TACK/Asgard_archaea/Eukaryota;131567;Cellular_organisms	Ensembl	4998
Galdieria_sulphuraria	130081	9	Archaeplastida	130081;Galdieria_sulphuraria;3000010;Rodophyta;3000009;Archaeplastida;3000007;Diaphoretickes;3000005;Excavata/Diaphoretickes;2759;Eukaryota;3000004;Asgard_archaea/Eukaryota;3000003;TACK/Asgard_archaea/Eukaryota;3000002;Euryarchaeota/TACK/Asgard_archaea/Eukaryota;3000001;DPANN/Euryarchaeota/TACK/Asgard_archaea/Eukaryota;131567;Cellular_organisms	Ensembl	6622
Chlamydomonas_eustigma	1157962	10	Viridiplantae	1157962;Chlamydomonas_eustigma;3166;Chlorophyceae;3041;Chlorophyta;33090;Viridiplantae;3000009;Archaeplastida;3000007;Diaphoretickes;3000005;Excavata/Diaphoretickes;2759;Eukaryota;3000004;Asgard_archaea/Eukaryota;3000003;TACK/Asgard_archaea/Eukaryota;3000002;Euryarchaeota/TACK/Asgard_archaea/Eukaryota;3000001;DPANN/Euryarchaeota/TACK/Asgard_archaea/Eukaryota;131567;Cellular_organisms	Ensembl	14160
Chlamydomonas_reinhardtii	3055	10	Viridiplantae	3055;Chlamydomonas_reinhardtii;3166;Chlorophyceae;3041;Chlorophyta;33090;Viridiplantae;3000009;Archaeplastida;3000007;Diaphoretickes;3000005;Excavata/Diaphoretickes;2759;Eukaryota;3000004;Asgard_archaea/Eukaryota;3000003;TACK/Asgard_archaea/Eukaryota;3000002;Euryarchaeota/TACK/Asgard_archaea/Eukaryota;3000001;DPANN/Euryarchaeota/TACK/Asgard_archaea/Eukaryota;131567;Cellular_organisms	Ensembl	17739
Chlorella_variabilis	554065	10	Viridiplantae	554065;Chlorella_variabilis;75966;Trebouxiophyceae;3041;Chlorophyta;33090;Viridiplantae;3000009;Archaeplastida;3000007;Diaphoretickes;3000005;Excavata/Diaphoretickes;2759;Eukaryota;3000004;Asgard_archaea/Eukaryota;3000003;TACK/Asgard_archaea/Eukaryota;3000002;Euryarchaeota/TACK/Asgard_archaea/Eukaryota;3000001;DPANN/Euryarchaeota/TACK/Asgard_archaea/Eukaryota;131567;Cellular_organisms	Ensembl	9779
Coccomyxa_subellipsoidea_c_169	574566	10	Viridiplantae	574566;Coccomyxa_subellipsoidea_c_169;75966;Trebouxiophyceae;3041;Chlorophyta;33090;Viridiplantae;3000009;Archaeplastida;3000007;Diaphoretickes;3000005;Excavata/Diaphoretickes;2759;Eukaryota;3000004;Asgard_archaea/Eukaryota;3000003;TACK/Asgard_archaea/Eukaryota;3000002;Euryarchaeota/TACK/Asgard_archaea/Eukaryota;3000001;DPANN/Euryarchaeota/TACK/Asgard_archaea/Eukaryota;131567;Cellular_organisms	Ensembl	9838
Gonium_pectorale	33097	10	Viridiplantae	33097;Gonium_pectorale;3166;Chlorophyceae;3041;Chlorophyta;33090;Viridiplantae;3000009;Archaeplastida;3000007;Diaphoretickes;3000005;Excavata/Diaphoretickes;2759;Eukaryota;3000004;Asgard_archaea/Eukaryota;3000003;TACK/Asgard_archaea/Eukaryota;3000002;Euryarchaeota/TACK/Asgard_archaea/Eukaryota;3000001;DPANN/Euryarchaeota/TACK/Asgard_archaea/Eukaryota;131567;Cellular_organisms	Ensembl	16290
Helicosporidium_sp_atcc_50920	1291522	10	Viridiplantae	1291522;Helicosporidium_sp_atcc_50920;75966;Trebouxiophyceae;3041;Chlorophyta;33090;Viridiplantae;3000009;Archaeplastida;3000007;Diaphoretickes;3000005;Excavata/Diaphoretickes;2759;Eukaryota;3000004;Asgard_archaea/Eukaryota;3000003;TACK/Asgard_archaea/Eukaryota;3000002;Euryarchaeota/TACK/Asgard_archaea/Eukaryota;3000001;DPANN/Euryarchaeota/TACK/Asgard_archaea/Eukaryota;131567;Cellular_organisms	NCBI	6033
Micractinium_conductrix	554055	10	Viridiplantae	554055;Micractinium_conductrix;75966;Trebouxiophyceae;3041;Chlorophyta;33090;Viridiplantae;3000009;Archaeplastida;3000007;Diaphoretickes;3000005;Excavata/Diaphoretickes;2759;Eukaryota;3000004;Asgard_archaea/Eukaryota;3000003;TACK/Asgard_archaea/Eukaryota;3000002;Euryarchaeota/TACK/Asgard_archaea/Eukaryota;3000001;DPANN/Euryarchaeota/TACK/Asgard_archaea/Eukaryota;131567;Cellular_organisms	Ensembl	10070
Monoraphidium_neglectum	145388	10	Viridiplantae	145388;Monoraphidium_neglectum;3166;Chlorophyceae;3041;Chlorophyta;33090;Viridiplantae;3000009;Archaeplastida;3000007;Diaphoretickes;3000005;Excavata/Diaphoretickes;2759;Eukaryota;3000004;Asgard_archaea/Eukaryota;3000003;TACK/Asgard_archaea/Eukaryota;3000002;Euryarchaeota/TACK/Asgard_archaea/Eukaryota;3000001;DPANN/Euryarchaeota/TACK/Asgard_archaea/Eukaryota;131567;Cellular_organisms	Ensembl	16755
Raphidocelis_subcapitata	307507	10	Viridiplantae	307507;Raphidocelis_subcapitata;3166;Chlorophyceae;3041;Chlorophyta;33090;Viridiplantae;3000009;Archaeplastida;3000007;Diaphoretickes;3000005;Excavata/Diaphoretickes;2759;Eukaryota;3000004;Asgard_archaea/Eukaryota;3000003;TACK/Asgard_archaea/Eukaryota;3000002;Euryarchaeota/TACK/Asgard_archaea/Eukaryota;3000001;DPANN/Euryarchaeota/TACK/Asgard_archaea/Eukaryota;131567;Cellular_organisms	Ensembl	13383
Tetrabaena_socialis	47790	10	Viridiplantae	47790;Tetrabaena_socialis;3166;Chlorophyceae;3041;Chlorophyta;33090;Viridiplantae;3000009;Archaeplastida;3000007;Diaphoretickes;3000005;Excavata/Diaphoretickes;2759;Eukaryota;3000004;Asgard_archaea/Eukaryota;3000003;TACK/Asgard_archaea/Eukaryota;3000002;Euryarchaeota/TACK/Asgard_archaea/Eukaryota;3000001;DPANN/Euryarchaeota/TACK/Asgard_archaea/Eukaryota;131567;Cellular_organisms	NCBI	14295
Volvox_carteri	3067	10	Viridiplantae	3067;Volvox_carteri;3166;Chlorophyceae;3041;Chlorophyta;33090;Viridiplantae;3000009;Archaeplastida;3000007;Diaphoretickes;3000005;Excavata/Diaphoretickes;2759;Eukaryota;3000004;Asgard_archaea/Eukaryota;3000003;TACK/Asgard_archaea/Eukaryota;3000002;Euryarchaeota/TACK/Asgard_archaea/Eukaryota;3000001;DPANN/Euryarchaeota/TACK/Asgard_archaea/Eukaryota;131567;Cellular_organisms	Ensembl	14435
Chara_braunii	69332	11	Streptophyta	69332;Chara_braunii;304574;Charophyceae;35493;Streptophyta;33090;Viridiplantae;3000009;Archaeplastida;3000007;Diaphoretickes;3000005;Excavata/Diaphoretickes;2759;Eukaryota;3000004;Asgard_archaea/Eukaryota;3000003;TACK/Asgard_archaea/Eukaryota;3000002;Euryarchaeota/TACK/Asgard_archaea/Eukaryota;3000001;DPANN/Euryarchaeota/TACK/Asgard_archaea/Eukaryota;131567;Cellular_organisms	Ensembl	35665
Klebsormidium_nitens	105231	11	Streptophyta	105231;Klebsormidium_nitens;131220;Klebsormidiophyceae;35493;Streptophyta;33090;Viridiplantae;3000009;Archaeplastida;3000007;Diaphoretickes;3000005;Excavata/Diaphoretickes;2759;Eukaryota;3000004;Asgard_archaea/Eukaryota;3000003;TACK/Asgard_archaea/Eukaryota;3000002;Euryarchaeota/TACK/Asgard_archaea/Eukaryota;3000001;DPANN/Euryarchaeota/TACK/Asgard_archaea/Eukaryota;131567;Cellular_organisms	Ensembl	16283
Marchantia_polymorpha	3197	12	Embriophyta	3197;Marchantia_polymorpha;3195;Marchantiophyta;7000001;Embriophyta;35493;Streptophyta;33090;Viridiplantae;3000009;Archaeplastida;3000007;Diaphoretickes;3000005;Excavata/Diaphoretickes;2759;Eukaryota;3000004;Asgard_archaea/Eukaryota;3000003;TACK/Asgard_archaea/Eukaryota;3000002;Euryarchaeota/TACK/Asgard_archaea/Eukaryota;3000001;DPANN/Euryarchaeota/TACK/Asgard_archaea/Eukaryota;131567;Cellular_or…	Ensembl	24674
Physcomitrella_patens	3218	12	Embriophyta	3218;Physcomitrella_patens;3208;Bryophyta;7000001;Embriophyta;35493;Streptophyta;33090;Viridiplantae;3000009;Archaeplastida;3000007;Diaphoretickes;3000005;Excavata/Diaphoretickes;2759;Eukaryota;3000004;Asgard_archaea/Eukaryota;3000003;TACK/Asgard_archaea/Eukaryota;3000002;Euryarchaeota/TACK/Asgard_archaea/Eukaryota;3000001;DPANN/Euryarchaeota/TACK/Asgard_archaea/Eukaryota;131567;Cellular_organisms	Ensembl	31248
Selaginella_moellendorffii	88036	12	Embriophyta	88036;Selaginella_moellendorffii;3244;Selaginellales;7000001;Embriophyta;35493;Streptophyta;33090;Viridiplantae;3000009;Archaeplastida;3000007;Diaphoretickes;3000005;Excavata/Diaphoretickes;2759;Eukaryota;3000004;Asgard_archaea/Eukaryota;3000003;TACK/Asgard_archaea/Eukaryota;3000002;Euryarchaeota/TACK/Asgard_archaea/Eukaryota;3000001;DPANN/Euryarchaeota/TACK/Asgard_archaea/Eukaryota;131567;Cellul…	Ensembl	34799
Ginkgo_biloba	3311	13	Spermatophyta	3311;Ginkgo_biloba;1437180;Acrogymnospermae;58024;Spermatophyta;7000001;Embriophyta;35493;Streptophyta;33090;Viridiplantae;3000009;Archaeplastida;3000007;Diaphoretickes;3000005;Excavata/Diaphoretickes;2759;Eukaryota;3000004;Asgard_archaea/Eukaryota;3000003;TACK/Asgard_archaea/Eukaryota;3000002;Euryarchaeota/TACK/Asgard_archaea/Eukaryota;3000001;DPANN/Euryarchaeota/TACK/Asgard_archaea/Eukaryota;13…	NCBI	41840
Pinus_lambertiana	3343	13	Spermatophyta	3343;Pinus_lambertiana;1437180;Acrogymnospermae;58024;Spermatophyta;7000001;Embriophyta;35493;Streptophyta;33090;Viridiplantae;3000009;Archaeplastida;3000007;Diaphoretickes;3000005;Excavata/Diaphoretickes;2759;Eukaryota;3000004;Asgard_archaea/Eukaryota;3000003;TACK/Asgard_archaea/Eukaryota;3000002;Euryarchaeota/TACK/Asgard_archaea/Eukaryota;3000001;DPANN/Euryarchaeota/TACK/Asgard_archaea/Eukaryot…	NCBI	38518
Pseudotsuga_menziesii	3357	13	Spermatophyta	3357;Pseudotsuga_menziesii;1437180;Acrogymnospermae;58024;Spermatophyta;7000001;Embriophyta;35493;Streptophyta;33090;Viridiplantae;3000009;Archaeplastida;3000007;Diaphoretickes;3000005;Excavata/Diaphoretickes;2759;Eukaryota;3000004;Asgard_archaea/Eukaryota;3000003;TACK/Asgard_archaea/Eukaryota;3000002;Euryarchaeota/TACK/Asgard_archaea/Eukaryota;3000001;DPANN/Euryarchaeota/TACK/Asgard_archaea/Euka…	Ensembl	46688
Amborella_trichopoda	13333	14	Magnoliophyta	13333;Amborella_trichopoda;261009;Amborellales;3398;Magnoliophyta;58024;Spermatophyta;7000001;Embriophyta;35493;Streptophyta;33090;Viridiplantae;3000009;Archaeplastida;3000007;Diaphoretickes;3000005;Excavata/Diaphoretickes;2759;Eukaryota;3000004;Asgard_archaea/Eukaryota;3000003;TACK/Asgard_archaea/Eukaryota;3000002;Euryarchaeota/TACK/Asgard_archaea/Eukaryota;3000001;DPANN/Euryarchaeota/TACK/Asgar…	Ensembl	27313
Cinnamomum_micranthum	337465	14	Magnoliophyta	337465;Cinnamomum_micranthum;232347;Magnoliids;3398;Magnoliophyta;58024;Spermatophyta;7000001;Embriophyta;35493;Streptophyta;33090;Viridiplantae;3000009;Archaeplastida;3000007;Diaphoretickes;3000005;Excavata/Diaphoretickes;2759;Eukaryota;3000004;Asgard_archaea/Eukaryota;3000003;TACK/Asgard_archaea/Eukaryota;3000002;Euryarchaeota/TACK/Asgard_archaea/Eukaryota;3000001;DPANN/Euryarchaeota/TACK/Asgar…	Ensembl	26531
Dioscorea_rotundata	55577	14	Magnoliophyta	55577;Dioscorea_rotundata;1437197;Petrosaviidae;4447;Monocotyledons;3398;Magnoliophyta;58024;Spermatophyta;7000001;Embriophyta;35493;Streptophyta;33090;Viridiplantae;3000009;Archaeplastida;3000007;Diaphoretickes;3000005;Excavata/Diaphoretickes;2759;Eukaryota;3000004;Asgard_archaea/Eukaryota;3000003;TACK/Asgard_archaea/Eukaryota;3000002;Euryarchaeota/TACK/Asgard_archaea/Eukaryota;3000001;DPANN/Eur…	Ensembl	19023
Oryza_sativa	4530	14	Magnoliophyta	4530;Oryza_sativa;1437197;Petrosaviidae;4447;Monocotyledons;3398;Magnoliophyta;58024;Spermatophyta;7000001;Embriophyta;35493;Streptophyta;33090;Viridiplantae;3000009;Archaeplastida;3000007;Diaphoretickes;3000005;Excavata/Diaphoretickes;2759;Eukaryota;3000004;Asgard_archaea/Eukaryota;3000003;TACK/Asgard_archaea/Eukaryota;3000002;Euryarchaeota/TACK/Asgard_archaea/Eukaryota;3000001;DPANN/Euryarchaeo…	Ensembl	35821
Spirodela_polyrhiza	29656	14	Magnoliophyta	29656;Spirodela_polyrhiza;16360;Alismatales;4447;Monocotyledons;3398;Magnoliophyta;58024;Spermatophyta;7000001;Embriophyta;35493;Streptophyta;33090;Viridiplantae;3000009;Archaeplastida;3000007;Diaphoretickes;3000005;Excavata/Diaphoretickes;2759;Eukaryota;3000004;Asgard_archaea/Eukaryota;3000003;TACK/Asgard_archaea/Eukaryota;3000002;Euryarchaeota/TACK/Asgard_archaea/Eukaryota;3000001;DPANN/Euryarc…	Ensembl	19623
Zostera_marina	29655	14	Magnoliophyta	29655;Zostera_marina;16360;Alismatales;4447;Monocotyledons;3398;Magnoliophyta;58024;Spermatophyta;7000001;Embriophyta;35493;Streptophyta;33090;Viridiplantae;3000009;Archaeplastida;3000007;Diaphoretickes;3000005;Excavata/Diaphoretickes;2759;Eukaryota;3000004;Asgard_archaea/Eukaryota;3000003;TACK/Asgard_archaea/Eukaryota;3000002;Euryarchaeota/TACK/Asgard_archaea/Eukaryota;3000001;DPANN/Euryarchaeot…	Ensembl	20648
Aquilegia_coerulea	218851	15	Eudicots	218851;Aquilegia_coerulea;41768;Ranunculales;7000002;Early-diverging_eudicotyledons;71240;Eudicots;3398;Magnoliophyta;58024;Spermatophyta;7000001;Embriophyta;35493;Streptophyta;33090;Viridiplantae;3000009;Archaeplastida;3000007;Diaphoretickes;3000005;Excavata/Diaphoretickes;2759;Eukaryota;3000004;Asgard_archaea/Eukaryota;3000003;TACK/Asgard_archaea/Eukaryota;3000002;Euryarchaeota/TACK/Asgard_arch…	Ensembl	41063
Macleaya_cordata	56857	15	Eudicots	56857;Macleaya_cordata;41768;Ranunculales;7000002;Early-diverging_eudicotyledons;71240;Eudicots;3398;Magnoliophyta;58024;Spermatophyta;7000001;Embriophyta;35493;Streptophyta;33090;Viridiplantae;3000009;Archaeplastida;3000007;Diaphoretickes;3000005;Excavata/Diaphoretickes;2759;Eukaryota;3000004;Asgard_archaea/Eukaryota;3000003;TACK/Asgard_archaea/Eukaryota;3000002;Euryarchaeota/TACK/Asgard_archaea…	Ensembl	21911
Papaver_somniferum	3469	15	Eudicots	3469;Papaver_somniferum;41768;Ranunculales;7000002;Early-diverging_eudicotyledons;71240;Eudicots;3398;Magnoliophyta;58024;Spermatophyta;7000001;Embriophyta;35493;Streptophyta;33090;Viridiplantae;3000009;Archaeplastida;3000007;Diaphoretickes;3000005;Excavata/Diaphoretickes;2759;Eukaryota;3000004;Asgard_archaea/Eukaryota;3000003;TACK/Asgard_archaea/Eukaryota;3000002;Euryarchaeota/TACK/Asgard_archae…	Ensembl	84179
Actinidia_chinensis	3625	16	Core eudicots	3625;Actinidia_chinensis;41945;Ericales;7000004;Superasteridae;7000003;Core_eudicots;71240;Eudicots;3398;Magnoliophyta;58024;Spermatophyta;7000001;Embriophyta;35493;Streptophyta;33090;Viridiplantae;3000009;Archaeplastida;3000007;Diaphoretickes;3000005;Excavata/Diaphoretickes;2759;Eukaryota;3000004;Asgard_archaea/Eukaryota;3000003;TACK/Asgard_archaea/Eukaryota;3000002;Euryarchaeota/TACK/Asgard_arc…	Ensembl	33115
Beta_vulgaris	161934	16	Core eudicots	161934;Beta_vulgaris;3524;Caryophyllales;7000004;Superasteridae;7000003;Core_eudicots;71240;Eudicots;3398;Magnoliophyta;58024;Spermatophyta;7000001;Embriophyta;35493;Streptophyta;33090;Viridiplantae;3000009;Archaeplastida;3000007;Diaphoretickes;3000005;Excavata/Diaphoretickes;2759;Eukaryota;3000004;Asgard_archaea/Eukaryota;3000003;TACK/Asgard_archaea/Eukaryota;3000002;Euryarchaeota/TACK/Asgard_ar…	Ensembl	26521
Daucus_carota	4039	16	Core eudicots	4039;Daucus_carota;91882;Campanulids;7000004;Superasteridae;7000003;Core_eudicots;71240;Eudicots;3398;Magnoliophyta;58024;Spermatophyta;7000001;Embriophyta;35493;Streptophyta;33090;Viridiplantae;3000009;Archaeplastida;3000007;Diaphoretickes;3000005;Excavata/Diaphoretickes;2759;Eukaryota;3000004;Asgard_archaea/Eukaryota;3000003;TACK/Asgard_archaea/Eukaryota;3000002;Euryarchaeota/TACK/Asgard_archae…	Ensembl	32109
Helianthus_annuus	4232	16	Core eudicots	4232;Helianthus_annuus;91882;Campanulids;7000004;Superasteridae;7000003;Core_eudicots;71240;Eudicots;3398;Magnoliophyta;58024;Spermatophyta;7000001;Embriophyta;35493;Streptophyta;33090;Viridiplantae;3000009;Archaeplastida;3000007;Diaphoretickes;3000005;Excavata/Diaphoretickes;2759;Eukaryota;3000004;Asgard_archaea/Eukaryota;3000003;TACK/Asgard_archaea/Eukaryota;3000002;Euryarchaeota/TACK/Asgard_ar…	Ensembl	52191
Nicotiana_attenuata	49451	16	Core eudicots	49451;Nicotiana_attenuata;91888;Lamiids;7000004;Superasteridae;7000003;Core_eudicots;71240;Eudicots;3398;Magnoliophyta;58024;Spermatophyta;7000001;Embriophyta;35493;Streptophyta;33090;Viridiplantae;3000009;Archaeplastida;3000007;Diaphoretickes;3000005;Excavata/Diaphoretickes;2759;Eukaryota;3000004;Asgard_archaea/Eukaryota;3000003;TACK/Asgard_archaea/Eukaryota;3000002;Euryarchaeota/TACK/Asgard_arc…	Ensembl	33320
Solanum_lycopersicum	4081	16	Core eudicots	4081;Solanum_lycopersicum;91888;Lamiids;7000004;Superasteridae;7000003;Core_eudicots;71240;Eudicots;3398;Magnoliophyta;58024;Spermatophyta;7000001;Embriophyta;35493;Streptophyta;33090;Viridiplantae;3000009;Archaeplastida;3000007;Diaphoretickes;3000005;Excavata/Diaphoretickes;2759;Eukaryota;3000004;Asgard_archaea/Eukaryota;3000003;TACK/Asgard_archaea/Eukaryota;3000002;Euryarchaeota/TACK/Asgard_arc…	Ensembl	33697
Spinacia_oleracea	3562	16	Core eudicots	3562;Spinacia_oleracea;3524;Caryophyllales;7000004;Superasteridae;7000003;Core_eudicots;71240;Eudicots;3398;Magnoliophyta;58024;Spermatophyta;7000001;Embriophyta;35493;Streptophyta;33090;Viridiplantae;3000009;Archaeplastida;3000007;Diaphoretickes;3000005;Excavata/Diaphoretickes;2759;Eukaryota;3000004;Asgard_archaea/Eukaryota;3000003;TACK/Asgard_archaea/Eukaryota;3000002;Euryarchaeota/TACK/Asgard_…	Ensembl	32794
Arabidopsis_halleri	81970	17	Superrosids	81970;Arabidopsis_halleri;7000010;Arabidopsis_1;3701;Arabidopsis;980083;Camelineae;3700;Brassicaceae;3699;Brassicales;91836;Malvids;7000006;Eurosids;7000005;Superrosids;7000003;Core_eudicots;71240;Eudicots;3398;Magnoliophyta;58024;Spermatophyta;7000001;Embriophyta;35493;Streptophyta;33090;Viridiplantae;3000009;Archaeplastida;3000007;Diaphoretickes;3000005;Excavata/Diaphoretickes;2759;Eukaryota;30…	Ensembl	25008
Arabidopsis_lyrata	59689	17	Superrosids	59689;Arabidopsis_lyrata;7000011;Arabidopsis_2;7000010;Arabidopsis_1;3701;Arabidopsis;980083;Camelineae;3700;Brassicaceae;3699;Brassicales;91836;Malvids;7000006;Eurosids;7000005;Superrosids;7000003;Core_eudicots;71240;Eudicots;3398;Magnoliophyta;58024;Spermatophyta;7000001;Embriophyta;35493;Streptophyta;33090;Viridiplantae;3000009;Archaeplastida;3000007;Diaphoretickes;3000005;Excavata/Diaphoretic…	Ensembl	32667
Arabidopsis_thaliana	3702	17	Superrosids	3702;Arabidopsis_thaliana;7000012;Arabidopsis_thaliana_node;3701;Arabidopsis;980083;Camelineae;3700;Brassicaceae;3699;Brassicales;91836;Malvids;7000006;Eurosids;7000005;Superrosids;7000003;Core_eudicots;71240;Eudicots;3398;Magnoliophyta;58024;Spermatophyta;7000001;Embriophyta;35493;Streptophyta;33090;Viridiplantae;3000009;Archaeplastida;3000007;Diaphoretickes;3000005;Excavata/Diaphoretickes;2759;…	Ensembl	27628
Brassica_napus	3708	17	Superrosids	3708;Brassica_napus;981071;Brassiceae;3700;Brassicaceae;3699;Brassicales;91836;Malvids;7000006;Eurosids;7000005;Superrosids;7000003;Core_eudicots;71240;Eudicots;3398;Magnoliophyta;58024;Spermatophyta;7000001;Embriophyta;35493;Streptophyta;33090;Viridiplantae;3000009;Archaeplastida;3000007;Diaphoretickes;3000005;Excavata/Diaphoretickes;2759;Eukaryota;3000004;Asgard_archaea/Eukaryota;3000003;TACK/A…	Ensembl	101039
Brassica_oleracea	3712	17	Superrosids	3712;Brassica_oleracea;981071;Brassiceae;3700;Brassicaceae;3699;Brassicales;91836;Malvids;7000006;Eurosids;7000005;Superrosids;7000003;Core_eudicots;71240;Eudicots;3398;Magnoliophyta;58024;Spermatophyta;7000001;Embriophyta;35493;Streptophyta;33090;Viridiplantae;3000009;Archaeplastida;3000007;Diaphoretickes;3000005;Excavata/Diaphoretickes;2759;Eukaryota;3000004;Asgard_archaea/Eukaryota;3000003;TAC…	Ensembl	59220
Brassica_rapa	3711	17	Superrosids	3711;Brassica_rapa;981071;Brassiceae;3700;Brassicaceae;3699;Brassicales;91836;Malvids;7000006;Eurosids;7000005;Superrosids;7000003;Core_eudicots;71240;Eudicots;3398;Magnoliophyta;58024;Spermatophyta;7000001;Embriophyta;35493;Streptophyta;33090;Viridiplantae;3000009;Archaeplastida;3000007;Diaphoretickes;3000005;Excavata/Diaphoretickes;2759;Eukaryota;3000004;Asgard_archaea/Eukaryota;3000003;TACK/As…	Ensembl	41018
Camelina_sativa	90675	17	Superrosids	90675;Camelina_sativa;71323;Camelina;980083;Camelineae;3700;Brassicaceae;3699;Brassicales;91836;Malvids;7000006;Eurosids;7000005;Superrosids;7000003;Core_eudicots;71240;Eudicots;3398;Magnoliophyta;58024;Spermatophyta;7000001;Embriophyta;35493;Streptophyta;33090;Viridiplantae;3000009;Archaeplastida;3000007;Diaphoretickes;3000005;Excavata/Diaphoretickes;2759;Eukaryota;3000004;Asgard_archaea/Eukaryo…	Ensembl	107481
Capsella_grandiflora	264402	17	Superrosids	264402;Capsella_grandiflora;183499;Capsella;980083;Camelineae;3700;Brassicaceae;3699;Brassicales;91836;Malvids;7000006;Eurosids;7000005;Superrosids;7000003;Core_eudicots;71240;Eudicots;3398;Magnoliophyta;58024;Spermatophyta;7000001;Embriophyta;35493;Streptophyta;33090;Viridiplantae;3000009;Archaeplastida;3000007;Diaphoretickes;3000005;Excavata/Diaphoretickes;2759;Eukaryota;3000004;Asgard_archaea/…	Ensembl	24805
Capsella_rubella	81985	17	Superrosids	81985;Capsella_rubella;183499;Capsella;980083;Camelineae;3700;Brassicaceae;3699;Brassicales;91836;Malvids;7000006;Eurosids;7000005;Superrosids;7000003;Core_eudicots;71240;Eudicots;3398;Magnoliophyta;58024;Spermatophyta;7000001;Embriophyta;35493;Streptophyta;33090;Viridiplantae;3000009;Archaeplastida;3000007;Diaphoretickes;3000005;Excavata/Diaphoretickes;2759;Eukaryota;3000004;Asgard_archaea/Eukar…	Ensembl	34126
Carica_papaya	3649	17	Superrosids	3649;Carica_papaya;3647;Caricaceae;3699;Brassicales;91836;Malvids;7000006;Eurosids;7000005;Superrosids;7000003;Core_eudicots;71240;Eudicots;3398;Magnoliophyta;58024;Spermatophyta;7000001;Embriophyta;35493;Streptophyta;33090;Viridiplantae;3000009;Archaeplastida;3000007;Diaphoretickes;3000005;Excavata/Diaphoretickes;2759;Eukaryota;3000004;Asgard_archaea/Eukaryota;3000003;TACK/Asgard_archaea/Eukaryo…	Ensembl	26103
Cephalotus_follicularis	3775	17	Superrosids	3775;Cephalotus_follicularis;71243;Oxalidales;7000008;COM_clade;91835;Fabids;7000006;Eurosids;7000005;Superrosids;7000003;Core_eudicots;71240;Eudicots;3398;Magnoliophyta;58024;Spermatophyta;7000001;Embriophyta;35493;Streptophyta;33090;Viridiplantae;3000009;Archaeplastida;3000007;Diaphoretickes;3000005;Excavata/Diaphoretickes;2759;Eukaryota;3000004;Asgard_archaea/Eukaryota;3000003;TACK/Asgard_arch…	Ensembl	36667
Citrus_clementina	85681	17	Superrosids	85681;Citrus_clementina;41937;Sapindales;91836;Malvids;7000006;Eurosids;7000005;Superrosids;7000003;Core_eudicots;71240;Eudicots;3398;Magnoliophyta;58024;Spermatophyta;7000001;Embriophyta;35493;Streptophyta;33090;Viridiplantae;3000009;Archaeplastida;3000007;Diaphoretickes;3000005;Excavata/Diaphoretickes;2759;Eukaryota;3000004;Asgard_archaea/Eukaryota;3000003;TACK/Asgard_archaea/Eukaryota;3000002;…	Ensembl	32586
Citrus_sinensis	2711	17	Superrosids	2711;Citrus_sinensis;41937;Sapindales;91836;Malvids;7000006;Eurosids;7000005;Superrosids;7000003;Core_eudicots;71240;Eudicots;3398;Magnoliophyta;58024;Spermatophyta;7000001;Embriophyta;35493;Streptophyta;33090;Viridiplantae;3000009;Archaeplastida;3000007;Diaphoretickes;3000005;Excavata/Diaphoretickes;2759;Eukaryota;3000004;Asgard_archaea/Eukaryota;3000003;TACK/Asgard_archaea/Eukaryota;3000002;Eur…	Ensembl	39056
Corchorus_capsularis	210143	17	Superrosids	210143;Corchorus_capsularis;41938;Malvales;91836;Malvids;7000006;Eurosids;7000005;Superrosids;7000003;Core_eudicots;71240;Eudicots;3398;Magnoliophyta;58024;Spermatophyta;7000001;Embriophyta;35493;Streptophyta;33090;Viridiplantae;3000009;Archaeplastida;3000007;Diaphoretickes;3000005;Excavata/Diaphoretickes;2759;Eukaryota;3000004;Asgard_archaea/Eukaryota;3000003;TACK/Asgard_archaea/Eukaryota;300000…	Ensembl	29356
Cucumis_sativus	3659	17	Superrosids	3659;Cucumis_sativus;71239;Cucurbitales;7000007;Nitrogen-fixing_clade;91835;Fabids;7000006;Eurosids;7000005;Superrosids;7000003;Core_eudicots;71240;Eudicots;3398;Magnoliophyta;58024;Spermatophyta;7000001;Embriophyta;35493;Streptophyta;33090;Viridiplantae;3000009;Archaeplastida;3000007;Diaphoretickes;3000005;Excavata/Diaphoretickes;2759;Eukaryota;3000004;Asgard_archaea/Eukaryota;3000003;TACK/Asgar…	Ensembl	23780
Cucurbita_moschata	3662	17	Superrosids	3662;Cucurbita_moschata;71239;Cucurbitales;7000007;Nitrogen-fixing_clade;91835;Fabids;7000006;Eurosids;7000005;Superrosids;7000003;Core_eudicots;71240;Eudicots;3398;Magnoliophyta;58024;Spermatophyta;7000001;Embriophyta;35493;Streptophyta;33090;Viridiplantae;3000009;Archaeplastida;3000007;Diaphoretickes;3000005;Excavata/Diaphoretickes;2759;Eukaryota;3000004;Asgard_archaea/Eukaryota;3000003;TACK/As…	Ensembl	43715
Durio_zibethinus	66656	17	Superrosids	66656;Durio_zibethinus;41938;Malvales;91836;Malvids;7000006;Eurosids;7000005;Superrosids;7000003;Core_eudicots;71240;Eudicots;3398;Magnoliophyta;58024;Spermatophyta;7000001;Embriophyta;35493;Streptophyta;33090;Viridiplantae;3000009;Archaeplastida;3000007;Diaphoretickes;3000005;Excavata/Diaphoretickes;2759;Eukaryota;3000004;Asgard_archaea/Eukaryota;3000003;TACK/Asgard_archaea/Eukaryota;3000002;Eur…	Ensembl	63007
Eucalyptus_grandis	71139	17	Superrosids	71139;Eucalyptus_grandis;41944;Myrtales;91836;Malvids;7000006;Eurosids;7000005;Superrosids;7000003;Core_eudicots;71240;Eudicots;3398;Magnoliophyta;58024;Spermatophyta;7000001;Embriophyta;35493;Streptophyta;33090;Viridiplantae;3000009;Archaeplastida;3000007;Diaphoretickes;3000005;Excavata/Diaphoretickes;2759;Eukaryota;3000004;Asgard_archaea/Eukaryota;3000003;TACK/Asgard_archaea/Eukaryota;3000002;E…	Ensembl	52554
Eutrema_salsuginem	72664	17	Superrosids	72664;Eutrema_salsuginem;7000009;Eutermeae;3700;Brassicaceae;3699;Brassicales;91836;Malvids;7000006;Eurosids;7000005;Superrosids;7000003;Core_eudicots;71240;Eudicots;3398;Magnoliophyta;58024;Spermatophyta;7000001;Embriophyta;35493;Streptophyta;33090;Viridiplantae;3000009;Archaeplastida;3000007;Diaphoretickes;3000005;Excavata/Diaphoretickes;2759;Eukaryota;3000004;Asgard_archaea/Eukaryota;3000003;T…	Ensembl	33637
Glycine_max	3847	17	Superrosids	3847;Glycine_max;72025;Fabales;7000007;Nitrogen-fixing_clade;91835;Fabids;7000006;Eurosids;7000005;Superrosids;7000003;Core_eudicots;71240;Eudicots;3398;Magnoliophyta;58024;Spermatophyta;7000001;Embriophyta;35493;Streptophyta;33090;Viridiplantae;3000009;Archaeplastida;3000007;Diaphoretickes;3000005;Excavata/Diaphoretickes;2759;Eukaryota;3000004;Asgard_archaea/Eukaryota;3000003;TACK/Asgard_archaea…	Ensembl	55897
Gossypium_hirsutum	3635	17	Superrosids	3635;Gossypium_hirsutum;41938;Malvales;91836;Malvids;7000006;Eurosids;7000005;Superrosids;7000003;Core_eudicots;71240;Eudicots;3398;Magnoliophyta;58024;Spermatophyta;7000001;Embriophyta;35493;Streptophyta;33090;Viridiplantae;3000009;Archaeplastida;3000007;Diaphoretickes;3000005;Excavata/Diaphoretickes;2759;Eukaryota;3000004;Asgard_archaea/Eukaryota;3000003;TACK/Asgard_archaea/Eukaryota;3000002;Eu…	Ensembl	90927
Gossypium_raimondii	29730	17	Superrosids	29730;Gossypium_raimondii;41938;Malvales;91836;Malvids;7000006;Eurosids;7000005;Superrosids;7000003;Core_eudicots;71240;Eudicots;3398;Magnoliophyta;58024;Spermatophyta;7000001;Embriophyta;35493;Streptophyta;33090;Viridiplantae;3000009;Archaeplastida;3000007;Diaphoretickes;3000005;Excavata/Diaphoretickes;2759;Eukaryota;3000004;Asgard_archaea/Eukaryota;3000003;TACK/Asgard_archaea/Eukaryota;3000002;…	Ensembl	38208
Herrania_umbratica	108875	17	Superrosids	108875;Herrania_umbratica;41938;Malvales;91836;Malvids;7000006;Eurosids;7000005;Superrosids;7000003;Core_eudicots;71240;Eudicots;3398;Magnoliophyta;58024;Spermatophyta;7000001;Embriophyta;35493;Streptophyta;33090;Viridiplantae;3000009;Archaeplastida;3000007;Diaphoretickes;3000005;Excavata/Diaphoretickes;2759;Eukaryota;3000004;Asgard_archaea/Eukaryota;3000003;TACK/Asgard_archaea/Eukaryota;3000002;…	Ensembl	27748
Hevea_brasiliensis	3981	17	Superrosids	3981;Hevea_brasiliensis;3646;Malpighiales;7000008;COM_clade;91835;Fabids;7000006;Eurosids;7000005;Superrosids;7000003;Core_eudicots;71240;Eudicots;3398;Magnoliophyta;58024;Spermatophyta;7000001;Embriophyta;35493;Streptophyta;33090;Viridiplantae;3000009;Archaeplastida;3000007;Diaphoretickes;3000005;Excavata/Diaphoretickes;2759;Eukaryota;3000004;Asgard_archaea/Eukaryota;3000003;TACK/Asgard_archaea/…	Ensembl	58062
Jatropha_curcas	180498	17	Superrosids	180498;Jatropha_curcas;3646;Malpighiales;7000008;COM_clade;91835;Fabids;7000006;Eurosids;7000005;Superrosids;7000003;Core_eudicots;71240;Eudicots;3398;Magnoliophyta;58024;Spermatophyta;7000001;Embriophyta;35493;Streptophyta;33090;Viridiplantae;3000009;Archaeplastida;3000007;Diaphoretickes;3000005;Excavata/Diaphoretickes;2759;Eukaryota;3000004;Asgard_archaea/Eukaryota;3000003;TACK/Asgard_archaea/E…	Ensembl	32547
Juglans_regia	51240	17	Superrosids	51240;Juglans_regia;3502;Fagales;7000007;Nitrogen-fixing_clade;91835;Fabids;7000006;Eurosids;7000005;Superrosids;7000003;Core_eudicots;71240;Eudicots;3398;Magnoliophyta;58024;Spermatophyta;7000001;Embriophyta;35493;Streptophyta;33090;Viridiplantae;3000009;Archaeplastida;3000007;Diaphoretickes;3000005;Excavata/Diaphoretickes;2759;Eukaryota;3000004;Asgard_archaea/Eukaryota;3000003;TACK/Asgard_archa…	Ensembl	55627
Kalanchoe_fedtschenkoi	63787	17	Superrosids	63787;Kalanchoe_fedtschenkoi;41946;Saxifragales;7000005;Superrosids;7000003;Core_eudicots;71240;Eudicots;3398;Magnoliophyta;58024;Spermatophyta;7000001;Embriophyta;35493;Streptophyta;33090;Viridiplantae;3000009;Archaeplastida;3000007;Diaphoretickes;3000005;Excavata/Diaphoretickes;2759;Eukaryota;3000004;Asgard_archaea/Eukaryota;3000003;TACK/Asgard_archaea/Eukaryota;3000002;Euryarchaeota/TACK/Asgar…	Ensembl	30964
Lagenaria_siceraria	3668	17	Superrosids	3668;Lagenaria_siceraria;71239;Cucurbitales;7000007;Nitrogen-fixing_clade;91835;Fabids;7000006;Eurosids;7000005;Superrosids;7000003;Core_eudicots;71240;Eudicots;3398;Magnoliophyta;58024;Spermatophyta;7000001;Embriophyta;35493;Streptophyta;33090;Viridiplantae;3000009;Archaeplastida;3000007;Diaphoretickes;3000005;Excavata/Diaphoretickes;2759;Eukaryota;3000004;Asgard_archaea/Eukaryota;3000003;TACK/A…	Ensembl	22472
Lupinus_angustifolius	3871	17	Superrosids	3871;Lupinus_angustifolius;72025;Fabales;7000007;Nitrogen-fixing_clade;91835;Fabids;7000006;Eurosids;7000005;Superrosids;7000003;Core_eudicots;71240;Eudicots;3398;Magnoliophyta;58024;Spermatophyta;7000001;Embriophyta;35493;Streptophyta;33090;Viridiplantae;3000009;Archaeplastida;3000007;Diaphoretickes;3000005;Excavata/Diaphoretickes;2759;Eukaryota;3000004;Asgard_archaea/Eukaryota;3000003;TACK/Asga…	Ensembl	33074
Manihot_esculenta	3983	17	Superrosids	3983;Manihot_esculenta;3646;Malpighiales;7000008;COM_clade;91835;Fabids;7000006;Eurosids;7000005;Superrosids;7000003;Core_eudicots;71240;Eudicots;3398;Magnoliophyta;58024;Spermatophyta;7000001;Embriophyta;35493;Streptophyta;33090;Viridiplantae;3000009;Archaeplastida;3000007;Diaphoretickes;3000005;Excavata/Diaphoretickes;2759;Eukaryota;3000004;Asgard_archaea/Eukaryota;3000003;TACK/Asgard_archaea/E…	Ensembl	33044
Medicago_truncatula	3880	17	Superrosids	3880;Medicago_truncatula;72025;Fabales;7000007;Nitrogen-fixing_clade;91835;Fabids;7000006;Eurosids;7000005;Superrosids;7000003;Core_eudicots;71240;Eudicots;3398;Magnoliophyta;58024;Spermatophyta;7000001;Embriophyta;35493;Streptophyta;33090;Viridiplantae;3000009;Archaeplastida;3000007;Diaphoretickes;3000005;Excavata/Diaphoretickes;2759;Eukaryota;3000004;Asgard_archaea/Eukaryota;3000003;TACK/Asgard…	Ensembl	50444
Momordica_charantia	3673	17	Superrosids	3673;Momordica_charantia;71239;Cucurbitales;7000007;Nitrogen-fixing_clade;91835;Fabids;7000006;Eurosids;7000005;Superrosids;7000003;Core_eudicots;71240;Eudicots;3398;Magnoliophyta;58024;Spermatophyta;7000001;Embriophyta;35493;Streptophyta;33090;Viridiplantae;3000009;Archaeplastida;3000007;Diaphoretickes;3000005;Excavata/Diaphoretickes;2759;Eukaryota;3000004;Asgard_archaea/Eukaryota;3000003;TACK/A…	Ensembl	28666
Phaseolus_vulgaris	3885	17	Superrosids	3885;Phaseolus_vulgaris;72025;Fabales;7000007;Nitrogen-fixing_clade;91835;Fabids;7000006;Eurosids;7000005;Superrosids;7000003;Core_eudicots;71240;Eudicots;3398;Magnoliophyta;58024;Spermatophyta;7000001;Embriophyta;35493;Streptophyta;33090;Viridiplantae;3000009;Archaeplastida;3000007;Diaphoretickes;3000005;Excavata/Diaphoretickes;2759;Eukaryota;3000004;Asgard_archaea/Eukaryota;3000003;TACK/Asgard_…	Ensembl	28134
Populus_trichocarpa	3694	17	Superrosids	3694;Populus_trichocarpa;3646;Malpighiales;7000008;COM_clade;91835;Fabids;7000006;Eurosids;7000005;Superrosids;7000003;Core_eudicots;71240;Eudicots;3398;Magnoliophyta;58024;Spermatophyta;7000001;Embriophyta;35493;Streptophyta;33090;Viridiplantae;3000009;Archaeplastida;3000007;Diaphoretickes;3000005;Excavata/Diaphoretickes;2759;Eukaryota;3000004;Asgard_archaea/Eukaryota;3000003;TACK/Asgard_archaea…	Ensembl	41335
Prunus_persica	3760	17	Superrosids	3760;Prunus_persica;3744;Rosales;7000007;Nitrogen-fixing_clade;91835;Fabids;7000006;Eurosids;7000005;Superrosids;7000003;Core_eudicots;71240;Eudicots;3398;Magnoliophyta;58024;Spermatophyta;7000001;Embriophyta;35493;Streptophyta;33090;Viridiplantae;3000009;Archaeplastida;3000007;Diaphoretickes;3000005;Excavata/Diaphoretickes;2759;Eukaryota;3000004;Asgard_archaea/Eukaryota;3000003;TACK/Asgard_archa…	Ensembl	26873
Punica_granatum	22663	17	Superrosids	22663;Punica_granatum;41944;Myrtales;91836;Malvids;7000006;Eurosids;7000005;Superrosids;7000003;Core_eudicots;71240;Eudicots;3398;Magnoliophyta;58024;Spermatophyta;7000001;Embriophyta;35493;Streptophyta;33090;Viridiplantae;3000009;Archaeplastida;3000007;Diaphoretickes;3000005;Excavata/Diaphoretickes;2759;Eukaryota;3000004;Asgard_archaea/Eukaryota;3000003;TACK/Asgard_archaea/Eukaryota;3000002;Eury…	Ensembl	29127
Quercus_suber	58331	17	Superrosids	58331;Quercus_suber;3502;Fagales;7000007;Nitrogen-fixing_clade;91835;Fabids;7000006;Eurosids;7000005;Superrosids;7000003;Core_eudicots;71240;Eudicots;3398;Magnoliophyta;58024;Spermatophyta;7000001;Embriophyta;35493;Streptophyta;33090;Viridiplantae;3000009;Archaeplastida;3000007;Diaphoretickes;3000005;Excavata/Diaphoretickes;2759;Eukaryota;3000004;Asgard_archaea/Eukaryota;3000003;TACK/Asgard_archa…	Ensembl	59614
Raphanus_sativus	3726	17	Superrosids	3726;Raphanus_sativus;981071;Brassiceae;3700;Brassicaceae;3699;Brassicales;91836;Malvids;7000006;Eurosids;7000005;Superrosids;7000003;Core_eudicots;71240;Eudicots;3398;Magnoliophyta;58024;Spermatophyta;7000001;Embriophyta;35493;Streptophyta;33090;Viridiplantae;3000009;Archaeplastida;3000007;Diaphoretickes;3000005;Excavata/Diaphoretickes;2759;Eukaryota;3000004;Asgard_archaea/Eukaryota;3000003;TACK…	Ensembl	61216
Tarenaya_hassleriana	28532	17	Superrosids	28532;Tarenaya_hassleriana;301454;Cleomaceae;3699;Brassicales;91836;Malvids;7000006;Eurosids;7000005;Superrosids;7000003;Core_eudicots;71240;Eudicots;3398;Magnoliophyta;58024;Spermatophyta;7000001;Embriophyta;35493;Streptophyta;33090;Viridiplantae;3000009;Archaeplastida;3000007;Diaphoretickes;3000005;Excavata/Diaphoretickes;2759;Eukaryota;3000004;Asgard_archaea/Eukaryota;3000003;TACK/Asgard_archa…	Ensembl	41094
Theobroma_cacao	3641	17	Superrosids	3641;Theobroma_cacao;41938;Malvales;91836;Malvids;7000006;Eurosids;7000005;Superrosids;7000003;Core_eudicots;71240;Eudicots;3398;Magnoliophyta;58024;Spermatophyta;7000001;Embriophyta;35493;Streptophyta;33090;Viridiplantae;3000009;Archaeplastida;3000007;Diaphoretickes;3000005;Excavata/Diaphoretickes;2759;Eukaryota;3000004;Asgard_archaea/Eukaryota;3000003;TACK/Asgard_archaea/Eukaryota;3000002;Eurya…	Ensembl	29188
Trema_orientale	63057	17	Superrosids	63057;Trema_orientale;3744;Rosales;7000007;Nitrogen-fixing_clade;91835;Fabids;7000006;Eurosids;7000005;Superrosids;7000003;Core_eudicots;71240;Eudicots;3398;Magnoliophyta;58024;Spermatophyta;7000001;Embriophyta;35493;Streptophyta;33090;Viridiplantae;3000009;Archaeplastida;3000007;Diaphoretickes;3000005;Excavata/Diaphoretickes;2759;Eukaryota;3000004;Asgard_archaea/Eukaryota;3000003;TACK/Asgard_arc…	Ensembl	35849
Trifolium_pratense	57577	17	Superrosids	57577;Trifolium_pratense;72025;Fabales;7000007;Nitrogen-fixing_clade;91835;Fabids;7000006;Eurosids;7000005;Superrosids;7000003;Core_eudicots;71240;Eudicots;3398;Magnoliophyta;58024;Spermatophyta;7000001;Embriophyta;35493;Streptophyta;33090;Viridiplantae;3000009;Archaeplastida;3000007;Diaphoretickes;3000005;Excavata/Diaphoretickes;2759;Eukaryota;3000004;Asgard_archaea/Eukaryota;3000003;TACK/Asgard…	Ensembl	39917
Vigna_radiata	157791	17	Superrosids	157791;Vigna_radiata;72025;Fabales;7000007;Nitrogen-fixing_clade;91835;Fabids;7000006;Eurosids;7000005;Superrosids;7000003;Core_eudicots;71240;Eudicots;3398;Magnoliophyta;58024;Spermatophyta;7000001;Embriophyta;35493;Streptophyta;33090;Viridiplantae;3000009;Archaeplastida;3000007;Diaphoretickes;3000005;Excavata/Diaphoretickes;2759;Eukaryota;3000004;Asgard_archaea/Eukaryota;3000003;TACK/Asgard_arc…	Ensembl	22368
Ziziphus_jujuba	326968	17	Superrosids	326968;Ziziphus_jujuba;3744;Rosales;7000007;Nitrogen-fixing_clade;91835;Fabids;7000006;Eurosids;7000005;Superrosids;7000003;Core_eudicots;71240;Eudicots;3398;Magnoliophyta;58024;Spermatophyta;7000001;Embriophyta;35493;Streptophyta;33090;Viridiplantae;3000009;Archaeplastida;3000007;Diaphoretickes;3000005;Excavata/Diaphoretickes;2759;Eukaryota;3000004;Asgard_archaea/Eukaryota;3000003;TACK/Asgard_ar…	Ensembl	43572
Vitis_vinifera	29760	18	Vitis vinifera	29760;Vitis_vinifera;1111111;Vitis_vinifera_node;7000005;Superrosids;7000003;Core_eudicots;71240;Eudicots;3398;Magnoliophyta;58024;Spermatophyta;7000001;Embriophyta;35493;Streptophyta;33090;Viridiplantae;3000009;Archaeplastida;3000007;Diaphoretickes;3000005;Excavata/Diaphoretickes;2759;Eukaryota;3000004;Asgard_archaea/Eukaryota;3000003;TACK/Asgard_archaea/Eukaryota;3000002;Euryarchaeota/TACK/Asga…	Ensembl	29926

## Sheet: Phylostratigraphy map
Supplementary Data 7. Distribution of Vitis vinifera genes on the phylostratigraphic map and summary statistics, 1e-3 e-value cutoff.
Phylostratum number	Phylostratum name	Number of genes	Percentage of genes
1	Cellular organisms	11814	39.8812
2	DPANN/Euryarchaeota/TACK/Asgard_archaea/Eukaryota	204	0.688654
3	Euryarchaeota/TACK/Asgard_archaea/Eukaryota	115	0.388212
4	TACK/Asgard_archaea/Eukaryota	53	0.178915
5	Asgard_archaea/Eukaryota	118	0.398339
6	Eukaryota	6175	20.8453
7	Excavata/Diaphoretickes	134	0.452351
8	Diaphoretickes	392	1.3233
9	Archaeplastida	94	0.317321
10	Viridiplantae	924	3.1192
11	Streptophyta	1784	6.02235
12	Embriophyta	2009	6.78189
13	Spermatophyta	1065	3.59518
14	Magnoliophyta	781	2.63646
15	Eudicots	295	0.995848
16	Core eudicots	201	0.678527
17	Superrosids	237	0.800054
18	Vitis vinifera	3228	10.8969
	Total	29623	100
Protein_ID	Phylostratum (ps)	Tax_ID	Phylostratum name
VIT_01s0010g03900	6	2759	Asgard_archaea/Eukaryota : Eukaryota
VIT_19s0085g00150	1	131567	root : Cellular_organisms
VIT_01s0010g00120	18	29760	Superrosids : Vitis_vinifera
VIT_17s0000g04140	6	2759	Asgard_archaea/Eukaryota : Eukaryota
VIT_12s0035g00810	6	2759	Asgard_archaea/Eukaryota : Eukaryota
VIT_11s0118g00060	1	131567	root : Cellular_organisms
VIT_00s1458g00010	1	131567	root : Cellular_organisms
VIT_05s0077g02000	1	131567	root : Cellular_organisms
VIT_00s0174g00060	14	3398	Spermatophyta : Magnoliophyta
VIT_01s0137g00780	13	58024	Embriophyta : Spermatophyta
VIT_17s0000g09570	1	131567	root : Cellular_organisms
VIT_00s0286g00010	14	3398	Spermatophyta : Magnoliophyta
VIT_00s2191g00010	1	131567	root : Cellular_organisms
VIT_01s0127g00430	6	2759	Asgard_archaea/Eukaryota : Eukaryota
VIT_19s0027g01900	18	29760	Superrosids : Vitis_vinifera
VIT_17s0053g00970	18	29760	Superrosids : Vitis_vinifera
VIT_17s0000g04960	1	131567	root : Cellular_organisms
VIT_14s0108g00600	6	2759	Asgard_archaea/Eukaryota : Eukaryota
VIT_09s0002g07510	1	131567	root : Cellular_organisms
VIT_06s0004g03820	1	131567	root : Cellular_organisms
VIT_03s0038g01430	11	35493	Viridiplantae : Streptophyta
VIT_12s0059g02360	10	33090	Archaeplastida : Viridiplantae
VIT_10s0116g01260	12	7000001	Streptophyta : Embriophyta
VIT_12s0034g02390	6	2759	Asgard_archaea/Eukaryota : Eukaryota
VIT_03s0063g01800	6	2759	Asgard_archaea/Eukaryota : Eukaryota
VIT_12s0055g00310	1	131567	root : Cellular_organisms
VIT_06s0009g01950	18	29760	Superrosids : Vitis_vinifera
VIT_13s0158g00380	11	35493	Viridiplantae : Streptophyta
VIT_18s0001g08930	1	131567	root : Cellular_organisms
VIT_17s0000g02200	1	131567	root : Cellular_organisms
VIT_12s0134g00300	1	131567	root : Cellular_organisms
VIT_05s0062g00520	12	7000001	Streptophyta : Embriophyta
VIT_01s0011g05300	6	2759	Asgard_archaea/Eukaryota : Eukaryota
VIT_07s0031g00300	12	7000001	Streptophyta : Embriophyta
VIT_19s0014g05050	1	131567	root : Cellular_organisms
VIT_18s0001g04020	14	3398	Spermatophyta : Magnoliophyta
VIT_14s0128g00030	8	3000007	Excavata/Diaphoretickes : Diaphoretickes
VIT_04s0023g01020	6	2759	Asgard_archaea/Eukaryota : Eukaryota
VIT_16s0115g00050	13	58024	Embriophyta : Spermatophyta
VIT_09s0002g08260	1	131567	root : Cellular_organisms
VIT_05s0049g01890	15	71240	Magnoliophyta : Eudicots
VIT_07s0129g01110	1	131567	root : Cellular_organisms
VIT_11s0052g01160	1	131567	root : Cellular_organisms
VIT_10s0042g00020	1	131567	root : Cellular_organisms
VIT_04s0008g01770	11	35493	Viridiplantae : Streptophyta
VIT_17s0000g07550	6	2759	Asgard_archaea/Eukaryota : Eukaryota
VIT_17s0000g06210	12	7000001	Streptophyta : Embriophyta
VIT_03s0017g01290	1	131567	root : Cellular_organisms
VIT_08s0040g00870	6	2759	Asgard_archaea/Eukaryota : Eukaryota
VIT_04s0008g02850	1	131567	root : Cellular_organisms
VIT_18s0001g04160	2	2	Cellular_organisms : DPANN/Euryarchaeota/TACK/Asgard_archaea/Eukaryota
VIT_16s0050g01920	1	131567	root : Cellular_organisms
VIT_14s0036g01020	5	3000004	TACK/Asgard_archaea/Eukaryota : Asgard_archaea/Eukaryota
VIT_00s2221g00010	10	33090	Archaeplastida : Viridiplantae
VIT_05s0020g01760	1	131567	root : Cellular_organisms
VIT_11s0206g00040	1	131567	root : Cellular_organisms
VIT_11s0016g04060	1	131567	root : Cellular_organisms
VIT_11s0149g00360	10	33090	Archaeplastida : Viridiplantae
VIT_19s0090g01590	6	2759	Asgard_archaea/Eukaryota : Eukaryota
VIT_14s0068g01520	1	131567	root : Cellular_organisms
VIT_18s0001g15280	6	2759	Asgard_archaea/Eukaryota : Eukaryota
VIT_14s0060g00450	6	2759	Asgard_archaea/Eukaryota : Eukaryota
VIT_16s0050g00510	1	131567	root : Cellular_organisms
VIT_04s0044g01170	1	131567	root : Cellular_organisms
VIT_02s0025g03810	13	58024	Embriophyta : Spermatophyta
VIT_11s0016g02420	1	131567	root : Cellular_organisms
VIT_00s2643g00020	14	3398	Spermatophyta : Magnoliophyta
VIT_04s0008g02610	12	7000001	Streptophyta : Embriophyta
VIT_17s0000g00810	11	35493	Viridiplantae : Streptophyta
VIT_13s0073g00560	1	131567	root : Cellular_organisms
VIT_07s0141g00280	1	131567	root : Cellular_organisms
VIT_10s0003g05590	1	131567	root : Cellular_organisms
VIT_17s0000g01680	1	131567	root : Cellular_organisms
VIT_05s0094g01590	1	131567	root : Cellular_organisms
VIT_05s0020g03420	10	33090	Archaeplastida : Viridiplantae
VIT_04s0023g03070	1	131567	root : Cellular_organisms
VIT_10s0092g00490	6	2759	Asgard_archaea/Eukaryota : Eukaryota
VIT_02s0087g00640	12	7000001	Streptophyta : Embriophyta
VIT_11s0016g00800	6	2759	Asgard_archaea/Eukaryota : Eukaryota
VIT_07s0191g00260	1	131567	root : Cellular_organisms
VIT_04s0008g07050	6	2759	Asgard_archaea/Eukaryota : Eukaryota
VIT_01s0011g01830	1	131567	root : Cellular_organisms
VIT_10s0003g05420	1	131567	root : Cellular_organisms
VIT_18s0117g00040	18	29760	Superrosids : Vitis_vinifera
VIT_13s0064g00430	1	131567	root : Cellular_organisms
VIT_07s0151g00360	6	2759	Asgard_archaea/Eukaryota : Eukaryota
VIT_07s0104g00640	17	7000005	Core_eudicots : Superrosids
VIT_06s0004g04870	8	3000007	Excavata/Diaphoretickes : Diaphoretickes
VIT_01s0026g00310	6	2759	Asgard_archaea/Eukaryota : Eukaryota
VIT_05s0094g00510	12	7000001	Streptophyta : Embriophyta
VIT_03s0091g00290	8	3000007	Excavata/Diaphoretickes : Diaphoretickes
VIT_17s0000g08320	10	33090	Archaeplastida : Viridiplantae
VIT_01s0127g00900	18	29760	Superrosids : Vitis_vinifera
VIT_19s0014g04520	6	2759	Asgard_archaea/Eukaryota : Eukaryota
VIT_16s0013g01470	6	2759	Asgard_archaea/Eukaryota : Eukaryota
VIT_15s0048g02730	6	2759	Asgard_archaea/Eukaryota : Eukaryota
VIT_13s0019g03280	6	2759	Asgard_archaea/Eukaryota : Eukaryota
VIT_01s0146g00420	18	29760	Superrosids : Vitis_vinifera
VIT_11s0065g00240	1	131567	root : Cellular_organisms
VIT_06s0004g06490	18	29760	Superrosids : Vitis_vinifera
VIT_18s0001g03980	18	29760	Superrosids : Vitis_vinifera
VIT_16s0098g01540	1	131567	root : Cellular_organisms
VIT_16s0050g02130	6	2759	Asgard_archaea/Eukaryota : Eukaryota
VIT_18s0075g00690	1	131567	root : Cellular_organisms
VIT_02s0109g00130	18	29760	Superrosids : Vitis_vinifera
VIT_09s0002g08760	14	3398	Spermatophyta : Magnoliophyta
VIT_18s0001g04880	11	35493	Viridiplantae : Streptophyta
VIT_00s0462g00010	11	35493	Viridiplantae : Streptophyta
VIT_13s0019g03810	11	35493	Viridiplantae : Streptophyta
VIT_00s0361g00060	12	7000001	Streptophyta : Embriophyta
VIT_04s0023g03250	12	7000001	Streptophyta : Embriophyta
VIT_08s0007g01290	6	2759	Asgard_archaea/Eukaryota : Eukaryota
VIT_08s0007g06290	10	33090	Archaeplastida : Viridiplantae
VIT_09s0002g06730	9	3000009	Diaphoretickes : Archaeplastida
VIT_08s0007g07730	1	131567	root : Cellular_organisms
VIT_04s0008g03880	6	2759	Asgard_archaea/Eukaryota : Eukaryota
VIT_02s0012g02500	1	131567	root : Cellular_organisms
VIT_10s0405g00010	1	131567	root : Cellular_organisms
VIT_00s0181g00220	11	35493	Viridiplantae : Streptophyta
VIT_02s0025g01350	3	3000002	DPANN/Euryarchaeota/TACK/Asgard_archaea/Eukaryota : Euryarchaeota/TACK/Asgard_archaea/Eukaryota
VIT_18s0001g05740	12	7000001	Streptophyta : Embriophyta
VIT_12s0034g00290	13	58024	Embriophyta : Spermatophyta
VIT_07s0129g00410	1	131567	root : Cellular_organisms
VIT_18s0166g00220	18	29760	Superrosids : Vitis_vinifera
VIT_03s0088g00840	18	29760	Superrosids : Vitis_vinifera
VIT_16s0039g00820	1	131567	root : Cellular_organisms
VIT_03s0063g01380	11	35493	Viridiplantae : Streptophyta
VIT_13s0067g01460	6	2759	Asgard_archaea/Eukaryota : Eukaryota
VIT_14s0006g00740	18	29760	Superrosids : Vitis_vinifera
VIT_09s0002g02710	1	131567	root : Cellular_organisms
VIT_00s2215g00010	1	131567	root : Cellular_organisms
VIT_10s0042g00210	11	35493	Viridiplantae : Streptophyta
VIT_19s0014g01070	12	7000001	Streptophyta : Embriophyta
VIT_12s0057g01290	10	33090	Archaeplastida : Viridiplantae
VIT_09s0054g01490	18	29760	Superrosids : Vitis_vinifera
VIT_10s0092g00130	1	131567	root : Cellular_organisms
VIT_12s0034g02260	6	2759	Asgard_archaea/Eukaryota : Eukaryota
VIT_10s0003g03520	1	131567	root : Cellular_organisms
VIT_09s0002g08860	1	131567	root : Cellular_organisms
VIT_14s0036g01220	6	2759	Asgard_archaea/Eukaryota : Eukaryota
VIT_10s0003g05120	11	35493	Viridiplantae : Streptophyta
VIT_02s0025g04810	1	131567	root : Cellular_organisms
VIT_09s0002g06260	1	131567	root : Cellular_organisms
VIT_14s0066g01160	6	2759	Asgard_archaea/Eukaryota : Eukaryota
VIT_06s0004g00540	18	29760	Superrosids : Vitis_vinifera
VIT_08s0058g00150	1	131567	root : Cellular_organisms
VIT_04s0044g00560	6	2759	Asgard_archaea/Eukaryota : Eukaryota
VIT_19s0014g01450	11	35493	Viridiplantae : Streptophyta
VIT_11s0078g00490	1	131567	root : Cellular_organisms
VIT_09s0002g05030	18	29760	Superrosids : Vitis_vinifera
VIT_08s0007g01720	6	2759	Asgard_archaea/Eukaryota : Eukaryota
VIT_16s0039g01760	18	29760	Superrosids : Vitis_vinifera
VIT_07s0031g03080	12	7000001	Streptophyta : Embriophyta
VIT_04s0044g00140	12	7000001	Streptophyta : Embriophyta
VIT_09s0018g01600	1	131567	root : Cellular_organisms
VIT_05s0020g01440	10	33090	Archaeplastida : Viridiplantae
VIT_10s0116g01470	18	29760	Superrosids : Vitis_vinifera
VIT_03s0088g00490	13	58024	Embriophyta : Spermatophyta
VIT_12s0059g02280	1	131567	root : Cellular_organisms
VIT_09s0018g00660	11	35493	Viridiplantae : Streptophyta
VIT_00s0282g00040	1	131567	root : Cellular_organisms
VIT_04s0044g01120	1	131567	root : Cellular_organisms
VIT_12s0059g00020	18	29760	Superrosids : Vitis_vinifera
VIT_05s0020g03030	1	131567	root : Cellular_organisms
VIT_18s0164g00030	1	131567	root : Cellular_organisms
VIT_09s0002g04410	18	29760	Superrosids : Vitis_vinifera
VIT_08s0007g04620	18	29760	Superrosids : Vitis_vinifera
VIT_00s0194g00270	1	131567	root : Cellular_organisms
VIT_00s0477g00040	6	2759	Asgard_archaea/Eukaryota : Eukaryota
VIT_05s0136g00280	18	29760	Superrosids : Vitis_vinifera
VIT_00s0568g00020	15	71240	Magnoliophyta : Eudicots
VIT_03s0088g00500	1	131567	root : Cellular_organisms
VIT_14s0030g01310	18	29760	Superrosids : Vitis_vinifera
VIT_10s0116g00320	15	71240	Magnoliophyta : Eudicots
VIT_17s0000g07930	11	35493	Viridiplantae : Streptophyta
VIT_14s0030g01920	18	29760	Superrosids : Vitis_vinifera
VIT_19s0085g01120	6	2759	Asgard_archaea/Eukaryota : Eukaryota
VIT_12s0178g00200	4	3000003	Euryarchaeota/TACK/Asgard_archaea/Eukaryota : TACK/Asgard_archaea/Eukaryota
VIT_18s0001g10050	1	131567	root : Cellular_organisms
VIT_14s0066g00540	6	2759	Asgard_archaea/Eukaryota : Eukaryota
VIT_12s0028g01120	1	131567	root : Cellular_organisms
VIT_04s0008g04980	6	2759	Asgard_archaea/Eukaryota : Eukaryota
VIT_01s0011g05110	12	7000001	Streptophyta : Embriophyta
VIT_05s0029g01200	1	131567	root : Cellular_organisms
VIT_02s0087g00680	6	2759	Asgard_archaea/Eukaryota : Eukaryota
VIT_10s0092g00710	1	131567	root : Cellular_organisms
VIT_14s0066g00990	1	131567	root : Cellular_organisms
VIT_18s0122g00800	11	35493	Viridiplantae : Streptophyta
VIT_03s0097g00330	18	29760	Superrosids : Vitis_vinifera
VIT_12s0028g03190	11	35493	Viridiplantae : Streptophyta
VIT_06s0004g05560	6	2759	Asgard_archaea/Eukaryota : Eukaryota
VIT_12s0121g00410	6	2759	Asgard_archaea/Eukaryota : Eukaryota
VIT_03s0038g02080	6	2759	Asgard_archaea/Eukaryota : Eukaryota
VIT_11s0016g00890	12	7000001	Streptophyta : Embriophyta
VIT_12s0059g01600	1	131567	root : Cellular_organisms
VIT_00s0199g00300	6	2759	Asgard_archaea/Eukaryota : Eukaryota
VIT_12s0028g01960	1	131567	root : Cellular_organisms
VIT_07s0197g00250	1	131567	root : Cellular_organisms
VIT_17s0000g02120	14	3398	Spermatophyta : Magnoliophyta
VIT_06s0004g03210	14	3398	Spermatophyta : Magnoliophyta
VIT_16s0100g00610	1	131567	root : Cellular_organisms
VIT_14s0068g00250	6	2759	Asgard_archaea/Eukaryota : Eukaryota
VIT_00s0222g00080	1	131567	root : Cellular_organisms
VIT_07s0005g00810	12	7000001	Streptophyta : Embriophyta
VIT_14s0171g00130	1	131567	root : Cellular_organisms
VIT_02s0025g04040	18	29760	Superrosids : Vitis_vinifera
VIT_08s0007g03100	11	35493	Viridiplantae : Streptophyta
VIT_02s0025g03500	12	7000001	Streptophyta : Embriophyta
VIT_17s0000g07100	6	2759	Asgard_archaea/Eukaryota : Eukaryota
VIT_00s0652g00030	6	2759	Asgard_archaea/Eukaryota : Eukaryota
VIT_09s0002g06290	11	35493	Viridiplantae : Streptophyta
VIT_03s0017g00830	1	131567	root : Cellular_organisms
VIT_14s0066g02630	1	131567	root : Cellular_organisms
VIT_12s0057g00500	1	131567	root : Cellular_organisms
VIT_04s0079g00610	6	2759	Asgard_archaea/Eukaryota : Eukaryota
VIT_15s0048g00720	1	131567	root : Cellular_organisms
VIT_18s0001g00890	1	131567	root : Cellular_organisms
VIT_09s0018g01370	12	7000001	Streptophyta : Embriophyta
VIT_14s0068g00890	6	2759	Asgard_archaea/Eukaryota : Eukaryota
VIT_03s0038g03280	14	3398	Spermatophyta : Magnoliophyta
VIT_08s0007g01600	11	35493	Viridiplantae : Streptophyta
VIT_19s0014g00680	1	131567	root : Cellular_organisms
VIT_04s0023g02870	1	131567	root : Cellular_organisms
VIT_18s0075g00010	1	131567	root : Cellular_organisms
VIT_05s0049g00910	18	29760	Superrosids : Vitis_vinifera
VIT_07s0005g05540	18	29760	Superrosids : Vitis_vinifera
VIT_05s0020g04780	12	7000001	Streptophyta : Embriophyta
VIT_02s0012g00910	6	2759	Asgard_archaea/Eukaryota : Eukaryota
VIT_16s0050g00130	1	131567	root : Cellular_organisms
VIT_10s0042g01380	8	3000007	Excavata/Diaphoretickes : Diaphoretickes
VIT_14s0030g02210	1	131567	root : Cellular_organisms
VIT_01s0026g00620	12	7000001	Streptophyta : Embriophyta
VIT_18s0089g01330	6	2759	Asgard_archaea/Eukaryota : Eukaryota
VIT_19s0014g01410	6	2759	Asgard_archaea/Eukaryota : Eukaryota
VIT_12s0028g02550	6	2759	Asgard_archaea/Eukaryota : Eukaryota
VIT_13s0019g04970	6	2759	Asgard_archaea/Eukaryota : Eukaryota
VIT_12s0028g00040	12	7000001	Streptophyta : Embriophyta
VIT_00s2472g00010	6	2759	Asgard_archaea/Eukaryota : Eukaryota
VIT_00s1323g00010	6	2759	Asgard_archaea/Eukaryota : Eukaryota
VIT_07s0129g00640	17	7000005	Core_eudicots : Superrosids
VIT_04s0008g01150	1	131567	root : Cellular_organisms
VIT_05s0094g01190	1	131567	root : Cellular_organisms
VIT_05s0077g01810	7	3000005	Eukaryota : Excavata/Diaphoretickes
VIT_11s0016g02120	6	2759	Asgard_archaea/Eukaryota : Eukaryota
VIT_19s0090g01420	1	131567	root : Cellular_organisms
VIT_04s0023g00330	11	35493	Viridiplantae : Streptophyta
VIT_09s0002g06240	13	58024	Embriophyta : Spermatophyta
VIT_14s0068g02270	12	7000001	Streptophyta : Embriophyta
VIT_09s0018g00270	12	7000001	Streptophyta : Embriophyta
VIT_03s0038g00680	1	131567	root : Cellular_organisms
VIT_13s0019g03630	12	7000001	Streptophyta : Embriophyta
VIT_11s0016g05120	1	131567	root : Cellular_organisms
VIT_18s0001g01850	1	131567	root : Cellular_organisms
VIT_06s0080g00120	1	131567	root : Cellular_organisms
VIT_18s0001g07260	1	131567	root : Cellular_organisms
VIT_09s0002g01880	11	35493	Viridiplantae : Streptophyta
VIT_01s0011g06250	1	131567	root : Cellular_organisms
VIT_11s0016g00740	1	131567	root : Cellular_organisms
VIT_11s0016g04590	1	131567	root : Cellular_organisms
VIT_11s0016g00210	18	29760	Superrosids : Vitis_vinifera
VIT_16s0039g00610	1	131567	root : Cellular_organisms
VIT_08s0105g00500	10	33090	Archaeplastida : Viridiplantae
VIT_04s0008g03010	1	131567	root : Cellular_organisms
VIT_01s0010g01690	18	29760	Superrosids : Vitis_vinifera
VIT_01s0010g00240	1	131567	root : Cellular_organisms
VIT_05s0020g01130	1	131567	root : Cellular_organisms
VIT_18s0075g00810	1	131567	root : Cellular_organisms
VIT_17s0000g05860	1	131567	root : Cellular_organisms
VIT_05s0051g01060	15	71240	Magnoliophyta : Eudicots
VIT_01s0011g04970	1	131567	root : Cellular_organisms
VIT_06s0009g01970	1	131567	root : Cellular_organisms
VIT_12s0134g00320	6	2759	Asgard_archaea/Eukaryota : Eukaryota
VIT_02s0012g02570	1	131567	root : Cellular_organisms
VIT_03s0017g02340	18	29760	Superrosids : Vitis_vinifera
VIT_08s0007g03800	12	7000001	Streptophyta : Embriophyta
VIT_04s0008g03450	1	131567	root : Cellular_organisms
VIT_12s0057g00050	18	29760	Superrosids : Vitis_vinifera
VIT_09s0002g04140	1	131567	root : Cellular_organisms
VIT_19s0090g00910	1	131567	root : Cellular_organisms
VIT_04s0008g03530	1	131567	root : Cellular_organisms
VIT_11s0065g00720	1	131567	root : Cellular_organisms
VIT_03s0132g00090	10	33090	Archaeplastida : Viridiplantae
VIT_18s0001g00350	18	29760	Superrosids : Vitis_vinifera
VIT_13s0106g00180	10	33090	Archaeplastida : Viridiplantae
VIT_04s0044g01290	1	131567	root : Cellular_organisms
VIT_12s0059g00970	1	131567	root : Cellular_organisms
VIT_11s0037g01220	16	7000003	Eudicots : Core_eudicots
VIT_05s0020g04990	18	29760	Superrosids : Vitis_vinifera
VIT_19s0090g00730	17	7000005	Core_eudicots : Superrosids
VIT_00s0848g00010	1	131567	root : Cellular_organisms
VIT_18s0072g00480	12	7000001	Streptophyta : Embriophyta
VIT_15s0046g00360	6	2759	Asgard_archaea/Eukaryota : Eukaryota
VIT_07s0005g02090	1	131567	root : Cellular_organisms
VIT_02s0012g00540	6	2759	Asgard_archaea/Eukaryota : Eukaryota
VIT_01s0011g03800	13	58024	Embriophyta : Spermatophyta
VIT_16s0022g01970	1	131567	root : Cellular_organisms
VIT_13s0074g00100	1	131567	root : Cellular_organisms
VIT_13s0019g04130	1	131567	root : Cellular_organisms
VIT_15s0045g00070	17	7000005	Core_eudicots : Superrosids
VIT_18s0157g00160	13	58024	Embriophyta : Spermatophyta
VIT_06s0004g05690	12	7000001	Streptophyta : Embriophyta
VIT_18s0072g00210	1	131567	root : Cellular_organisms
VIT_16s0013g02140	6	2759	Asgard_archaea/Eukaryota : Eukaryota
VIT_08s0007g06220	18	29760	Superrosids : Vitis_vinifera
VIT_18s0001g12250	6	2759	Asgard_archaea/Eukaryota : Eukaryota
VIT_00s0734g00020	1	131567	root : Cellular_organisms
VIT_12s0028g01560	6	2759	Asgard_archaea/Eukaryota : Eukaryota
VIT_06s0004g05610	1	131567	root : Cellular_organisms
VIT_00s0174g00200	3	3000002	DPANN/Euryarchaeota/TACK/Asgard_archaea/Eukaryota : Euryarchaeota/TACK/Asgard_archaea/Eukaryota
VIT_13s0067g03770	12	7000001	Streptophyta : Embriophyta
VIT_14s0128g00070	11	35493	Viridiplantae : Streptophyta
VIT_11s0037g01300	18	29760	Superrosids : Vitis_vinifera
VIT_08s0056g00210	1	131567	root : Cellular_organisms
VIT_19s0015g00180	11	35493	Viridiplantae : Streptophyta
VIT_09s0018g00610	6	2759	Asgard_archaea/Eukaryota : Eukaryota
VIT_13s0047g01000	18	29760	Superrosids : Vitis_vinifera
VIT_10s0042g00070	1	131567	root : Cellular_organisms
VIT_19s0014g01540	1	131567	root : Cellular_organisms
VIT_14s0030g00890	18	29760	Superrosids : Vitis_vinifera
VIT_18s0122g01180	8	3000007	Excavata/Diaphoretickes : Diaphoretickes
VIT_18s0164g00130	18	29760	Superrosids : Vitis_vinifera
VIT_06s0009g01380	11	35493	Viridiplantae : Streptophyta
VIT_07s0005g01680	1	131567	root : Cellular_organisms
VIT_05s0049g00300	1	131567	root : Cellular_organisms
VIT_04s0008g04100	18	29760	Superrosids : Vitis_vinifera
VIT_14s0068g01580	6	2759	Asgard_archaea/Eukaryota : Eukaryota
VIT_19s0027g01360	18	29760	Superrosids : Vitis_vinifera
VIT_19s0027g01660	1	131567	root : Cellular_organisms
VIT_03s0038g03070	1	131567	root : Cellular_organisms
VIT_17s0000g08560	6	2759	Asgard_archaea/Eukaryota : Eukaryota
VIT_01s0011g06050	6	2759	Asgard_archaea/Eukaryota : Eukaryota
VIT_01s0010g00550	1	131567	root : Cellular_organisms
VIT_00s0198g00020	12	7000001	Streptophyta : Embriophyta
VIT_04s0008g04750	1	131567	root : Cellular_organisms
VIT_04s0043g00560	6	2759	Asgard_archaea/Eukaryota : Eukaryota
VIT_10s0003g04140	12	7000001	Streptophyta : Embriophyta
VIT_00s0936g00010	6	2759	Asgard_archaea/Eukaryota : Eukaryota
VIT_08s0007g04860	6	2759	Asgard_archaea/Eukaryota : Eukaryota
VIT_05s0077g00990	13	58024	Embriophyta : Spermatophyta
VIT_18s0001g13720	18	29760	Superrosids : Vitis_vinifera
VIT_11s0037g00250	1	131567	root : Cellular_organisms
VIT_03s0038g03930	6	2759	Asgard_archaea/Eukaryota : Eukaryota
VIT_02s0025g02460	10	33090	Archaeplastida : Viridiplantae
VIT_17s0000g05880	1	131567	root : Cellular_organisms
VIT_13s0067g02040	11	35493	Viridiplantae : Streptophyta
VIT_00s0480g00030	12	7000001	Streptophyta : Embriophyta
VIT_00s0226g00040	10	33090	Archaeplastida : Viridiplantae
VIT_01s0010g01830	1	131567	root : Cellular_organisms
VIT_05s0094g00370	3	3000002	DPANN/Euryarchaeota/TACK/Asgard_archaea/Eukaryota : Euryarchaeota/TACK/Asgard_archaea/Eukaryota
VIT_01s0010g00400	6	2759	Asgard_archaea/Eukaryota : Eukaryota
VIT_08s0007g02270	6	2759	Asgard_archaea/Eukaryota : Eukaryota
VIT_03s0088g00380	5	3000004	TACK/Asgard_archaea/Eukaryota : Asgard_archaea/Eukaryota
VIT_02s0025g03390	1	131567	root : Cellular_organisms
VIT_11s0016g01540	14	3398	Spermatophyta : Magnoliophyta
VIT_01s0010g02580	1	131567	root : Cellular_organisms
VIT_12s0035g01000	13	58024	Embriophyta : Spermatophyta
VIT_05s0020g02510	1	131567	root : Cellular_organisms
VIT_04s0008g03600	1	131567	root : Cellular_organisms
VIT_16s0022g00620	1	131567	root : Cellular_organisms
VIT_02s0087g00490	6	2759	Asgard_archaea/Eukaryota : Eukaryota
VIT_04s0023g03420	1	131567	root : Cellular_organisms
VIT_04s0023g00800	6	2759	Asgard_archaea/Eukaryota : Eukaryota
VIT_05s0049g01630	18	29760	Superrosids : Vitis_vinifera
VIT_17s0000g06890	6	2759	Asgard_archaea/Eukaryota : Eukaryota
VIT_13s0019g04570	1	131567	root : Cellular_organisms
VIT_01s0011g04270	6	2759	Asgard_archaea/Eukaryota : Eukaryota
VIT_12s0059g02260	1	131567	root : Cellular_organisms
VIT_12s0035g01900	1	131567	root : Cellular_organisms
VIT_18s0041g01010	1	131567	root : Cellular_organisms
VIT_12s0059g01360	18	29760	Superrosids : Vitis_vinifera
VIT_18s0001g07290	10	33090	Archaeplastida : Viridiplantae
VIT_01s0026g01250	12	7000001	Streptophyta : Embriophyta
VIT_13s0019g01610	7	3000005	Eukaryota : Excavata/Diaphoretickes
VIT_00s0927g00010	6	2759	Asgard_archaea/Eukaryota : Eukaryota
VIT_17s0000g08330	11	35493	Viridiplantae : Streptophyta
VIT_14s0060g01280	1	131567	root : Cellular_organisms
VIT_18s0072g00720	6	2759	Asgard_archaea/Eukaryota : Eukaryota
VIT_12s0142g00780	1	131567	root : Cellular_organisms
VIT_13s0019g04330	11	35493	Viridiplantae : Streptophyta
VIT_12s0034g02240	1	131567	root : Cellular_organisms
VIT_10s0042g00910	1	131567	root : Cellular_organisms
VIT_01s0026g00550	12	7000001	Streptophyta : Embriophyta
VIT_14s0066g02140	1	131567	root : Cellular_organisms
VIT_05s0102g00390	14	3398	Spermatophyta : Magnoliophyta
VIT_16s0098g01230	6	2759	Asgard_archaea/Eukaryota : Eukaryota
VIT_13s0067g00790	1	131567	root : Cellular_organisms
VIT_00s0323g00040	8	3000007	Excavata/Diaphoretickes : Diaphoretickes
VIT_06s0080g00170	11	35493	Viridiplantae : Streptophyta
VIT_14s0219g00270	6	2759	Asgard_archaea/Eukaryota : Eukaryota
VIT_03s0063g01870	11	35493	Viridiplantae : Streptophyta
VIT_15s0046g00580	18	29760	Superrosids : Vitis_vinifera
VIT_02s0012g02530	6	2759	Asgard_archaea/Eukaryota : Eukaryota
VIT_14s0060g02070	6	2759	Asgard_archaea/Eukaryota : Eukaryota
VIT_04s0023g02090	1	131567	root : Cellular_organisms
VIT_02s0025g03380	1	131567	root : Cellular_organisms
VIT_13s0073g00390	18	29760	Superrosids : Vitis_vinifera
VIT_09s0002g06980	11	35493	Viridiplantae : Streptophyta
VIT_05s0029g00580	18	29760	Superrosids : Vitis_vinifera
VIT_00s2478g00020	1	131567	root : Cellular_organisms
VIT_02s0025g02580	6	2759	Asgard_archaea/Eukaryota : Eukaryota
VIT_18s0122g00250	1	131567	root : Cellular_organisms
VIT_01s0026g01050	6	2759	Asgard_archaea/Eukaryota : Eukaryota
VIT_03s0088g00390	1	131567	root : Cellular_organisms
VIT_15s0048g00470	6	2759	Asgard_archaea/Eukaryota : Eukaryota
VIT_08s0007g02110	1	131567	root : Cellular_organisms
VIT_02s0025g04200	13	58024	Embriophyta : Spermatophyta
VIT_04s0008g01550	1	131567	root : Cellular_organisms
VIT_03s0038g02990	18	29760	Superrosids : Vitis_vinifera
VIT_14s0066g00220	1	131567	root : Cellular_organisms
VIT_08s0058g00440	1	131567	root : Cellular_organisms
VIT_17s0000g01770	1	131567	root : Cellular_organisms
VIT_18s0001g02570	1	131567	root : Cellular_organisms
VIT_11s0016g04410	11	35493	Viridiplantae : Streptophyta
VIT_18s0076g00190	18	29760	Superrosids : Vitis_vinifera
VIT_16s0022g01570	1	131567	root : Cellular_organisms
VIT_00s1987g00010	6	2759	Asgard_archaea/Eukaryota : Eukaryota
VIT_12s0134g00630	11	35493	Viridiplantae : Streptophyta
VIT_17s0000g10060	1	131567	root : Cellular_organisms
VIT_05s0020g04510	1	131567	root : Cellular_organisms
VIT_07s0031g02450	14	3398	Spermatophyta : Magnoliophyta
VIT_04s0008g03940	14	3398	Spermatophyta : Magnoliophyta
VIT_00s0415g00010	1	131567	root : Cellular_organisms
VIT_03s0097g00220	12	7000001	Streptophyta : Embriophyta
VIT_12s0059g00220	1	131567	root : Cellular_organisms
VIT_00s0189g00050	16	7000003	Eudicots : Core_eudicots
VIT_19s0014g00470	1	131567	root : Cellular_organisms
VIT_18s0001g06610	13	58024	Embriophyta : Spermatophyta
VIT_07s0151g00750	1	131567	root : Cellular_organisms
VIT_13s0067g03290	1	131567	root : Cellular_organisms
VIT_00s0800g00010	6	2759	Asgard_archaea/Eukaryota : Eukaryota
VIT_00s0271g00110	1	131567	root : Cellular_organisms
VIT_15s0048g00520	12	7000001	Streptophyta : Embriophyta
VIT_17s0000g07570	6	2759	Asgard_archaea/Eukaryota : Eukaryota
VIT_15s0021g00580	18	29760	Superrosids : Vitis_vinifera
VIT_01s0127g00480	12	7000001	Streptophyta : Embriophyta
VIT_09s0054g00830	12	7000001	Streptophyta : Embriophyta
VIT_04s0023g02300	17	7000005	Core_eudicots : Superrosids
VIT_10s0092g00660	18	29760	Superrosids : Vitis_vinifera
VIT_12s0028g01140	1	131567	root : Cellular_organisms
VIT_15s0021g00760	2	2	Cellular_organisms : DPANN/Euryarchaeota/TACK/Asgard_archaea/Eukaryota
VIT_13s0067g01150	10	33090	Archaeplastida : Viridiplantae
VIT_07s0151g00010	14	3398	Spermatophyta : Magnoliophyta
VIT_03s0038g01940	6	2759	Asgard_archaea/Eukaryota : Eukaryota
VIT_06s0009g01610	12	7000001	Streptophyta : Embriophyta
VIT_10s0003g05220	14	3398	Spermatophyta : Magnoliophyta
VIT_00s2300g00010	1	131567	root : Cellular_organisms
VIT_10s0405g00030	1	131567	root : Cellular_organisms
VIT_04s0008g02370	6	2759	Asgard_archaea/Eukaryota : Eukaryota
VIT_00s0425g00010	1	131567	root : Cellular_organisms
VIT_18s0075g00960	6	2759	Asgard_archaea/Eukaryota : Eukaryota
VIT_09s0054g01230	1	131567	root : Cellular_organisms
VIT_07s0005g04870	1	131567	root : Cellular_organisms
VIT_09s0002g04500	6	2759	Asgard_archaea/Eukaryota : Eukaryota
VIT_10s0003g01860	1	131567	root : Cellular_organisms
VIT_17s0000g10280	1	131567	root : Cellular_organisms
VIT_09s0002g03170	11	35493	Viridiplantae : Streptophyta
VIT_00s1287g00020	18	29760	Superrosids : Vitis_vinifera
VIT_00s0179g00310	1	131567	root : Cellular_organisms
VIT_07s0130g00230	6	2759	Asgard_archaea/Eukaryota : Eukaryota
VIT_11s0016g05070	6	2759	Asgard_archaea/Eukaryota : Eukaryota
VIT_05s0020g00680	1	131567	root : Cellular_organisms
VIT_04s0023g02570	6	2759	Asgard_archaea/Eukaryota : Eukaryota
VIT_18s0001g05970	18	29760	Superrosids : Vitis_vinifera
VIT_02s0025g01270	1	131567	root : Cellular_organisms
VIT_11s0037g00400	14	3398	Spermatophyta : Magnoliophyta
VIT_02s0012g03170	18	29760	Superrosids : Vitis_vinifera
VIT_09s0002g00110	6	2759	Asgard_archaea/Eukaryota : Eukaryota
VIT_15s0107g00300	12	7000001	Streptophyta : Embriophyta
VIT_09s0002g01510	18	29760	Superrosids : Vitis_vinifera
VIT_06s0004g04920	6	2759	Asgard_archaea/Eukaryota : Eukaryota
VIT_19s0014g04450	12	7000001	Streptophyta : Embriophyta
VIT_12s0034g02190	1	131567	root : Cellular_organisms
VIT_08s0007g06570	1	131567	root : Cellular_organisms
VIT_05s0020g02450	12	7000001	Streptophyta : Embriophyta
VIT_01s0127g00410	10	33090	Archaeplastida : Viridiplantae
VIT_19s0015g01830	14	3398	Spermatophyta : Magnoliophyta
VIT_14s0068g00720	6	2759	Asgard_archaea/Eukaryota : Eukaryota
VIT_08s0007g06700	1	131567	root : Cellular_organisms
VIT_18s0001g04910	1	131567	root : Cellular_organisms
VIT_08s0007g08810	6	2759	Asgard_archaea/Eukaryota : Eukaryota
VIT_06s0009g03430	6	2759	Asgard_archaea/Eukaryota : Eukaryota
VIT_02s0012g03250	10	33090	Archaeplastida : Viridiplantae
VIT_00s0131g00010	6	2759	Asgard_archaea/Eukaryota : Eukaryota
VIT_18s0001g00220	14	3398	Spermatophyta : Magnoliophyta
VIT_00s0213g00020	6	2759	Asgard_archaea/Eukaryota : Eukaryota
VIT_00s0524g00010	6	2759	Asgard_archaea/Eukaryota : Eukaryota
VIT_14s0108g00090	1	131567	root : Cellular_organisms
VIT_05s0020g03760	1	131567	root : Cellular_organisms
VIT_14s0060g01740	8	3000007	Excavata/Diaphoretickes : Diaphoretickes
VIT_03s0038g04690	1	131567	root : Cellular_organisms
VIT_06s0004g04370	2	2	Cellular_organisms : DPANN/Euryarchaeota/TACK/Asgard_archaea/Eukaryota
VIT_02s0025g04180	11	35493	Viridiplantae : Streptophyta
VIT_09s0018g01320	17	7000005	Core_eudicots : Superrosids
VIT_02s0241g00150	18	29760	Superrosids : Vitis_vinifera
VIT_17s0000g00530	6	2759	Asgard_archaea/Eukaryota : Eukaryota
VIT_12s0055g00060	13	58024	Embriophyta : Spermatophyta
VIT_06s0009g01450	1	131567	root : Cellular_organisms
VIT_01s0011g01460	1	131567	root : Cellular_organisms
VIT_00s0173g00110	6	2759	Asgard_archaea/Eukaryota : Eukaryota
VIT_07s0005g00930	12	7000001	Streptophyta : Embriophyta
VIT_12s0057g00860	1	131567	root : Cellular_organisms
VIT_08s0040g01740	6	2759	Asgard_archaea/Eukaryota : Eukaryota
VIT_19s0027g01670	6	2759	Asgard_archaea/Eukaryota : Eukaryota
VIT_08s0007g00530	1	131567	root : Cellular_organisms
VIT_04s0008g06260	2	2	Cellular_organisms : DPANN/Euryarchaeota/TACK/Asgard_archaea/Eukaryota
VIT_17s0000g02260	1	131567	root : Cellular_organisms
VIT_12s0059g01310	6	2759	Asgard_archaea/Eukaryota : Eukaryota
VIT_04s0043g01040	14	3398	Spermatophyta : Magnoliophyta
VIT_03s0017g01840	13	58024	Embriophyta : Spermatophyta
VIT_09s0002g03140	1	131567	root : Cellular_organisms
VIT_18s0041g00930	1	131567	root : Cellular_organisms
VIT_18s0001g09620	6	2759	Asgard_archaea/Eukaryota : Eukaryota
VIT_09s0054g00760	10	33090	Archaeplastida : Viridiplantae
VIT_08s0007g04180	12	7000001	Streptophyta : Embriophyta
VIT_07s0129g01060	1	131567	root : Cellular_organisms
VIT_18s0089g01280	6	2759	Asgard_archaea/Eukaryota : Eukaryota
VIT_10s0116g00970	1	131567	root : Cellular_organisms
VIT_00s0477g00020	18	29760	Superrosids : Vitis_vinifera
VIT_17s0000g02900	1	131567	root : Cellular_organisms
VIT_12s0059g00490	18	29760	Superrosids : Vitis_vinifera
VIT_17s0000g06190	6	2759	Asgard_archaea/Eukaryota : Eukaryota
VIT_13s0019g05220	18	29760	Superrosids : Vitis_vinifera
VIT_00s0253g00070	6	2759	Asgard_archaea/Eukaryota : Eukaryota
VIT_07s0005g04540	6	2759	Asgard_archaea/Eukaryota : Eukaryota
VIT_00s0253g00100	1	131567	root : Cellular_organisms
VIT_19s0140g00210	1	131567	root : Cellular_organisms
VIT_15s0046g01570	1	131567	root : Cellular_organisms
VIT_11s0065g00850	10	33090	Archaeplastida : Viridiplantae
VIT_09s0002g06530	1	131567	root : Cellular_organisms
VIT_01s0137g00740	12	7000001	Streptophyta : Embriophyta
VIT_16s0050g02120	1	131567	root : Cellular_organisms
VIT_19s0027g00140	18	29760	Superrosids : Vitis_vinifera
VIT_18s0001g06000	18	29760	Superrosids : Vitis_vinifera
VIT_01s0026g00210	1	131567	root : Cellular_organisms
VIT_12s0034g00940	6	2759	Asgard_archaea/Eukaryota : Eukaryota
VIT_07s0031g00040	12	7000001	Streptophyta : Embriophyta
VIT_18s0001g05600	6	2759	Asgard_archaea/Eukaryota : Eukaryota
VIT_09s0002g07990	1	131567	root : Cellular_organisms
VIT_11s0016g02170	1	131567	root : Cellular_organisms
VIT_00s0324g00040	1	131567	root : Cellular_organisms
VIT_03s0063g01980	13	58024	Embriophyta : Spermatophyta
VIT_00s0188g00170	6	2759	Asgard_archaea/Eukaryota : Eukaryota
VIT_08s0007g00460	1	131567	root : Cellular_organisms
VIT_07s0130g00440	14	3398	Spermatophyta : Magnoliophyta
VIT_00s0211g00100	1	131567	root : Cellular_organisms
VIT_06s0080g00010	6	2759	Asgard_archaea/Eukaryota : Eukaryota
VIT_02s0154g00200	12	7000001	Streptophyta : Embriophyta
VIT_18s0089g00530	17	7000005	Core_eudicots : Superrosids
VIT_18s0001g05780	1	131567	root : Cellular_organisms
VIT_01s0026g02310	1	131567	root : Cellular_organisms
VIT_15s0046g00480	1	131567	root : Cellular_organisms
VIT_19s0014g00460	6	2759	Asgard_archaea/Eukaryota : Eukaryota
VIT_18s0001g00810	1	131567	root : Cellular_organisms
VIT_14s0066g02550	1	131567	root : Cellular_organisms
VIT_01s0026g00280	1	131567	root : Cellular_organisms
VIT_19s0014g02700	1	131567	root : Cellular_organisms
VIT_17s0000g01070	1	131567	root : Cellular_organisms
VIT_00s0262g00010	1	131567	root : Cellular_organisms
VIT_17s0000g08840	1	131567	root : Cellular_organisms
VIT_00s0396g00040	18	29760	Superrosids : Vitis_vinifera
VIT_03s0038g04670	1	131567	root : Cellular_organisms
VIT_09s0054g00910	1	131567	root : Cellular_organisms
VIT_15s0046g02290	1	131567	root : Cellular_organisms
VIT_05s0020g04850	6	2759	Asgard_archaea/Eukaryota : Eukaryota
VIT_05s0077g02070	3	3000002	DPANN/Euryarchaeota/TACK/Asgard_archaea/Eukaryota : Euryarchaeota/TACK/Asgard_archaea/Eukaryota
VIT_02s0241g00070	11	35493	Viridiplantae : Streptophyta
VIT_17s0000g01660	1	131567	root : Cellular_organisms
VIT_14s0068g01160	11	35493	Viridiplantae : Streptophyta
VIT_01s0011g03840	6	2759	Asgard_archaea/Eukaryota : Eukaryota
VIT_00s0218g00010	1	131567	root : Cellular_organisms
VIT_04s0044g00250	1	131567	root : Cellular_organisms
VIT_14s0006g02150	18	29760	Superrosids : Vitis_vinifera
VIT_13s0156g00480	13	58024	Embriophyta : Spermatophyta
VIT_18s0001g13330	1	131567	root : Cellular_organisms
VIT_13s0019g01210	12	7000001	Streptophyta : Embriophyta
VIT_18s0001g02270	14	3398	Spermatophyta : Magnoliophyta
VIT_13s0019g03230	6	2759	Asgard_archaea/Eukaryota : Eukaryota
VIT_12s0034g00650	12	7000001	Streptophyta : Embriophyta
VIT_11s0037g00040	11	35493	Viridiplantae : Streptophyta
VIT_18s0001g07930	1	131567	root : Cellular_organisms
VIT_10s0042g00470	14	3398	Spermatophyta : Magnoliophyta
VIT_00s0225g00170	6	2759	Asgard_archaea/Eukaryota : Eukaryota
VIT_09s0002g01800	1	131567	root : Cellular_organisms
VIT_09s0002g03320	6	2759	Asgard_archaea/Eukaryota : Eukaryota
VIT_09s0070g00030	6	2759	Asgard_archaea/Eukaryota : Eukaryota
VIT_06s0004g00100	10	33090	Archaeplastida : Viridiplantae
VIT_19s0015g00430	6	2759	Asgard_archaea/Eukaryota : Eukaryota
VIT_13s0074g00130	1	131567	root : Cellular_organisms
VIT_06s0061g01600	6	2759	Asgard_archaea/Eukaryota : Eukaryota
VIT_18s0001g09480	6	2759	Asgard_archaea/Eukaryota : Eukaryota
VIT_16s0100g00450	1	131567	root : Cellular_organisms
VIT_17s0000g00240	1	131567	root : Cellular_organisms
VIT_00s0181g00100	6	2759	Asgard_archaea/Eukaryota : Eukaryota
VIT_18s0001g12320	12	7000001	Streptophyta : Embriophyta
VIT_11s0065g00480	5	3000004	TACK/Asgard_archaea/Eukaryota : Asgard_archaea/Eukaryota
VIT_09s0002g04550	1	131567	root : Cellular_organisms
VIT_14s0030g01950	6	2759	Asgard_archaea/Eukaryota : Eukaryota
VIT_08s0032g00370	17	7000005	Core_eudicots : Superrosids
VIT_16s0098g01910	6	2759	Asgard_archaea/Eukaryota : Eukaryota
VIT_06s0061g01480	1	131567	root : Cellular_organisms
VIT_09s0002g08030	1	131567	root : Cellular_organisms
VIT_05s0020g01700	18	29760	Superrosids : Vitis_vinifera
VIT_16s0039g02700	6	2759	Asgard_archaea/Eukaryota : Eukaryota
VIT_14s0036g01300	18	29760	Superrosids : Vitis_vinifera
VIT_06s0004g03830	6	2759	Asgard_archaea/Eukaryota : Eukaryota
VIT_18s0001g04060	6	2759	Asgard_archaea/Eukaryota : Eukaryota
VIT_18s0001g13040	10	33090	Archaeplastida : Viridiplantae
VIT_17s0000g00040	18	29760	Superrosids : Vitis_vinifera
VIT_00s0353g00050	1	131567	root : Cellular_organisms
VIT_09s0002g06460	7	3000005	Eukaryota : Excavata/Diaphoretickes
VIT_03s0038g01600	6	2759	Asgard_archaea/Eukaryota : Eukaryota
VIT_14s0030g01840	3	3000002	DPANN/Euryarchaeota/TACK/Asgard_archaea/Eukaryota : Euryarchaeota/TACK/Asgard_archaea/Eukaryota
VIT_05s0077g00310	18	29760	Superrosids : Vitis_vinifera
VIT_19s0015g01340	1	131567	root : Cellular_organisms
VIT_03s0091g00370	1	131567	root : Cellular_organisms
VIT_03s0017g02280	7	3000005	Eukaryota : Excavata/Diaphoretickes
VIT_05s0077g01070	1	131567	root : Cellular_organisms
VIT_18s0122g00420	1	131567	root : Cellular_organisms
VIT_15s0048g01130	1	131567	root : Cellular_organisms
VIT_02s0025g00670	1	131567	root : Cellular_organisms
VIT_04s0008g03730	1	131567	root : Cellular_organisms
VIT_10s0116g00170	1	131567	root : Cellular_organisms
VIT_18s0001g00110	10	33090	Archaeplastida : Viridiplantae
VIT_16s0022g01210	6	2759	Asgard_archaea/Eukaryota : Eukaryota
VIT_05s0049g00440	12	7000001	Streptophyta : Embriophyta
VIT_18s0041g01250	6	2759	Asgard_archaea/Eukaryota : Eukaryota
VIT_07s0005g00620	6	2759	Asgard_archaea/Eukaryota : Eukaryota
VIT_18s0001g11150	1	131567	root : Cellular_organisms
VIT_17s0000g08630	10	33090	Archaeplastida : Viridiplantae
VIT_08s0007g04070	1	131567	root : Cellular_organisms
VIT_02s0025g03830	18	29760	Superrosids : Vitis_vinifera
VIT_18s0001g12040	1	131567	root : Cellular_organisms
VIT_08s0056g01640	1	131567	root : Cellular_organisms
VIT_08s0032g01160	18	29760	Superrosids : Vitis_vinifera
VIT_15s0021g02210	12	7000001	Streptophyta : Embriophyta
VIT_10s0003g00030	10	33090	Archaeplastida : Viridiplantae
VIT_06s0004g07570	6	2759	Asgard_archaea/Eukaryota : Eukaryota
VIT_12s0121g00080	6	2759	Asgard_archaea/Eukaryota : Eukaryota
VIT_14s0171g00220	1	131567	root : Cellular_organisms
VIT_08s0007g04300	1	131567	root : Cellular_organisms
VIT_00s0772g00020	10	33090	Archaeplastida : Viridiplantae
VIT_18s0072g00440	1	131567	root : Cellular_organisms
VIT_18s0001g09550	1	131567	root : Cellular_organisms
VIT_00s0779g00020	7	3000005	Eukaryota : Excavata/Diaphoretickes
VIT_12s0142g00720	1	131567	root : Cellular_organisms
VIT_13s0019g04640	6	2759	Asgard_archaea/Eukaryota : Eukaryota
VIT_19s0177g00150	6	2759	Asgard_archaea/Eukaryota : Eukaryota
VIT_03s0038g01860	13	58024	Embriophyta : Spermatophyta
VIT_01s0011g04530	1	131567	root : Cellular_organisms
VIT_18s0072g00990	1	131567	root : Cellular_organisms
VIT_19s0015g02180	14	3398	Spermatophyta : Magnoliophyta
VIT_11s0065g00210	1	131567	root : Cellular_organisms
VIT_08s0007g07440	6	2759	Asgard_archaea/Eukaryota : Eukaryota
VIT_19s0027g00680	11	35493	Viridiplantae : Streptophyta
VIT_00s0208g00080	6	2759	Asgard_archaea/Eukaryota : Eukaryota
VIT_04s0023g02400	6	2759	Asgard_archaea/Eukaryota : Eukaryota
VIT_10s0116g00750	1	131567	root : Cellular_organisms
VIT_05s0020g02490	1	131567	root : Cellular_organisms
VIT_14s0068g00520	9	3000009	Diaphoretickes : Archaeplastida
VIT_02s0025g04580	1	131567	root : Cellular_organisms
VIT_13s0064g01300	1	131567	root : Cellular_organisms
VIT_16s0039g02400	1	131567	root : Cellular_organisms
VIT_09s0002g07130	10	33090	Archaeplastida : Viridiplantae
VIT_01s0011g06470	1	131567	root : Cellular_organisms
VIT_00s0220g00160	6	2759	Asgard_archaea/Eukaryota : Eukaryota
VIT_09s0018g01240	11	35493	Viridiplantae : Streptophyta
VIT_18s0001g09300	6	2759	Asgard_archaea/Eukaryota : Eukaryota
VIT_18s0001g03450	11	35493	Viridiplantae : Streptophyta
VIT_16s0050g01710	1	131567	root : Cellular_organisms
VIT_13s0019g01470	1	131567	root : Cellular_organisms
VIT_16s0050g01230	13	58024	Embriophyta : Spermatophyta
VIT_14s0030g01230	17	7000005	Core_eudicots : Superrosids
VIT_05s0062g00120	6	2759	Asgard_archaea/Eukaryota : Eukaryota
VIT_00s0505g00030	1	131567	root : Cellular_organisms
VIT_06s0004g07430	6	2759	Asgard_archaea/Eukaryota : Eukaryota
VIT_05s0029g01510	18	29760	Superrosids : Vitis_vinifera
VIT_02s0154g00470	12	7000001	Streptophyta : Embriophyta
VIT_07s0005g01960	6	2759	Asgard_archaea/Eukaryota : Eukaryota
VIT_18s0122g00870	6	2759	Asgard_archaea/Eukaryota : Eukaryota
VIT_06s0004g00640	18	29760	Superrosids : Vitis_vinifera
VIT_10s0116g01510	1	131567	root : Cellular_organisms
VIT_00s0371g00060	1	131567	root : Cellular_organisms
VIT_08s0040g00610	1	131567	root : Cellular_organisms
VIT_12s0057g01340	6	2759	Asgard_archaea/Eukaryota : Eukaryota
VIT_12s0035g00160	1	131567	root : Cellular_organisms
VIT_02s0236g00090	12	7000001	Streptophyta : Embriophyta
VIT_14s0036g00790	11	35493	Viridiplantae : Streptophyta
VIT_09s0002g03610	6	2759	Asgard_archaea/Eukaryota : Eukaryota
VIT_17s0000g01300	6	2759	Asgard_archaea/Eukaryota : Eukaryota
VIT_07s0005g01780	6	2759	Asgard_archaea/Eukaryota : Eukaryota
VIT_05s0136g00040	18	29760	Superrosids : Vitis_vinifera
VIT_16s0039g02810	18	29760	Superrosids : Vitis_vinifera
VIT_00s0125g00090	1	131567	root : Cellular_organisms
VIT_02s0025g00150	11	35493	Viridiplantae : Streptophyta
VIT_16s0050g00960	1	131567	root : Cellular_organisms
VIT_09s0018g00190	1	131567	root : Cellular_organisms
VIT_01s0011g05630	6	2759	Asgard_archaea/Eukaryota : Eukaryota
VIT_06s0004g01770	1	131567	root : Cellular_organisms
VIT_00s1889g00010	6	2759	Asgard_archaea/Eukaryota : Eukaryota
VIT_18s0001g03150	1	131567	root : Cellular_organisms
VIT_16s0039g00630	6	2759	Asgard_archaea/Eukaryota : Eukaryota
VIT_09s0018g01460	1	131567	root : Cellular_organisms
VIT_01s0010g00620	11	35493	Viridiplantae : Streptophyta
VIT_11s0016g01860	1	131567	root : Cellular_organisms
VIT_00s0332g00110	12	7000001	Streptophyta : Embriophyta
VIT_06s0009g02690	11	35493	Viridiplantae : Streptophyta
VIT_18s0089g00380	1	131567	root : Cellular_organisms
VIT_01s0011g04990	1	131567	root : Cellular_organisms
VIT_14s0060g02330	6	2759	Asgard_archaea/Eukaryota : Eukaryota
VIT_01s0011g04140	10	33090	Archaeplastida : Viridiplantae
VIT_09s0096g00370	18	29760	Superrosids : Vitis_vinifera
VIT_06s0004g03790	6	2759	Asgard_archaea/Eukaryota : Eukaryota
VIT_13s0067g00210	10	33090	Archaeplastida : Viridiplantae
VIT_06s0004g01640	1	131567	root : Cellular_organisms
VIT_00s0184g00050	13	58024	Embriophyta : Spermatophyta
VIT_15s0024g00250	1	131567	root : Cellular_organisms
VIT_17s0000g09800	18	29760	Superrosids : Vitis_vinifera
VIT_11s0065g00050	10	33090	Archaeplastida : Viridiplantae
VIT_05s0029g01570	6	2759	Asgard_archaea/Eukaryota : Eukaryota
VIT_03s0038g00630	1	131567	root : Cellular_organisms
VIT_13s0067g01880	11	35493	Viridiplantae : Streptophyta
VIT_11s0052g00710	6	2759	Asgard_archaea/Eukaryota : Eukaryota
VIT_18s0041g01830	1	131567	root : Cellular_organisms
VIT_09s0002g00250	1	131567	root : Cellular_organisms
VIT_07s0141g00190	6	2759	Asgard_archaea/Eukaryota : Eukaryota
VIT_04s0023g02420	1	131567	root : Cellular_organisms
VIT_12s0057g00920	6	2759	Asgard_archaea/Eukaryota : Eukaryota
VIT_06s0004g06290	1	131567	root : Cellular_organisms
VIT_18s0001g14670	1	131567	root : Cellular_organisms
VIT_11s0149g00280	1	131567	root : Cellular_organisms
VIT_16s0050g00110	10	33090	Archaeplastida : Viridiplantae
VIT_15s0048g01820	1	131567	root : Cellular_organisms
VIT_18s0001g06320	1	131567	root : Cellular_organisms
VIT_18s0122g01440	1	131567	root : Cellular_organisms
VIT_01s0137g00590	1	131567	root : Cellular_organisms
VIT_12s0035g02180	1	131567	root : Cellular_organisms
VIT_18s0001g14940	6	2759	Asgard_archaea/Eukaryota : Eukaryota
VIT_08s0007g06080	1	131567	root : Cellular_organisms
VIT_07s0005g00050	6	2759	Asgard_archaea/Eukaryota : Eukaryota
VIT_18s0001g04660	15	71240	Magnoliophyta : Eudicots
VIT_03s0063g00670	11	35493	Viridiplantae : Streptophyta
VIT_03s0063g01770	16	7000003	Eudicots : Core_eudicots
VIT_05s0020g00130	12	7000001	Streptophyta : Embriophyta
VIT_03s0088g00260	1	131567	root : Cellular_organisms
VIT_14s0068g01850	12	7000001	Streptophyta : Embriophyta
VIT_14s0030g02220	1	131567	root : Cellular_organisms
VIT_09s0002g04250	1	131567	root : Cellular_organisms
VIT_01s0146g00340	1	131567	root : Cellular_organisms
VIT_19s0027g01070	1	131567	root : Cellular_organisms
VIT_11s0016g03050	1	131567	root : Cellular_organisms
VIT_09s0002g08450	18	29760	Superrosids : Vitis_vinifera
VIT_18s0001g01130	6	2759	Asgard_archaea/Eukaryota : Eukaryota
VIT_12s0034g00970	6	2759	Asgard_archaea/Eukaryota : Eukaryota
VIT_00s2740g00010	18	29760	Superrosids : Vitis_vinifera
VIT_07s0005g06010	1	131567	root : Cellular_organisms
VIT_19s0027g01950	13	58024	Embriophyta : Spermatophyta
VIT_08s0040g01040	1	131567	root : Cellular_organisms
VIT_06s0061g00070	5	3000004	TACK/Asgard_archaea/Eukaryota : Asgard_archaea/Eukaryota
VIT_06s0004g07620	1	131567	root : Cellular_organisms
VIT_00s2071g00010	1	131567	root : Cellular_organisms
VIT_09s0002g09290	13	58024	Embriophyta : Spermatophyta
VIT_06s0004g08180	2	2	Cellular_organisms : DPANN/Euryarchaeota/TACK/Asgard_archaea/Eukaryota
VIT_04s0023g02640	1	131567	root : Cellular_organisms
VIT_05s0020g02130	1	131567	root : Cellular_organisms
VIT_01s0010g03830	8	3000007	Excavata/Diaphoretickes : Diaphoretickes
VIT_18s0001g05490	18	29760	Superrosids : Vitis_vinifera
VIT_12s0028g01190	1	131567	root : Cellular_organisms
VIT_10s0003g02690	1	131567	root : Cellular_organisms
VIT_00s0260g00030	18	29760	Superrosids : Vitis_vinifera
VIT_08s0007g08780	12	7000001	Streptophyta : Embriophyta
VIT_07s0151g00290	11	35493	Viridiplantae : Streptophyta
VIT_05s0020g01180	1	131567	root : Cellular_organisms
VIT_05s0020g03100	1	131567	root : Cellular_organisms
VIT_09s0054g00360	1	131567	root : Cellular_organisms
VIT_19s0014g04680	1	131567	root : Cellular_organisms
VIT_00s0525g00020	1	131567	root : Cellular_organisms
VIT_08s0007g08750	6	2759	Asgard_archaea/Eukaryota : Eukaryota
VIT_05s0029g00350	10	33090	Archaeplastida : Viridiplantae
VIT_12s0028g01640	1	131567	root : Cellular_organisms
VIT_19s0085g00310	18	29760	Superrosids : Vitis_vinifera
VIT_13s0067g03390	1	131567	root : Cellular_organisms
VIT_16s0039g01280	1	131567	root : Cellular_organisms
VIT_10s0003g01410	1	131567	root : Cellular_organisms
VIT_10s0003g03280	1	131567	root : Cellular_organisms
VIT_08s0007g07700	1	131567	root : Cellular_organisms
VIT_18s0001g00740	1	131567	root : Cellular_organisms
VIT_19s0027g01380	1	131567	root : Cellular_organisms
VIT_16s0050g01370	13	58024	Embriophyta : Spermatophyta
VIT_16s0022g01680	5	3000004	TACK/Asgard_archaea/Eukaryota : Asgard_archaea/Eukaryota
VIT_08s0007g05920	1	131567	root : Cellular_organisms
VIT_04s0044g00860	1	131567	root : Cellular_organisms
VIT_13s0084g00800	11	35493	Viridiplantae : Streptophyta
VIT_11s0016g03800	1	131567	root : Cellular_organisms
VIT_19s0014g04980	1	131567	root : Cellular_organisms
VIT_06s0009g02630	1	131567	root : Cellular_organisms
VIT_18s0001g10810	1	131567	root : Cellular_organisms
VIT_04s0008g00980	1	131567	root : Cellular_organisms
VIT_12s0028g01350	1	131567	root : Cellular_organisms
VIT_14s0068g02010	11	35493	Viridiplantae : Streptophyta
VIT_12s0059g01680	6	2759	Asgard_archaea/Eukaryota : Eukaryota
VIT_07s0141g00560	18	29760	Superrosids : Vitis_vinifera
VIT_15s0046g01480	6	2759	Asgard_archaea/Eukaryota : Eukaryota
VIT_00s0373g00010	5	3000004	TACK/Asgard_archaea/Eukaryota : Asgard_archaea/Eukaryota
VIT_03s0038g00190	6	2759	Asgard_archaea/Eukaryota : Eukaryota
VIT_13s0158g00440	1	131567	root : Cellular_organisms
VIT_12s0034g01740	18	29760	Superrosids : Vitis_vinifera
VIT_15s0048g01500	1	131567	root : Cellular_organisms
VIT_01s0026g00420	12	7000001	Streptophyta : Embriophyta
VIT_01s0011g01080	6	2759	Asgard_archaea/Eukaryota : Eukaryota
VIT_14s0006g02440	1	131567	root : Cellular_organisms
VIT_03s0038g03750	1	131567	root : Cellular_organisms
VIT_13s0101g00510	1	131567	root : Cellular_organisms
VIT_08s0032g00040	12	7000001	Streptophyta : Embriophyta
VIT_04s0044g01670	1	131567	root : Cellular_organisms
VIT_11s0052g01180	1	131567	root : Cellular_organisms
VIT_07s0031g01980	10	33090	Archaeplastida : Viridiplantae
VIT_02s0025g04620	1	131567	root : Cellular_organisms
VIT_16s0050g00320	18	29760	Superrosids : Vitis_vinifera
VIT_09s0002g05610	18	29760	Superrosids : Vitis_vinifera
VIT_15s0046g03020	1	131567	root : Cellular_organisms
VIT_00s0193g00020	18	29760	Superrosids : Vitis_vinifera
VIT_05s0077g00640	18	29760	Superrosids : Vitis_vinifera
VIT_01s0011g04030	9	3000009	Diaphoretickes : Archaeplastida
VIT_17s0000g02290	6	2759	Asgard_archaea/Eukaryota : Eukaryota
VIT_04s0044g00170	1	131567	root : Cellular_organisms
VIT_19s0014g02100	6	2759	Asgard_archaea/Eukaryota : Eukaryota
VIT_15s0024g01720	1	131567	root : Cellular_organisms
VIT_13s0019g00300	18	29760	Superrosids : Vitis_vinifera
VIT_13s0106g00330	18	29760	Superrosids : Vitis_vinifera
VIT_00s0921g00020	12	7000001	Streptophyta : Embriophyta
VIT_00s0199g00220	1	131567	root : Cellular_organisms
VIT_03s0038g00120	13	58024	Embriophyta : Spermatophyta
VIT_09s0002g07630	18	29760	Superrosids : Vitis_vinifera
VIT_04s0008g01100	1	131567	root : Cellular_organisms
VIT_03s0038g02390	1	131567	root : Cellular_organisms
VIT_09s0002g01090	1	131567	root : Cellular_organisms
VIT_04s0008g00650	1	131567	root : Cellular_organisms
VIT_11s0016g02570	1	131567	root : Cellular_organisms
VIT_04s0069g00440	18	29760	Superrosids : Vitis_vinifera
VIT_18s0041g00390	12	7000001	Streptophyta : Embriophyta
VIT_14s0068g01740	11	35493	Viridiplantae : Streptophyta
VIT_14s0060g00050	1	131567	root : Cellular_organisms
VIT_16s0039g00700	10	33090	Archaeplastida : Viridiplantae
VIT_04s0069g00180	18	29760	Superrosids : Vitis_vinifera
VIT_13s0084g00320	6	2759	Asgard_archaea/Eukaryota : Eukaryota
VIT_12s0035g00890	1	131567	root : Cellular_organisms
VIT_11s0118g00550	12	7000001	Streptophyta : Embriophyta
VIT_14s0171g00390	7	3000005	Eukaryota : Excavata/Diaphoretickes
VIT_00s0532g00020	6	2759	Asgard_archaea/Eukaryota : Eukaryota
VIT_14s0060g02270	6	2759	Asgard_archaea/Eukaryota : Eukaryota
VIT_04s0008g00290	1	131567	root : Cellular_organisms
VIT_15s0046g01720	1	131567	root : Cellular_organisms
VIT_13s0019g02860	1	131567	root : Cellular_organisms
VIT_09s0070g00130	2	2	Cellular_organisms : DPANN/Euryarchaeota/TACK/Asgard_archaea/Eukaryota
VIT_11s0016g00440	6	2759	Asgard_archaea/Eukaryota : Eukaryota
VIT_03s0110g00130	6	2759	Asgard_archaea/Eukaryota : Eukaryota
VIT_19s0015g00690	12	7000001	Streptophyta : Embriophyta
VIT_13s0047g00700	1	131567	root : Cellular_organisms
VIT_19s0027g00070	6	2759	Asgard_archaea/Eukaryota : Eukaryota
VIT_16s0039g02000	1	131567	root : Cellular_organisms
VIT_14s0030g01740	1	131567	root : Cellular_organisms
VIT_09s0002g08210	18	29760	Superrosids : Vitis_vinifera
VIT_02s0025g03080	18	29760	Superrosids : Vitis_vinifera
VIT_00s0762g00010	1	131567	root : Cellular_organisms
VIT_04s0210g00220	6	2759	Asgard_archaea/Eukaryota : Eukaryota
VIT_19s0014g02710	1	131567	root : Cellular_organisms
VIT_08s0007g04960	8	3000007	Excavata/Diaphoretickes : Diaphoretickes
VIT_01s0010g02330	6	2759	Asgard_archaea/Eukaryota : Eukaryota
VIT_17s0000g06820	12	7000001	Streptophyta : Embriophyta
VIT_10s0003g00480	1	131567	root : Cellular_organisms
VIT_15s0046g00650	11	35493	Viridiplantae : Streptophyta
VIT_18s0001g11370	11	35493	Viridiplantae : Streptophyta
VIT_00s0194g00350	1	131567	root : Cellular_organisms
VIT_00s2651g00020	6	2759	Asgard_archaea/Eukaryota : Eukaryota
VIT_15s0048g02310	11	35493	Viridiplantae : Streptophyta
VIT_04s0008g02300	1	131567	root : Cellular_organisms
VIT_14s0030g00740	1	131567	root : Cellular_organisms
VIT_03s0063g02120	1	131567	root : Cellular_organisms
VIT_18s0072g00540	13	58024	Embriophyta : Spermatophyta
VIT_11s0016g00010	12	7000001	Streptophyta : Embriophyta
VIT_04s0008g01040	1	131567	root : Cellular_organisms
VIT_01s0150g00140	1	131567	root : Cellular_organisms
VIT_09s0002g01330	6	2759	Asgard_archaea/Eukaryota : Eukaryota
VIT_17s0053g00640	18	29760	Superrosids : Vitis_vinifera
VIT_05s0102g00630	16	7000003	Eudicots : Core_eudicots
VIT_19s0027g00520	11	35493	Viridiplantae : Streptophyta
VIT_14s0128g00400	5	3000004	TACK/Asgard_archaea/Eukaryota : Asgard_archaea/Eukaryota
VIT_00s1682g00010	1	131567	root : Cellular_organisms
VIT_07s0005g03830	1	131567	root : Cellular_organisms
VIT_13s0019g03680	1	131567	root : Cellular_organisms
VIT_07s0005g05860	1	131567	root : Cellular_organisms
VIT_00s0601g00010	12	7000001	Streptophyta : Embriophyta
VIT_06s0061g00640	1	131567	root : Cellular_organisms
VIT_13s0019g03650	1	131567	root : Cellular_organisms
VIT_11s0052g01840	1	131567	root : Cellular_organisms
VIT_07s0005g05090	18	29760	Superrosids : Vitis_vinifera
VIT_06s0061g01250	12	7000001	Streptophyta : Embriophyta
VIT_01s0011g02580	18	29760	Superrosids : Vitis_vinifera
VIT_16s0022g02500	16	7000003	Eudicots : Core_eudicots
VIT_06s0080g00060	10	33090	Archaeplastida : Viridiplantae
VIT_18s0001g04280	12	7000001	Streptophyta : Embriophyta
VIT_01s0010g03760	1	131567	root : Cellular_organisms
VIT_00s0398g00030	6	2759	Asgard_archaea/Eukaryota : Eukaryota
VIT_00s0288g00020	14	3398	Spermatophyta : Magnoliophyta
VIT_04s0008g04510	1	131567	root : Cellular_organisms
VIT_10s0116g01860	1	131567	root : Cellular_organisms
VIT_08s0040g00380	6	2759	Asgard_archaea/Eukaryota : Eukaryota
VIT_19s0015g00620	1	131567	root : Cellular_organisms
VIT_13s0019g04360	1	131567	root : Cellular_organisms
VIT_08s0056g01140	6	2759	Asgard_archaea/Eukaryota : Eukaryota
VIT_05s0102g00900	13	58024	Embriophyta : Spermatophyta
VIT_03s0038g00390	6	2759	Asgard_archaea/Eukaryota : Eukaryota
VIT_03s0167g00130	11	35493	Viridiplantae : Streptophyta
VIT_18s0072g01120	12	7000001	Streptophyta : Embriophyta
VIT_11s0016g02010	1	131567	root : Cellular_organisms
VIT_06s0080g00770	1	131567	root : Cellular_organisms
VIT_06s0080g00880	6	2759	Asgard_archaea/Eukaryota : Eukaryota
VIT_05s0049g01810	18	29760	Superrosids : Vitis_vinifera
VIT_02s0025g00080	9	3000009	Diaphoretickes : Archaeplastida
VIT_10s0092g00650	1	131567	root : Cellular_organisms
VIT_10s0042g00720	18	29760	Superrosids : Vitis_vinifera
VIT_04s0008g04080	18	29760	Superrosids : Vitis_vinifera
VIT_12s0028g03790	14	3398	Spermatophyta : Magnoliophyta
VIT_06s0004g07600	1	131567	root : Cellular_organisms
VIT_04s0008g05270	1	131567	root : Cellular_organisms
VIT_04s0008g03270	6	2759	Asgard_archaea/Eukaryota : Eukaryota
VIT_08s0058g00900	6	2759	Asgard_archaea/Eukaryota : Eukaryota
VIT_05s0094g01350	1	131567	root : Cellular_organisms
VIT_19s0014g01730	10	33090	Archaeplastida : Viridiplantae
VIT_08s0040g00460	5	3000004	TACK/Asgard_archaea/Eukaryota : Asgard_archaea/Eukaryota
VIT_08s0058g00250	7	3000005	Eukaryota : Excavata/Diaphoretickes
VIT_18s0089g00790	12	7000001	Streptophyta : Embriophyta
VIT_11s0016g00580	14	3398	Spermatophyta : Magnoliophyta
VIT_15s0048g01470	1	131567	root : Cellular_organisms
VIT_14s0060g01210	10	33090	Archaeplastida : Viridiplantae
VIT_09s0070g00410	7	3000005	Eukaryota : Excavata/Diaphoretickes
VIT_07s0005g01440	6	2759	Asgard_archaea/Eukaryota : Eukaryota
VIT_19s0015g01700	18	29760	Superrosids : Vitis_vinifera
VIT_11s0065g01160	1	131567	root : Cellular_organisms
VIT_14s0068g00820	12	7000001	Streptophyta : Embriophyta
VIT_02s0033g00150	13	58024	Embriophyta : Spermatophyta
VIT_13s0067g01760	1	131567	root : Cellular_organisms
VIT_07s0031g02090	6	2759	Asgard_archaea/Eukaryota : Eukaryota
VIT_08s0007g03030	5	3000004	TACK/Asgard_archaea/Eukaryota : Asgard_archaea/Eukaryota
VIT_09s0002g01530	11	35493	Viridiplantae : Streptophyta
VIT_13s0067g02170	10	33090	Archaeplastida : Viridiplantae
VIT_08s0007g01750	1	131567	root : Cellular_organisms
VIT_08s0007g08440	1	131567	root : Cellular_organisms
VIT_11s0016g01890	6	2759	Asgard_archaea/Eukaryota : Eukaryota
VIT_09s0002g03100	1	131567	root : Cellular_organisms
VIT_18s0001g04490	13	58024	Embriophyta : Spermatophyta
VIT_07s0005g04760	1	131567	root : Cellular_organisms
VIT_17s0000g08620	6	2759	Asgard_archaea/Eukaryota : Eukaryota
VIT_14s0108g00180	1	131567	root : Cellular_organisms
VIT_00s1328g00010	16	7000003	Eudicots : Core_eudicots
VIT_12s0057g01420	6	2759	Asgard_archaea/Eukaryota : Eukaryota
VIT_11s0016g05020	6	2759	Asgard_archaea/Eukaryota : Eukaryota
VIT_04s0044g01770	1	131567	root : Cellular_organisms
VIT_14s0128g00420	1	131567	root : Cellular_organisms
VIT_12s0028g04020	1	131567	root : Cellular_organisms
VIT_06s0009g03380	1	131567	root : Cellular_organisms
VIT_04s0023g00220	1	131567	root : Cellular_organisms
VIT_00s0225g00020	2	2	Cellular_organisms : DPANN/Euryarchaeota/TACK/Asgard_archaea/Eukaryota
VIT_08s0058g00940	1	131567	root : Cellular_organisms
VIT_02s0012g03130	18	29760	Superrosids : Vitis_vinifera
VIT_07s0031g00810	18	29760	Superrosids : Vitis_vinifera
VIT_12s0028g04040	1	131567	root : Cellular_organisms
VIT_15s0046g02540	13	58024	Embriophyta : Spermatophyta
VIT_14s0068g01440	1	131567	root : Cellular_organisms
VIT_09s0002g02730	1	131567	root : Cellular_organisms
VIT_08s0040g00710	1	131567	root : Cellular_organisms
VIT_12s0134g00330	1	131567	root : Cellular_organisms
VIT_06s0009g03310	1	131567	root : Cellular_organisms
VIT_13s0067g00750	1	131567	root : Cellular_organisms
VIT_10s0042g00890	1	131567	root : Cellular_organisms
VIT_08s0032g00820	14	3398	Spermatophyta : Magnoliophyta
VIT_15s0046g02550	1	131567	root : Cellular_organisms
VIT_07s0185g00040	13	58024	Embriophyta : Spermatophyta
VIT_13s0019g04870	8	3000007	Excavata/Diaphoretickes : Diaphoretickes
VIT_02s0025g00470	6	2759	Asgard_archaea/Eukaryota : Eukaryota
VIT_04s0008g06890	6	2759	Asgard_archaea/Eukaryota : Eukaryota
VIT_07s0005g05070	18	29760	Superrosids : Vitis_vinifera
VIT_14s0083g00320	1	131567	root : Cellular_organisms
VIT_05s0124g00340	8	3000007	Excavata/Diaphoretickes : Diaphoretickes
VIT_14s0006g02260	1	131567	root : Cellular_organisms
VIT_12s0034g01310	11	35493	Viridiplantae : Streptophyta
VIT_14s0068g01390	11	35493	Viridiplantae : Streptophyta
VIT_01s0244g00120	1	131567	root : Cellular_organisms
VIT_11s0118g00560	1	131567	root : Cellular_organisms
VIT_01s0137g00460	6	2759	Asgard_archaea/Eukaryota : Eukaryota
VIT_19s0090g00100	6	2759	Asgard_archaea/Eukaryota : Eukaryota
VIT_08s0040g02450	11	35493	Viridiplantae : Streptophyta
VIT_05s0094g00120	6	2759	Asgard_archaea/Eukaryota : Eukaryota
VIT_12s0057g00400	1	131567	root : Cellular_organisms
VIT_05s0077g02090	1	131567	root : Cellular_organisms
VIT_15s0046g03720	12	7000001	Streptophyta : Embriophyta
VIT_17s0000g00680	18	29760	Superrosids : Vitis_vinifera
VIT_02s0012g01790	1	131567	root : Cellular_organisms
VIT_01s0127g00720	1	131567	root : Cellular_organisms
VIT_15s0048g01610	1	131567	root : Cellular_organisms
VIT_15s0046g00640	12	7000001	Streptophyta : Embriophyta
VIT_07s0031g00550	11	35493	Viridiplantae : Streptophyta
VIT_04s0044g00490	1	131567	root : Cellular_organisms
VIT_13s0067g03640	1	131567	root : Cellular_organisms
VIT_13s0019g00650	18	29760	Superrosids : Vitis_vinifera
VIT_10s0092g00260	6	2759	Asgard_archaea/Eukaryota : Eukaryota
VIT_07s0151g00240	1	131567	root : Cellular_organisms
VIT_02s0025g01530	6	2759	Asgard_archaea/Eukaryota : Eukaryota
VIT_01s0010g03060	13	58024	Embriophyta : Spermatophyta
VIT_00s0299g00100	11	35493	Viridiplantae : Streptophyta
VIT_17s0000g01100	1	131567	root : Cellular_organisms
VIT_16s0050g02520	1	131567	root : Cellular_organisms
VIT_07s0005g05790	6	2759	Asgard_archaea/Eukaryota : Eukaryota
VIT_05s0094g00140	13	58024	Embriophyta : Spermatophyta
VIT_06s0080g00980	1	131567	root : Cellular_organisms
VIT_18s0001g03010	10	33090	Archaeplastida : Viridiplantae
VIT_12s0055g00460	6	2759	Asgard_archaea/Eukaryota : Eukaryota
VIT_16s0013g00080	1	131567	root : Cellular_organisms
VIT_15s0024g00850	1	131567	root : Cellular_organisms
VIT_04s0043g00080	15	71240	Magnoliophyta : Eudicots
VIT_13s0019g04480	1	131567	root : Cellular_organisms
VIT_04s0008g05930	11	35493	Viridiplantae : Streptophyta
VIT_12s0028g03220	6	2759	Asgard_archaea/Eukaryota : Eukaryota
VIT_07s0095g00030	7	3000005	Eukaryota : Excavata/Diaphoretickes
VIT_19s0015g00720	18	29760	Superrosids : Vitis_vinifera
VIT_10s0003g05640	1	131567	root : Cellular_organisms
VIT_00s1364g00010	1	131567	root : Cellular_organisms
VIT_16s0022g00580	13	58024	Embriophyta : Spermatophyta
VIT_00s0186g00100	6	2759	Asgard_archaea/Eukaryota : Eukaryota
VIT_01s0010g01260	13	58024	Embriophyta : Spermatophyta
VIT_18s0001g04640	15	71240	Magnoliophyta : Eudicots
VIT_01s0127g00240	13	58024	Embriophyta : Spermatophyta
VIT_07s0005g04860	1	131567	root : Cellular_organisms
VIT_04s0008g06210	1	131567	root : Cellular_organisms
VIT_04s0008g03560	1	131567	root : Cellular_organisms
VIT_05s0077g01120	12	7000001	Streptophyta : Embriophyta
VIT_15s0048g00690	6	2759	Asgard_archaea/Eukaryota : Eukaryota
VIT_19s0015g00860	6	2759	Asgard_archaea/Eukaryota : Eukaryota
VIT_03s0038g04750	12	7000001	Streptophyta : Embriophyta
VIT_11s0052g00690	14	3398	Spermatophyta : Magnoliophyta
VIT_01s0026g01900	18	29760	Superrosids : Vitis_vinifera
VIT_13s0139g00070	1	131567	root : Cellular_organisms
VIT_12s0059g02160	1	131567	root : Cellular_organisms
VIT_07s0095g00610	18	29760	Superrosids : Vitis_vinifera
VIT_19s0014g01510	18	29760	Superrosids : Vitis_vinifera
VIT_01s0011g03720	11	35493	Viridiplantae : Streptophyta
VIT_18s0001g13070	1	131567	root : Cellular_organisms
VIT_08s0040g00290	1	131567	root : Cellular_organisms
VIT_11s0103g00090	6	2759	Asgard_archaea/Eukaryota : Eukaryota
VIT_13s0067g01990	6	2759	Asgard_archaea/Eukaryota : Eukaryota
VIT_08s0056g01310	6	2759	Asgard_archaea/Eukaryota : Eukaryota
VIT_06s0004g02980	1	131567	root : Cellular_organisms
VIT_05s0124g00450	11	35493	Viridiplantae : Streptophyta
VIT_18s0001g05060	1	131567	root : Cellular_organisms
VIT_19s0085g00180	6	2759	Asgard_archaea/Eukaryota : Eukaryota
VIT_16s0039g01040	18	29760	Superrosids : Vitis_vinifera
VIT_16s0098g00720	1	131567	root : Cellular_organisms
VIT_13s0106g00350	1	131567	root : Cellular_organisms
VIT_00s0411g00020	14	3398	Spermatophyta : Magnoliophyta
VIT_00s0229g00140	1	131567	root : Cellular_organisms
VIT_13s0101g00290	18	29760	Superrosids : Vitis_vinifera
VIT_05s0020g02430	1	131567	root : Cellular_organisms
VIT_05s0020g00740	6	2759	Asgard_archaea/Eukaryota : Eukaryota
VIT_00s0207g00140	12	7000001	Streptophyta : Embriophyta
VIT_13s0074g00410	6	2759	Asgard_archaea/Eukaryota : Eukaryota
VIT_18s0001g07860	6	2759	Asgard_archaea/Eukaryota : Eukaryota
VIT_05s0020g02960	1	131567	root : Cellular_organisms
VIT_15s0046g02070	6	2759	Asgard_archaea/Eukaryota : Eukaryota
VIT_09s0002g04900	18	29760	Superrosids : Vitis_vinifera
VIT_09s0002g05250	1	131567	root : Cellular_organisms
VIT_07s0031g01140	6	2759	Asgard_archaea/Eukaryota : Eukaryota
VIT_13s0047g00330	6	2759	Asgard_archaea/Eukaryota : Eukaryota
VIT_11s0016g01080	18	29760	Superrosids : Vitis_vinifera
VIT_00s2416g00010	6	2759	Asgard_archaea/Eukaryota : Eukaryota
VIT_05s0165g00070	18	29760	Superrosids : Vitis_vinifera
VIT_01s0026g00040	1	131567	root : Cellular_organisms
VIT_13s0073g00520	6	2759	Asgard_archaea/Eukaryota : Eukaryota
VIT_17s0000g04690	1	131567	root : Cellular_organisms
VIT_07s0005g01080	14	3398	Spermatophyta : Magnoliophyta
VIT_00s2525g00010	1	131567	root : Cellular_organisms
VIT_04s0069g00900	6	2759	Asgard_archaea/Eukaryota : Eukaryota
VIT_02s0025g03030	6	2759	Asgard_archaea/Eukaryota : Eukaryota
VIT_11s0016g02970	1	131567	root : Cellular_organisms
VIT_01s0127g00690	1	131567	root : Cellular_organisms
VIT_01s0010g01890	1	131567	root : Cellular_organisms
VIT_08s0056g00090	18	29760	Superrosids : Vitis_vinifera
VIT_15s0048g01270	6	2759	Asgard_archaea/Eukaryota : Eukaryota
VIT_13s0019g00430	1	131567	root : Cellular_organisms
VIT_10s0003g05650	18	29760	Superrosids : Vitis_vinifera
VIT_10s0003g02790	3	3000002	DPANN/Euryarchaeota/TACK/Asgard_archaea/Eukaryota : Euryarchaeota/TACK/Asgard_archaea/Eukaryota
VIT_08s0040g01630	6	2759	Asgard_archaea/Eukaryota : Eukaryota
VIT_05s0049g01870	6	2759	Asgard_archaea/Eukaryota : Eukaryota
VIT_01s0011g01700	6	2759	Asgard_archaea/Eukaryota : Eukaryota
VIT_19s0014g04800	12	7000001	Streptophyta : Embriophyta
VIT_02s0025g01830	1	131567	root : Cellular_organisms
VIT_11s0016g05550	12	7000001	Streptophyta : Embriophyta
VIT_08s0007g01880	16	7000003	Eudicots : Core_eudicots
VIT_14s0060g02150	12	7000001	Streptophyta : Embriophyta
VIT_00s0160g00310	1	131567	root : Cellular_organisms
VIT_06s0004g04530	1	131567	root : Cellular_organisms
VIT_10s0003g03110	6	2759	Asgard_archaea/Eukaryota : Eukaryota
VIT_00s0282g00010	1	131567	root : Cellular_organisms
VIT_14s0006g00300	1	131567	root : Cellular_organisms
VIT_00s0655g00020	14	3398	Spermatophyta : Magnoliophyta
VIT_00s2785g00010	11	35493	Viridiplantae : Streptophyta
VIT_18s0001g06160	1	131567	root : Cellular_organisms
VIT_13s0019g03490	6	2759	Asgard_archaea/Eukaryota : Eukaryota
VIT_12s0035g00170	1	131567	root : Cellular_organisms
VIT_05s0029g01040	18	29760	Superrosids : Vitis_vinifera
VIT_17s0000g03160	18	29760	Superrosids : Vitis_vinifera
VIT_13s0019g00020	1	131567	root : Cellular_organisms
VIT_12s0034g01270	1	131567	root : Cellular_organisms
VIT_08s0040g02130	6	2759	Asgard_archaea/Eukaryota : Eukaryota
VIT_05s0062g00720	12	7000001	Streptophyta : Embriophyta
VIT_04s0008g00900	6	2759	Asgard_archaea/Eukaryota : Eukaryota
VIT_18s0075g00330	12	7000001	Streptophyta : Embriophyta
VIT_10s0042g01090	1	131567	root : Cellular_organisms
VIT_06s0061g00250	1	131567	root : Cellular_organisms
VIT_17s0000g07370	6	2759	Asgard_archaea/Eukaryota : Eukaryota
VIT_15s0024g01380	12	7000001	Streptophyta : Embriophyta
VIT_01s0011g00600	6	2759	Asgard_archaea/Eukaryota : Eukaryota
VIT_01s0011g03560	12	7000001	Streptophyta : Embriophyta
VIT_12s0028g01250	1	131567	root : Cellular_organisms
VIT_05s0062g00140	11	35493	Viridiplantae : Streptophyta
VIT_13s0067g02880	6	2759	Asgard_archaea/Eukaryota : Eukaryota
VIT_07s0104g00210	1	131567	root : Cellular_organisms
VIT_10s0071g00770	6	2759	Asgard_archaea/Eukaryota : Eukaryota
VIT_04s0008g03900	2	2	Cellular_organisms : DPANN/Euryarchaeota/TACK/Asgard_archaea/Eukaryota
VIT_13s0047g00690	14	3398	Spermatophyta : Magnoliophyta
VIT_06s0004g06720	1	131567	root : Cellular_organisms
VIT_17s0000g10370	15	71240	Magnoliophyta : Eudicots
VIT_18s0001g10720	1	131567	root : Cellular_organisms
VIT_04s0023g01210	1	131567	root : Cellular_organisms
VIT_18s0001g06250	1	131567	root : Cellular_organisms
VIT_16s0050g00150	10	33090	Archaeplastida : Viridiplantae
VIT_14s0108g01630	11	35493	Viridiplantae : Streptophyta
VIT_18s0001g06060	1	131567	root : Cellular_organisms
VIT_13s0019g05350	18	29760	Superrosids : Vitis_vinifera
VIT_08s0007g05110	18	29760	Superrosids : Vitis_vinifera
VIT_19s0027g00120	18	29760	Superrosids : Vitis_vinifera
VIT_11s0065g00900	11	35493	Viridiplantae : Streptophyta
VIT_09s0070g00320	1	131567	root : Cellular_organisms
VIT_14s0108g01570	13	58024	Embriophyta : Spermatophyta
VIT_00s0481g00020	1	131567	root : Cellular_organisms
VIT_08s0007g04670	1	131567	root : Cellular_organisms
VIT_17s0000g06450	1	131567	root : Cellular_organisms
VIT_13s0156g00110	1	131567	root : Cellular_organisms
VIT_07s0031g00230	6	2759	Asgard_archaea/Eukaryota : Eukaryota
VIT_08s0007g08760	1	131567	root : Cellular_organisms
VIT_10s0003g02280	1	131567	root : Cellular_organisms
VIT_12s0028g03810	1	131567	root : Cellular_organisms
VIT_00s0187g00020	14	3398	Spermatophyta : Magnoliophyta
VIT_05s0020g02810	6	2759	Asgard_archaea/Eukaryota : Eukaryota
VIT_02s0025g03460	11	35493	Viridiplantae : Streptophyta
VIT_14s0006g02680	11	35493	Viridiplantae : Streptophyta
VIT_11s0118g00780	6	2759	Asgard_archaea/Eukaryota : Eukaryota
VIT_19s0090g00860	11	35493	Viridiplantae : Streptophyta
VIT_17s0000g04910	1	131567	root : Cellular_organisms
VIT_18s0089g00550	1	131567	root : Cellular_organisms
VIT_00s0286g00050	6	2759	Asgard_archaea/Eukaryota : Eukaryota
VIT_08s0040g00760	1	131567	root : Cellular_organisms
VIT_11s0206g00010	12	7000001	Streptophyta : Embriophyta
VIT_00s0291g00020	11	35493	Viridiplantae : Streptophyta
VIT_07s0031g02720	12	7000001	Streptophyta : Embriophyta
VIT_03s0097g00610	13	58024	Embriophyta : Spermatophyta
VIT_09s0054g01100	13	58024	Embriophyta : Spermatophyta
VIT_19s0027g01540	13	58024	Embriophyta : Spermatophyta
VIT_19s0014g02270	1	131567	root : Cellular_organisms
VIT_01s0011g03080	1	131567	root : Cellular_organisms
VIT_06s0004g07050	1	131567	root : Cellular_organisms
VIT_14s0060g00210	1	131567	root : Cellular_organisms
VIT_12s0034g01590	18	29760	Superrosids : Vitis_vinifera
VIT_06s0080g00290	6	2759	Asgard_archaea/Eukaryota : Eukaryota
VIT_09s0002g06480	1	131567	root : Cellular_organisms
VIT_08s0007g01970	18	29760	Superrosids : Vitis_vinifera
VIT_18s0001g05030	1	131567	root : Cellular_organisms
VIT_12s0034g01820	1	131567	root : Cellular_organisms
VIT_19s0014g02470	12	7000001	Streptophyta : Embriophyta
VIT_07s0129g00470	1	131567	root : Cellular_organisms
VIT_14s0030g00220	1	131567	root : Cellular_organisms
VIT_05s0049g00850	6	2759	Asgard_archaea/Eukaryota : Eukaryota
VIT_11s0037g01190	17	7000005	Core_eudicots : Superrosids
VIT_10s0003g02070	6	2759	Asgard_archaea/Eukaryota : Eukaryota
VIT_02s0087g00840	1	131567	root : Cellular_organisms
VIT_14s0060g02100	6	2759	Asgard_archaea/Eukaryota : Eukaryota
VIT_01s0150g00380	13	58024	Embriophyta : Spermatophyta
VIT_14s0128g00440	12	7000001	Streptophyta : Embriophyta
VIT_15s0024g00910	8	3000007	Excavata/Diaphoretickes : Diaphoretickes
VIT_07s0005g06620	8	3000007	Excavata/Diaphoretickes : Diaphoretickes
VIT_08s0007g03120	12	7000001	Streptophyta : Embriophyta
VIT_15s0045g00800	18	29760	Superrosids : Vitis_vinifera
VIT_09s0054g01400	18	29760	Superrosids : Vitis_vinifera
VIT_07s0005g00200	1	131567	root : Cellular_organisms
VIT_05s0049g01490	6	2759	Asgard_archaea/Eukaryota : Eukaryota
VIT_16s0022g02210	6	2759	Asgard_archaea/Eukaryota : Eukaryota
VIT_10s0116g01620	1	131567	root : Cellular_organisms
VIT_14s0006g01460	6	2759	Asgard_archaea/Eukaryota : Eukaryota
VIT_16s0022g02250	13	58024	Embriophyta : Spermatophyta
VIT_18s0001g13560	6	2759	Asgard_archaea/Eukaryota : Eukaryota
VIT_09s0002g06450	1	131567	root : Cellular_organisms
VIT_01s0011g05950	11	35493	Viridiplantae : Streptophyta
VIT_07s0141g00020	6	2759	Asgard_archaea/Eukaryota : Eukaryota
VIT_14s0066g01360	18	29760	Superrosids : Vitis_vinifera
VIT_06s0004g02430	6	2759	Asgard_archaea/Eukaryota : Eukaryota
VIT_17s0000g02770	13	58024	Embriophyta : Spermatophyta
VIT_10s0092g00250	1	131567	root : Cellular_organisms
VIT_03s0017g00070	11	35493	Viridiplantae : Streptophyta
VIT_14s0108g00340	1	131567	root : Cellular_organisms
VIT_19s0085g00110	1	131567	root : Cellular_organisms
VIT_00s0194g00120	1	131567	root : Cellular_organisms
VIT_14s0068g01960	1	131567	root : Cellular_organisms
VIT_06s0080g01090	6	2759	Asgard_archaea/Eukaryota : Eukaryota
VIT_17s0000g08490	3	3000002	DPANN/Euryarchaeota/TACK/Asgard_archaea/Eukaryota : Euryarchaeota/TACK/Asgard_archaea/Eukaryota
VIT_13s0019g03310	14	3398	Spermatophyta : Magnoliophyta
VIT_18s0001g12890	8	3000007	Excavata/Diaphoretickes : Diaphoretickes
VIT_09s0070g00110	1	131567	root : Cellular_organisms
VIT_17s0000g05440	1	131567	root : Cellular_organisms
VIT_15s0046g01030	6	2759	Asgard_archaea/Eukaryota : Eukaryota
VIT_07s0129g00350	11	35493	Viridiplantae : Streptophyta
VIT_19s0014g04770	1	131567	root : Cellular_organisms
VIT_03s0038g02580	6	2759	Asgard_archaea/Eukaryota : Eukaryota
VIT_16s0050g01480	6	2759	Asgard_archaea/Eukaryota : Eukaryota
VIT_15s0048g02200	1	131567	root : Cellular_organisms
VIT_10s0116g00460	6	2759	Asgard_archaea/Eukaryota : Eukaryota
VIT_19s0015g01000	6	2759	Asgard_archaea/Eukaryota : Eukaryota
VIT_14s0128g00260	12	7000001	Streptophyta : Embriophyta
VIT_03s0017g01860	13	58024	Embriophyta : Spermatophyta
VIT_15s0046g02470	18	29760	Superrosids : Vitis_vinifera
VIT_00s2271g00010	12	7000001	Streptophyta : Embriophyta
VIT_05s0077g01240	1	131567	root : Cellular_organisms
VIT_12s0035g01950	1	131567	root : Cellular_organisms
VIT_11s0052g00290	4	3000003	Euryarchaeota/TACK/Asgard_archaea/Eukaryota : TACK/Asgard_archaea/Eukaryota
VIT_16s0098g01120	18	29760	Superrosids : Vitis_vinifera
VIT_01s0127g00360	6	2759	Asgard_archaea/Eukaryota : Eukaryota
VIT_01s0010g02090	6	2759	Asgard_archaea/Eukaryota : Eukaryota
VIT_17s0000g00890	6	2759	Asgard_archaea/Eukaryota : Eukaryota
VIT_00s0267g00030	1	131567	root : Cellular_organisms
VIT_16s0013g00600	18	29760	Superrosids : Vitis_vinifera
VIT_01s0011g01740	11	35493	Viridiplantae : Streptophyta
VIT_14s0108g01120	6	2759	Asgard_archaea/Eukaryota : Eukaryota
VIT_00s1291g00010	10	33090	Archaeplastida : Viridiplantae
VIT_10s0116g01920	1	131567	root : Cellular_organisms
VIT_19s0135g00180	1	131567	root : Cellular_organisms
VIT_16s0013g01990	1	131567	root : Cellular_organisms
VIT_18s0001g07610	11	35493	Viridiplantae : Streptophyta
VIT_02s0012g03200	18	29760	Superrosids : Vitis_vinifera
VIT_03s0091g01240	1	131567	root : Cellular_organisms
VIT_19s0027g00090	6	2759	Asgard_archaea/Eukaryota : Eukaryota
VIT_00s0240g00010	18	29760	Superrosids : Vitis_vinifera
VIT_04s0008g06220	1	131567	root : Cellular_organisms
VIT_06s0004g08200	1	131567	root : Cellular_organisms
VIT_05s0049g01110	1	131567	root : Cellular_organisms
VIT_14s0081g00160	6	2759	Asgard_archaea/Eukaryota : Eukaryota
VIT_18s0001g15310	1	131567	root : Cellular_organisms
VIT_06s0004g03770	13	58024	Embriophyta : Spermatophyta
VIT_00s0299g00050	1	131567	root : Cellular_organisms
VIT_01s0127g00450	1	131567	root : Cellular_organisms
VIT_11s0052g01190	1	131567	root : Cellular_organisms
VIT_19s0015g02350	8	3000007	Excavata/Diaphoretickes : Diaphoretickes
VIT_16s0039g01180	1	131567	root : Cellular_organisms
VIT_08s0056g01620	1	131567	root : Cellular_organisms
VIT_03s0038g02650	1	131567	root : Cellular_organisms
VIT_12s0142g00230	1	131567	root : Cellular_organisms
VIT_02s0025g03150	6	2759	Asgard_archaea/Eukaryota : Eukaryota
VIT_05s0020g03700	1	131567	root : Cellular_organisms
VIT_13s0019g01710	12	7000001	Streptophyta : Embriophyta
VIT_11s0065g00640	1	131567	root : Cellular_organisms
VIT_05s0124g00690	1	131567	root : Cellular_organisms
VIT_19s0090g01280	6	2759	Asgard_archaea/Eukaryota : Eukaryota
VIT_14s0068g02300	1	131567	root : Cellular_organisms
VIT_18s0001g08980	1	131567	root : Cellular_organisms
VIT_16s0039g00910	1	131567	root : Cellular_organisms
VIT_18s0041g00040	1	131567	root : Cellular_organisms
VIT_09s0002g01250	13	58024	Embriophyta : Spermatophyta
VIT_02s0087g01020	1	131567	root : Cellular_organisms
VIT_12s0028g02020	3	3000002	DPANN/Euryarchaeota/TACK/Asgard_archaea/Eukaryota : Euryarchaeota/TACK/Asgard_archaea/Eukaryota
VIT_02s0087g00460	1	131567	root : Cellular_organisms
VIT_16s0022g01870	11	35493	Viridiplantae : Streptophyta
VIT_07s0005g02200	6	2759	Asgard_archaea/Eukaryota : Eukaryota
VIT_00s1427g00010	10	33090	Archaeplastida : Viridiplantae
VIT_13s0019g02660	14	3398	Spermatophyta : Magnoliophyta
VIT_16s0115g00030	11	35493	Viridiplantae : Streptophyta
VIT_16s0039g02920	1	131567	root : Cellular_organisms
VIT_12s0028g01880	1	131567	root : Cellular_organisms
VIT_13s0101g00520	11	35493	Viridiplantae : Streptophyta
VIT_14s0006g03030	1	131567	root : Cellular_organisms
VIT_15s0048g00980	1	131567	root : Cellular_organisms
VIT_13s0064g00580	1	131567	root : Cellular_organisms
VIT_08s0056g00840	14	3398	Spermatophyta : Magnoliophyta
VIT_16s0115g00360	1	131567	root : Cellular_organisms
VIT_07s0129g00160	2	2	Cellular_organisms : DPANN/Euryarchaeota/TACK/Asgard_archaea/Eukaryota
VIT_13s0019g04340	11	35493	Viridiplantae : Streptophyta
VIT_06s0004g05040	1	131567	root : Cellular_organisms
VIT_01s0010g03320	1	131567	root : Cellular_organisms
VIT_16s0098g01020	1	131567	root : Cellular_organisms
VIT_13s0067g00560	1	131567	root : Cellular_organisms
VIT_04s0008g04200	12	7000001	Streptophyta : Embriophyta
VIT_14s0066g01520	1	131567	root : Cellular_organisms
VIT_06s0004g06550	1	131567	root : Cellular_organisms
VIT_09s0002g03130	1	131567	root : Cellular_organisms
VIT_16s0098g00700	14	3398	Spermatophyta : Magnoliophyta
VIT_08s0007g06780	1	131567	root : Cellular_organisms
VIT_11s0016g05330	6	2759	Asgard_archaea/Eukaryota : Eukaryota
VIT_07s0031g01120	6	2759	Asgard_archaea/Eukaryota : Eukaryota
VIT_18s0072g00140	1	131567	root : Cellular_organisms
VIT_17s0000g05120	1	131567	root : Cellular_organisms
VIT_00s0872g00010	14	3398	Spermatophyta : Magnoliophyta
VIT_11s0065g00130	1	131567	root : Cellular_organisms
VIT_19s0014g02150	15	71240	Magnoliophyta : Eudicots
VIT_16s0050g01290	1	131567	root : Cellular_organisms
VIT_12s0142g00640	1	131567	root : Cellular_organisms
VIT_07s0031g00980	1	131567	root : Cellular_organisms
VIT_09s0096g00990	6	2759	Asgard_archaea/Eukaryota : Eukaryota
VIT_06s0009g03220	15	71240	Magnoliophyta : Eudicots
VIT_11s0037g00820	6	2759	Asgard_archaea/Eukaryota : Eukaryota
VIT_05s0102g00090	1	131567	root : Cellular_organisms
VIT_14s0066g00280	18	29760	Superrosids : Vitis_vinifera
VIT_14s0060g01360	6	2759	Asgard_archaea/Eukaryota : Eukaryota
VIT_00s0508g00020	1	131567	root : Cellular_organisms
VIT_14s0068g01350	6	2759	Asgard_archaea/Eukaryota : Eukaryota
VIT_13s0019g04110	18	29760	Superrosids : Vitis_vinifera
VIT_05s0062g00500	18	29760	Superrosids : Vitis_vinifera
VIT_02s0025g05130	11	35493	Viridiplantae : Streptophyta
VIT_18s0122g01040	6	2759	Asgard_archaea/Eukaryota : Eukaryota
VIT_17s0000g00420	6	2759	Asgard_archaea/Eukaryota : Eukaryota
VIT_07s0141g00630	6	2759	Asgard_archaea/Eukaryota : Eukaryota
VIT_18s0001g04770	6	2759	Asgard_archaea/Eukaryota : Eukaryota
VIT_16s0098g00790	1	131567	root : Cellular_organisms
VIT_04s0008g07190	18	29760	Superrosids : Vitis_vinifera
VIT_00s0410g00010	14	3398	Spermatophyta : Magnoliophyta
VIT_09s0002g06400	13	58024	Embriophyta : Spermatophyta
VIT_19s0027g00900	10	33090	Archaeplastida : Viridiplantae
VIT_06s0009g00550	18	29760	Superrosids : Vitis_vinifera
VIT_16s0013g01680	1	131567	root : Cellular_organisms
VIT_01s0137g00010	6	2759	Asgard_archaea/Eukaryota : Eukaryota
VIT_01s0010g01360	16	7000003	Eudicots : Core_eudicots
VIT_06s0004g06300	2	2	Cellular_organisms : DPANN/Euryarchaeota/TACK/Asgard_archaea/Eukaryota
VIT_00s0169g00100	18	29760	Superrosids : Vitis_vinifera
VIT_14s0036g00540	6	2759	Asgard_archaea/Eukaryota : Eukaryota
VIT_10s0092g00570	1	131567	root : Cellular_organisms
VIT_17s0000g06410	6	2759	Asgard_archaea/Eukaryota : Eukaryota
VIT_14s0006g01730	6	2759	Asgard_archaea/Eukaryota : Eukaryota
VIT_12s0055g00820	1	131567	root : Cellular_organisms
VIT_06s0009g02460	12	7000001	Streptophyta : Embriophyta
VIT_17s0119g00400	7	3000005	Eukaryota : Excavata/Diaphoretickes
VIT_08s0040g02870	1	131567	root : Cellular_organisms
VIT_01s0011g02700	17	7000005	Core_eudicots : Superrosids
VIT_01s0010g01950	6	2759	Asgard_archaea/Eukaryota : Eukaryota
VIT_04s0023g03880	14	3398	Spermatophyta : Magnoliophyta
VIT_18s0001g11780	18	29760	Superrosids : Vitis_vinifera
VIT_16s0098g01270	6	2759	Asgard_archaea/Eukaryota : Eukaryota
VIT_18s0041g01210	1	131567	root : Cellular_organisms
VIT_07s0197g00120	18	29760	Superrosids : Vitis_vinifera
VIT_18s0041g01840	12	7000001	Streptophyta : Embriophyta
VIT_18s0001g11980	12	7000001	Streptophyta : Embriophyta
VIT_04s0008g03110	7	3000005	Eukaryota : Excavata/Diaphoretickes
VIT_13s0064g00490	6	2759	Asgard_archaea/Eukaryota : Eukaryota
VIT_00s0229g00090	1	131567	root : Cellular_organisms
VIT_18s0001g02600	1	131567	root : Cellular_organisms
VIT_05s0029g00540	6	2759	Asgard_archaea/Eukaryota : Eukaryota
VIT_19s0014g01720	6	2759	Asgard_archaea/Eukaryota : Eukaryota
VIT_05s0020g00580	6	2759	Asgard_archaea/Eukaryota : Eukaryota
VIT_14s0006g02930	14	3398	Spermatophyta : Magnoliophyta
VIT_00s1008g00010	10	33090	Archaeplastida : Viridiplantae
VIT_17s0000g10100	1	131567	root : Cellular_organisms
VIT_11s0052g01720	1	131567	root : Cellular_organisms
VIT_18s0001g06600	12	7000001	Streptophyta : Embriophyta
VIT_05s0020g02950	2	2	Cellular_organisms : DPANN/Euryarchaeota/TACK/Asgard_archaea/Eukaryota
VIT_08s0032g00130	13	58024	Embriophyta : Spermatophyta
VIT_11s0016g00780	1	131567	root : Cellular_organisms
VIT_19s0027g00250	18	29760	Superrosids : Vitis_vinifera
VIT_06s0004g00920	1	131567	root : Cellular_organisms
VIT_08s0007g01660	1	131567	root : Cellular_organisms
VIT_05s0049g00090	1	131567	root : Cellular_organisms
VIT_12s0034g01410	1	131567	root : Cellular_organisms
VIT_18s0122g00820	13	58024	Embriophyta : Spermatophyta
VIT_09s0002g06850	12	7000001	Streptophyta : Embriophyta
VIT_07s0005g02160	2	2	Cellular_organisms : DPANN/Euryarchaeota/TACK/Asgard_archaea/Eukaryota
VIT_03s0088g00420	12	7000001	Streptophyta : Embriophyta
VIT_13s0074g00260	12	7000001	Streptophyta : Embriophyta
VIT_13s0019g04620	6	2759	Asgard_archaea/Eukaryota : Eukaryota
VIT_08s0007g04900	12	7000001	Streptophyta : Embriophyta
VIT_08s0007g07180	6	2759	Asgard_archaea/Eukaryota : Eukaryota
VIT_06s0080g01130	18	29760	Superrosids : Vitis_vinifera
VIT_10s0042g00080	1	131567	root : Cellular_organisms
VIT_09s0002g04020	1	131567	root : Cellular_organisms
VIT_12s0035g01870	6	2759	Asgard_archaea/Eukaryota : Eukaryota
VIT_05s0029g01340	11	35493	Viridiplantae : Streptophyta
VIT_02s0241g00190	18	29760	Superrosids : Vitis_vinifera
VIT_12s0057g00380	1	131567	root : Cellular_organisms
VIT_07s0031g00120	1	131567	root : Cellular_organisms
VIT_06s0061g01390	10	33090	Archaeplastida : Viridiplantae
VIT_01s0010g02080	1	131567	root : Cellular_organisms
VIT_08s0040g00750	11	35493	Viridiplantae : Streptophyta
VIT_04s0008g03030	1	131567	root : Cellular_organisms
VIT_15s0048g02490	1	131567	root : Cellular_organisms
VIT_11s0103g00390	18	29760	Superrosids : Vitis_vinifera
VIT_16s0039g02840	18	29760	Superrosids : Vitis_vinifera
VIT_15s0046g03000	12	7000001	Streptophyta : Embriophyta
VIT_03s0038g00440	6	2759	Asgard_archaea/Eukaryota : Eukaryota
VIT_12s0028g03780	1	131567	root : Cellular_organisms
VIT_00s1677g00020	6	2759	Asgard_archaea/Eukaryota : Eukaryota
VIT_04s0044g00950	6	2759	Asgard_archaea/Eukaryota : Eukaryota
VIT_18s0001g10950	1	131567	root : Cellular_organisms
VIT_11s0016g05340	10	33090	Archaeplastida : Viridiplantae
VIT_18s0041g01870	2	2	Cellular_organisms : DPANN/Euryarchaeota/TACK/Asgard_archaea/Eukaryota
VIT_09s0002g08550	18	29760	Superrosids : Vitis_vinifera
VIT_07s0255g00130	13	58024	Embriophyta : Spermatophyta
VIT_17s0000g06680	11	35493	Viridiplantae : Streptophyta
VIT_16s0098g00520	6	2759	Asgard_archaea/Eukaryota : Eukaryota
VIT_13s0074g00470	6	2759	Asgard_archaea/Eukaryota : Eukaryota
VIT_01s0011g03630	6	2759	Asgard_archaea/Eukaryota : Eukaryota
VIT_18s0041g00830	1	131567	root : Cellular_organisms
VIT_06s0004g05500	6	2759	Asgard_archaea/Eukaryota : Eukaryota
VIT_18s0001g05210	18	29760	Superrosids : Vitis_vinifera
VIT_01s0010g01760	11	35493	Viridiplantae : Streptophyta
VIT_00s0203g00150	15	71240	Magnoliophyta : Eudicots
VIT_13s0074g00490	13	58024	Embriophyta : Spermatophyta
VIT_19s0014g03440	1	131567	root : Cellular_organisms
VIT_12s0057g01500	1	131567	root : Cellular_organisms
VIT_07s0151g00810	14	3398	Spermatophyta : Magnoliophyta
VIT_08s0040g02390	6	2759	Asgard_archaea/Eukaryota : Eukaryota
VIT_02s0012g01540	14	3398	Spermatophyta : Magnoliophyta
VIT_06s0009g02350	6	2759	Asgard_archaea/Eukaryota : Eukaryota
VIT_08s0007g03220	1	131567	root : Cellular_organisms
VIT_00s1624g00010	7	3000005	Eukaryota : Excavata/Diaphoretickes
VIT_06s0009g02730	6	2759	Asgard_archaea/Eukaryota : Eukaryota
VIT_02s0025g04210	1	131567	root : Cellular_organisms
VIT_00s0632g00010	10	33090	Archaeplastida : Viridiplantae
VIT_02s0012g02460	1	131567	root : Cellular_organisms
VIT_06s0004g01730	12	7000001	Streptophyta : Embriophyta
VIT_03s0038g01220	12	7000001	Streptophyta : Embriophyta
VIT_15s0107g00310	10	33090	Archaeplastida : Viridiplantae
VIT_03s0063g00370	1	131567	root : Cellular_organisms
VIT_15s0021g02830	14	3398	Spermatophyta : Magnoliophyta
VIT_06s0004g01000	12	7000001	Streptophyta : Embriophyta
VIT_05s0062g01300	14	3398	Spermatophyta : Magnoliophyta
VIT_08s0007g03010	1	131567	root : Cellular_organisms
VIT_14s0006g01030	6	2759	Asgard_archaea/Eukaryota : Eukaryota
VIT_00s1309g00010	1	131567	root : Cellular_organisms
VIT_17s0000g10080	11	35493	Viridiplantae : Streptophyta
VIT_08s0056g01670	6	2759	Asgard_archaea/Eukaryota : Eukaryota
VIT_07s0005g06040	11	35493	Viridiplantae : Streptophyta
VIT_01s0011g03690	1	131567	root : Cellular_organisms
VIT_18s0122g01260	1	131567	root : Cellular_organisms
VIT_16s0039g02170	1	131567	root : Cellular_organisms
VIT_04s0023g03660	11	35493	Viridiplantae : Streptophyta
VIT_13s0019g04250	14	3398	Spermatophyta : Magnoliophyta
VIT_19s0090g01260	11	35493	Viridiplantae : Streptophyta
VIT_12s0057g01490	12	7000001	Streptophyta : Embriophyta
VIT_00s0125g00390	11	35493	Viridiplantae : Streptophyta
VIT_09s0002g08420	12	7000001	Streptophyta : Embriophyta
VIT_19s0015g00530	12	7000001	Streptophyta : Embriophyta
VIT_18s0001g15200	11	35493	Viridiplantae : Streptophyta
VIT_07s0005g05420	1	131567	root : Cellular_organisms
VIT_13s0074g00310	1	131567	root : Cellular_organisms
VIT_07s0005g02730	10	33090	Archaeplastida : Viridiplantae
VIT_16s0013g00800	18	29760	Superrosids : Vitis_vinifera
VIT_00s0266g00010	12	7000001	Streptophyta : Embriophyta
VIT_12s0059g01230	1	131567	root : Cellular_organisms
VIT_09s0002g01280	13	58024	Embriophyta : Spermatophyta
VIT_08s0007g04330	11	35493	Viridiplantae : Streptophyta
VIT_14s0066g01550	1	131567	root : Cellular_organisms
VIT_00s0695g00010	14	3398	Spermatophyta : Magnoliophyta
VIT_10s0003g03730	1	131567	root : Cellular_organisms
VIT_18s0075g00250	14	3398	Spermatophyta : Magnoliophyta
VIT_12s0035g01920	1	131567	root : Cellular_organisms
VIT_18s0001g13490	18	29760	Superrosids : Vitis_vinifera
VIT_07s0005g04430	18	29760	Superrosids : Vitis_vinifera
VIT_05s0020g01340	6	2759	Asgard_archaea/Eukaryota : Eukaryota
VIT_18s0089g00410	1	131567	root : Cellular_organisms
VIT_08s0040g02950	6	2759	Asgard_archaea/Eukaryota : Eukaryota
VIT_14s0068g01060	1	131567	root : Cellular_organisms
VIT_01s0026g02100	14	3398	Spermatophyta : Magnoliophyta
VIT_09s0070g00730	18	29760	Superrosids : Vitis_vinifera
VIT_11s0016g04430	13	58024	Embriophyta : Spermatophyta
VIT_00s0804g00020	1	131567	root : Cellular_organisms
VIT_08s0040g01730	1	131567	root : Cellular_organisms
VIT_11s0016g04450	6	2759	Asgard_archaea/Eukaryota : Eukaryota
VIT_06s0004g00120	6	2759	Asgard_archaea/Eukaryota : Eukaryota
VIT_01s0026g02130	6	2759	Asgard_archaea/Eukaryota : Eukaryota
VIT_01s0011g05730	6	2759	Asgard_archaea/Eukaryota : Eukaryota
VIT_06s0004g01810	6	2759	Asgard_archaea/Eukaryota : Eukaryota
VIT_09s0002g00300	6	2759	Asgard_archaea/Eukaryota : Eukaryota
VIT_11s0016g03260	1	131567	root : Cellular_organisms
VIT_04s0023g00620	13	58024	Embriophyta : Spermatophyta
VIT_15s0046g00660	1	131567	root : Cellular_organisms
VIT_15s0046g02520	6	2759	Asgard_archaea/Eukaryota : Eukaryota
VIT_14s0060g01570	6	2759	Asgard_archaea/Eukaryota : Eukaryota
VIT_09s0018g02070	15	71240	Magnoliophyta : Eudicots
VIT_08s0007g05280	18	29760	Superrosids : Vitis_vinifera
VIT_18s0166g00250	18	29760	Superrosids : Vitis_vinifera
VIT_17s0000g00320	6	2759	Asgard_archaea/Eukaryota : Eukaryota
VIT_00s0273g00020	1	131567	root : Cellular_organisms
VIT_18s0001g04080	12	7000001	Streptophyta : Embriophyta
VIT_11s0052g00150	1	131567	root : Cellular_organisms
VIT_01s0010g01420	14	3398	Spermatophyta : Magnoliophyta
VIT_18s0001g05710	1	131567	root : Cellular_organisms
VIT_00s0174g00310	13	58024	Embriophyta : Spermatophyta
VIT_14s0066g00650	1	131567	root : Cellular_organisms
VIT_06s0004g00430	12	7000001	Streptophyta : Embriophyta
VIT_06s0004g06730	1	131567	root : Cellular_organisms
VIT_08s0007g07840	6	2759	Asgard_archaea/Eukaryota : Eukaryota
VIT_01s0150g00600	6	2759	Asgard_archaea/Eukaryota : Eukaryota
VIT_12s0028g00960	1	131567	root : Cellular_organisms
VIT_12s0028g01610	18	29760	Superrosids : Vitis_vinifera
VIT_19s0015g00270	15	71240	Magnoliophyta : Eudicots
VIT_18s0072g00610	18	29760	Superrosids : Vitis_vinifera
VIT_12s0034g00120	1	131567	root : Cellular_organisms
VIT_12s0035g00430	18	29760	Superrosids : Vitis_vinifera
VIT_16s0013g00230	12	7000001	Streptophyta : Embriophyta
VIT_10s0003g01060	1	131567	root : Cellular_organisms
VIT_17s0000g02450	5	3000004	TACK/Asgard_archaea/Eukaryota : Asgard_archaea/Eukaryota
VIT_15s0046g02730	1	131567	root : Cellular_organisms
VIT_05s0029g00810	10	33090	Archaeplastida : Viridiplantae
VIT_13s0064g01570	1	131567	root : Cellular_organisms
VIT_14s0066g00310	6	2759	Asgard_archaea/Eukaryota : Eukaryota
VIT_01s0011g04840	18	29760	Superrosids : Vitis_vinifera
VIT_14s0060g01240	6	2759	Asgard_archaea/Eukaryota : Eukaryota
VIT_06s0004g05150	1	131567	root : Cellular_organisms
VIT_11s0052g01010	18	29760	Superrosids : Vitis_vinifera
VIT_00s0203g00220	12	7000001	Streptophyta : Embriophyta
VIT_01s0026g02400	1	131567	root : Cellular_organisms
VIT_09s0096g00720	8	3000007	Excavata/Diaphoretickes : Diaphoretickes
VIT_06s0004g08070	10	33090	Archaeplastida : Viridiplantae
VIT_14s0006g01310	18	29760	Superrosids : Vitis_vinifera
VIT_18s0001g08580	1	131567	root : Cellular_organisms
VIT_15s0048g02000	11	35493	Viridiplantae : Streptophyta
VIT_00s0194g00310	6	2759	Asgard_archaea/Eukaryota : Eukaryota
VIT_15s0021g01520	1	131567	root : Cellular_organisms
VIT_04s0008g05890	11	35493	Viridiplantae : Streptophyta
VIT_18s0001g07580	15	71240	Magnoliophyta : Eudicots
VIT_04s0023g03760	12	7000001	Streptophyta : Embriophyta
VIT_15s0046g03070	6	2759	Asgard_archaea/Eukaryota : Eukaryota
VIT_11s0016g01820	1	131567	root : Cellular_organisms
VIT_00s2262g00010	1	131567	root : Cellular_organisms
VIT_09s0002g00820	1	131567	root : Cellular_organisms
VIT_05s0020g04820	6	2759	Asgard_archaea/Eukaryota : Eukaryota
VIT_01s0011g04070	12	7000001	Streptophyta : Embriophyta
VIT_18s0001g07700	1	131567	root : Cellular_organisms
VIT_11s0052g01340	6	2759	Asgard_archaea/Eukaryota : Eukaryota
VIT_00s0438g00030	18	29760	Superrosids : Vitis_vinifera
VIT_18s0001g14920	12	7000001	Streptophyta : Embriophyta
VIT_16s0148g00340	6	2759	Asgard_archaea/Eukaryota : Eukaryota
VIT_08s0040g01450	18	29760	Superrosids : Vitis_vinifera
VIT_13s0156g00540	12	7000001	Streptophyta : Embriophyta
VIT_07s0104g00600	1	131567	root : Cellular_organisms
VIT_16s0050g00400	12	7000001	Streptophyta : Embriophyta
VIT_15s0046g02240	11	35493	Viridiplantae : Streptophyta
VIT_18s0001g00410	1	131567	root : Cellular_organisms
VIT_16s0039g01550	1	131567	root : Cellular_organisms
VIT_13s0156g00410	12	7000001	Streptophyta : Embriophyta
VIT_07s0005g03780	1	131567	root : Cellular_organisms
VIT_14s0036g00940	6	2759	Asgard_archaea/Eukaryota : Eukaryota
VIT_04s0069g00530	12	7000001	Streptophyta : Embriophyta
VIT_06s0004g01860	1	131567	root : Cellular_organisms
VIT_08s0007g04110	14	3398	Spermatophyta : Magnoliophyta
VIT_07s0005g02390	6	2759	Asgard_archaea/Eukaryota : Eukaryota
VIT_05s0049g01970	11	35493	Viridiplantae : Streptophyta
VIT_01s0011g05040	1	131567	root : Cellular_organisms
VIT_11s0118g00020	1	131567	root : Cellular_organisms
VIT_01s0127g00700	13	58024	Embriophyta : Spermatophyta
VIT_16s0098g01750	12	7000001	Streptophyta : Embriophyta
VIT_15s0107g00390	18	29760	Superrosids : Vitis_vinifera
VIT_06s0004g07120	6	2759	Asgard_archaea/Eukaryota : Eukaryota
VIT_02s0025g02060	10	33090	Archaeplastida : Viridiplantae
VIT_10s0116g01820	11	35493	Viridiplantae : Streptophyta
VIT_00s0494g00010	11	35493	Viridiplantae : Streptophyta
VIT_14s0068g01660	6	2759	Asgard_archaea/Eukaryota : Eukaryota
VIT_04s0023g01640	1	131567	root : Cellular_organisms
VIT_02s0025g01480	11	35493	Viridiplantae : Streptophyta
VIT_13s0158g00400	1	131567	root : Cellular_organisms
VIT_13s0147g00180	13	58024	Embriophyta : Spermatophyta
VIT_10s0092g00010	6	2759	Asgard_archaea/Eukaryota : Eukaryota
VIT_15s0048g02650	13	58024	Embriophyta : Spermatophyta
VIT_12s0035g02010	1	131567	root : Cellular_organisms
VIT_11s0016g02870	1	131567	root : Cellular_organisms
VIT_04s0044g01300	1	131567	root : Cellular_organisms
VIT_04s0023g01240	1	131567	root : Cellular_organisms
VIT_06s0061g00350	1	131567	root : Cellular_organisms
VIT_13s0047g01010	1	131567	root : Cellular_organisms
VIT_01s0011g00300	1	131567	root : Cellular_organisms
VIT_13s0047g00320	1	131567	root : Cellular_organisms
VIT_03s0063g00390	6	2759	Asgard_archaea/Eukaryota : Eukaryota
VIT_15s0046g01580	1	131567	root : Cellular_organisms
VIT_09s0002g00510	1	131567	root : Cellular_organisms
VIT_14s0060g01500	12	7000001	Streptophyta : Embriophyta
VIT_05s0020g04950	6	2759	Asgard_archaea/Eukaryota : Eukaryota
VIT_14s0060g00080	15	71240	Magnoliophyta : Eudicots
VIT_13s0067g01140	8	3000007	Excavata/Diaphoretickes : Diaphoretickes
VIT_04s0210g00180	1	131567	root : Cellular_organisms
VIT_03s0017g01910	18	29760	Superrosids : Vitis_vinifera
VIT_13s0147g00110	1	131567	root : Cellular_organisms
VIT_18s0001g10860	1	131567	root : Cellular_organisms
VIT_00s0394g00010	6	2759	Asgard_archaea/Eukaryota : Eukaryota
VIT_00s0308g00030	18	29760	Superrosids : Vitis_vinifera
VIT_09s0002g08270	1	131567	root : Cellular_organisms
VIT_11s0016g04980	6	2759	Asgard_archaea/Eukaryota : Eukaryota
VIT_08s0007g05000	1	131567	root : Cellular_organisms
VIT_06s0009g01140	6	2759	Asgard_archaea/Eukaryota : Eukaryota
VIT_07s0005g06370	18	29760	Superrosids : Vitis_vinifera
VIT_03s0063g02320	12	7000001	Streptophyta : Embriophyta
VIT_14s0068g00190	18	29760	Superrosids : Vitis_vinifera
VIT_18s0001g03640	18	29760	Superrosids : Vitis_vinifera
VIT_12s0134g00010	11	35493	Viridiplantae : Streptophyta
VIT_18s0001g01350	1	131567	root : Cellular_organisms
VIT_00s0634g00030	1	131567	root : Cellular_organisms
VIT_06s0004g02880	1	131567	root : Cellular_organisms
VIT_15s0046g01760	6	2759	Asgard_archaea/Eukaryota : Eukaryota
VIT_04s0008g06410	17	7000005	Core_eudicots : Superrosids
VIT_16s0039g02590	10	33090	Archaeplastida : Viridiplantae
VIT_11s0065g01230	18	29760	Superrosids : Vitis_vinifera
VIT_07s0005g03350	1	131567	root : Cellular_organisms
VIT_01s0010g01310	8	3000007	Excavata/Diaphoretickes : Diaphoretickes
VIT_18s0001g15400	3	3000002	DPANN/Euryarchaeota/TACK/Asgard_archaea/Eukaryota : Euryarchaeota/TACK/Asgard_archaea/Eukaryota
VIT_05s0051g00080	11	35493	Viridiplantae : Streptophyta
VIT_18s0001g01120	6	2759	Asgard_archaea/Eukaryota : Eukaryota
VIT_05s0020g03170	1	131567	root : Cellular_organisms
VIT_19s0090g00480	1	131567	root : Cellular_organisms
VIT_14s0083g00080	14	3398	Spermatophyta : Magnoliophyta
VIT_12s0035g00840	6	2759	Asgard_archaea/Eukaryota : Eukaryota
VIT_04s0008g04540	12	7000001	Streptophyta : Embriophyta
VIT_19s0135g00100	6	2759	Asgard_archaea/Eukaryota : Eukaryota
VIT_07s0031g01150	1	131567	root : Cellular_organisms
VIT_10s0003g04510	1	131567	root : Cellular_organisms
VIT_05s0020g00560	1	131567	root : Cellular_organisms
VIT_10s0003g03680	18	29760	Superrosids : Vitis_vinifera
VIT_18s0001g09530	6	2759	Asgard_archaea/Eukaryota : Eukaryota
VIT_10s0597g00010	1	131567	root : Cellular_organisms
VIT_09s0002g05450	6	2759	Asgard_archaea/Eukaryota : Eukaryota
VIT_09s0002g08250	18	29760	Superrosids : Vitis_vinifera
VIT_08s0007g03280	1	131567	root : Cellular_organisms
VIT_13s0019g03020	1	131567	root : Cellular_organisms
VIT_00s0914g00010	6	2759	Asgard_archaea/Eukaryota : Eukaryota
VIT_00s0347g00090	12	7000001	Streptophyta : Embriophyta
VIT_03s0038g01090	12	7000001	Streptophyta : Embriophyta
VIT_01s0010g03010	1	131567	root : Cellular_organisms
VIT_17s0000g04980	11	35493	Viridiplantae : Streptophyta
VIT_08s0007g08910	1	131567	root : Cellular_organisms
VIT_00s0225g00220	6	2759	Asgard_archaea/Eukaryota : Eukaryota
VIT_18s0089g00090	1	131567	root : Cellular_organisms
VIT_18s0001g10670	6	2759	Asgard_archaea/Eukaryota : Eukaryota
VIT_02s0025g01510	12	7000001	Streptophyta : Embriophyta
VIT_14s0006g01700	11	35493	Viridiplantae : Streptophyta
VIT_02s0025g02880	1	131567	root : Cellular_organisms
VIT_08s0058g00030	17	7000005	Core_eudicots : Superrosids
VIT_05s0020g03680	1	131567	root : Cellular_organisms
VIT_09s0002g04210	1	131567	root : Cellular_organisms
VIT_12s0034g01390	6	2759	Asgard_archaea/Eukaryota : Eukaryota
VIT_17s0000g07450	1	131567	root : Cellular_organisms
VIT_12s0034g01760	13	58024	Embriophyta : Spermatophyta
VIT_00s0805g00010	11	35493	Viridiplantae : Streptophyta
VIT_06s0080g01070	18	29760	Superrosids : Vitis_vinifera
VIT_03s0088g00340	14	3398	Spermatophyta : Magnoliophyta
VIT_03s0017g01790	1	131567	root : Cellular_organisms
VIT_00s0302g00040	18	29760	Superrosids : Vitis_vinifera
VIT_03s0038g01170	12	7000001	Streptophyta : Embriophyta
VIT_13s0156g00260	11	35493	Viridiplantae : Streptophyta
VIT_02s0025g02630	1	131567	root : Cellular_organisms
VIT_02s0109g00310	1	131567	root : Cellular_organisms
VIT_11s0065g01020	18	29760	Superrosids : Vitis_vinifera
VIT_00s0369g00010	18	29760	Superrosids : Vitis_vinifera
VIT_00s0225g00050	1	131567	root : Cellular_organisms
VIT_08s0032g00290	6	2759	Asgard_archaea/Eukaryota : Eukaryota
VIT_00s1045g00030	16	7000003	Eudicots : Core_eudicots
VIT_07s0130g00070	1	131567	root : Cellular_organisms
VIT_11s0103g00750	18	29760	Superrosids : Vitis_vinifera
VIT_00s0187g00240	1	131567	root : Cellular_organisms
VIT_06s0061g00650	18	29760	Superrosids : Vitis_vinifera
VIT_16s0098g00810	13	58024	Embriophyta : Spermatophyta
VIT_10s0116g00920	1	131567	root : Cellular_organisms
VIT_09s0002g07710	1	131567	root : Cellular_organisms
VIT_03s0091g01140	6	2759	Asgard_archaea/Eukaryota : Eukaryota
VIT_11s0016g03210	1	131567	root : Cellular_organisms
VIT_10s0003g01880	1	131567	root : Cellular_organisms
VIT_17s0000g10410	12	7000001	Streptophyta : Embriophyta
VIT_14s0030g01420	12	7000001	Streptophyta : Embriophyta
VIT_09s0054g00890	1	131567	root : Cellular_organisms
VIT_03s0097g00470	6	2759	Asgard_archaea/Eukaryota : Eukaryota
VIT_02s0087g00350	18	29760	Superrosids : Vitis_vinifera
VIT_01s0011g00800	1	131567	root : Cellular_organisms
VIT_15s0048g02980	1	131567	root : Cellular_organisms
VIT_17s0000g05910	18	29760	Superrosids : Vitis_vinifera
VIT_13s0067g02200	12	7000001	Streptophyta : Embriophyta
VIT_13s0064g01760	1	131567	root : Cellular_organisms
VIT_06s0004g01680	11	35493	Viridiplantae : Streptophyta
VIT_08s0007g00410	6	2759	Asgard_archaea/Eukaryota : Eukaryota
VIT_00s0575g00020	1	131567	root : Cellular_organisms
VIT_07s0031g01770	8	3000007	Excavata/Diaphoretickes : Diaphoretickes
VIT_13s0019g05050	13	58024	Embriophyta : Spermatophyta
VIT_00s0230g00060	13	58024	Embriophyta : Spermatophyta
VIT_13s0019g03260	2	2	Cellular_organisms : DPANN/Euryarchaeota/TACK/Asgard_archaea/Eukaryota
VIT_12s0134g00230	1	131567	root : Cellular_organisms
VIT_19s0014g04940	12	7000001	Streptophyta : Embriophyta
VIT_12s0057g01060	1	131567	root : Cellular_organisms
VIT_07s0005g02030	1	131567	root : Cellular_organisms
VIT_15s0024g01160	14	3398	Spermatophyta : Magnoliophyta
VIT_15s0021g01840	1	131567	root : Cellular_organisms
VIT_07s0104g00460	6	2759	Asgard_archaea/Eukaryota : Eukaryota
VIT_14s0068g01860	11	35493	Viridiplantae : Streptophyta
VIT_11s0016g03980	10	33090	Archaeplastida : Viridiplantae
VIT_08s0007g02240	1	131567	root : Cellular_organisms
VIT_00s1286g00020	1	131567	root : Cellular_organisms
VIT_09s0002g00270	12	7000001	Streptophyta : Embriophyta
VIT_00s0335g00070	6	2759	Asgard_archaea/Eukaryota : Eukaryota
VIT_01s0010g01100	10	33090	Archaeplastida : Viridiplantae
VIT_18s0001g10730	6	2759	Asgard_archaea/Eukaryota : Eukaryota
VIT_00s0202g00050	14	3398	Spermatophyta : Magnoliophyta
VIT_00s0266g00040	12	7000001	Streptophyta : Embriophyta
VIT_08s0007g05120	1	131567	root : Cellular_organisms
VIT_18s0001g03190	1	131567	root : Cellular_organisms
VIT_17s0000g00450	12	7000001	Streptophyta : Embriophyta
VIT_00s0250g00080	6	2759	Asgard_archaea/Eukaryota : Eukaryota
VIT_11s0016g00060	18	29760	Superrosids : Vitis_vinifera
VIT_01s0011g06300	6	2759	Asgard_archaea/Eukaryota : Eukaryota
VIT_05s0049g01450	18	29760	Superrosids : Vitis_vinifera
VIT_08s0058g00880	6	2759	Asgard_archaea/Eukaryota : Eukaryota
VIT_04s0069g00920	6	2759	Asgard_archaea/Eukaryota : Eukaryota
VIT_01s0011g00740	1	131567	root : Cellular_organisms
VIT_07s0104g00290	11	35493	Viridiplantae : Streptophyta
VIT_16s0050g00340	7	3000005	Eukaryota : Excavata/Diaphoretickes
VIT_01s0011g06140	6	2759	Asgard_archaea/Eukaryota : Eukaryota
VIT_13s0019g00660	1	131567	root : Cellular_organisms
VIT_16s0100g00470	10	33090	Archaeplastida : Viridiplantae
VIT_12s0059g01260	1	131567	root : Cellular_organisms
VIT_15s0048g00290	18	29760	Superrosids : Vitis_vinifera
VIT_16s0013g01320	1	131567	root : Cellular_organisms
VIT_13s0067g03840	6	2759	Asgard_archaea/Eukaryota : Eukaryota
VIT_05s0020g03440	1	131567	root : Cellular_organisms
VIT_04s0069g00030	14	3398	Spermatophyta : Magnoliophyta
VIT_01s0150g00200	1	131567	root : Cellular_organisms
VIT_13s0019g01090	1	131567	root : Cellular_organisms
VIT_09s0002g02920	11	35493	Viridiplantae : Streptophyta
VIT_06s0004g01800	8	3000007	Excavata/Diaphoretickes : Diaphoretickes
VIT_00s2485g00010	1	131567	root : Cellular_organisms
VIT_06s0004g04980	12	7000001	Streptophyta : Embriophyta
VIT_02s0025g00960	6	2759	Asgard_archaea/Eukaryota : Eukaryota
VIT_08s0007g00250	18	29760	Superrosids : Vitis_vinifera
VIT_03s0017g00990	6	2759	Asgard_archaea/Eukaryota : Eukaryota
VIT_11s0052g00400	6	2759	Asgard_archaea/Eukaryota : Eukaryota
VIT_10s0042g01260	11	35493	Viridiplantae : Streptophyta
VIT_04s0043g00960	13	58024	Embriophyta : Spermatophyta
VIT_04s0008g02170	1	131567	root : Cellular_organisms
VIT_13s0067g03860	12	7000001	Streptophyta : Embriophyta
VIT_09s0002g04230	12	7000001	Streptophyta : Embriophyta
VIT_19s0014g01180	1	131567	root : Cellular_organisms
VIT_12s0028g02340	1	131567	root : Cellular_organisms
VIT_07s0129g00210	6	2759	Asgard_archaea/Eukaryota : Eukaryota
VIT_13s0019g00820	11	35493	Viridiplantae : Streptophyta
VIT_19s0027g01640	6	2759	Asgard_archaea/Eukaryota : Eukaryota
VIT_15s0046g01130	6	2759	Asgard_archaea/Eukaryota : Eukaryota
VIT_10s0071g00740	18	29760	Superrosids : Vitis_vinifera
VIT_07s0141g00980	12	7000001	Streptophyta : Embriophyta
VIT_05s0077g00060	1	131567	root : Cellular_organisms
VIT_02s0025g01260	1	131567	root : Cellular_organisms
VIT_09s0096g00500	11	35493	Viridiplantae : Streptophyta
VIT_16s0039g01100	1	131567	root : Cellular_organisms
VIT_05s0049g00930	1	131567	root : Cellular_organisms
VIT_03s0063g02280	12	7000001	Streptophyta : Embriophyta
VIT_14s0060g00850	1	131567	root : Cellular_organisms
VIT_14s0066g00880	1	131567	root : Cellular_organisms
VIT_04s0008g05740	6	2759	Asgard_archaea/Eukaryota : Eukaryota
VIT_18s0001g13520	6	2759	Asgard_archaea/Eukaryota : Eukaryota
VIT_18s0001g06020	1	131567	root : Cellular_organisms
VIT_00s0238g00020	1	131567	root : Cellular_organisms
VIT_13s0067g01510	1	131567	root : Cellular_organisms
VIT_01s0011g02870	1	131567	root : Cellular_organisms
VIT_03s0110g00110	13	58024	Embriophyta : Spermatophyta
VIT_04s0023g01060	6	2759	Asgard_archaea/Eukaryota : Eukaryota
VIT_16s0013g01420	6	2759	Asgard_archaea/Eukaryota : Eukaryota
VIT_01s0010g01350	18	29760	Superrosids : Vitis_vinifera
VIT_03s0038g04260	1	131567	root : Cellular_organisms
VIT_06s0009g01170	18	29760	Superrosids : Vitis_vinifera
VIT_07s0005g03270	10	33090	Archaeplastida : Viridiplantae
VIT_12s0059g01530	1	131567	root : Cellular_organisms
VIT_14s0081g00120	1	131567	root : Cellular_organisms
VIT_01s0010g03650	6	2759	Asgard_archaea/Eukaryota : Eukaryota
VIT_02s0025g01870	1	131567	root : Cellular_organisms
VIT_00s0125g00190	1	131567	root : Cellular_organisms
VIT_18s0001g02340	6	2759	Asgard_archaea/Eukaryota : Eukaryota
VIT_14s0066g01700	1	131567	root : Cellular_organisms
VIT_00s0857g00010	13	58024	Embriophyta : Spermatophyta
VIT_09s0054g00540	11	35493	Viridiplantae : Streptophyta
VIT_07s0104g01280	1	131567	root : Cellular_organisms
VIT_05s0020g03810	18	29760	Superrosids : Vitis_vinifera
VIT_15s0021g00180	18	29760	Superrosids : Vitis_vinifera
VIT_12s0121g00290	6	2759	Asgard_archaea/Eukaryota : Eukaryota
VIT_00s0809g00010	15	71240	Magnoliophyta : Eudicots
VIT_02s0087g00810	1	131567	root : Cellular_organisms
VIT_13s0019g02690	12	7000001	Streptophyta : Embriophyta
VIT_01s0011g03180	6	2759	Asgard_archaea/Eukaryota : Eukaryota
VIT_11s0037g00780	6	2759	Asgard_archaea/Eukaryota : Eukaryota
VIT_17s0053g00700	1	131567	root : Cellular_organisms
VIT_10s0116g00370	13	58024	Embriophyta : Spermatophyta
VIT_04s0043g00250	6	2759	Asgard_archaea/Eukaryota : Eukaryota
VIT_10s0003g02650	2	2	Cellular_organisms : DPANN/Euryarchaeota/TACK/Asgard_archaea/Eukaryota
VIT_18s0001g09710	6	2759	Asgard_archaea/Eukaryota : Eukaryota
VIT_14s0060g00860	1	131567	root : Cellular_organisms
VIT_05s0049g00940	1	131567	root : Cellular_organisms
VIT_14s0171g00120	13	58024	Embriophyta : Spermatophyta
VIT_07s0104g01260	1	131567	root : Cellular_organisms
VIT_07s0095g00290	1	131567	root : Cellular_organisms
VIT_09s0054g00640	6	2759	Asgard_archaea/Eukaryota : Eukaryota
VIT_07s0005g04510	6	2759	Asgard_archaea/Eukaryota : Eukaryota
VIT_18s0122g01470	1	131567	root : Cellular_organisms
VIT_13s0067g00390	1	131567	root : Cellular_organisms
VIT_06s0004g06790	1	131567	root : Cellular_organisms
VIT_08s0007g02550	12	7000001	Streptophyta : Embriophyta
VIT_17s0000g02420	1	131567	root : Cellular_organisms
VIT_03s0017g02170	1	131567	root : Cellular_organisms
VIT_15s0046g00910	6	2759	Asgard_archaea/Eukaryota : Eukaryota
VIT_06s0080g00050	6	2759	Asgard_archaea/Eukaryota : Eukaryota
VIT_11s0016g03230	6	2759	Asgard_archaea/Eukaryota : Eukaryota
VIT_05s0124g00600	1	131567	root : Cellular_organisms
VIT_11s0016g04940	6	2759	Asgard_archaea/Eukaryota : Eukaryota
VIT_16s0050g01720	1	131567	root : Cellular_organisms
VIT_10s0003g01890	1	131567	root : Cellular_organisms
VIT_09s0002g09050	6	2759	Asgard_archaea/Eukaryota : Eukaryota
VIT_01s0011g03400	1	131567	root : Cellular_organisms
VIT_01s0182g00020	1	131567	root : Cellular_organisms
VIT_08s0007g08700	1	131567	root : Cellular_organisms
VIT_10s0003g05790	13	58024	Embriophyta : Spermatophyta
VIT_18s0041g01000	1	131567	root : Cellular_organisms
VIT_16s0050g02250	6	2759	Asgard_archaea/Eukaryota : Eukaryota
VIT_14s0068g00920	1	131567	root : Cellular_organisms
VIT_03s0088g00610	6	2759	Asgard_archaea/Eukaryota : Eukaryota
VIT_05s0020g04520	6	2759	Asgard_archaea/Eukaryota : Eukaryota
VIT_11s0016g03270	1	131567	root : Cellular_organisms
VIT_14s0068g00340	6	2759	Asgard_archaea/Eukaryota : Eukaryota
VIT_18s0001g04760	2	2	Cellular_organisms : DPANN/Euryarchaeota/TACK/Asgard_archaea/Eukaryota
VIT_12s0034g00820	18	29760	Superrosids : Vitis_vinifera
VIT_07s0031g01790	8	3000007	Excavata/Diaphoretickes : Diaphoretickes
VIT_07s0005g04460	1	131567	root : Cellular_organisms
VIT_02s0154g00150	9	3000009	Diaphoretickes : Archaeplastida
VIT_00s1688g00010	18	29760	Superrosids : Vitis_vinifera
VIT_05s0094g01250	1	131567	root : Cellular_organisms
VIT_04s0008g03800	6	2759	Asgard_archaea/Eukaryota : Eukaryota
VIT_08s0032g01210	12	7000001	Streptophyta : Embriophyta
VIT_07s0104g00790	1	131567	root : Cellular_organisms
VIT_13s0019g01100	10	33090	Archaeplastida : Viridiplantae
VIT_08s0007g06760	1	131567	root : Cellular_organisms
VIT_05s0029g00730	1	131567	root : Cellular_organisms
VIT_00s0229g00040	18	29760	Superrosids : Vitis_vinifera
VIT_07s0031g00090	1	131567	root : Cellular_organisms
VIT_13s0067g03820	10	33090	Archaeplastida : Viridiplantae
VIT_12s0035g01740	6	2759	Asgard_archaea/Eukaryota : Eukaryota
VIT_05s0049g01150	10	33090	Archaeplastida : Viridiplantae
VIT_14s0128g00410	1	131567	root : Cellular_organisms
VIT_03s0017g00490	6	2759	Asgard_archaea/Eukaryota : Eukaryota
VIT_00s0270g00030	6	2759	Asgard_archaea/Eukaryota : Eukaryota
VIT_12s0034g01000	2	2	Cellular_organisms : DPANN/Euryarchaeota/TACK/Asgard_archaea/Eukaryota
VIT_04s0023g00160	1	131567	root : Cellular_organisms
VIT_00s0179g00110	6	2759	Asgard_archaea/Eukaryota : Eukaryota
VIT_00s0253g00090	1	131567	root : Cellular_organisms
VIT_01s0011g00770	1	131567	root : Cellular_organisms
VIT_08s0032g01130	1	131567	root : Cellular_organisms
VIT_09s0002g02450	6	2759	Asgard_archaea/Eukaryota : Eukaryota
VIT_02s0025g03980	6	2759	Asgard_archaea/Eukaryota : Eukaryota
VIT_18s0041g01330	1	131567	root : Cellular_organisms
VIT_11s0206g00180	13	58024	Embriophyta : Spermatophyta
VIT_03s0088g00970	1	131567	root : Cellular_organisms
VIT_04s0008g06060	15	71240	Magnoliophyta : Eudicots
VIT_12s0028g03520	1	131567	root : Cellular_organisms
VIT_10s0071g00680	1	131567	root : Cellular_organisms
VIT_12s0028g00480	18	29760	Superrosids : Vitis_vinifera
VIT_08s0032g01020	6	2759	Asgard_archaea/Eukaryota : Eukaryota
VIT_05s0077g02250	1	131567	root : Cellular_organisms
VIT_01s0137g00530	12	7000001	Streptophyta : Embriophyta
VIT_17s0000g08070	1	131567	root : Cellular_organisms
VIT_14s0030g00130	1	131567	root : Cellular_organisms
VIT_07s0151g00460	1	131567	root : Cellular_organisms
VIT_02s0012g01900	1	131567	root : Cellular_organisms
VIT_13s0067g00100	6	2759	Asgard_archaea/Eukaryota : Eukaryota
VIT_13s0106g00700	1	131567	root : Cellular_organisms
VIT_13s0073g00120	2	2	Cellular_organisms : DPANN/Euryarchaeota/TACK/Asgard_archaea/Eukaryota
VIT_13s0067g00010	6	2759	Asgard_archaea/Eukaryota : Eukaryota
VIT_12s0028g00070	12	7000001	Streptophyta : Embriophyta
VIT_19s0015g01370	1	131567	root : Cellular_organisms
VIT_17s0000g02760	6	2759	Asgard_archaea/Eukaryota : Eukaryota
VIT_07s0031g01610	6	2759	Asgard_archaea/Eukaryota : Eukaryota
VIT_12s0059g02620	12	7000001	Streptophyta : Embriophyta
VIT_14s0060g00470	1	131567	root : Cellular_organisms
VIT_08s0007g00380	6	2759	Asgard_archaea/Eukaryota : Eukaryota
VIT_10s0071g00460	1	131567	root : Cellular_organisms
VIT_06s0080g00240	1	131567	root : Cellular_organisms
VIT_03s0063g01180	1	131567	root : Cellular_organisms
VIT_14s0128g00270	6	2759	Asgard_archaea/Eukaryota : Eukaryota
VIT_13s0158g00040	12	7000001	Streptophyta : Embriophyta
VIT_05s0020g03980	11	35493	Viridiplantae : Streptophyta
VIT_10s0042g01120	6	2759	Asgard_archaea/Eukaryota : Eukaryota
VIT_14s0068g01470	11	35493	Viridiplantae : Streptophyta
VIT_13s0106g00440	1	131567	root : Cellular_organisms
VIT_01s0011g03050	1	131567	root : Cellular_organisms
VIT_08s0032g00810	6	2759	Asgard_archaea/Eukaryota : Eukaryota
VIT_07s0005g03330	6	2759	Asgard_archaea/Eukaryota : Eukaryota
VIT_05s0020g02270	14	3398	Spermatophyta : Magnoliophyta
VIT_13s0064g01330	1	131567	root : Cellular_organisms
VIT_11s0037g01310	12	7000001	Streptophyta : Embriophyta
VIT_14s0006g03200	1	131567	root : Cellular_organisms
VIT_05s0062g00930	1	131567	root : Cellular_organisms
VIT_19s0090g01390	1	131567	root : Cellular_organisms
VIT_17s0000g07220	18	29760	Superrosids : Vitis_vinifera
VIT_13s0019g00480	8	3000007	Excavata/Diaphoretickes : Diaphoretickes
VIT_02s0025g02900	1	131567	root : Cellular_organisms
VIT_17s0000g03280	13	58024	Embriophyta : Spermatophyta
VIT_09s0002g02720	6	2759	Asgard_archaea/Eukaryota : Eukaryota
VIT_07s0005g03930	13	58024	Embriophyta : Spermatophyta
VIT_04s0008g01660	6	2759	Asgard_archaea/Eukaryota : Eukaryota
VIT_13s0067g02970	6	2759	Asgard_archaea/Eukaryota : Eukaryota
VIT_16s0039g01600	1	131567	root : Cellular_organisms
VIT_07s0289g00050	1	131567	root : Cellular_organisms
VIT_07s0130g00500	18	29760	Superrosids : Vitis_vinifera
VIT_06s0004g05820	6	2759	Asgard_archaea/Eukaryota : Eukaryota
VIT_00s0800g00020	18	29760	Superrosids : Vitis_vinifera
VIT_00s0776g00010	1	131567	root : Cellular_organisms
VIT_14s0060g00420	1	131567	root : Cellular_organisms
VIT_06s0004g02230	12	7000001	Streptophyta : Embriophyta
VIT_18s0041g00220	18	29760	Superrosids : Vitis_vinifera
VIT_14s0060g01800	11	35493	Viridiplantae : Streptophyta
VIT_00s1667g00010	6	2759	Asgard_archaea/Eukaryota : Eukaryota
VIT_03s0038g02090	1	131567	root : Cellular_organisms
VIT_01s0011g02940	11	35493	Viridiplantae : Streptophyta
VIT_06s0004g08130	17	7000005	Core_eudicots : Superrosids
VIT_19s0014g01520	1	131567	root : Cellular_organisms
VIT_09s0054g01370	10	33090	Archaeplastida : Viridiplantae
VIT_16s0050g02740	1	131567	root : Cellular_organisms
VIT_16s0100g00190	6	2759	Asgard_archaea/Eukaryota : Eukaryota
VIT_15s0024g01790	11	35493	Viridiplantae : Streptophyta
VIT_06s0009g02840	1	131567	root : Cellular_organisms
VIT_04s0023g01400	6	2759	Asgard_archaea/Eukaryota : Eukaryota
VIT_19s0015g02900	1	131567	root : Cellular_organisms
VIT_18s0001g09750	1	131567	root : Cellular_organisms
VIT_00s0743g00020	1	131567	root : Cellular_organisms
VIT_06s0061g00330	11	35493	Viridiplantae : Streptophyta
VIT_05s0077g01840	2	2	Cellular_organisms : DPANN/Euryarchaeota/TACK/Asgard_archaea/Eukaryota
VIT_04s0023g02010	1	131567	root : Cellular_organisms
VIT_16s0022g01610	18	29760	Superrosids : Vitis_vinifera
VIT_04s0023g00790	1	131567	root : Cellular_organisms
VIT_00s0270g00010	18	29760	Superrosids : Vitis_vinifera
VIT_07s0005g05830	14	3398	Spermatophyta : Magnoliophyta
VIT_09s0054g01580	10	33090	Archaeplastida : Viridiplantae
VIT_04s0008g00770	1	131567	root : Cellular_organisms
VIT_18s0001g13760	1	131567	root : Cellular_organisms
VIT_11s0016g04400	6	2759	Asgard_archaea/Eukaryota : Eukaryota
VIT_06s0004g07340	6	2759	Asgard_archaea/Eukaryota : Eukaryota
VIT_06s0080g01010	18	29760	Superrosids : Vitis_vinifera
VIT_16s0098g01760	6	2759	Asgard_archaea/Eukaryota : Eukaryota
VIT_14s0066g01980	1	131567	root : Cellular_organisms
VIT_05s0029g01410	14	3398	Spermatophyta : Magnoliophyta
VIT_06s0004g02200	1	131567	root : Cellular_organisms
VIT_03s0063g01930	12	7000001	Streptophyta : Embriophyta
VIT_03s0038g01210	12	7000001	Streptophyta : Embriophyta
VIT_10s0092g00240	1	131567	root : Cellular_organisms
VIT_09s0054g01540	18	29760	Superrosids : Vitis_vinifera
VIT_18s0001g02190	6	2759	Asgard_archaea/Eukaryota : Eukaryota
VIT_00s0239g00010	12	7000001	Streptophyta : Embriophyta
VIT_08s0007g05330	6	2759	Asgard_archaea/Eukaryota : Eukaryota
VIT_08s0040g01470	1	131567	root : Cellular_organisms
VIT_08s0007g02150	1	131567	root : Cellular_organisms
VIT_12s0028g02180	1	131567	root : Cellular_organisms
VIT_07s0005g02370	1	131567	root : Cellular_organisms
VIT_07s0005g00230	2	2	Cellular_organisms : DPANN/Euryarchaeota/TACK/Asgard_archaea/Eukaryota
VIT_03s0038g01780	1	131567	root : Cellular_organisms
VIT_16s0039g00600	6	2759	Asgard_archaea/Eukaryota : Eukaryota
VIT_15s0048g02090	1	131567	root : Cellular_organisms
VIT_01s0011g06670	18	29760	Superrosids : Vitis_vinifera
VIT_18s0001g11490	1	131567	root : Cellular_organisms
VIT_18s0089g00030	1	131567	root : Cellular_organisms
VIT_09s0002g08390	6	2759	Asgard_archaea/Eukaryota : Eukaryota
VIT_19s0015g00070	1	131567	root : Cellular_organisms
VIT_13s0067g03170	3	3000002	DPANN/Euryarchaeota/TACK/Asgard_archaea/Eukaryota : Euryarchaeota/TACK/Asgard_archaea/Eukaryota
VIT_17s0000g02270	6	2759	Asgard_archaea/Eukaryota : Eukaryota
VIT_03s0038g00790	6	2759	Asgard_archaea/Eukaryota : Eukaryota
VIT_18s0075g00130	11	35493	Viridiplantae : Streptophyta
VIT_00s0183g00180	18	29760	Superrosids : Vitis_vinifera
VIT_09s0002g01940	16	7000003	Eudicots : Core_eudicots
VIT_05s0051g00410	1	131567	root : Cellular_organisms
VIT_14s0006g03210	6	2759	Asgard_archaea/Eukaryota : Eukaryota
[truncated: 27,645 more rows]

## Sheet: BLAST summary
Supplementary Data 7. Distribution of Vitis vinifer genes on the phylostratigraphic maps made by BLASTp with different e-value cut-offs.
ps	10	1	1e-1	1e-2	1e-3	1e-5	1e-10	1e-15	1e-20	1e-30	1e-40
1	21616	15289	13380	12536	11814	10860	8938	7517	6275	4314	3363
2	111	211	219	202	204	202	184	144	115	90	71
3	257	174	131	117	115	107	104	108	119	92	56
4	178	104	73	62	53	37	39	45	50	29	23
5	169	219	174	129	118	117	111	93	76	69	50
6	3113	5342	5883	6111	6175	6195	5910	5395	5130	4769	3911
7	203	152	124	125	134	116	114	172	254	377	377
8	427	440	399	385	392	426	423	354	341	327	300
9	65	65	70	83	94	105	117	101	113	87	72
10	405	719	795	854	924	1035	1237	1205	1170	1151	1231
11	455	1141	1480	1620	1784	1993	2428	2871	3078	3042	2963
12	539	1393	1750	1879	2009	2156	2558	2984	3163	3603	3866
13	367	737	898	1002	1065	1174	1354	1596	1754	1987	2106
14	292	590	645	727	781	914	1247	1474	1673	1978	2100
15	119	193	256	276	295	278	344	412	454	544	703
16	129	182	194	201	201	223	263	275	335	446	509
17	302	333	235	223	237	240	238	307	339	365	453
18	1043	2472	2923	3140	3228	3354	3634	3832	4054	4348	4469
Total	29790	29756	29629	29672	29623	29532	29243	28885	28493	27618	26623
