# Supplementary material for: Developmental phylotranscriptomics in grapevine suggests an ancestral role of somatic embryogenesis
Source: Commun Biol. 2025 Feb 20;8:265. doi: 10.1038/s42003-025-07712-w (PMC11839975; doi:10.1038/s42003-025-07712-w)
Supplement: Supplementary file 12 — Supplementary Data 9 [file 42003_2025_7712_MOESM12_ESM.zip]

Archive with 2 entries (2 files):
- Supplementary_Data_9_vitis_profiles_all_genes.pdf
- __MACOSX/._Supplementary_Data_9_vitis_profiles_all_genes.pdf
