# Supplementary material for: Developmental phylotranscriptomics in grapevine suggests an ancestral role of somatic embryogenesis
Source: Commun Biol. 2025 Feb 20;8:265. doi: 10.1038/s42003-025-07712-w (PMC11839975; doi:10.1038/s42003-025-07712-w)
Supplement: Supplementary file 13 — Supplementary Data 10 [file 42003_2025_7712_MOESM13_ESM.xlsx]

## Sheet: Embryo induction potential
Supplementary Data 10. Embryo induction potential of wild type A. thaliana (WT) and drm1/drm2 double mutant
line	induced	total	percentage
WT	34	56	0.607143
WT	35	63	0.555556
WT	80	104	0.769231
drm1/drm2	21	58	0.362069
drm1/drm2	10	70	0.142857
drm1/drm2	48	106	0.45283
